# Supplementary material for: Delineating the Plausible Molecular Vaccine Candidates and Drug Targets of Multidrug-Resistant Acinetobacter baumannii
Source: Front Cell Infect Microbiol. 2019 Jun 20;9:203. doi: 10.3389/fcimb.2019.00203 (PMC6596342; doi:10.3389/fcimb.2019.00203)
Supplement: Supplementary Data 1 — Excel sheets showing the data collection, processing, interactome construction, analysis, and functions of vaccine candidates, VaC of A. baumannii. [file Table_1.XLSX]

## Sheet: VaC_Protein_IDS
VaC Protein ID
ABAYE0017
ABAYE0041
ABAYE0057
ABAYE0070
ABAYE0080
ABAYE0113
ABAYE0120
ABAYE0137
ABAYE0141
ABAYE0145
ABAYE0156
ABAYE0170
ABAYE0191
ABAYE0220
ABAYE0228
ABAYE0266
ABAYE0267
ABAYE0304
ABAYE0318
ABAYE0337
ABAYE0346
ABAYE0358
ABAYE0359
ABAYE0360
ABAYE0361
ABAYE0374
ABAYE0439
ABAYE0448
ABAYE0492
ABAYE0500
ABAYE0506
ABAYE0591
ABAYE0594
ABAYE0606
ABAYE0640
ABAYE0653
ABAYE0656
ABAYE0693
ABAYE0695
ABAYE0790
ABAYE0792
ABAYE0795
ABAYE0811
ABAYE0814
ABAYE0821
ABAYE0892
ABAYE0893
ABAYE0908
ABAYE0917
ABAYE0924
ABAYE0964
ABAYE0990
ABAYE1024
ABAYE1037
ABAYE1045
ABAYE1048
ABAYE1070
ABAYE1093
ABAYE1108
ABAYE1109
ABAYE1121
ABAYE1122
ABAYE1129
ABAYE1151
ABAYE1197
ABAYE1221
ABAYE1319
ABAYE1320
ABAYE1321
ABAYE1394
ABAYE1395
ABAYE1401
ABAYE1429
ABAYE1470
ABAYE1473
ABAYE1486
ABAYE1494
ABAYE1520
ABAYE1536
ABAYE1583
ABAYE1602
ABAYE1634
ABAYE1644
ABAYE1646
ABAYE1652
ABAYE1666
ABAYE1686
ABAYE1753
ABAYE1763
ABAYE1802
ABAYE1803
ABAYE1856
ABAYE1859
ABAYE1860
ABAYE1922
ABAYE1979
ABAYE1984
ABAYE1991
ABAYE2001
ABAYE2043
ABAYE2046
ABAYE2112
ABAYE2114
ABAYE2123
ABAYE2132
ABAYE2138
ABAYE2174
ABAYE2192
ABAYE2274
ABAYE2330
ABAYE2357
ABAYE2389
ABAYE2413
ABAYE2436
ABAYE2447
ABAYE2463
ABAYE2464
ABAYE2498
ABAYE2523
ABAYE2524
ABAYE2569
ABAYE2585
ABAYE2590
ABAYE2648
ABAYE2653
ABAYE2655
ABAYE2700
ABAYE2750
ABAYE2757
ABAYE2758
ABAYE2781
ABAYE2782
ABAYE2793
ABAYE2812
ABAYE2835
ABAYE2921
ABAYE2966
ABAYE2977
ABAYE2985
ABAYE3021
ABAYE3024
ABAYE3068
ABAYE3128
ABAYE3138
ABAYE3230
ABAYE3231
ABAYE3245
ABAYE3286
ABAYE3290
ABAYE3295
ABAYE3334
ABAYE3358
ABAYE3452
ABAYE3468
ABAYE3478
ABAYE3672
ABAYE3703
ABAYE3706
ABAYE3714
ABAYE3745
ABAYE3777
ABAYE3819
ABAYE3820
ABAYE3825
ABAYE3837
ABAYE3866
ABAYE3867
ABAYE3882

## Sheet: VaC_BLAST
query acc.	subject acc.	% identity	alignment length	mismatches	gap opens	q. start	q. end	s. start	s. end	evalue	bit score
ABAYE0017	575584.HMPREF0010_02219	21.429	84	60	3	103	180	89	172	7.7	24.3
ABAYE0017	575584.HMPREF0010_01295	24.088	137	79	7	88	214	83	204	3.7	25.4
ABAYE0017	575584.HMPREF0010_00384	30.189	53	30	2	85	135	31	78	5.8	24.3
ABAYE0017	575584.HMPREF0010_02203	30.556	36	25	0	127	162	192	227	0.41	28.1
ABAYE0017	575584.HMPREF0010_01368	31.667	60	41	0	113	172	82	141	7.8	24.3
ABAYE0017	575584.HMPREF0010_01707	32.5	80	44	4	15	91	242	314	0.42	28.5
ABAYE0017	575584.HMPREF0010_00273	34.426	61	28	4	111	162	411	468	5.7	24.6
ABAYE0017	575584.HMPREF0010_00210	35.185	54	24	3	154	197	138	190	2.9	25.8
ABAYE0017	575584.HMPREF0010_02819	35.897	39	23	1	122	160	26	62	2.7	25.4
ABAYE0017	575584.HMPREF0010_00938	37.838	37	15	2	62	98	95	123	7.4	24.3
ABAYE0017	575584.HMPREF0010_00703	60	15	6	0	11	25	50	64	8.4	23.9
ABAYE0017	575584.HMPREF0010_03374	100	232	0	0	1	232	1	232	2.86e-171	467
ABAYE0041	575584.HMPREF0010_01458	27.027	37	26	1	76	111	95	131	3.3	23.9
ABAYE0041	575584.HMPREF0010_01144	27.273	55	27	1	11	52	6	60	1.8	25
ABAYE0041	575584.HMPREF0010_00387	28.889	45	28	1	10	50	152	196	5	23.9
ABAYE0041	575584.HMPREF0010_00250	29.487	78	30	3	58	127	31	91	4.8	23.5
ABAYE0041	575584.HMPREF0010_02744	30.303	33	22	1	8	39	27	59	5.5	23.5
ABAYE0041	575584.HMPREF0010_03034	30.556	36	25	0	33	68	236	271	1.2	25.4
ABAYE0041	575584.HMPREF0010_01677	34.483	58	33	3	16	72	217	270	3.6	23.9
ABAYE0041	575584.HMPREF0010_02272	36.364	33	20	1	9	40	19	51	0.25	27.3
ABAYE0041	575584.HMPREF0010_00555	38.462	26	16	0	12	37	27	52	4.5	22.7
ABAYE0041	575584.HMPREF0010_03704	45	20	11	0	7	26	2	21	3.4	23.9
ABAYE0041	575584.HMPREF0010_03396	96.269	134	5	0	1	134	1	134	7.41e-97	271
ABAYE0057	575584.HMPREF0010_03032	25.455	55	40	1	140	194	8	61	8.1	23.9
ABAYE0057	575584.HMPREF0010_02109	32.432	37	24	1	109	145	99	134	9.9	23.9
ABAYE0057	575584.HMPREF0010_02674	33.333	39	26	0	101	139	92	130	9.9	23.5
ABAYE0057	575584.HMPREF0010_00297	36	25	16	0	79	103	256	280	4.8	24.6
ABAYE0057	575584.HMPREF0010_03048	37.838	37	19	1	10	46	306	338	2	25.8
ABAYE0057	575584.HMPREF0010_03413	100	201	0	0	1	201	1	201	9.95e-150	410
ABAYE0070	575584.HMPREF0010_00161	22.222	72	54	1	116	187	208	277	6.5	24.3
ABAYE0070	575584.HMPREF0010_00638	24.176	91	58	2	1	90	1	81	6.2	23.9
ABAYE0070	575584.HMPREF0010_02042	29.268	41	29	0	1	41	8	48	7.1	24.3
ABAYE0070	575584.HMPREF0010_00993	30.159	63	31	3	51	100	381	443	7.1	24.3
ABAYE0070	575584.HMPREF0010_03491	31.034	29	20	0	168	196	211	239	2.2	25.8
ABAYE0070	575584.HMPREF0010_00534	32.609	46	30	1	68	113	526	570	1.2	26.9
ABAYE0070	575584.HMPREF0010_03460	34.884	43	28	0	81	123	168	210	0.59	27.7
ABAYE0070	575584.HMPREF0010_01177	50	222	103	2	12	225	18	239	8.71e-79	233
ABAYE0070	575584.HMPREF0010_03425	98.678	227	3	0	1	227	1	227	8.52e-173	471
ABAYE0080	575584.HMPREF0010_03439	23.009	113	77	2	413	517	204	314	7.7	26.2
ABAYE0080	575584.HMPREF0010_00007	26.437	87	61	2	61	147	85	168	0.27	30
ABAYE0080	575584.HMPREF0010_01210	27.66	94	58	3	209	299	35	121	5.7	26.6
ABAYE0080	575584.HMPREF0010_00838	31.111	45	30	1	408	452	39	82	8.2	25
ABAYE0080	575584.HMPREF0010_02575	33.333	51	27	2	362	406	202	251	6.5	26.2
ABAYE0080	575584.HMPREF0010_02563	35.294	34	22	0	132	165	326	359	9.4	25.8
ABAYE0080	575584.HMPREF0010_03301	41.176	34	20	0	231	264	22	55	3.7	26.2
ABAYE0080	575584.HMPREF0010_03436	97.368	608	16	0	1	608	1	608	0	1234
ABAYE0113	575584.HMPREF0010_00889	28.788	66	44	1	40	102	101	166	6.1	24.3
ABAYE0113	575584.HMPREF0010_02377	32.143	28	19	0	75	102	32	59	8.5	22.3
ABAYE0113	575584.HMPREF0010_03695	32.353	34	23	0	8	41	1	34	8.8	23.9
ABAYE0113	575584.HMPREF0010_00248	34.783	46	25	2	14	57	430	472	2.8	25.4
ABAYE0113	575584.HMPREF0010_03219	36.364	33	19	1	73	103	134	166	9.3	23.9
ABAYE0113	575584.HMPREF0010_01337	41.379	29	17	0	9	37	7	35	0.83	26.9
ABAYE0113	575584.HMPREF0010_03145	41.463	41	15	3	11	51	9	40	5.6	24.3
ABAYE0113	575584.HMPREF0010_00639	43.75	32	18	0	21	52	112	143	1.3	26.2
ABAYE0113	575584.HMPREF0010_02596	44.828	29	11	2	8	35	3	27	4.1	25
ABAYE0113	575584.HMPREF0010_00140	45.833	24	13	0	8	31	1	24	1.8	25.4
ABAYE0113	575584.HMPREF0010_02060	55.556	18	8	0	13	30	6	23	1.7	25.4
ABAYE0113	575584.HMPREF0010_03464	98.969	194	2	0	1	194	1	194	1.82e-143	394
ABAYE0120	575584.HMPREF0010_02558	19.672	61	45	1	2	62	6	62	0.58	26.2
ABAYE0120	575584.HMPREF0010_00585	23.664	131	82	5	10	129	169	292	4.7	23.9
ABAYE0120	575584.HMPREF0010_00452	29.091	55	38	1	1	54	8	62	3.5	24.3
ABAYE0120	575584.HMPREF0010_00206	40	35	20	1	1	35	1	34	1.6	25
ABAYE0120	575584.HMPREF0010_01749	41.667	24	14	0	1	24	1	24	0.41	26.9
ABAYE0120	575584.HMPREF0010_01573	46.154	26	13	1	1	25	4	29	6.1	23.1
ABAYE0120	575584.HMPREF0010_02957	47.368	19	10	0	1	19	2	20	4	24.3
ABAYE0137	575584.HMPREF0010_01445	26.25	80	55	1	50	129	92	167	5.2	25
ABAYE0137	575584.HMPREF0010_02095	28.947	76	53	1	111	185	204	279	0.016	32.7
ABAYE0137	575584.HMPREF0010_02805	29.688	64	42	2	119	182	76	136	4.4	25.4
ABAYE0137	575584.HMPREF0010_03485	99.614	259	1	0	1	259	1	259	0	526
ABAYE0141	575584.HMPREF0010_01672	21.101	109	66	2	4	93	16	123	3	24.3
ABAYE0141	575584.HMPREF0010_02617	25.455	55	41	0	5	59	92	146	2.8	24.6
ABAYE0141	575584.HMPREF0010_01510	26	50	32	1	63	112	119	163	1.3	25.8
ABAYE0141	575584.HMPREF0010_02056	28.788	66	41	2	1	65	8	68	1.7	24.6
ABAYE0141	575584.HMPREF0010_00579	32.353	34	23	0	1	34	1	34	6.6	22.7
ABAYE0141	575584.HMPREF0010_03711	47.183	142	66	4	7	143	10	147	4.12e-35	116
ABAYE0141	575584.HMPREF0010_03629	50	24	7	1	97	120	54	72	8.2	22.3
ABAYE0141	575584.HMPREF0010_01164	55.556	144	64	0	1	144	1	144	1.57e-57	172
ABAYE0141	575584.HMPREF0010_03489	99.31	145	1	0	1	145	1	145	3.58e-104	291
ABAYE0145	575584.HMPREF0010_02794	21.967	305	191	11	24	305	6	286	0.000361	40.4
ABAYE0145	575584.HMPREF0010_00727	22.287	691	392	33	10	630	15	630	1.94e-06	47.8
ABAYE0145	575584.HMPREF0010_00709	22.311	753	500	24	21	736	17	721	2.32e-26	111
ABAYE0145	575584.HMPREF0010_01517	22.5	440	246	18	96	483	69	465	8.48e-08	52.4
ABAYE0145	575584.HMPREF0010_02301	22.791	645	415	26	131	736	166	766	9.46e-20	90.9
ABAYE0145	575584.HMPREF0010_01753	22.942	741	496	23	46	736	28	743	2.02e-34	137
ABAYE0145	575584.HMPREF0010_00269	22.957	771	478	25	22	736	8	718	3.69e-25	107
ABAYE0145	575584.HMPREF0010_00262	22.997	287	186	10	453	716	440	714	0.034	33.9
ABAYE0145	575584.HMPREF0010_01931	23.81	63	37	1	47	98	23	85	1.2	28.1
ABAYE0145	575584.HMPREF0010_02938	24.022	179	81	7	23	186	3	141	4.1	27.3
ABAYE0145	575584.HMPREF0010_02428	24.138	58	42	1	223	278	112	169	7.6	26.6
ABAYE0145	575584.HMPREF0010_00652	24.677	697	457	26	53	717	48	708	1.52e-29	121
ABAYE0145	575584.HMPREF0010_02453	24.706	85	56	2	490	574	28	104	5.3	26.6
ABAYE0145	575584.HMPREF0010_03509	25.033	751	478	29	25	734	12	718	2.9e-37	145
ABAYE0145	575584.HMPREF0010_03242	25.342	730	447	25	48	736	24	696	4.19e-44	166
ABAYE0145	575584.HMPREF0010_02968	26.203	748	473	24	22	736	3	704	3.68e-51	187
ABAYE0145	575584.HMPREF0010_02794	26.423	246	135	12	499	715	452	680	1.67e-07	51.2
ABAYE0145	575584.HMPREF0010_00433	26.923	78	52	2	623	696	90	166	0.94	29.3
ABAYE0145	575584.HMPREF0010_01350	29.091	55	37	2	654	707	110	163	2	28.1
ABAYE0145	575584.HMPREF0010_00409	29.231	715	448	20	43	736	21	698	3.56e-80	267
ABAYE0145	575584.HMPREF0010_02747	30	160	90	6	42	187	14	165	4.13e-08	53.1
ABAYE0145	575584.HMPREF0010_01550	30.769	52	32	1	561	612	51	98	5	25.4
ABAYE0145	575584.HMPREF0010_00772	30.986	71	40	1	126	187	88	158	0.004	37
ABAYE0145	575584.HMPREF0010_00772	32.143	84	40	4	454	534	512	581	0.016	35
ABAYE0145	575584.HMPREF0010_02730	34.615	26	17	0	160	185	128	153	0.21	31.6
ABAYE0145	575584.HMPREF0010_02615	41.176	51	20	3	185	228	10	57	3.9	26.9
ABAYE0145	575584.HMPREF0010_02051	52.174	23	11	0	608	630	15	37	3.3	26.2
ABAYE0145	575584.HMPREF0010_02325	59.375	32	13	0	156	187	170	201	0.001	38.5
ABAYE0145	575584.HMPREF0010_03493	99.185	736	6	0	1	736	1	736	0	1509
ABAYE0156	575584.HMPREF0010_01934	29.231	65	37	3	1	56	1	65	0.14	29.6
ABAYE0156	575584.HMPREF0010_02930	30.263	76	50	2	110	182	726	801	0.026	32.3
ABAYE0156	575584.HMPREF0010_00369	31.429	35	22	1	159	191	82	116	2.6	25.8
ABAYE0156	575584.HMPREF0010_03150	32.075	159	98	3	75	226	113	268	6.34e-20	82.8
ABAYE0156	575584.HMPREF0010_03402	34.091	132	74	5	106	226	48	177	4.05e-10	53.9
ABAYE0156	575584.HMPREF0010_02272	37.255	102	62	2	126	226	174	274	1.1e-13	65.5
ABAYE0156	575584.HMPREF0010_03241	42.105	19	11	0	149	167	330	348	2.3	25.8
ABAYE0156	575584.HMPREF0010_03504	100	230	0	0	1	230	1	230	3.03e-175	477
ABAYE0170	575584.HMPREF0010_01453	25.786	159	93	5	48	183	25	181	8	24.6
ABAYE0170	575584.HMPREF0010_02524	26.23	61	34	2	160	220	77	126	1.3	26.6
ABAYE0170	575584.HMPREF0010_01739	27.941	68	39	3	49	112	341	402	8.4	24.3
ABAYE0170	575584.HMPREF0010_03763	28.235	85	42	4	1	76	1	75	3.7	25.4
ABAYE0170	575584.HMPREF0010_01842	28.571	98	54	4	164	248	311	405	7.1	24.6
ABAYE0170	575584.HMPREF0010_02486	29.31	58	39	2	51	108	359	414	0.54	28.1
ABAYE0170	575584.HMPREF0010_03537	32.377	244	131	6	1	213	1	241	1.69e-20	85.5
ABAYE0170	575584.HMPREF0010_03171	33.333	45	28	1	144	188	353	395	2.9	25.8
ABAYE0170	575584.HMPREF0010_03290	34.483	58	34	1	187	240	139	196	3.3	25.8
ABAYE0170	575584.HMPREF0010_00491	35.294	34	22	0	66	99	29	62	1	27.3
ABAYE0170	575584.HMPREF0010_00690	37.705	61	32	2	104	159	168	227	1.5	26.6
ABAYE0170	575584.HMPREF0010_01147	39.535	43	25	1	83	124	244	286	9.7	24.3
ABAYE0170	575584.HMPREF0010_03259	41.304	46	27	0	205	250	77	122	0.22	29.3
ABAYE0170	575584.HMPREF0010_01197	47.619	21	11	0	206	226	211	231	8	24.3
ABAYE0170	575584.HMPREF0010_03516	99.608	255	1	0	1	255	1	255	0	506
ABAYE0191	575584.HMPREF0010_01870	21.429	98	73	2	66	159	82	179	1.7	26.9
ABAYE0191	575584.HMPREF0010_02340	25.714	70	43	1	168	228	207	276	3.8	25.8
ABAYE0191	575584.HMPREF0010_01985	27.869	61	42	1	163	223	10	68	2.7	25
ABAYE0191	575584.HMPREF0010_03516	30	240	134	8	8	244	1	209	2.8e-14	68.2
ABAYE0191	575584.HMPREF0010_01558	30.233	43	30	0	4	46	1	43	8.5	24.3
ABAYE0191	575584.HMPREF0010_02381	35.484	31	20	0	263	293	37	67	2.4	25.8
ABAYE0191	575584.HMPREF0010_01948	37.5	32	18	1	166	195	59	90	9.4	23.9
ABAYE0191	575584.HMPREF0010_01890	63.158	19	7	0	12	30	15	33	4.1	25.8
ABAYE0191	575584.HMPREF0010_03537	69.103	301	83	5	8	300	1	299	8.21e-141	396
ABAYE0220	575584.HMPREF0010_02822	25.773	97	58	3	12	108	105	187	0.36	28.9
ABAYE0220	575584.HMPREF0010_02948	28.07	57	40	1	187	242	103	159	5.6	25
ABAYE0220	575584.HMPREF0010_03325	30.556	36	25	0	25	60	126	161	0.36	28.1
ABAYE0220	575584.HMPREF0010_01894	34.043	47	29	1	109	153	711	757	4.2	25.4
ABAYE0220	575584.HMPREF0010_00289	47.619	21	11	0	197	217	124	144	5	25
ABAYE0220	575584.HMPREF0010_02447	95.547	247	11	0	1	247	1	247	5.73e-180	491
ABAYE0228	575584.HMPREF0010_02834	21.622	37	29	0	131	167	32	68	3.6	24.6
ABAYE0228	575584.HMPREF0010_00571	22.034	118	67	5	48	164	71	164	0.031	31.2
ABAYE0228	575584.HMPREF0010_03486	25	60	45	0	115	174	74	133	7.6	23.9
ABAYE0228	575584.HMPREF0010_02672	28.07	57	39	1	8	64	255	309	2.4	25.4
ABAYE0228	575584.HMPREF0010_01020	28.571	63	27	3	19	63	113	175	5.1	24.3
ABAYE0228	575584.HMPREF0010_02962	29.167	48	33	1	31	78	775	821	4.1	24.6
ABAYE0228	575584.HMPREF0010_00928	31.25	48	32	1	102	149	238	284	5.9	23.9
ABAYE0228	575584.HMPREF0010_00902	33.333	51	32	1	82	130	22	72	9	22.7
ABAYE0228	575584.HMPREF0010_01573	42.857	21	12	0	1	21	1	21	4.6	23.5
ABAYE0266	575584.HMPREF0010_02555	23.913	138	71	5	11	137	96	210	1.7	25.8
ABAYE0266	575584.HMPREF0010_03625	25.455	55	38	1	75	129	66	117	7.3	23.9
ABAYE0266	575584.HMPREF0010_03199	26.23	61	43	2	88	147	113	172	2.9	25.4
ABAYE0266	575584.HMPREF0010_00543	34.286	35	22	1	161	194	311	345	9.1	23.9
ABAYE0266	575584.HMPREF0010_01245	36.111	36	17	1	102	131	20	55	1.1	26.6
ABAYE0266	575584.HMPREF0010_02297	36.667	30	18	1	119	147	138	167	1.1	26.6
ABAYE0266	575584.HMPREF0010_00146	38.889	36	21	1	97	131	107	142	3.6	25
ABAYE0266	575584.HMPREF0010_03731	46.154	26	14	0	5	30	3	28	8.5	21.9
ABAYE0266	575584.HMPREF0010_00140	48	25	13	0	4	28	1	25	2.5	25
ABAYE0267	575584.HMPREF0010_00041	26.531	49	30	1	72	114	8	56	5.5	23.9
ABAYE0267	575584.HMPREF0010_01065	29.167	48	33	1	32	78	8	55	4.2	25
ABAYE0267	575584.HMPREF0010_01494	41.667	24	14	0	179	202	219	242	8.4	24.3
ABAYE0267	575584.HMPREF0010_02882	47.059	17	9	0	6	22	10	26	9.8	23.9
ABAYE0267	575584.HMPREF0010_02492	99.569	232	1	0	1	232	1	232	1.13e-173	473
ABAYE0304	575584.HMPREF0010_02284	19.149	47	38	0	25	71	52	98	6.6	23.1
ABAYE0304	575584.HMPREF0010_02883	24.49	49	37	0	13	61	59	107	4.6	23.9
ABAYE0304	575584.HMPREF0010_02522	27.119	59	33	1	71	129	1341	1389	9.2	23.5
ABAYE0304	575584.HMPREF0010_02999	27.536	69	39	1	66	123	345	413	1.3	25.8
ABAYE0304	575584.HMPREF0010_02538	30.986	71	35	2	4	74	7	63	6.25e-05	37.7
ABAYE0304	575584.HMPREF0010_02838	32.5	40	26	1	100	138	40	79	6.8	23.5
ABAYE0304	575584.HMPREF0010_03190	34.483	29	19	0	122	150	14	42	2.7	24.6
ABAYE0304	575584.HMPREF0010_02540	36.364	44	28	0	2	45	8	51	0.16	28.5
ABAYE0304	575584.HMPREF0010_02478	36.364	33	21	0	6	38	145	177	0.36	27.3
ABAYE0304	575584.HMPREF0010_02781	42.857	35	20	0	1	35	1	35	0.001	34.3
ABAYE0304	575584.HMPREF0010_02543	43.636	55	31	0	1	55	7	61	3.57e-09	49.7
ABAYE0304	575584.HMPREF0010_00796	44.444	27	15	0	1	27	7	33	0.002	33.9
ABAYE0304	575584.HMPREF0010_00794	45	20	11	0	6	25	30	49	0.24	27.7
ABAYE0304	575584.HMPREF0010_02544	50.98	51	25	0	4	54	2	52	4.6	23.9
ABAYE0304	575584.HMPREF0010_00795	52.174	23	10	1	5	27	4	25	0.15	28.1
ABAYE0304	575584.HMPREF0010_01869	53.571	28	13	0	1	28	61	88	3.23e-05	39.3
ABAYE0304	575584.HMPREF0010_02528	73.333	60	16	0	1	60	17	76	4.33e-12	57.4
ABAYE0318	575584.HMPREF0010_01739	22.131	122	94	1	708	829	66	186	6.8	27.3
ABAYE0318	575584.HMPREF0010_00571	23.664	131	85	6	479	597	54	181	5.2	27.7
ABAYE0318	575584.HMPREF0010_02019	26.667	75	49	2	110	178	97	171	2.8	28.5
ABAYE0318	575584.HMPREF0010_02542	97.741	1284	29	0	5	1288	1	1284	0	2580
ABAYE0337	575584.HMPREF0010_01573	26.866	67	39	1	5	71	3	59	0.82	25
ABAYE0337	575584.HMPREF0010_02526	29.545	44	27	1	32	75	94	133	4.1	23.9
ABAYE0337	575584.HMPREF0010_01291	30.952	42	29	0	21	62	152	193	2.5	24.6
ABAYE0337	575584.HMPREF0010_02558	33.333	123	81	1	4	125	2	124	3.24e-23	84.3
ABAYE0337	575584.HMPREF0010_00153	36.842	38	16	2	1	30	1	38	4.3	23.5
ABAYE0337	575584.HMPREF0010_02338	37.143	35	22	0	48	82	124	158	8.8	22.7
ABAYE0337	575584.HMPREF0010_01191	40	35	20	1	16	50	31	64	3	24.3
ABAYE0337	575584.HMPREF0010_01975	45	20	11	0	4	23	10	29	0.69	26.2
ABAYE0337	575584.HMPREF0010_03174	50	16	8	0	22	37	39	54	1.4	25
ABAYE0337	575584.HMPREF0010_03129	53.333	15	7	0	18	32	69	83	8.1	22.7
ABAYE0337	575584.HMPREF0010_02561	98.413	126	2	0	1	126	1	126	3.31e-88	249
ABAYE0346	575584.HMPREF0010_01355	20.339	59	47	0	1	59	226	284	4.4	24.6
ABAYE0346	575584.HMPREF0010_02772	22.5	40	31	0	108	147	206	245	8.6	23.5
ABAYE0346	575584.HMPREF0010_00671	26.667	60	44	0	79	138	223	282	3.6	24.6
ABAYE0346	575584.HMPREF0010_01350	28.125	32	23	0	148	179	402	433	7.5	23.9
ABAYE0346	575584.HMPREF0010_01026	28.261	46	33	0	135	180	153	198	2.2	25.4
ABAYE0346	575584.HMPREF0010_01740	29.825	57	36	2	69	123	104	158	6.9	23.9
ABAYE0346	575584.HMPREF0010_00814	30	80	48	3	15	94	14	85	1.9	24.6
ABAYE0346	575584.HMPREF0010_01006	30.233	43	26	2	105	143	17	59	6.9	23.9
ABAYE0346	575584.HMPREF0010_03163	31.25	32	22	0	45	76	417	448	9.1	23.9
ABAYE0346	575584.HMPREF0010_00976	33.871	62	37	2	4	65	1	58	0.089	29.6
ABAYE0346	575584.HMPREF0010_02404	34.211	38	21	2	68	105	16	49	7.7	22.3
ABAYE0346	575584.HMPREF0010_00641	34.783	46	27	2	13	55	5	50	9.5	23.5
ABAYE0346	575584.HMPREF0010_00432	35.135	37	22	1	1	37	3	37	0.35	27.3
ABAYE0346	575584.HMPREF0010_01975	39.394	33	17	1	12	41	15	47	4.6	24.6
ABAYE0346	575584.HMPREF0010_00891	42.857	28	16	0	119	146	155	182	2.1	25.4
ABAYE0346	575584.HMPREF0010_03008	44.444	36	14	3	13	46	4	35	8	23.5
ABAYE0346	575584.HMPREF0010_01987	50	24	12	0	11	34	8	31	0.3	28.1
ABAYE0346	575584.HMPREF0010_01340	52.632	19	9	0	120	138	163	181	8.5	23.5
ABAYE0346	575584.HMPREF0010_02587	54.545	22	10	0	146	167	217	238	1.3	26.2
ABAYE0346	575584.HMPREF0010_02569	97.222	180	5	0	1	180	1	180	1.92e-129	357
ABAYE0358	575584.HMPREF0010_02056	24.444	45	34	0	7	51	7	51	0.061	28.1
ABAYE0358	575584.HMPREF0010_03532	28.261	46	33	0	4	49	113	158	5.3	23.1
ABAYE0358	575584.HMPREF0010_00132	38.889	36	20	2	57	92	107	140	4.2	23.1
ABAYE0358	575584.HMPREF0010_00417	45	20	11	0	31	50	235	254	6.5	22.7
ABAYE0358	575584.HMPREF0010_02462	47.222	36	13	2	44	73	50	85	5.5	22.7
ABAYE0358	575584.HMPREF0010_01870	47.368	19	10	0	8	26	227	245	9.3	22.3
ABAYE0358	575584.HMPREF0010_02580	99.029	103	1	0	1	103	1	103	1.43e-70	202
ABAYE0359	575584.HMPREF0010_00371	29.167	384	189	18	78	428	36	369	1.56e-16	77.8
ABAYE0359	575584.HMPREF0010_01564	30.159	63	40	1	349	411	321	379	4.3	26.2
ABAYE0359	575584.HMPREF0010_03511	30.435	46	19	1	159	204	52	84	3.4	25.8
ABAYE0359	575584.HMPREF0010_03765	32.258	31	21	0	222	252	242	272	5.5	25.8
ABAYE0359	575584.HMPREF0010_02581	99.349	461	3	0	1	461	1	461	0	929
ABAYE0360	575584.HMPREF0010_00552	22.222	45	34	1	86	130	221	264	1.7	25.4
ABAYE0360	575584.HMPREF0010_02233	24.219	128	82	4	7	122	1	125	0.15	28.5
ABAYE0360	575584.HMPREF0010_03456	26.23	61	41	2	5	65	10	66	5.4	23.9
ABAYE0360	575584.HMPREF0010_02928	26.667	105	46	3	4	77	5	109	0.7	26.2
ABAYE0360	575584.HMPREF0010_01370	26.829	41	30	0	20	60	208	248	2.7	24.6
ABAYE0360	575584.HMPREF0010_01099	27.381	84	38	4	4	78	2	71	5.7	23.1
ABAYE0360	575584.HMPREF0010_02839	27.66	47	34	0	76	122	134	180	1.5	25.4
ABAYE0360	575584.HMPREF0010_02031	28.049	82	44	5	62	129	413	493	4.2	24.3
ABAYE0360	575584.HMPREF0010_03539	28.571	21	15	0	121	141	384	404	6.3	23.5
ABAYE0360	575584.HMPREF0010_03386	28.916	83	47	3	1	79	1	75	0.31	27.3
ABAYE0360	575584.HMPREF0010_00211	28.916	83	43	5	4	81	2	73	0.38	26.6
ABAYE0360	575584.HMPREF0010_02718	30	50	34	1	54	103	128	176	6.4	23.5
ABAYE0360	575584.HMPREF0010_03748	32.143	28	19	0	54	81	3	30	9.1	21.2
ABAYE0360	575584.HMPREF0010_01355	32.353	34	21	1	67	100	87	118	3.5	24.3
ABAYE0360	575584.HMPREF0010_03704	40	35	20	1	3	37	5	38	0.033	30
ABAYE0360	575584.HMPREF0010_02558	41.304	46	21	2	1	40	2	47	0.14	27.7
ABAYE0360	575584.HMPREF0010_00594	46.875	32	17	0	22	53	232	263	0.52	26.9
ABAYE0360	575584.HMPREF0010_02039	50	26	9	1	48	73	1813	1834	6.1	23.9
ABAYE0360	575584.HMPREF0010_02582	100	143	0	0	1	143	1	143	5.99e-106	295
ABAYE0361	575584.HMPREF0010_01077	26.563	64	45	1	76	139	160	221	1.5	25.4
ABAYE0361	575584.HMPREF0010_02579	29	100	60	4	21	113	104	199	0.029	30.4
ABAYE0361	575584.HMPREF0010_01570	29.545	44	31	0	54	97	1807	1850	7.1	23.5
ABAYE0361	575584.HMPREF0010_03600	30.435	23	16	0	57	79	22	44	9.7	22.3
ABAYE0361	575584.HMPREF0010_01443	30.769	39	27	0	1	39	6	44	2.4	24.3
ABAYE0361	575584.HMPREF0010_01146	31.707	41	28	0	98	138	1655	1695	2.6	24.6
ABAYE0361	575584.HMPREF0010_00192	33.333	42	17	2	2	39	183	217	1	25.8
ABAYE0361	575584.HMPREF0010_01118	34.694	49	30	1	20	68	270	316	0.12	28.9
ABAYE0361	575584.HMPREF0010_00688	40.625	32	18	1	1	31	2	33	1.1	24.6
ABAYE0361	575584.HMPREF0010_02579	41.667	24	14	0	1	24	16	39	0.14	28.5
ABAYE0361	575584.HMPREF0010_01820	45.161	31	14	1	49	79	5	32	0.81	26.2
ABAYE0361	575584.HMPREF0010_01692	45.833	24	13	0	27	50	253	276	8.6	23.1
ABAYE0361	575584.HMPREF0010_03546	47.619	21	11	0	17	37	390	410	5.5	23.9
ABAYE0361	575584.HMPREF0010_02583	100	139	0	0	1	139	1	139	3.24e-100	280
ABAYE0374	575584.HMPREF0010_02550	23.529	85	39	3	158	216	47	131	1.1	26.6
ABAYE0374	575584.HMPREF0010_00082	23.944	142	91	5	41	169	16	153	0.75	26.6
ABAYE0374	575584.HMPREF0010_01233	25	32	24	0	19	50	219	250	3.4	25.4
ABAYE0374	575584.HMPREF0010_03359	27.16	81	44	3	127	203	16	85	1.3	26.6
ABAYE0374	575584.HMPREF0010_00594	27.632	76	50	2	53	124	775	849	0.93	27.3
ABAYE0374	575584.HMPREF0010_03206	29.268	41	29	0	64	104	198	238	9.2	23.9
ABAYE0374	575584.HMPREF0010_02242	31.169	77	41	4	107	178	202	271	3.1	25.4
ABAYE0374	575584.HMPREF0010_00055	33.333	36	24	0	51	86	41	76	3.6	25.4
ABAYE0374	575584.HMPREF0010_02587	41.935	31	18	0	160	190	318	348	4.8	25
ABAYE0374	575584.HMPREF0010_02594	97.706	218	5	0	1	218	1	218	1.44e-165	452
ABAYE0439	575584.HMPREF0010_03368	24.113	141	95	4	175	311	253	385	0.32	29.6
ABAYE0439	575584.HMPREF0010_03186	37.143	35	18	1	269	299	128	162	6	25.4
ABAYE0439	575584.HMPREF0010_03562	39.024	41	22	2	276	315	141	179	2.8	26.6
ABAYE0439	575584.HMPREF0010_02658	99.723	361	0	1	1	361	1	360	0	741
ABAYE0448	575584.HMPREF0010_01892	38	50	31	0	747	796	272	321	7.1	26.6
ABAYE0448	575584.HMPREF0010_01245	54.198	131	48	1	129	247	762	892	4.49e-34	137
ABAYE0448	575584.HMPREF0010_01245	55.396	139	54	2	318	456	762	892	6.53e-33	133
ABAYE0448	575584.HMPREF0010_01245	60	110	44	0	549	658	762	871	1.28e-34	139
ABAYE0448	575584.HMPREF0010_02666	99.133	807	7	0	1	807	1	807	0	1381
ABAYE0492	575584.HMPREF0010_02200	22.124	113	68	3	3	115	14	106	7.9	23.1
ABAYE0492	575584.HMPREF0010_00936	27.027	74	52	2	3	76	124	195	4.3	24.3
ABAYE0492	575584.HMPREF0010_03454	28.571	35	25	0	24	58	68	102	7	23.5
ABAYE0492	575584.HMPREF0010_01739	30.357	56	38	1	93	148	360	414	1.2	25.8
ABAYE0492	575584.HMPREF0010_01742	32.558	43	27	1	12	52	186	228	9.6	23.1
ABAYE0492	575584.HMPREF0010_02755	33.333	33	21	1	78	110	16	47	4.3	24.3
ABAYE0492	575584.HMPREF0010_00126	35.417	48	30	1	3	50	1	47	2.7	24.3
ABAYE0492	575584.HMPREF0010_01164	36.424	151	86	4	3	149	1	145	5.37e-29	100
ABAYE0492	575584.HMPREF0010_03383	41.667	36	16	1	1	36	401	431	8.6	23.1
ABAYE0492	575584.HMPREF0010_03489	47.183	142	66	4	10	147	7	143	2.43e-35	117
ABAYE0492	575584.HMPREF0010_01529	48.276	29	14	1	116	143	79	107	4	24.3
ABAYE0492	575584.HMPREF0010_00046	53.333	15	7	0	4	18	5	19	8.8	23.1
ABAYE0492	575584.HMPREF0010_02325	55	20	9	0	98	117	666	685	8	23.5
ABAYE0492	575584.HMPREF0010_03711	100	149	0	0	1	149	1	149	1.46e-109	305
ABAYE0500	575584.HMPREF0010_00806	24.691	81	40	2	19	99	30	89	4.3	24.3
ABAYE0500	575584.HMPREF0010_02142	30.841	107	73	1	50	155	75	181	4.45e-10	52.8
ABAYE0500	575584.HMPREF0010_00403	32.353	34	23	0	121	154	21	54	9	23.5
ABAYE0500	575584.HMPREF0010_00844	32.5	40	25	1	97	136	25	62	2.5	25
ABAYE0500	575584.HMPREF0010_02782	33.333	105	69	1	54	157	231	335	4.46e-13	62.4
ABAYE0500	575584.HMPREF0010_01116	35.294	102	66	0	57	158	154	255	8.86e-16	68.9
ABAYE0500	575584.HMPREF0010_01378	35.514	107	69	0	51	157	107	213	7.98e-16	68.6
ABAYE0500	575584.HMPREF0010_03158	37.113	97	61	0	57	153	369	465	4.64e-15	68.2
ABAYE0500	575584.HMPREF0010_01756	38.462	26	16	0	133	158	105	130	4.7	24.3
ABAYE0500	575584.HMPREF0010_02582	40	35	20	1	5	38	3	37	0.057	29.3
ABAYE0500	575584.HMPREF0010_02841	44.444	18	10	0	100	117	43	60	7.1	23.5
ABAYE0500	575584.HMPREF0010_03396	45	20	11	0	2	21	7	26	4	23.9
ABAYE0500	575584.HMPREF0010_02036	54.545	22	9	1	5	26	29	49	2.7	24.6
ABAYE0500	575584.HMPREF0010_03704	100	159	0	0	1	159	1	159	9.56e-119	328
ABAYE0506	575584.HMPREF0010_03022	18.072	83	62	1	171	253	249	325	8.6	25
ABAYE0506	575584.HMPREF0010_02424	23.913	46	32	1	187	229	318	363	5.6	25.8
ABAYE0506	575584.HMPREF0010_01882	26.316	38	28	0	108	145	433	470	8.6	25.4
ABAYE0506	575584.HMPREF0010_01022	32.759	58	27	3	257	302	137	194	7.7	25.4
ABAYE0506	575584.HMPREF0010_03168	40.541	37	20	1	187	223	129	163	2.6	26.6
ABAYE0506	575584.HMPREF0010_00479	50	32	16	0	285	316	345	376	0.12	31.2
ABAYE0506	575584.HMPREF0010_02691	97.733	397	9	0	5	401	1	397	0	796
ABAYE0591	575584.HMPREF0010_02325	18.31	142	102	3	29	156	61	202	1.5	28.5
ABAYE0591	575584.HMPREF0010_02938	20.841	523	329	16	204	687	292	768	5.59e-15	75.5
ABAYE0591	575584.HMPREF0010_00709	24.713	174	106	6	8	160	20	189	0.19	31.6
ABAYE0591	575584.HMPREF0010_01517	24.878	205	110	10	3	168	5	204	1.53e-05	44.7
ABAYE0591	575584.HMPREF0010_00409	25.11	227	130	9	5	209	3	211	9.98e-05	42
ABAYE0591	575584.HMPREF0010_03171	25.275	182	107	6	61	240	73	227	4.92e-05	43.1
ABAYE0591	575584.HMPREF0010_03242	25.366	205	116	10	16	199	16	204	0.001	38.5
ABAYE0591	575584.HMPREF0010_03171	26.587	252	146	12	470	691	462	704	1.25e-05	45.1
ABAYE0591	575584.HMPREF0010_02747	26.623	154	108	5	10	160	18	169	2.11e-09	57
ABAYE0591	575584.HMPREF0010_02534	26.623	154	80	10	499	626	238	384	3.7	27.3
ABAYE0591	575584.HMPREF0010_00727	27.128	188	105	10	23	197	57	225	2.36e-05	44.3
ABAYE0591	575584.HMPREF0010_03575	27.451	51	37	0	91	141	39	89	1.4	27.3
ABAYE0591	575584.HMPREF0010_01753	28	175	83	7	5	153	8	165	3.83e-05	43.5
ABAYE0591	575584.HMPREF0010_00269	28.261	46	33	0	126	171	149	194	1.1	29.3
ABAYE0591	575584.HMPREF0010_00727	28.8	125	66	5	471	581	512	627	0.012	35.4
ABAYE0591	575584.HMPREF0010_00772	29.032	31	22	0	126	156	129	159	6.5	26.6
ABAYE0591	575584.HMPREF0010_03509	29.268	164	86	8	9	163	36	178	3.96e-05	43.5
ABAYE0591	575584.HMPREF0010_02938	29.801	151	97	3	13	163	9	150	1.23e-11	64.7
ABAYE0591	575584.HMPREF0010_00262	30.38	79	49	2	452	528	499	573	6.9	26.6
ABAYE0591	575584.HMPREF0010_02968	30.994	171	91	8	7	158	7	169	3.15e-06	47
ABAYE0591	575584.HMPREF0010_03500	32.609	46	20	2	94	139	253	287	2.7	27.7
ABAYE0591	575584.HMPREF0010_00652	34.483	29	19	0	128	156	156	184	4.1	27.3
ABAYE0591	575584.HMPREF0010_03493	34.615	26	17	0	128	153	160	185	0.2	31.6
ABAYE0591	575584.HMPREF0010_02598	35.556	45	25	2	411	452	189	232	4	26.9
ABAYE0591	575584.HMPREF0010_03248	37.5	40	21	1	391	430	121	156	4.2	26.9
ABAYE0591	575584.HMPREF0010_02180	39.13	23	14	0	522	544	204	226	7.4	26.2
ABAYE0591	575584.HMPREF0010_01517	39.535	43	26	0	493	535	523	565	0.21	31.6
ABAYE0591	575584.HMPREF0010_02301	51.515	33	13	1	124	153	192	224	0.022	34.7
ABAYE0591	575584.HMPREF0010_00661	56.25	32	12	2	176	207	194	223	2.6	27.3
ABAYE0591	575584.HMPREF0010_02730	94.501	691	31	2	1	691	1	684	0	1321
ABAYE0594	575584.HMPREF0010_00512	22.368	76	52	2	10	85	17	85	3.9	23.9
ABAYE0594	575584.HMPREF0010_03356	29.268	123	62	7	1	122	1	99	1.39e-05	38.5
ABAYE0594	575584.HMPREF0010_03355	39.024	41	24	1	79	119	112	151	0.021	30
ABAYE0594	575584.HMPREF0010_02733	100	127	0	0	1	127	1	127	1.18e-92	260
ABAYE0606	575584.HMPREF0010_00772	19.853	136	70	1	385	481	524	659	0.93	29.3
ABAYE0606	575584.HMPREF0010_02968	21.667	720	396	29	27	618	6	685	3.61e-14	72.4
ABAYE0606	575584.HMPREF0010_00727	22.202	554	314	22	44	490	54	597	5.8e-10	58.9
ABAYE0606	575584.HMPREF0010_00652	23.626	182	108	8	17	181	18	185	0.004	37
ABAYE0606	575584.HMPREF0010_02730	24.342	152	110	4	32	181	10	158	1.35e-06	48.1
ABAYE0606	575584.HMPREF0010_03242	24.38	242	139	10	418	638	476	694	4.05e-05	43.1
ABAYE0606	575584.HMPREF0010_03242	25.385	130	89	2	59	185	48	172	1.49e-06	47.8
ABAYE0606	575584.HMPREF0010_02938	25.899	139	83	7	55	178	8	141	0.004	36.6
ABAYE0606	575584.HMPREF0010_02050	25.974	77	53	2	240	314	58	132	0.43	29.3
ABAYE0606	575584.HMPREF0010_02794	26.115	157	106	4	27	174	8	163	5.8e-09	55.8
ABAYE0606	575584.HMPREF0010_00262	27.273	143	83	6	28	159	26	158	0.035	33.9
ABAYE0606	575584.HMPREF0010_01517	27.473	91	40	3	389	456	452	539	0.35	30.4
ABAYE0606	575584.HMPREF0010_01753	27.517	149	95	6	48	192	40	179	5.75e-08	52.4
ABAYE0606	575584.HMPREF0010_01517	27.815	151	87	5	45	179	37	181	1.58e-09	57.4
ABAYE0606	575584.HMPREF0010_00409	28.161	174	105	5	59	226	53	212	1.46e-10	60.8
ABAYE0606	575584.HMPREF0010_00772	28.249	177	110	6	51	211	22	197	1.19e-08	54.7
ABAYE0606	575584.HMPREF0010_00118	29.032	31	22	0	1	31	81	111	3.6	26.9
ABAYE0606	575584.HMPREF0010_02794	29.197	137	77	7	408	536	455	579	0.015	35
ABAYE0606	575584.HMPREF0010_02938	29.358	109	57	6	371	463	474	578	0.02	34.7
ABAYE0606	575584.HMPREF0010_02117	30.645	62	36	2	455	509	101	162	2.4	27.7
ABAYE0606	575584.HMPREF0010_03509	30.827	133	81	5	57	185	56	181	1.68e-07	50.8
ABAYE0606	575584.HMPREF0010_02325	30.864	162	85	4	56	195	66	222	3.23e-10	59.7
ABAYE0606	575584.HMPREF0010_01775	31.25	48	33	0	171	218	94	141	2.4	27.7
ABAYE0606	575584.HMPREF0010_00214	32.5	40	27	0	216	255	266	305	1.3	28.5
ABAYE0606	575584.HMPREF0010_00012	36.364	33	21	0	385	417	34	66	5.1	26.2
ABAYE0606	575584.HMPREF0010_02301	36.667	30	16	1	153	179	197	226	1.4	28.5
ABAYE0606	575584.HMPREF0010_02325	39.216	51	29	1	429	479	662	710	0.53	30
ABAYE0606	575584.HMPREF0010_00599	39.286	28	17	0	272	299	594	621	5.9	26.6
ABAYE0606	575584.HMPREF0010_00299	48	25	13	0	409	433	226	250	9.8	25.8
ABAYE0606	575584.HMPREF0010_03493	48.485	66	27	2	114	179	129	187	3.93e-08	53.1
ABAYE0606	575584.HMPREF0010_02747	55.521	634	254	12	15	638	1	616	0	675
ABAYE0640	575584.HMPREF0010_01913	23.932	117	71	5	200	314	143	243	6.9	25.4
ABAYE0640	575584.HMPREF0010_02216	24	75	49	3	34	107	218	285	6.8	25.4
ABAYE0640	575584.HMPREF0010_02253	24.242	66	44	2	82	143	107	170	1.1	27.3
ABAYE0640	575584.HMPREF0010_02142	26	100	73	1	229	328	81	179	0.001	36.2
ABAYE0640	575584.HMPREF0010_01571	27.586	174	101	7	162	328	100	255	9.94e-05	40
ABAYE0640	575584.HMPREF0010_01488	28.986	69	46	2	245	312	8	74	2.1	26.6
ABAYE0640	575584.HMPREF0010_01116	31.034	116	79	1	217	332	140	254	1.25e-11	60.8
ABAYE0640	575584.HMPREF0010_00077	31.25	48	29	1	13	60	72	115	6.3	25.4
ABAYE0640	575584.HMPREF0010_03704	33.333	105	69	1	228	332	54	157	8.83e-13	62.4
ABAYE0640	575584.HMPREF0010_00045	33.929	56	30	2	230	281	119	171	0.44	28.9
ABAYE0640	575584.HMPREF0010_03158	37.273	110	67	2	219	328	358	465	4.74e-13	66.6
ABAYE0640	575584.HMPREF0010_01378	45.455	110	59	1	223	332	105	213	1.4e-20	85.9
ABAYE0640	575584.HMPREF0010_02782	94.382	356	17	1	1	353	1	356	0	647
ABAYE0653	575584.HMPREF0010_01517	20.952	105	63	3	73	163	78	176	0.17	32
ABAYE0653	575584.HMPREF0010_00709	21.296	108	69	2	44	148	71	165	0.89	29.3
ABAYE0653	575584.HMPREF0010_03242	21.754	285	176	13	425	702	426	670	0.01	35.8
ABAYE0653	575584.HMPREF0010_00727	22.037	540	336	25	34	529	62	560	0.001	38.5
ABAYE0653	575584.HMPREF0010_00409	22.132	741	473	27	12	712	6	682	1.37e-16	80.5
ABAYE0653	575584.HMPREF0010_03509	22.222	261	164	10	9	248	14	256	0.002	38.1
ABAYE0653	575584.HMPREF0010_03242	22.876	153	108	4	99	250	104	247	1.39e-08	54.7
ABAYE0653	575584.HMPREF0010_02747	23.223	211	147	6	8	216	13	210	2.74e-09	57
ABAYE0653	575584.HMPREF0010_02968	23.32	253	176	10	8	250	6	250	8.52e-06	45.8
ABAYE0653	575584.HMPREF0010_00262	23.394	654	386	31	2	604	19	608	2.4e-05	44.3
ABAYE0653	575584.HMPREF0010_02439	23.656	93	68	2	317	407	58	149	4.5	26.6
ABAYE0653	575584.HMPREF0010_03429	23.684	76	45	3	105	170	65	137	0.99	28.9
ABAYE0653	575584.HMPREF0010_00652	23.715	253	147	12	12	242	26	254	0.97	29.3
ABAYE0653	575584.HMPREF0010_03493	24.022	179	95	7	6	163	24	182	0.000381	40.4
ABAYE0653	575584.HMPREF0010_01753	24.074	324	216	8	405	722	434	733	2.65e-10	60.5
ABAYE0653	575584.HMPREF0010_01753	24.402	209	122	8	1	191	1	191	1.62e-06	48.1
ABAYE0653	575584.HMPREF0010_03493	26.05	238	147	10	473	702	499	715	1.19e-08	55.1
ABAYE0653	575584.HMPREF0010_03509	26.103	272	152	14	458	714	471	708	0.000464	40
ABAYE0653	575584.HMPREF0010_00709	27.341	267	138	13	470	720	486	712	0.000235	41.2
ABAYE0653	575584.HMPREF0010_02325	27.419	62	44	1	98	158	130	191	3.1	27.7
ABAYE0653	575584.HMPREF0010_00652	28.063	253	148	10	459	702	479	706	4.02e-10	59.7
ABAYE0653	575584.HMPREF0010_02304	28.261	46	30	2	318	360	376	421	8	26.2
ABAYE0653	575584.HMPREF0010_00772	31.818	44	30	0	473	516	544	587	0.074	33.1
ABAYE0653	575584.HMPREF0010_03171	31.818	88	47	4	106	181	100	186	3.6	27.3
ABAYE0653	575584.HMPREF0010_00772	33.333	72	42	3	99	168	92	159	9.1	26.2
ABAYE0653	575584.HMPREF0010_03410	33.333	57	36	2	588	642	145	201	2	28.1
ABAYE0653	575584.HMPREF0010_02383	34.694	49	32	0	106	154	181	229	0.52	30
ABAYE0653	575584.HMPREF0010_00652	35.556	45	27	1	554	596	675	719	1.4	28.9
ABAYE0653	575584.HMPREF0010_01616	36.667	30	18	1	390	418	68	97	6.1	25.4
ABAYE0653	575584.HMPREF0010_02794	86.98	745	64	5	1	734	1	723	0	1308
ABAYE0656	575584.HMPREF0010_01758	23.81	63	48	0	192	254	74	136	2.2	25.8
ABAYE0656	575584.HMPREF0010_01070	25.773	97	64	2	154	250	78	166	0.014	32.7
ABAYE0656	575584.HMPREF0010_00034	26.136	88	59	2	164	251	387	468	1.1	27.3
ABAYE0656	575584.HMPREF0010_01070	26.263	99	63	4	135	231	93	183	0.000759	36.6
ABAYE0656	575584.HMPREF0010_01239	26.471	272	172	10	2	255	4	265	1.04e-14	68.9
ABAYE0656	575584.HMPREF0010_01758	27.536	138	88	2	5	142	9	134	1.01e-06	45.1
ABAYE0656	575584.HMPREF0010_03252	27.941	204	107	4	50	252	29	193	1.1e-11	60.1
ABAYE0656	575584.HMPREF0010_03252	28.774	212	112	4	42	253	58	230	1.54e-15	70.9
ABAYE0656	575584.HMPREF0010_03433	32.5	40	24	1	17	53	290	329	9.8	24.3
ABAYE0656	575584.HMPREF0010_01070	32.653	98	60	2	47	144	79	170	9.93e-05	39.3
ABAYE0656	575584.HMPREF0010_02491	32.759	58	39	0	78	135	70	127	0.001	35
ABAYE0656	575584.HMPREF0010_02938	33.333	39	23	1	94	129	344	382	8.6	24.6
ABAYE0656	575584.HMPREF0010_01745	34	50	32	1	90	139	264	312	8.4	24.6
ABAYE0656	575584.HMPREF0010_02057	34.043	47	29	2	40	84	150	196	7.8	24.6
ABAYE0656	575584.HMPREF0010_03252	35.294	102	65	1	41	142	129	229	4.82e-11	58.2
ABAYE0656	575584.HMPREF0010_02600	35.417	48	29	1	177	222	262	309	2.4	26.2
ABAYE0656	575584.HMPREF0010_01070	36.111	72	41	3	62	131	125	193	0.012	33.1
ABAYE0656	575584.HMPREF0010_00450	36.842	38	20	1	53	86	119	156	4.9	25.4
ABAYE0656	575584.HMPREF0010_00617	39.13	23	14	0	188	210	269	291	1.5	26.9
ABAYE0656	575584.HMPREF0010_02543	39.474	38	21	1	10	45	31	68	4.3	25
ABAYE0656	575584.HMPREF0010_03390	40	30	18	0	244	273	57	86	3.1	25
ABAYE0656	575584.HMPREF0010_01758	40.299	67	40	0	41	107	70	136	0.000169	38.5
ABAYE0656	575584.HMPREF0010_03673	52.632	19	9	0	152	170	59	77	0.54	28.1
ABAYE0656	575584.HMPREF0010_02797	100	274	0	0	1	274	1	274	0	542
ABAYE0693	575584.HMPREF0010_03055	25	80	58	1	35	112	408	487	9.1	24.3
ABAYE0693	575584.HMPREF0010_01017	26.506	83	46	2	103	177	153	228	3.7	25.4
ABAYE0693	575584.HMPREF0010_03720	27.632	76	31	2	93	149	111	181	6.7	24.6
ABAYE0693	575584.HMPREF0010_03252	54.545	22	10	0	1	22	3	24	4.3	25
ABAYE0693	575584.HMPREF0010_00348	72.727	11	3	0	54	64	36	46	4.4	25
ABAYE0693	575584.HMPREF0010_02831	90.361	249	24	0	1	249	1	249	9.07e-172	470
ABAYE0695	575584.HMPREF0010_01327	20	100	71	2	15	114	4	94	4.2	24.3
ABAYE0695	575584.HMPREF0010_01015	27	100	65	3	66	163	368	461	0.94	26.6
ABAYE0695	575584.HMPREF0010_00095	27.586	87	59	1	38	124	93	175	1.7	25.4
ABAYE0695	575584.HMPREF0010_02303	28.431	102	50	5	66	156	445	534	4.1	24.6
ABAYE0695	575584.HMPREF0010_02224	28.571	49	35	0	114	162	298	346	2.7	25
ABAYE0695	575584.HMPREF0010_03703	29.545	44	26	2	109	152	280	318	4.4	24.3
ABAYE0695	575584.HMPREF0010_01726	30	80	51	3	46	122	258	335	7.7	23.9
ABAYE0695	575584.HMPREF0010_01637	30.508	59	40	1	40	98	60	117	0.15	28.9
ABAYE0695	575584.HMPREF0010_00916	31.707	41	24	1	131	167	7	47	6.8	23.9
ABAYE0695	575584.HMPREF0010_00823	33.333	21	14	0	148	168	96	116	7.9	23.5
ABAYE0695	575584.HMPREF0010_02717	52.381	21	7	1	153	170	95	115	6.8	23.9
ABAYE0695	575584.HMPREF0010_01089	60	15	6	0	126	140	224	238	5	24.3
ABAYE0695	575584.HMPREF0010_02833	100	172	0	0	1	172	1	172	5.26e-127	350
ABAYE0790	575584.HMPREF0010_03140	21.622	74	53	1	6	79	227	295	0.78	27.7
ABAYE0790	575584.HMPREF0010_00203	23.077	26	20	0	27	52	446	471	6.8	25
ABAYE0790	575584.HMPREF0010_02708	25.333	75	50	3	201	269	142	216	1.1	27.7
ABAYE0790	575584.HMPREF0010_01901	26.25	80	47	3	115	183	295	373	7.7	25
ABAYE0790	575584.HMPREF0010_03190	27.586	87	48	3	32	109	136	216	3.1	25.8
ABAYE0790	575584.HMPREF0010_01885	34.146	41	27	0	99	139	32	72	3.8	25.8
ABAYE0790	575584.HMPREF0010_03663	41.667	24	14	0	124	147	160	183	3.6	25.8
ABAYE0790	575584.HMPREF0010_02919	98.662	299	4	0	1	299	1	299	0	612
ABAYE0792	575584.HMPREF0010_02067	24.003	2433	1464	109	832	3060	75	2326	1.5e-43	174
ABAYE0792	575584.HMPREF0010_02067	24.606	2093	1346	92	1389	3362	389	2368	1.3e-38	158
ABAYE0792	575584.HMPREF0010_02067	24.624	2059	1311	92	2309	4244	448	2388	9.79e-39	158
ABAYE0792	575584.HMPREF0010_02067	24.692	2029	1305	91	1621	3534	448	2368	2.86e-38	157
ABAYE0792	575584.HMPREF0010_02067	24.737	1993	1180	95	307	2121	482	2332	6.36e-28	123
ABAYE0792	575584.HMPREF0010_02067	24.84	1876	1101	85	279	1986	634	2368	4.61e-30	130
ABAYE0792	575584.HMPREF0010_02067	24.88	2086	1349	94	1733	3706	389	2368	4.11e-38	156
ABAYE0792	575584.HMPREF0010_02067	24.914	2027	1303	92	2137	4050	448	2368	6.83e-39	159
ABAYE0792	575584.HMPREF0010_02067	24.951	2032	1296	92	1277	3190	448	2368	1.78e-40	164
ABAYE0792	575584.HMPREF0010_02067	25	136	84	5	6881	7002	102	233	0.000456	44.3
ABAYE0792	575584.HMPREF0010_02067	25.234	2029	1294	95	1965	3878	448	2368	3.86e-39	160
ABAYE0792	575584.HMPREF0010_00811	25.581	129	57	5	767	886	62	160	1.7	32
ABAYE0792	575584.HMPREF0010_02067	26.442	208	143	7	640	838	75	281	6.86e-10	63.5
ABAYE0792	575584.HMPREF0010_02261	26.939	490	271	24	580	1038	165	598	0.005	40.4
ABAYE0792	575584.HMPREF0010_02261	27.681	401	254	14	2318	2693	227	616	3.36e-08	57.4
ABAYE0792	575584.HMPREF0010_02261	27.861	402	252	14	1458	1833	227	616	8.38e-08	56.2
ABAYE0792	575584.HMPREF0010_02261	27.93	401	253	14	3006	3381	227	616	2.47e-08	57.8
ABAYE0792	575584.HMPREF0010_02261	27.93	401	253	14	2490	2865	227	616	3.39e-08	57.4
ABAYE0792	575584.HMPREF0010_02261	28.18	401	252	14	3178	3553	227	616	4.37e-08	57
ABAYE0792	575584.HMPREF0010_02261	28.222	450	267	21	3906	4322	183	609	3.16e-09	60.8
ABAYE0792	575584.HMPREF0010_02261	28.297	417	239	19	755	1145	234	616	1.53e-05	48.5
ABAYE0792	575584.HMPREF0010_02261	28.429	401	251	14	2662	3037	227	616	1.12e-08	58.9
ABAYE0792	575584.HMPREF0010_02261	28.429	401	251	14	3350	3725	227	616	1.89e-08	58.2
ABAYE0792	575584.HMPREF0010_02261	28.429	401	251	14	2834	3209	227	616	2.37e-08	57.8
ABAYE0792	575584.HMPREF0010_02261	28.678	401	250	14	1286	1661	227	616	1.42e-09	62
ABAYE0792	575584.HMPREF0010_02261	28.678	401	250	14	3522	3897	227	616	1.42e-09	62
ABAYE0792	575584.HMPREF0010_02261	28.678	401	250	14	1114	1489	227	616	1.59e-09	61.6
ABAYE0792	575584.HMPREF0010_02261	28.678	401	250	14	2146	2521	227	616	2.58e-09	60.8
ABAYE0792	575584.HMPREF0010_02261	28.833	437	254	20	1842	2242	183	598	3.3e-11	67.4
ABAYE0792	575584.HMPREF0010_02261	28.833	437	254	20	2702	3102	183	598	3.3e-11	67.4
ABAYE0792	575584.HMPREF0010_02261	28.929	439	251	21	1154	1554	183	598	9.97e-12	68.9
ABAYE0792	575584.HMPREF0010_02261	28.929	439	251	21	3562	3962	183	598	9.97e-12	68.9
ABAYE0792	575584.HMPREF0010_02261	28.995	438	252	21	1498	1898	183	598	3.19e-11	67.4
ABAYE0792	575584.HMPREF0010_02261	28.995	438	252	21	3046	3446	183	598	3.47e-11	67
ABAYE0792	575584.HMPREF0010_02261	29.062	437	253	20	3218	3618	183	598	8.63e-12	68.9
ABAYE0792	575584.HMPREF0010_02261	29.062	437	253	20	982	1382	183	598	2.21e-11	67.8
ABAYE0792	575584.HMPREF0010_02067	29.114	237	158	7	419	646	46	281	7.01e-16	83.2
ABAYE0792	575584.HMPREF0010_02067	31.792	173	109	6	202	366	110	281	1.64e-13	75.5
ABAYE0792	575584.HMPREF0010_02261	31.868	91	62	0	1	91	1	91	1.24e-09	62
ABAYE0792	575584.HMPREF0010_02921	32.68	153	91	8	4687	4834	413	558	8.9	29.6
ABAYE0792	575584.HMPREF0010_02039	33.594	128	71	5	280	398	33	155	0.39	34.3
ABAYE0792	575584.HMPREF0010_02039	33.636	110	64	4	560	660	33	142	0.42	34.3
ABAYE0792	575584.HMPREF0010_02787	33.784	74	44	3	164	232	226	299	7.5	30
ABAYE0792	575584.HMPREF0010_03163	35.78	109	52	4	8062	8164	2763	2859	5.89e-06	50.4
ABAYE0792	575584.HMPREF0010_02039	36.364	110	61	4	752	852	33	142	0.028	38.1
ABAYE0792	575584.HMPREF0010_02039	39.035	953	485	30	6989	7893	407	1311	4.15e-127	445
ABAYE0792	575584.HMPREF0010_02067	39.286	140	68	7	8062	8199	2625	2749	2.23e-12	71.6
ABAYE0792	575584.HMPREF0010_02921	42.419	587	240	30	818	1342	256	806	1.16e-56	211
ABAYE0792	575584.HMPREF0010_02039	43.265	1262	619	38	6989	8200	680	1894	0	736
ABAYE0792	575584.HMPREF0010_02921	43.772	562	248	28	1354	1858	256	806	4.55e-63	231
ABAYE0792	575584.HMPREF0010_02921	43.772	562	248	28	1182	1686	256	806	3.23e-62	228
ABAYE0792	575584.HMPREF0010_02921	43.772	562	248	28	3590	4094	256	806	3.23e-62	228
ABAYE0792	575584.HMPREF0010_02921	43.772	562	248	28	1870	2374	256	806	3.54e-62	228
ABAYE0792	575584.HMPREF0010_02921	43.772	562	248	28	2730	3234	256	806	3.54e-62	228
ABAYE0792	575584.HMPREF0010_02921	43.95	562	247	28	2042	2546	256	806	3.15e-63	231
ABAYE0792	575584.HMPREF0010_02921	43.95	562	247	28	2902	3406	256	806	3.89e-63	231
ABAYE0792	575584.HMPREF0010_02921	43.95	562	247	28	3246	3750	256	806	4.89e-63	231
ABAYE0792	575584.HMPREF0010_02921	43.95	562	247	28	1526	2030	256	806	6.81e-63	231
ABAYE0792	575584.HMPREF0010_02921	43.95	562	247	28	1010	1514	256	806	7.81e-63	230
ABAYE0792	575584.HMPREF0010_02921	43.95	562	247	28	1698	2202	256	806	1.09e-62	230
ABAYE0792	575584.HMPREF0010_02921	43.95	562	247	28	2558	3062	256	806	1.09e-62	230
ABAYE0792	575584.HMPREF0010_02921	43.95	562	247	28	3418	3922	256	806	1.44e-62	229
ABAYE0792	575584.HMPREF0010_02921	44.128	562	246	28	2214	2718	256	806	1.46e-63	233
ABAYE0792	575584.HMPREF0010_02921	44.128	562	246	28	3074	3578	256	806	2.42e-63	232
ABAYE0792	575584.HMPREF0010_02921	44.583	563	242	30	2386	2890	256	806	4.04e-63	231
ABAYE0792	575584.HMPREF0010_02039	45.283	53	25	3	1009	1058	103	154	0.01	39.7
ABAYE0792	575584.HMPREF0010_02921	48.556	554	206	23	1423	1912	238	776	7.12e-86	299
ABAYE0792	575584.HMPREF0010_02921	48.556	554	206	23	1079	1568	238	776	3.98e-85	297
ABAYE0792	575584.HMPREF0010_02039	48.718	195	78	7	4093	4280	18	197	1.58e-20	98.6
ABAYE0792	575584.HMPREF0010_02921	48.917	554	204	23	1767	2256	238	776	4.46e-87	303
ABAYE0792	575584.HMPREF0010_02921	48.917	554	204	23	2627	3116	238	776	4.46e-87	303
ABAYE0792	575584.HMPREF0010_02921	48.917	554	204	23	2971	3460	238	776	1.09e-86	301
ABAYE0792	575584.HMPREF0010_02921	48.98	539	197	22	3315	3790	238	761	6.8e-86	299
ABAYE0792	575584.HMPREF0010_02921	49.097	554	203	23	2111	2600	238	776	1.49e-86	301
ABAYE0792	575584.HMPREF0010_02921	49.728	551	210	24	3831	4325	238	777	1.78e-86	301
ABAYE0792	575584.HMPREF0010_02921	49.799	249	108	10	4106	4346	256	495	3.33e-40	160
ABAYE0792	575584.HMPREF0010_02921	51.493	134	62	1	6853	6986	641	771	6.5e-26	115
ABAYE0792	575584.HMPREF0010_02921	55.072	138	60	2	6849	6986	444	579	7.77e-29	124
ABAYE0792	575584.HMPREF0010_02921	57.717	473	158	17	728	1170	346	806	2.53e-110	371
ABAYE0792	575584.HMPREF0010_02921	58.12	117	49	0	6870	6986	183	299	2.78e-30	129
ABAYE0792	575584.HMPREF0010_02039	58.219	146	49	3	334	472	8	148	3.18e-22	103
ABAYE0792	575584.HMPREF0010_02039	59.398	133	44	3	998	1126	8	134	4.59e-21	100
ABAYE0792	575584.HMPREF0010_02039	60	130	38	3	4203	4324	28	151	5.59e-22	103
ABAYE0792	575584.HMPREF0010_02039	60	130	37	3	2889	3017	18	133	5.19e-20	96.7
ABAYE0792	575584.HMPREF0010_02921	65.225	601	163	16	412	998	238	806	0	589
ABAYE0792	575584.HMPREF0010_02921	98.139	806	15	0	1	806	1	806	0	1486
ABAYE0795	575584.HMPREF0010_00458	22.353	85	47	2	2	67	117	201	7.9	24.3
ABAYE0795	575584.HMPREF0010_02233	22.689	119	85	2	65	183	476	587	0.82	27.7
ABAYE0795	575584.HMPREF0010_00211	27.778	90	44	3	8	92	1	74	0.29	27.7
ABAYE0795	575584.HMPREF0010_03757	28.889	45	25	1	31	75	98	135	2.5	25.4
ABAYE0795	575584.HMPREF0010_03661	29.231	65	38	2	165	222	270	333	0.001	36.2
ABAYE0795	575584.HMPREF0010_00566	33.333	24	16	0	78	101	43	66	6.1	24.6
ABAYE0795	575584.HMPREF0010_03660	55.556	18	8	0	186	203	253	270	0.1	30
ABAYE0795	575584.HMPREF0010_02042	99.592	245	1	0	1	245	1	245	0	511
ABAYE0811	575584.HMPREF0010_01746	20.408	98	60	2	130	210	8	104	6.2	26.2
ABAYE0811	575584.HMPREF0010_01764	21.505	93	63	3	2	87	5	94	0.71	29.3
ABAYE0811	575584.HMPREF0010_02133	29.231	65	42	1	124	184	126	190	4.5	26.2
ABAYE0811	575584.HMPREF0010_03046	31.25	48	32	1	53	100	48	94	0.77	29.3
ABAYE0811	575584.HMPREF0010_00205	31.707	41	28	0	264	304	308	348	8.8	25.8
ABAYE0811	575584.HMPREF0010_03481	36.842	38	24	0	80	117	111	148	1.4	27.7
ABAYE0811	575584.HMPREF0010_01161	37.5	24	15	0	325	348	121	144	1.7	28.1
ABAYE0811	575584.HMPREF0010_01392	37.931	29	18	0	388	416	135	163	1.5	27.7
ABAYE0811	575584.HMPREF0010_01765	47.222	36	19	0	1	36	27	62	0.002	37.7
ABAYE0811	575584.HMPREF0010_02057	98.807	587	7	0	1	587	1	587	0	1208
ABAYE0814	575584.HMPREF0010_03290	25.862	116	68	3	6	121	30	127	0.21	28.1
ABAYE0814	575584.HMPREF0010_00976	26.027	73	39	3	15	73	19	90	6.3	23.5
ABAYE0814	575584.HMPREF0010_00411	31.25	64	33	3	56	108	117	180	2.5	24.6
ABAYE0814	575584.HMPREF0010_03167	32.432	37	24	1	1	36	1	37	1.8	24.6
ABAYE0814	575584.HMPREF0010_01962	33.333	27	18	0	30	56	61	87	6.6	23.1
ABAYE0814	575584.HMPREF0010_01037	38.71	31	19	0	98	128	41	71	0.96	25.8
ABAYE0814	575584.HMPREF0010_02546	38.71	31	12	1	96	119	12	42	4.3	23.9
ABAYE0814	575584.HMPREF0010_02633	40	35	16	1	57	91	83	112	2.9	24.3
ABAYE0814	575584.HMPREF0010_03306	40	30	18	0	20	49	146	175	3.5	24.3
ABAYE0814	575584.HMPREF0010_00432	40.741	27	13	2	2	25	8	34	7.5	23.1
ABAYE0814	575584.HMPREF0010_02744	42.857	21	12	0	7	27	34	54	1.8	25
ABAYE0814	575584.HMPREF0010_01239	47.059	17	9	0	7	23	11	27	7.8	23.1
ABAYE0814	575584.HMPREF0010_00069	48	25	12	1	1	24	1	25	1.9	24.6
ABAYE0814	575584.HMPREF0010_03464	55.556	18	8	0	6	23	13	30	1.3	25.4
ABAYE0814	575584.HMPREF0010_02060	100	140	0	0	1	140	1	140	2.81e-103	288
ABAYE0821	575584.HMPREF0010_02261	23.476	328	202	12	761	1058	264	572	2.96e-06	49.7
ABAYE0821	575584.HMPREF0010_02067	24.731	372	209	16	224	573	1410	1732	0.054	35.8
ABAYE0821	575584.HMPREF0010_02921	24.919	618	327	29	1940	2513	278	802	3.88e-06	49.3
ABAYE0821	575584.HMPREF0010_02067	25.275	1634	1029	55	227	1805	895	2391	1.21e-58	223
ABAYE0821	575584.HMPREF0010_02921	25.939	825	445	42	54	777	43	802	8.05e-22	100
ABAYE0821	575584.HMPREF0010_02261	26.426	333	234	6	2503	2832	185	509	1.25e-22	102
ABAYE0821	575584.HMPREF0010_02921	27.033	418	229	24	1596	1967	278	665	0.008	38.5
ABAYE0821	575584.HMPREF0010_00752	27.451	51	32	2	694	741	59	107	9.1	26.9
ABAYE0821	575584.HMPREF0010_02921	27.695	538	273	35	1015	1478	307	802	1.86e-06	50.4
ABAYE0821	575584.HMPREF0010_02921	27.734	512	264	27	1167	1620	279	742	1.68e-06	50.4
ABAYE0821	575584.HMPREF0010_02261	27.854	438	261	17	950	1355	188	602	3.07e-19	92
ABAYE0821	575584.HMPREF0010_02261	27.859	341	235	7	2331	2667	184	517	2.79e-25	111
ABAYE0821	575584.HMPREF0010_02261	28.012	332	233	4	2587	2917	183	509	2.25e-26	115
ABAYE0821	575584.HMPREF0010_02261	28.931	159	103	4	2841	2994	178	331	8.11e-05	45.1
ABAYE0821	575584.HMPREF0010_02261	29.111	371	249	7	2065	2428	178	541	7.32e-31	129
ABAYE0821	575584.HMPREF0010_02921	29.117	419	240	19	409	814	272	646	9.86e-21	97.1
ABAYE0821	575584.HMPREF0010_02261	29.973	367	238	9	1116	1477	183	535	9.87e-30	125
ABAYE0821	575584.HMPREF0010_02261	30.383	339	232	4	1381	1718	184	519	8.22e-34	138
ABAYE0821	575584.HMPREF0010_02261	30.751	426	271	9	1725	2133	184	602	3.08e-34	140
ABAYE0821	575584.HMPREF0010_02261	30.887	327	214	6	2671	2991	178	498	8.64e-27	116
ABAYE0821	575584.HMPREF0010_02261	31.25	320	212	5	2245	2561	184	498	2.75e-29	124
ABAYE0821	575584.HMPREF0010_03163	31.765	85	46	3	3221	3304	349	422	0.98	32
ABAYE0821	575584.HMPREF0010_03591	32.051	78	50	2	857	933	7	82	0.55	32
ABAYE0821	575584.HMPREF0010_03163	32.787	122	53	2	3181	3302	2620	2712	5.93e-05	45.8
ABAYE0821	575584.HMPREF0010_02261	32.911	316	207	4	1553	1867	184	495	8.53e-35	141
ABAYE0821	575584.HMPREF0010_03163	35.088	57	22	2	3231	3272	2489	2545	7.3	28.9
ABAYE0821	575584.HMPREF0010_02261	35.345	348	213	8	1897	2241	184	522	6.21e-43	167
ABAYE0821	575584.HMPREF0010_03163	35.484	62	39	1	3209	3270	1419	1479	0.81	32
ABAYE0821	575584.HMPREF0010_03163	38.889	72	41	1	3195	3266	1984	2052	0.001	41.6
ABAYE0821	575584.HMPREF0010_03163	39.362	94	44	3	3216	3296	2546	2639	0.000483	42.7
ABAYE0821	575584.HMPREF0010_02374	39.535	43	26	0	845	887	9	51	8.2	26.6
ABAYE0821	575584.HMPREF0010_03163	41.176	68	37	2	3203	3268	2103	2169	0.001	41.2
ABAYE0821	575584.HMPREF0010_02039	41.727	139	72	3	3238	3368	1756	1893	4.29e-14	75.9
ABAYE0821	575584.HMPREF0010_03163	44.92	187	87	3	3199	3369	2704	2890	3.4e-24	109
ABAYE0821	575584.HMPREF0010_03163	45.946	37	20	0	3230	3266	2479	2515	0.44	33.1
ABAYE0821	575584.HMPREF0010_02261	46.939	49	26	0	29	77	18	66	1.32e-05	47.8
ABAYE0821	575584.HMPREF0010_02067	57.576	99	37	1	155	248	2	100	6.76e-24	108
ABAYE0821	575584.HMPREF0010_02067	67	100	28	1	249	343	1	100	2.04e-30	129
ABAYE0821	575584.HMPREF0010_02067	73.463	2359	606	14	534	2881	1	2350	0	3278
ABAYE0821	575584.HMPREF0010_02067	81.731	2392	379	19	1001	3369	394	2750	0	3790
ABAYE0892	575584.HMPREF0010_02516	20.37	54	43	0	244	297	126	179	6.6	25.8
ABAYE0892	575584.HMPREF0010_02135	22.711	546	282	26	7	479	8	486	2.03e-05	44.3
ABAYE0892	575584.HMPREF0010_03163	26.596	94	60	3	474	558	782	875	5.1	26.9
ABAYE0892	575584.HMPREF0010_03035	26.829	123	66	7	198	300	291	409	5	26.6
ABAYE0892	575584.HMPREF0010_02039	30.769	39	24	1	534	569	355	393	7.7	26.2
ABAYE0892	575584.HMPREF0010_02788	40.625	32	19	0	532	563	482	513	5.7	26.6
ABAYE0892	575584.HMPREF0010_02134	100	626	0	0	1	626	1	626	0	1275
ABAYE0893	575584.HMPREF0010_02134	22.569	545	284	25	8	486	7	479	9.45e-06	45.8
ABAYE0893	575584.HMPREF0010_02017	27.273	44	32	0	278	321	24	67	5.4	26.2
ABAYE0893	575584.HMPREF0010_01753	29.825	57	33	2	139	195	129	178	4.8	27.3
ABAYE0893	575584.HMPREF0010_00356	31.707	41	28	0	179	219	87	127	0.79	28.9
ABAYE0893	575584.HMPREF0010_00883	32.5	80	37	3	130	192	250	329	1.6	28.5
ABAYE0893	575584.HMPREF0010_03590	32.653	49	32	1	354	401	7	55	5	26.2
ABAYE0893	575584.HMPREF0010_03539	34.146	41	27	0	500	540	143	183	4.7	27.3
ABAYE0893	575584.HMPREF0010_02079	34.483	29	19	0	413	441	57	85	1.9	27.3
ABAYE0893	575584.HMPREF0010_02135	100	816	0	0	1	816	1	816	0	1654
ABAYE0908	575584.HMPREF0010_02814	22.047	254	174	8	88	335	60	295	0.004	35.8
ABAYE0908	575584.HMPREF0010_01797	25	56	39	1	279	331	153	208	2.2	27.3
ABAYE0908	575584.HMPREF0010_03024	32.222	90	46	6	174	257	278	358	8.3	25.4
ABAYE0908	575584.HMPREF0010_02652	33.333	45	30	0	349	393	247	291	4	26.2
ABAYE0908	575584.HMPREF0010_03416	57.895	19	8	0	270	288	111	129	7.5	25.4
ABAYE0908	575584.HMPREF0010_02148	98.423	444	7	0	1	444	1	444	0	904
ABAYE0917	575584.HMPREF0010_00179	27.778	54	33	1	127	174	531	584	2.9	25.4
ABAYE0917	575584.HMPREF0010_00831	28.788	66	44	2	73	138	541	603	3.3	25
ABAYE0917	575584.HMPREF0010_03203	29.032	62	40	2	108	166	94	154	1.6	25.8
ABAYE0917	575584.HMPREF0010_02744	33.962	53	21	2	7	49	34	82	5.2	24.3
ABAYE0917	575584.HMPREF0010_02159	96.296	189	7	0	1	189	1	189	4.94e-138	380
ABAYE0924	575584.HMPREF0010_01253	24.074	54	39	1	45	96	89	142	6.9	24.3
ABAYE0924	575584.HMPREF0010_01133	24.138	145	95	5	98	237	32	166	3.3	25.8
ABAYE0924	575584.HMPREF0010_01875	24.419	86	46	4	68	146	199	272	2.7	25.8
ABAYE0924	575584.HMPREF0010_02304	26.866	67	46	2	169	235	393	456	6.8	24.6
ABAYE0924	575584.HMPREF0010_01384	27.273	55	32	2	180	232	234	282	1.4	26.6
ABAYE0924	575584.HMPREF0010_01753	28.947	76	38	4	80	151	577	640	2.4	26.2
ABAYE0924	575584.HMPREF0010_00531	30.38	79	39	3	63	126	79	156	0.9	27.3
ABAYE0924	575584.HMPREF0010_02122	30.667	75	43	4	133	201	38	109	9.7	23.5
ABAYE0924	575584.HMPREF0010_01222	31.707	41	22	1	143	183	278	312	0.97	27.3
ABAYE0924	575584.HMPREF0010_02519	31.818	44	27	1	95	138	20	60	0.92	26.9
ABAYE0924	575584.HMPREF0010_01947	33.333	45	29	1	120	163	721	765	3.9	25.4
ABAYE0924	575584.HMPREF0010_03347	39.286	28	15	1	65	90	91	118	4.7	25
ABAYE0924	575584.HMPREF0010_02246	42.857	28	14	1	65	90	92	119	1.9	26.2
ABAYE0924	575584.HMPREF0010_02910	48	25	13	0	136	160	48	72	0.25	28.9
ABAYE0924	575584.HMPREF0010_00478	48	25	13	0	187	211	227	251	8	24.3
ABAYE0924	575584.HMPREF0010_01940	52.174	23	11	0	167	189	150	172	1.8	26.2
ABAYE0924	575584.HMPREF0010_02166	75.904	249	57	2	1	246	1	249	6.4e-123	346
ABAYE0964	575584.HMPREF0010_03371	24.211	95	65	2	247	341	74	161	3.1	26.2
ABAYE0964	575584.HMPREF0010_00511	24.719	89	59	4	62	148	329	411	1.6	27.3
ABAYE0964	575584.HMPREF0010_00604	26.563	64	47	0	191	254	54	117	7.4	25.4
ABAYE0964	575584.HMPREF0010_02537	28.814	59	36	1	267	325	52	104	2.4	26.9
ABAYE0964	575584.HMPREF0010_01000	32.5	40	26	1	167	205	48	87	7.4	24.3
ABAYE0964	575584.HMPREF0010_03037	40.741	27	16	0	175	201	259	285	9.1	25
ABAYE0964	575584.HMPREF0010_03124	41.667	36	21	0	132	167	637	672	3.3	26.6
ABAYE0964	575584.HMPREF0010_02857	41.935	31	16	1	146	176	286	314	7.6	25.4
ABAYE0964	575584.HMPREF0010_02208	99.502	402	2	0	1	402	1	402	0	837
ABAYE0990	575584.HMPREF0010_02582	21.212	99	67	1	1	99	7	94	4.7	26.6
ABAYE0990	575584.HMPREF0010_02042	22.689	119	85	3	476	587	65	183	0.68	29.6
ABAYE0990	575584.HMPREF0010_00410	23.333	270	160	11	34	268	32	289	0.002	38.9
ABAYE0990	575584.HMPREF0010_02340	23.457	81	44	2	438	501	375	454	0.49	30.8
ABAYE0990	575584.HMPREF0010_03562	29.012	162	74	10	321	442	1601	1761	0.035	34.7
ABAYE0990	575584.HMPREF0010_00392	29.245	106	46	6	758	855	313	397	6.4	26.9
ABAYE0990	575584.HMPREF0010_00370	30.488	82	48	3	299	373	94	173	0.73	29.6
ABAYE0990	575584.HMPREF0010_01641	31.481	54	33	1	755	808	693	742	2.3	28.5
ABAYE0990	575584.HMPREF0010_01292	33.333	54	27	3	543	594	5	51	1.5	28.9
ABAYE0990	575584.HMPREF0010_01579	35.556	45	29	0	660	704	94	138	5.9	26.9
ABAYE0990	575584.HMPREF0010_01704	42.857	35	20	0	34	68	602	636	2.3	28.5
ABAYE0990	575584.HMPREF0010_00424	63.158	19	7	0	468	486	275	293	5	27.3
ABAYE0990	575584.HMPREF0010_02233	99.783	920	2	0	1	920	1	920	0	1890
ABAYE1024	575584.HMPREF0010_02236	25.641	39	29	0	67	105	101	139	4.4	25
ABAYE1024	575584.HMPREF0010_02947	27.368	95	63	2	68	161	114	203	1.3	26.6
ABAYE1024	575584.HMPREF0010_01717	27.5	40	29	0	117	156	111	150	9.9	23.5
ABAYE1024	575584.HMPREF0010_01557	29.63	54	34	2	80	130	152	204	6.1	24.6
ABAYE1024	575584.HMPREF0010_02321	29.73	74	46	2	12	79	445	518	0.11	30.4
ABAYE1024	575584.HMPREF0010_03042	29.787	47	29	1	191	233	23	69	2.6	25.4
ABAYE1024	575584.HMPREF0010_01799	30	30	21	0	114	143	54	83	6.1	24.6
ABAYE1024	575584.HMPREF0010_02699	32.5	40	26	1	91	129	532	571	0.12	30
ABAYE1024	575584.HMPREF0010_02794	33.333	30	20	0	11	40	17	46	6.5	24.6
ABAYE1024	575584.HMPREF0010_02202	33.333	48	32	0	51	98	34	81	9.1	24.3
ABAYE1024	575584.HMPREF0010_03359	40.909	22	13	0	127	148	40	61	1.7	26.2
ABAYE1024	575584.HMPREF0010_02249	99.571	233	1	0	1	233	1	233	1.96e-174	475
ABAYE1037	575584.HMPREF0010_02067	25	360	228	13	179	512	228	571	1.49e-13	71.2
ABAYE1037	575584.HMPREF0010_03218	25.253	99	51	4	100	185	220	308	4.6	26.9
ABAYE1037	575584.HMPREF0010_02285	25.758	66	44	3	287	350	280	342	9.3	26.2
ABAYE1037	575584.HMPREF0010_00887	26.437	87	51	1	525	611	150	223	0.12	32
ABAYE1037	575584.HMPREF0010_02921	26.609	233	138	12	314	518	558	785	0.68	29.6
ABAYE1037	575584.HMPREF0010_02921	26.677	656	372	28	1	573	1	630	4.58e-15	75.9
ABAYE1037	575584.HMPREF0010_02067	27.174	276	170	10	66	331	2121	2375	1.55e-09	58.2
ABAYE1037	575584.HMPREF0010_02067	27.221	349	242	7	169	509	1869	2213	1.32e-25	110
ABAYE1037	575584.HMPREF0010_03234	27.419	62	44	1	99	159	183	244	9.2	25.8
ABAYE1037	575584.HMPREF0010_02067	27.673	477	283	19	156	602	378	822	5.39e-22	98.6
ABAYE1037	575584.HMPREF0010_02067	27.844	334	233	6	183	509	1711	2043	1.61e-26	113
ABAYE1037	575584.HMPREF0010_02921	27.935	247	141	11	234	450	563	802	0.097	32.7
ABAYE1037	575584.HMPREF0010_02067	28.161	348	243	5	168	509	1952	2298	1.55e-27	116
ABAYE1037	575584.HMPREF0010_02067	28.307	378	259	6	170	541	1438	1809	9.22e-33	133
ABAYE1037	575584.HMPREF0010_02067	28.571	392	264	6	142	519	796	1185	9.45e-35	139
ABAYE1037	575584.HMPREF0010_02067	28.986	69	42	2	424	488	214	279	0.34	30.8
ABAYE1037	575584.HMPREF0010_02921	29.075	227	130	11	400	619	279	481	7.22e-05	42.7
ABAYE1037	575584.HMPREF0010_02067	30.57	386	248	10	165	535	564	944	1.34e-32	132
ABAYE1037	575584.HMPREF0010_02067	30.588	340	227	6	165	498	1606	1942	1.41e-30	126
ABAYE1037	575584.HMPREF0010_02067	30.882	340	223	6	165	498	2039	2372	2.17e-29	122
ABAYE1037	575584.HMPREF0010_02067	30.947	433	263	10	183	602	1105	1514	1.35e-37	148
ABAYE1037	575584.HMPREF0010_00251	31.461	89	53	3	537	623	269	351	1.3	28.9
ABAYE1037	575584.HMPREF0010_03390	32.5	40	25	1	415	452	25	64	7.1	25.4
ABAYE1037	575584.HMPREF0010_02067	32.759	406	259	9	130	522	1218	1622	1.23e-43	167
ABAYE1037	575584.HMPREF0010_01646	33.333	36	24	0	383	418	81	116	3.1	27.7
ABAYE1037	575584.HMPREF0010_00294	33.333	60	36	2	203	261	257	313	7.2	26.6
ABAYE1037	575584.HMPREF0010_01438	37.037	27	17	0	345	371	131	157	9	25.4
ABAYE1037	575584.HMPREF0010_03113	45.714	35	18	1	171	204	85	119	5	26.2
ABAYE1037	575584.HMPREF0010_03165	50	20	10	0	79	98	481	500	7.8	26.6
ABAYE1037	575584.HMPREF0010_02261	98.901	728	8	0	1	728	1	728	0	1422
ABAYE1045	575584.HMPREF0010_02270	26.19	84	61	1	53	136	39	121	9.2e-08	44.7
ABAYE1045	575584.HMPREF0010_03711	29.73	74	30	3	1	55	1	71	0.21	27.3
ABAYE1045	575584.HMPREF0010_01728	30.667	75	49	2	2	74	132	205	0.17	28.1
ABAYE1045	575584.HMPREF0010_01119	32.5	40	20	1	83	115	318	357	7.2	23.5
ABAYE1045	575584.HMPREF0010_00778	34.615	26	17	0	86	111	18	43	6.9	23.5
ABAYE1045	575584.HMPREF0010_02305	35.714	28	18	0	61	88	167	194	8	23.1
ABAYE1045	575584.HMPREF0010_03696	37.037	27	17	0	5	31	12	38	6.3	23.5
ABAYE1045	575584.HMPREF0010_00848	37.209	43	25	1	79	121	51	91	2.4	24.6
ABAYE1045	575584.HMPREF0010_01517	37.838	37	21	2	3	37	1	37	5.6	23.9
ABAYE1045	575584.HMPREF0010_02699	38.462	39	18	2	54	89	593	628	7.8	23.1
ABAYE1045	575584.HMPREF0010_01391	40	25	15	0	41	65	95	119	5.9	23.5
ABAYE1045	575584.HMPREF0010_00982	42.857	28	16	0	93	120	658	685	5.5	23.9
ABAYE1045	575584.HMPREF0010_00983	44	25	14	0	45	69	210	234	6.9	23.5
ABAYE1045	575584.HMPREF0010_02587	50	28	14	0	78	105	508	535	0.21	28.1
ABAYE1045	575584.HMPREF0010_03037	60	20	8	0	55	74	150	169	0.054	29.6
ABAYE1045	575584.HMPREF0010_02269	99.286	140	1	0	1	140	1	140	1.43e-100	281
ABAYE1048	575584.HMPREF0010_02962	23.077	104	69	2	3	95	649	752	0.71	28.1
ABAYE1048	575584.HMPREF0010_03150	26.772	127	81	4	158	274	144	268	1.73e-05	42
ABAYE1048	575584.HMPREF0010_01222	26.786	56	26	2	41	81	67	122	2.1	26.6
ABAYE1048	575584.HMPREF0010_00824	29.31	58	29	3	224	269	368	425	9.9	24.3
ABAYE1048	575584.HMPREF0010_02962	30.137	73	50	1	38	109	623	695	2.09e-06	45.4
ABAYE1048	575584.HMPREF0010_02962	30.357	56	35	1	46	97	774	829	0.011	33.9
ABAYE1048	575584.HMPREF0010_00125	30.435	46	22	1	12	57	17	52	1	27.3
ABAYE1048	575584.HMPREF0010_02962	30.682	88	48	3	9	83	918	1005	0.011	33.9
ABAYE1048	575584.HMPREF0010_03174	32.075	53	34	1	20	70	20	72	0.11	30.4
ABAYE1048	575584.HMPREF0010_02017	32.258	31	21	0	46	76	74	104	2.4	25.4
ABAYE1048	575584.HMPREF0010_00237	32.432	37	24	1	57	93	27	62	1.6	26.9
ABAYE1048	575584.HMPREF0010_01530	32.813	64	35	2	78	140	284	340	2.2	26.2
ABAYE1048	575584.HMPREF0010_00706	33.333	48	31	1	203	250	34	80	0.65	28.1
ABAYE1048	575584.HMPREF0010_03464	33.333	24	16	0	17	40	7	30	6.9	24.6
ABAYE1048	575584.HMPREF0010_00633	33.333	54	29	1	33	86	132	178	8.3	24.6
ABAYE1048	575584.HMPREF0010_02962	34.884	43	28	0	55	97	1026	1068	0.000369	38.5
ABAYE1048	575584.HMPREF0010_03396	36.364	33	20	1	19	51	9	40	1.2	26.6
ABAYE1048	575584.HMPREF0010_02962	36.735	49	31	0	49	97	833	881	0.000312	38.5
ABAYE1048	575584.HMPREF0010_01444	38.889	36	17	1	96	131	50	80	6.8	23.9
ABAYE1048	575584.HMPREF0010_03504	40.449	89	51	2	187	274	139	226	1.83e-13	65.1
ABAYE1048	575584.HMPREF0010_01322	40.816	49	24	2	54	97	107	155	0.014	32.3
ABAYE1048	575584.HMPREF0010_02962	43.478	46	26	0	52	97	901	946	6.52e-05	40.8
ABAYE1048	575584.HMPREF0010_02962	44.186	43	24	0	55	97	578	620	6.02e-05	40.8
ABAYE1048	575584.HMPREF0010_01337	45.455	22	12	0	19	40	7	28	0.78	27.7
ABAYE1048	575584.HMPREF0010_02074	50	38	10	3	103	133	237	272	4.8	25
ABAYE1048	575584.HMPREF0010_02272	100	276	0	0	1	276	1	276	0	564
ABAYE1070	575584.HMPREF0010_01493	23.81	420	268	16	1	390	1	398	8.93e-10	56.6
ABAYE1070	575584.HMPREF0010_00811	26.437	87	60	2	218	301	617	702	3.9	26.2
ABAYE1070	575584.HMPREF0010_01955	27.027	37	23	1	302	338	160	192	9.4	25
ABAYE1070	575584.HMPREF0010_01323	31.429	35	24	0	171	205	200	234	3.1	26.2
ABAYE1070	575584.HMPREF0010_00936	36.412	379	232	7	17	390	20	394	1.55e-78	244
ABAYE1070	575584.HMPREF0010_03351	38.462	26	16	0	361	386	173	198	9.1	24.6
ABAYE1070	575584.HMPREF0010_00145	40	35	18	1	241	272	74	108	6.6	25
ABAYE1070	575584.HMPREF0010_01344	40.657	396	227	5	1	390	1	394	5.3e-102	304
ABAYE1070	575584.HMPREF0010_01048	57.436	390	165	1	1	390	1	389	5.54e-168	472
ABAYE1093	575584.HMPREF0010_00727	20	200	130	7	35	229	16	190	0.18	32
ABAYE1093	575584.HMPREF0010_03251	20	210	123	8	440	622	504	695	9.2	26.2
ABAYE1093	575584.HMPREF0010_00269	20.745	752	508	23	60	767	11	718	1.4e-09	58.2
ABAYE1093	575584.HMPREF0010_02747	20.909	110	75	4	196	304	137	235	4.9	26.9
ABAYE1093	575584.HMPREF0010_03468	21.759	216	138	10	426	622	491	694	1.4	28.9
ABAYE1093	575584.HMPREF0010_03242	21.852	691	447	27	119	767	57	696	1.23e-17	84
ABAYE1093	575584.HMPREF0010_00709	22.222	621	390	25	191	767	150	721	4.09e-05	43.5
ABAYE1093	575584.HMPREF0010_03493	23.22	646	411	28	167	767	131	736	4.33e-22	98.2
ABAYE1093	575584.HMPREF0010_03509	23.853	327	214	13	455	767	413	718	4.21e-09	56.6
ABAYE1093	575584.HMPREF0010_00409	23.994	621	417	27	73	672	21	607	1.74e-23	102
ABAYE1093	575584.HMPREF0010_02968	24.674	766	475	31	42	767	1	704	7.11e-21	94.4
ABAYE1093	575584.HMPREF0010_01753	26.172	768	468	31	63	767	12	743	3.24e-31	127
ABAYE1093	575584.HMPREF0010_03509	26.549	226	155	6	54	275	5	223	8.9e-11	62
ABAYE1093	575584.HMPREF0010_00855	26.786	56	40	1	712	767	139	193	6.2	26.6
ABAYE1093	575584.HMPREF0010_00652	27.904	749	483	27	49	767	14	735	4.11e-49	181
ABAYE1093	575584.HMPREF0010_00811	28.571	42	26	1	318	359	288	325	7	26.6
ABAYE1093	575584.HMPREF0010_03005	28.767	73	39	2	551	623	633	692	8.2	26.6
ABAYE1093	575584.HMPREF0010_00404	29.31	58	39	1	7	62	152	209	0.71	29.6
ABAYE1093	575584.HMPREF0010_01705	30.357	56	34	1	248	303	241	291	4.3	26.9
ABAYE1093	575584.HMPREF0010_02002	30.952	84	51	3	486	566	132	211	5.4	26.6
ABAYE1093	575584.HMPREF0010_01902	32.143	56	38	0	555	610	132	187	8.6	26.2
ABAYE1093	575584.HMPREF0010_01517	33.333	63	37	2	194	254	151	210	0.039	33.9
ABAYE1093	575584.HMPREF0010_02522	37.209	43	26	1	180	222	923	964	0.81	29.6
ABAYE1093	575584.HMPREF0010_02730	51.515	33	13	1	193	225	124	153	0.021	34.7
ABAYE1093	575584.HMPREF0010_02301	97.132	767	21	1	1	767	1	766	0	1529
ABAYE1108	575584.HMPREF0010_03345	17.45	149	101	3	9	139	130	274	5.1	23.9
ABAYE1108	575584.HMPREF0010_02776	26.667	75	34	3	75	149	333	386	9.5	23.1
ABAYE1108	575584.HMPREF0010_02424	29.032	31	22	0	52	82	210	240	1.6	25.4
ABAYE1108	575584.HMPREF0010_01787	29.268	82	48	3	32	112	120	192	0.5	26.9
ABAYE1108	575584.HMPREF0010_01716	34.146	41	27	0	69	109	67	107	3.1	24.6
ABAYE1108	575584.HMPREF0010_03171	38.095	42	24	2	110	150	379	419	7.2	23.5
ABAYE1108	575584.HMPREF0010_02316	99.359	156	1	0	1	156	1	156	5.32e-112	311
ABAYE1109	575584.HMPREF0010_00737	27.419	62	40	1	58	119	71	127	9.2	25.8
ABAYE1109	575584.HMPREF0010_01563	32.051	78	43	3	283	356	164	235	9.7	25.4
ABAYE1109	575584.HMPREF0010_00652	32.673	101	51	6	152	241	461	555	4.1	26.9
ABAYE1109	575584.HMPREF0010_00896	32.727	55	31	2	539	589	282	334	3.2	27.3
ABAYE1109	575584.HMPREF0010_01881	33.333	54	33	2	27	80	489	539	6.9	26.2
ABAYE1109	575584.HMPREF0010_03242	37.778	45	19	1	556	600	153	188	0.36	30.4
ABAYE1109	575584.HMPREF0010_00425	40.476	42	18	2	451	485	154	195	10	25.4
ABAYE1109	575584.HMPREF0010_03567	45.833	24	13	0	89	112	311	334	7.3	26.2
ABAYE1109	575584.HMPREF0010_02317	99.524	630	3	0	2	631	1	630	0	1308
ABAYE1121	575584.HMPREF0010_02730	18.31	142	102	3	61	202	29	156	2.1	28.5
ABAYE1121	575584.HMPREF0010_00269	22.047	127	83	5	78	204	71	181	2	28.5
ABAYE1121	575584.HMPREF0010_02794	23.469	98	73	2	130	226	98	194	2.2	28.5
ABAYE1121	575584.HMPREF0010_00409	23.684	228	123	8	29	230	2	204	0.000132	42.4
ABAYE1121	575584.HMPREF0010_03184	23.881	67	46	1	180	241	140	206	5.9	26.9
ABAYE1121	575584.HMPREF0010_02968	23.952	167	102	6	57	219	40	185	0.18	32
ABAYE1121	575584.HMPREF0010_02747	24.719	267	153	8	52	296	31	271	2.37e-08	54.3
ABAYE1121	575584.HMPREF0010_00772	26.045	933	555	35	47	924	9	861	1.98e-45	173
ABAYE1121	575584.HMPREF0010_01753	26.136	176	105	7	45	214	26	182	0.006	37
ABAYE1121	575584.HMPREF0010_03207	27.083	48	35	0	661	708	177	224	7.8	26.6
ABAYE1121	575584.HMPREF0010_00652	27.624	181	107	9	50	229	52	209	0.042	34.3
ABAYE1121	575584.HMPREF0010_00727	27.684	177	96	9	37	202	34	189	0.000394	40.8
ABAYE1121	575584.HMPREF0010_01750	29.31	58	37	2	419	476	42	95	7.6	26.6
ABAYE1121	575584.HMPREF0010_03076	29.577	71	45	2	245	315	96	161	0.032	34.3
ABAYE1121	575584.HMPREF0010_00727	31.034	58	39	1	293	350	369	425	8.9	26.6
ABAYE1121	575584.HMPREF0010_01708	31.313	99	59	5	624	717	19	113	3.4	26.6
ABAYE1121	575584.HMPREF0010_00404	32.353	34	23	0	423	456	82	115	4.7	27.3
ABAYE1121	575584.HMPREF0010_02747	33.333	54	36	0	671	724	429	482	0.029	34.7
ABAYE1121	575584.HMPREF0010_03359	34.286	35	23	0	133	167	217	251	9.2	26.2
ABAYE1121	575584.HMPREF0010_01646	34.483	87	32	4	514	578	271	354	0.63	30
ABAYE1121	575584.HMPREF0010_01149	34.884	43	27	1	821	863	427	468	2.9	28.1
ABAYE1121	575584.HMPREF0010_01517	35.227	176	91	9	48	212	29	192	3.59e-11	63.5
ABAYE1121	575584.HMPREF0010_03509	40	30	18	0	173	202	147	176	2.6	28.1
ABAYE1121	575584.HMPREF0010_03242	41.667	48	17	2	864	910	639	676	2.9	28.1
ABAYE1121	575584.HMPREF0010_00269	50	26	13	0	867	892	665	690	6	26.9
ABAYE1121	575584.HMPREF0010_03493	59.375	32	13	0	170	201	156	187	0.002	38.5
ABAYE1121	575584.HMPREF0010_02325	98.593	924	13	0	1	924	1	924	0	1878
ABAYE1122	575584.HMPREF0010_00248	25.09	554	341	23	62	581	23	536	4.53e-22	99
ABAYE1122	575584.HMPREF0010_00451	25.806	93	64	3	459	546	682	774	7.5	26.9
ABAYE1122	575584.HMPREF0010_03382	27.848	79	52	2	772	845	78	156	4.3	27.3
ABAYE1122	575584.HMPREF0010_02424	35.556	45	18	2	331	364	297	341	5.3	26.9
ABAYE1122	575584.HMPREF0010_02250	40.909	22	13	0	293	314	72	93	6.7	26.9
ABAYE1122	575584.HMPREF0010_03031	47.826	23	12	0	838	860	412	434	0.33	31.2
ABAYE1122	575584.HMPREF0010_02326	96.503	915	32	0	8	922	7	921	0	1818
ABAYE1129	575584.HMPREF0010_01284	25.862	116	77	5	5	119	4	111	0.46	29.3
ABAYE1129	575584.HMPREF0010_01529	26.316	38	28	0	367	404	232	269	8.1	25.4
ABAYE1129	575584.HMPREF0010_00301	27.451	102	62	4	96	191	86	181	1.4	28.1
ABAYE1129	575584.HMPREF0010_00024	28.571	49	35	0	215	263	187	235	5.9	26.2
ABAYE1129	575584.HMPREF0010_02999	29.032	93	51	4	224	302	479	570	1	28.5
ABAYE1129	575584.HMPREF0010_01513	30.556	36	25	0	1	36	1	36	1.5	28.1
ABAYE1129	575584.HMPREF0010_00421	32	50	34	0	95	144	58	107	4.8	25.4
ABAYE1129	575584.HMPREF0010_00020	32.667	450	226	12	3	434	2	392	1.52e-57	193
ABAYE1129	575584.HMPREF0010_01512	33.333	24	16	0	5	28	2	25	9.7	25
ABAYE1129	575584.HMPREF0010_03205	34.783	46	28	1	75	120	37	80	3.1	26.2
ABAYE1129	575584.HMPREF0010_02957	36.364	33	18	1	210	242	39	68	8.1	25.4
ABAYE1129	575584.HMPREF0010_03456	37.267	161	91	3	57	207	63	223	4.88e-28	112
ABAYE1129	575584.HMPREF0010_01698	39.535	43	26	0	1	43	2	44	0.25	30
ABAYE1129	575584.HMPREF0010_01073	42.5	40	20	1	18	57	58	94	6.3	25
ABAYE1129	575584.HMPREF0010_02032	54.167	24	11	0	4	27	2	25	1.8	27.7
ABAYE1129	575584.HMPREF0010_02333	56.173	486	156	11	1	483	1	432	2.44e-168	479
ABAYE1129	575584.HMPREF0010_01765	59.091	22	6	1	7	28	44	62	6.3	26.2
ABAYE1129	575584.HMPREF0010_03130	69.231	13	4	0	86	98	499	511	7.9	25.8
ABAYE1151	575584.HMPREF0010_02186	25	88	62	3	38	124	147	231	0.35	29.3
ABAYE1151	575584.HMPREF0010_01195	25.424	118	73	4	138	243	174	288	3.9	26.2
ABAYE1151	575584.HMPREF0010_00038	25.641	117	76	4	251	365	39	146	4.5	25.8
ABAYE1151	575584.HMPREF0010_02574	26.271	118	49	5	229	335	213	303	5.9	25.4
ABAYE1151	575584.HMPREF0010_03024	26.271	118	49	5	229	335	212	302	6.6	25.4
ABAYE1151	575584.HMPREF0010_00840	34.146	41	27	0	56	96	6	46	5	25.8
ABAYE1151	575584.HMPREF0010_01075	35.135	37	24	0	176	212	16	52	4	25.8
ABAYE1151	575584.HMPREF0010_00270	50.943	371	157	4	18	372	9	370	4.82e-125	362
ABAYE1151	575584.HMPREF0010_01038	52.174	23	9	1	225	247	127	147	3.8	26.2
ABAYE1151	575584.HMPREF0010_02352	58.038	367	140	6	9	372	1	356	1.06e-139	398
ABAYE1197	575584.HMPREF0010_02969	21.429	56	44	0	47	102	66	121	8.2	23.5
ABAYE1197	575584.HMPREF0010_01841	22.667	75	41	3	33	99	449	514	9.8	23.5
ABAYE1197	575584.HMPREF0010_03182	22.727	44	34	0	6	49	22	65	5.7	23.9
ABAYE1197	575584.HMPREF0010_01510	27.059	85	59	2	93	175	385	468	5.8	24.3
ABAYE1197	575584.HMPREF0010_03601	31.707	41	28	0	71	111	26	66	0.028	30.8
ABAYE1197	575584.HMPREF0010_02681	31.944	72	39	3	112	181	314	377	1.3	26.2
ABAYE1197	575584.HMPREF0010_01334	33.333	45	30	0	97	141	295	339	0.15	29.3
ABAYE1197	575584.HMPREF0010_01684	36.364	44	24	1	140	183	8	47	1.9	25.4
ABAYE1197	575584.HMPREF0010_02071	37.037	27	17	0	138	164	849	875	2.5	25.4
ABAYE1197	575584.HMPREF0010_01300	46.667	30	16	0	90	119	875	904	7	24.3
ABAYE1197	575584.HMPREF0010_00211	47.059	17	9	0	2	18	1	17	4	23.9
ABAYE1197	575584.HMPREF0010_01875	52.174	23	11	0	47	69	163	185	0.15	28.9
ABAYE1197	575584.HMPREF0010_02178	52.381	21	8	1	53	71	77	97	8.8	23.9
ABAYE1197	575584.HMPREF0010_03711	53.333	15	7	0	5	19	4	18	10	23.1
ABAYE1197	575584.HMPREF0010_03706	64.286	14	5	0	11	24	34	47	1.3	26.2
ABAYE1197	575584.HMPREF0010_00046	99.454	183	1	0	1	183	1	183	1.07e-135	373
ABAYE1221	575584.HMPREF0010_03402	19.626	107	79	3	1	106	1	101	0.27	26.9
ABAYE1221	575584.HMPREF0010_01656	22.642	53	36	1	31	83	51	98	2.7	23.9
ABAYE1221	575584.HMPREF0010_01975	25	116	63	4	1	94	12	125	5	23.5
ABAYE1221	575584.HMPREF0010_03165	26.23	61	42	1	48	108	651	708	0.71	26.2
ABAYE1221	575584.HMPREF0010_03445	28	25	18	0	54	78	58	82	5.7	23.5
ABAYE1221	575584.HMPREF0010_01068	33.333	24	16	0	29	52	550	573	8.9	22.7
ABAYE1221	575584.HMPREF0010_02550	35.556	45	28	1	16	59	262	306	5.9	23.5
ABAYE1221	575584.HMPREF0010_02060	48	25	12	1	1	25	1	24	1.8	24.6
ABAYE1221	575584.HMPREF0010_00069	100	126	0	0	1	126	1	126	1.36e-89	252
ABAYE1319	575584.HMPREF0010_00252	23.741	139	90	5	52	180	207	339	0.002	35
ABAYE1319	575584.HMPREF0010_00110	26.241	141	84	7	51	180	61	192	0.000516	35.8
ABAYE1319	575584.HMPREF0010_00249	27.465	142	92	5	33	170	3	137	0.000843	35
ABAYE1319	575584.HMPREF0010_00111	28.313	166	99	8	19	178	19	170	3.76e-12	58.5
ABAYE1319	575584.HMPREF0010_00781	30.233	43	30	0	105	147	216	258	1.1	26.6
ABAYE1319	575584.HMPREF0010_00109	99.444	180	1	0	1	180	1	180	4.32e-130	359
ABAYE1320	575584.HMPREF0010_00109	24.865	185	109	10	24	192	10	180	0.000327	36.6
ABAYE1320	575584.HMPREF0010_03554	28.788	66	41	2	82	142	199	263	0.6	27.3
ABAYE1320	575584.HMPREF0010_03123	39.13	23	14	0	26	48	1	23	1.3	25.8
ABAYE1320	575584.HMPREF0010_00160	47.826	23	12	0	151	173	105	127	2.3	25.8
ABAYE1320	575584.HMPREF0010_00110	98.958	192	2	0	1	192	1	192	6.01e-138	380
ABAYE1321	575584.HMPREF0010_01226	18.644	59	46	1	67	123	41	99	8.6	23.5
ABAYE1321	575584.HMPREF0010_01601	25.455	55	30	2	33	82	6	54	10	22.3
ABAYE1321	575584.HMPREF0010_00047	26.087	69	41	3	33	91	423	491	7.9	23.9
ABAYE1321	575584.HMPREF0010_00114	26.207	145	83	6	39	172	215	346	7.53e-05	38.9
ABAYE1321	575584.HMPREF0010_00633	27.907	43	30	1	128	170	331	372	0.66	26.9
ABAYE1321	575584.HMPREF0010_00296	28.125	64	45	1	12	75	58	120	5.1	24.3
ABAYE1321	575584.HMPREF0010_00109	28.313	166	99	8	19	170	19	178	2.09e-12	59.3
ABAYE1321	575584.HMPREF0010_00249	28.421	95	61	2	29	116	1	95	2.11e-08	47.8
ABAYE1321	575584.HMPREF0010_00311	33.333	27	18	0	136	162	203	229	6.7	23.9
ABAYE1321	575584.HMPREF0010_02207	36.364	22	14	0	119	140	197	218	3.1	24.6
ABAYE1321	575584.HMPREF0010_00834	37.143	35	22	0	12	46	1	35	2.9	23.9
ABAYE1321	575584.HMPREF0010_00808	39.394	33	18	1	14	46	108	138	3.4	24.6
ABAYE1321	575584.HMPREF0010_01248	40	40	16	1	112	143	759	798	7.9	23.9
ABAYE1321	575584.HMPREF0010_03672	42.424	33	19	0	111	143	50	82	3.9	23.9
ABAYE1321	575584.HMPREF0010_03329	44.444	18	10	0	74	91	52	69	3.9	23.5
ABAYE1321	575584.HMPREF0010_00111	97.674	172	4	0	1	172	1	172	1.34e-125	347
ABAYE1394	575584.HMPREF0010_02633	23.81	63	48	0	596	658	131	193	4.3	26.9
ABAYE1394	575584.HMPREF0010_01076	25.556	90	59	4	84	167	57	144	3.6	27.3
ABAYE1394	575584.HMPREF0010_00511	25.641	78	50	2	507	583	262	332	3	27.7
ABAYE1394	575584.HMPREF0010_03664	28.07	57	39	2	399	454	310	365	2.6	27.7
ABAYE1394	575584.HMPREF0010_00955	29.545	44	31	0	741	784	250	293	6.5	26.6
ABAYE1394	575584.HMPREF0010_00786	30.189	53	30	2	616	662	48	99	1.3	28.9
ABAYE1394	575584.HMPREF0010_01992	34.615	26	17	0	558	583	237	262	8.8	26.2
ABAYE1394	575584.HMPREF0010_02212	50	22	11	0	364	385	60	81	4.4	27.3
ABAYE1394	575584.HMPREF0010_01259	68.75	16	5	0	564	579	45	60	3	27.7
ABAYE1394	575584.HMPREF0010_00179	99.138	812	7	0	1	812	1	812	0	1670
ABAYE1395	575584.HMPREF0010_01755	23.077	104	70	4	357	454	175	274	0.065	32.7
ABAYE1395	575584.HMPREF0010_02340	26.891	119	68	4	195	303	510	619	4.7	26.9
ABAYE1395	575584.HMPREF0010_02720	29.31	174	78	8	81	254	77	205	6.15e-09	53.9
ABAYE1395	575584.HMPREF0010_01844	29.73	37	26	0	476	512	62	98	9.2	25.4
ABAYE1395	575584.HMPREF0010_01472	31.731	416	249	9	32	428	37	436	7.79e-56	197
ABAYE1395	575584.HMPREF0010_00162	32	50	34	0	468	517	218	267	1.5	28.5
ABAYE1395	575584.HMPREF0010_01947	32.353	34	23	0	147	180	268	301	3	27.3
ABAYE1395	575584.HMPREF0010_02387	38.095	42	26	0	301	342	7	48	3.6	26.2
ABAYE1395	575584.HMPREF0010_00322	41.379	29	17	0	23	51	11	39	9.5	24.3
ABAYE1395	575584.HMPREF0010_00487	42.105	38	21	1	440	476	243	280	7.9	25.8
ABAYE1395	575584.HMPREF0010_00180	97.373	609	16	0	1	609	1	609	0	1224
ABAYE1401	575584.HMPREF0010_01007	27.711	83	45	3	74	141	33	115	9.8	23.5
ABAYE1401	575584.HMPREF0010_00292	29.508	61	43	0	50	110	63	123	5.8	24.3
ABAYE1401	575584.HMPREF0010_03015	29.703	101	61	2	44	143	28	119	0.021	30.4
ABAYE1401	575584.HMPREF0010_01378	30.233	86	45	2	46	126	5	80	0.36	27.7
ABAYE1401	575584.HMPREF0010_02067	33.333	33	22	0	29	61	1713	1745	9.6	23.5
ABAYE1401	575584.HMPREF0010_00184	35.135	37	24	0	26	62	262	298	4.7	24.3
ABAYE1401	575584.HMPREF0010_03015	35.165	91	44	4	53	137	25	106	0.95	25.8
ABAYE1401	575584.HMPREF0010_01378	35.714	70	30	3	43	97	6	75	2.2	25
ABAYE1401	575584.HMPREF0010_01099	36	25	16	0	9	33	1	25	9.8	23.1
ABAYE1401	575584.HMPREF0010_02338	36.735	49	30	1	82	129	221	269	5.4	24.3
ABAYE1401	575584.HMPREF0010_00186	73.05	141	35	2	9	149	2	139	4.71e-31	106
ABAYE1401	575584.HMPREF0010_00185	100	167	0	0	9	175	1	167	2.62e-113	316
ABAYE1429	575584.HMPREF0010_00353	20.447	626	360	24	367	891	236	824	0.001	39.3
ABAYE1429	575584.HMPREF0010_02268	31.373	51	33	1	177	227	327	375	4	27.3
ABAYE1429	575584.HMPREF0010_00731	32.558	43	29	0	320	362	69	111	1.1	29.3
ABAYE1429	575584.HMPREF0010_01147	35.849	53	29	2	796	844	471	522	0.49	30.4
ABAYE1429	575584.HMPREF0010_00930	40	25	15	0	810	834	341	365	4.2	27.3
ABAYE1429	575584.HMPREF0010_00516	46.154	26	14	0	796	821	471	496	1	29.6
ABAYE1429	575584.HMPREF0010_00209	99.669	906	3	0	1	906	1	906	0	1867
ABAYE1470	575584.HMPREF0010_00110	21.229	179	127	4	9	176	17	192	0.002	34.3
ABAYE1470	575584.HMPREF0010_00114	21.97	132	86	6	55	176	222	346	5.1	24.3
ABAYE1470	575584.HMPREF0010_00111	26.111	180	118	6	3	176	2	172	1.54e-13	62
ABAYE1470	575584.HMPREF0010_02875	26.984	63	44	1	87	149	91	151	4.9	24.3
ABAYE1470	575584.HMPREF0010_00109	29.814	161	100	6	24	176	25	180	3.15e-09	50.4
ABAYE1470	575584.HMPREF0010_02010	33.333	39	26	0	103	141	112	150	0.56	27.3
ABAYE1470	575584.HMPREF0010_00252	35.669	157	79	8	30	176	195	339	6.16e-16	70.9
ABAYE1470	575584.HMPREF0010_02165	41.86	43	14	4	130	166	208	245	5.4	24.3
ABAYE1470	575584.HMPREF0010_02986	51.852	27	10	1	72	98	147	170	4.1	24.6
ABAYE1470	575584.HMPREF0010_00249	99.32	147	1	0	30	176	1	147	6.87e-101	284
ABAYE1473	575584.HMPREF0010_00279	22.093	172	97	5	96	260	161	302	7.1	25.4
ABAYE1473	575584.HMPREF0010_00114	22.314	363	215	18	15	339	13	346	0.17	30
ABAYE1473	575584.HMPREF0010_00109	23.022	139	91	5	207	339	52	180	0.016	32.7
ABAYE1473	575584.HMPREF0010_02282	27.778	36	26	0	294	329	153	188	5.6	25
ABAYE1473	575584.HMPREF0010_00249	32.857	140	73	7	195	322	1	131	1.03e-09	53.1
ABAYE1473	575584.HMPREF0010_01357	33.333	33	19	1	2	31	41	73	1.6	27.3
ABAYE1473	575584.HMPREF0010_00252	99.705	339	1	0	1	339	1	339	0	679
ABAYE1486	575584.HMPREF0010_02794	23.485	660	367	30	19	619	2	582	8.56e-10	58.5
ABAYE1486	575584.HMPREF0010_00652	23.711	291	171	15	448	725	455	707	0.016	35
ABAYE1486	575584.HMPREF0010_00269	23.904	251	138	13	505	731	481	702	0.005	36.6
ABAYE1486	575584.HMPREF0010_00652	24.155	207	126	7	32	208	22	227	0.11	32.3
ABAYE1486	575584.HMPREF0010_02730	24.227	194	119	7	394	584	353	521	3.3	27.7
ABAYE1486	575584.HMPREF0010_01753	24.26	169	98	7	32	179	10	169	7.1	26.6
ABAYE1486	575584.HMPREF0010_03493	24.415	299	178	12	440	725	453	716	0.35	30.8
ABAYE1486	575584.HMPREF0010_02968	24.581	179	109	6	32	192	10	180	0.23	31.6
ABAYE1486	575584.HMPREF0010_00433	25	72	49	2	455	521	462	533	1.5	28.9
ABAYE1486	575584.HMPREF0010_00772	25.161	155	95	6	39	177	9	158	0.021	34.7
ABAYE1486	575584.HMPREF0010_00090	25.641	78	51	2	43	119	187	258	9.3	26.2
ABAYE1486	575584.HMPREF0010_02325	26.163	172	96	9	29	177	38	201	0.24	31.2
ABAYE1486	575584.HMPREF0010_02730	26.437	174	85	10	18	174	5	152	0.87	29.6
ABAYE1486	575584.HMPREF0010_02233	26.733	101	69	2	94	192	759	856	1.9	28.5
ABAYE1486	575584.HMPREF0010_01753	26.804	97	64	3	495	589	487	578	0.11	32.3
ABAYE1486	575584.HMPREF0010_00409	27.607	163	90	9	35	177	9	163	0.3	30.8
ABAYE1486	575584.HMPREF0010_03493	27.717	184	102	11	16	179	17	189	0.071	33.1
ABAYE1486	575584.HMPREF0010_02747	27.753	227	128	13	54	270	39	239	8.2e-07	48.9
ABAYE1486	575584.HMPREF0010_03242	27.941	68	37	4	123	186	116	175	0.74	29.6
ABAYE1486	575584.HMPREF0010_00248	28.205	39	28	0	667	705	394	432	1.8	28.5
ABAYE1486	575584.HMPREF0010_03060	28.333	60	39	1	213	268	199	258	1.8	28.1
ABAYE1486	575584.HMPREF0010_02787	29.07	86	56	2	11	95	363	444	1.6	28.5
ABAYE1486	575584.HMPREF0010_00409	29.63	108	60	4	507	611	470	564	0.000377	40.4
ABAYE1486	575584.HMPREF0010_01517	30.22	182	107	5	20	182	6	186	2.11e-09	57.4
ABAYE1486	575584.HMPREF0010_00772	30.556	72	44	3	652	722	760	826	1.5	28.9
ABAYE1486	575584.HMPREF0010_03219	30.556	36	25	0	246	281	1075	1110	9.7	26.2
ABAYE1486	575584.HMPREF0010_00727	30.692	795	474	26	5	756	12	772	1.44e-95	311
ABAYE1486	575584.HMPREF0010_02509	30.769	52	34	1	356	407	346	395	7	26.6
ABAYE1486	575584.HMPREF0010_01765	31.25	48	30	2	344	390	403	448	3.9	27.3
ABAYE1486	575584.HMPREF0010_00132	32.609	46	29	1	694	737	84	129	9.2	26.2
ABAYE1486	575584.HMPREF0010_02301	36.364	44	24	1	147	186	192	235	0.049	33.5
ABAYE1486	575584.HMPREF0010_03049	37.209	43	19	2	47	83	87	127	6	25.8
ABAYE1486	575584.HMPREF0010_00709	39.286	28	17	0	437	464	307	334	0.86	29.6
ABAYE1486	575584.HMPREF0010_03257	44.444	27	15	0	161	187	108	134	5.1	26.6
ABAYE1486	575584.HMPREF0010_00269	60	15	6	0	442	456	306	320	6	26.9
ABAYE1486	575584.HMPREF0010_00262	93.122	756	41	2	1	756	1	745	0	1403
ABAYE1494	575584.HMPREF0010_02301	20.704	739	523	21	11	718	60	766	7.83e-08	52.4
ABAYE1494	575584.HMPREF0010_02747	20.755	159	105	8	72	218	55	204	0.62	30
ABAYE1494	575584.HMPREF0010_00262	21.951	246	144	11	481	702	499	720	0.35	30.8
ABAYE1494	575584.HMPREF0010_02325	22.047	127	83	5	71	181	78	204	1.6	28.5
ABAYE1494	575584.HMPREF0010_03242	22.489	707	483	20	38	718	29	696	3e-20	92
ABAYE1494	575584.HMPREF0010_00409	22.606	752	468	30	18	718	10	698	4.57e-27	113
ABAYE1494	575584.HMPREF0010_00652	22.846	766	476	29	12	718	26	735	6.8e-25	107
ABAYE1494	575584.HMPREF0010_03493	23.219	758	492	25	8	718	22	736	6.87e-25	107
ABAYE1494	575584.HMPREF0010_01753	24.84	781	480	30	3	718	5	743	2.59e-32	130
ABAYE1494	575584.HMPREF0010_03509	24.933	742	484	22	13	718	14	718	1.81e-39	152
ABAYE1494	575584.HMPREF0010_02968	25.134	744	482	25	8	718	3	704	2.29e-48	178
ABAYE1494	575584.HMPREF0010_01517	26.531	147	71	7	72	190	55	192	2.3	28.1
ABAYE1494	575584.HMPREF0010_03451	26.984	63	46	0	649	711	315	377	4.5	26.9
ABAYE1494	575584.HMPREF0010_00727	27.315	216	128	8	8	212	25	222	8.51e-06	45.8
ABAYE1494	575584.HMPREF0010_01679	27.941	68	44	2	212	278	455	518	5.2	26.9
ABAYE1494	575584.HMPREF0010_02730	28.261	46	33	0	149	194	126	171	0.95	29.3
ABAYE1494	575584.HMPREF0010_01382	28.866	97	63	3	233	325	208	302	1.6	28.5
ABAYE1494	575584.HMPREF0010_01540	30	60	39	1	541	597	18	77	8.5	25.4
ABAYE1494	575584.HMPREF0010_03171	33.333	30	20	0	663	692	640	669	7.3	26.6
ABAYE1494	575584.HMPREF0010_00709	34.426	732	445	17	1	718	11	721	9.16e-123	380
ABAYE1494	575584.HMPREF0010_02325	35.593	59	25	2	639	690	840	892	0.98	29.3
ABAYE1494	575584.HMPREF0010_00459	37.838	37	23	0	90	126	253	289	6.3	26.6
ABAYE1494	575584.HMPREF0010_01931	38.095	42	26	0	31	72	22	63	0.26	30
ABAYE1494	575584.HMPREF0010_02257	41.379	29	17	0	345	373	104	132	8.1	26.2
ABAYE1494	575584.HMPREF0010_03038	41.667	24	14	0	526	549	233	256	9.2	26.2
ABAYE1494	575584.HMPREF0010_00262	60	15	6	0	306	320	442	456	7.7	26.2
ABAYE1494	575584.HMPREF0010_00269	98.329	718	12	0	1	718	1	718	0	1452
ABAYE1520	575584.HMPREF0010_03576	27.103	107	54	5	335	429	193	287	4.8	26.9
ABAYE1520	575584.HMPREF0010_02261	33.333	60	36	2	259	315	203	261	5.9	26.9
ABAYE1520	575584.HMPREF0010_03402	38.71	31	16	1	614	641	99	129	4.9	26.6
ABAYE1520	575584.HMPREF0010_00324	50	26	13	0	220	245	170	195	4.1	26.9
ABAYE1520	575584.HMPREF0010_03297	58.491	742	281	10	4	743	1	717	0	861
ABAYE1520	575584.HMPREF0010_00294	98.787	742	9	0	3	744	1	742	0	1536
ABAYE1536	575584.HMPREF0010_00478	23.333	90	56	3	65	144	349	435	3.5	24.6
ABAYE1536	575584.HMPREF0010_02363	26.761	71	32	2	4	54	5	75	5.5	23.9
ABAYE1536	575584.HMPREF0010_01005	35	40	21	1	83	117	164	203	1.2	26.2
ABAYE1536	575584.HMPREF0010_01224	36.842	38	22	1	1	38	33	68	6.7	23.5
ABAYE1536	575584.HMPREF0010_00307	99.401	167	1	0	1	167	1	167	8.91e-128	352
ABAYE1583	575584.HMPREF0010_00209	20.57	632	352	25	236	824	367	891	0.000268	41.2
ABAYE1583	575584.HMPREF0010_00599	24.615	130	82	5	157	275	477	601	3.6	27.7
ABAYE1583	575584.HMPREF0010_02515	30	70	40	3	11	73	40	107	6.5	26.2
ABAYE1583	575584.HMPREF0010_03706	31.915	47	32	0	412	458	410	456	8.6	26.6
ABAYE1583	575584.HMPREF0010_00641	32.653	49	30	1	304	352	188	233	0.39	30.4
ABAYE1583	575584.HMPREF0010_00911	35.556	45	25	1	723	767	188	228	1.1	29.3
ABAYE1583	575584.HMPREF0010_02195	38.462	39	20	2	722	760	111	145	4.6	27.3
ABAYE1583	575584.HMPREF0010_00353	99.881	841	1	0	1	841	1	841	0	1724
ABAYE1602	575584.HMPREF0010_02785	22.105	95	51	3	109	181	314	407	1.4	27.7
ABAYE1602	575584.HMPREF0010_03646	30.233	43	25	1	36	78	1026	1063	0.76	28.9
ABAYE1602	575584.HMPREF0010_02581	33.333	273	118	14	148	369	169	428	1.52e-15	74.7
ABAYE1602	575584.HMPREF0010_02880	33.333	57	29	1	140	196	123	170	8	25.4
ABAYE1602	575584.HMPREF0010_02798	46.429	28	15	0	129	156	90	117	0.78	28.1
ABAYE1602	575584.HMPREF0010_02094	47.368	19	10	0	337	355	240	258	8.9	25
ABAYE1602	575584.HMPREF0010_00371	98.232	396	7	0	1	396	1	396	0	788
ABAYE1634	575584.HMPREF0010_02284	24.096	83	48	4	22	104	19	86	1.2	25.8
ABAYE1634	575584.HMPREF0010_03288	26.506	83	56	2	91	170	213	293	0.51	27.7
ABAYE1634	575584.HMPREF0010_01032	37.143	35	22	0	153	187	302	336	8.8	23.9
ABAYE1634	575584.HMPREF0010_01450	38.636	44	25	2	17	58	794	837	0.19	29.3
ABAYE1634	575584.HMPREF0010_00449	60	15	6	0	2	16	3	17	9.6	23.9
ABAYE1634	575584.HMPREF0010_00400	99.552	223	1	0	1	223	1	223	9.69e-167	455
ABAYE1644	575584.HMPREF0010_00727	20.721	222	161	4	380	590	415	632	7.61e-06	45.8
ABAYE1644	575584.HMPREF0010_03259	20.792	101	71	1	560	660	193	284	4.6	26.9
ABAYE1644	575584.HMPREF0010_00772	22.222	90	47	3	399	488	501	567	1.8	28.5
ABAYE1644	575584.HMPREF0010_02794	22.819	745	472	28	6	699	12	704	2.42e-16	79.7
ABAYE1644	575584.HMPREF0010_02301	23.015	617	418	23	25	608	79	671	2.6e-21	95.5
ABAYE1644	575584.HMPREF0010_00269	23.419	743	474	29	10	699	18	718	1.57e-30	124
ABAYE1644	575584.HMPREF0010_00652	23.624	745	477	27	9	699	29	735	3.16e-36	142
ABAYE1644	575584.HMPREF0010_01517	23.636	330	192	13	419	699	436	754	0.005	36.6
ABAYE1644	575584.HMPREF0010_02747	23.645	203	130	10	478	671	403	589	2.3	28.1
ABAYE1644	575584.HMPREF0010_02325	23.684	228	123	8	2	204	29	230	0.000339	40.4
ABAYE1644	575584.HMPREF0010_03171	24.691	162	105	7	67	213	58	217	0.33	30.8
ABAYE1644	575584.HMPREF0010_00530	25.41	122	77	4	395	505	231	349	0.12	32
ABAYE1644	575584.HMPREF0010_00772	25.455	165	89	5	20	164	9	159	0.003	37.4
ABAYE1644	575584.HMPREF0010_00709	25.469	746	455	27	8	699	23	721	1.62e-38	149
ABAYE1644	575584.HMPREF0010_02730	25.551	227	129	9	3	211	5	209	2.74e-05	43.9
ABAYE1644	575584.HMPREF0010_00727	25.843	178	107	8	3	164	21	189	7.17e-06	45.8
ABAYE1644	575584.HMPREF0010_03509	26.129	731	483	23	3	699	11	718	5.87e-56	200
ABAYE1644	575584.HMPREF0010_02968	26.928	713	487	17	6	699	7	704	5.21e-71	241
ABAYE1644	575584.HMPREF0010_01753	27.808	730	459	18	3	677	7	723	1.53e-73	249
ABAYE1644	575584.HMPREF0010_03251	28.07	114	73	3	274	378	305	418	0.58	30
ABAYE1644	575584.HMPREF0010_00914	28.125	64	35	2	559	622	725	777	8.6	26.2
ABAYE1644	575584.HMPREF0010_03493	28.873	710	458	18	21	699	43	736	7.95e-82	271
ABAYE1644	575584.HMPREF0010_02747	30.081	123	76	3	53	165	45	167	1.96e-11	63.5
ABAYE1644	575584.HMPREF0010_03242	30.256	704	446	18	18	699	16	696	8.17e-77	257
ABAYE1644	575584.HMPREF0010_01517	30.256	195	94	10	3	169	7	187	1.71e-06	47.8
ABAYE1644	575584.HMPREF0010_03019	30.303	66	36	2	480	542	76	134	9	25.8
ABAYE1644	575584.HMPREF0010_01648	30.488	82	49	3	267	343	297	375	4.6	26.9
ABAYE1644	575584.HMPREF0010_00756	31.579	38	26	0	32	69	71	108	4.4	25.8
ABAYE1644	575584.HMPREF0010_00262	32.394	71	38	3	469	531	501	569	0.004	37
ABAYE1644	575584.HMPREF0010_02590	35.526	76	46	3	17	89	154	229	0.8	29.3
ABAYE1644	575584.HMPREF0010_00076	38.71	31	19	0	139	169	130	160	5.5	26.2
ABAYE1644	575584.HMPREF0010_02766	40	25	15	0	212	236	20	44	0.29	29.6
ABAYE1644	575584.HMPREF0010_01624	40.625	32	19	0	407	438	67	98	0.46	28.9
ABAYE1644	575584.HMPREF0010_03218	40.625	32	19	0	593	624	365	396	0.47	30
ABAYE1644	575584.HMPREF0010_01464	43.478	23	13	0	643	665	163	185	8.9	26.2
ABAYE1644	575584.HMPREF0010_00409	94	700	39	2	1	699	1	698	0	1350
ABAYE1646	575584.HMPREF0010_02681	24.272	103	68	3	180	275	326	425	2.2	26.9
ABAYE1646	575584.HMPREF0010_03292	25.51	98	67	2	171	267	90	182	1.1	27.7
ABAYE1646	575584.HMPREF0010_03402	27.273	77	35	2	6	82	1	56	9.9	24.3
ABAYE1646	575584.HMPREF0010_02558	29.487	78	45	3	60	128	30	106	5.5	25
ABAYE1646	575584.HMPREF0010_01330	31.111	45	31	0	59	103	39	83	5.3	24.6
ABAYE1646	575584.HMPREF0010_01910	31.25	32	19	1	115	143	167	198	7.6	25
ABAYE1646	575584.HMPREF0010_00339	42.857	21	12	0	12	32	12	32	5.9	25.4
ABAYE1646	575584.HMPREF0010_01288	51.22	41	16	3	3	42	10	47	0.53	28.9
ABAYE1646	575584.HMPREF0010_00411	97.389	383	10	0	1	383	1	383	0	780
ABAYE1652	575584.HMPREF0010_01651	26.316	38	28	0	410	447	433	470	5.4	26.2
ABAYE1652	575584.HMPREF0010_03168	29.63	54	33	2	124	174	45	96	9.1	25
ABAYE1652	575584.HMPREF0010_01822	31.25	64	29	2	144	194	107	168	4.8	26.2
ABAYE1652	575584.HMPREF0010_01686	32.292	96	50	5	286	373	93	181	3.8	26.6
ABAYE1652	575584.HMPREF0010_03532	32.653	49	28	2	35	81	868	913	9	25.8
ABAYE1652	575584.HMPREF0010_00926	33.333	30	20	0	330	359	273	302	3.5	26.9
ABAYE1652	575584.HMPREF0010_01710	38.182	55	25	3	18	70	13	60	7.5	25
ABAYE1652	575584.HMPREF0010_00313	39.024	41	24	1	283	322	101	141	2	26.9
ABAYE1652	575584.HMPREF0010_03486	42.308	26	15	0	89	114	298	323	0.61	29.3
ABAYE1652	575584.HMPREF0010_00187	44.828	29	16	0	158	186	147	175	1.1	28.1
ABAYE1652	575584.HMPREF0010_00020	47.059	34	16	1	16	47	6	39	4.8	26.2
ABAYE1652	575584.HMPREF0010_00417	98.814	506	6	0	1	506	1	506	0	1019
ABAYE1666	575584.HMPREF0010_02430	27.119	59	42	1	67	125	92	149	3.9	24.6
ABAYE1666	575584.HMPREF0010_01280	29.63	27	19	0	9	35	2	28	3.9	23.1
ABAYE1666	575584.HMPREF0010_01119	31.579	38	26	0	70	107	218	255	6.8	23.9
ABAYE1666	575584.HMPREF0010_00814	32.203	59	39	1	2	59	1	59	0.00024	35.4
ABAYE1666	575584.HMPREF0010_01239	34.211	38	22	1	10	44	4	41	1.4	25.8
ABAYE1666	575584.HMPREF0010_01137	35.714	28	18	0	130	157	666	693	2.2	25.4
ABAYE1666	575584.HMPREF0010_02060	37.931	29	15	2	8	36	2	27	6.4	23.5
ABAYE1666	575584.HMPREF0010_00631	39.286	28	17	0	21	48	145	172	6	23.9
ABAYE1666	575584.HMPREF0010_02242	40.351	57	26	2	18	74	316	364	0.088	29.6
ABAYE1666	575584.HMPREF0010_00976	51.852	27	10	2	10	36	8	31	8.6	23.5
ABAYE1666	575584.HMPREF0010_00432	100	167	0	0	1	167	1	167	6.09e-115	320
ABAYE1686	575584.HMPREF0010_02425	20	95	62	3	72	159	251	338	5.4	24.3
ABAYE1686	575584.HMPREF0010_03332	26.829	82	48	3	34	112	119	191	3.3	24.6
ABAYE1686	575584.HMPREF0010_03707	27.083	48	35	0	14	61	31	78	5.4	23.9
ABAYE1686	575584.HMPREF0010_01761	30.233	43	29	1	48	90	4	45	6.1	22.7
ABAYE1686	575584.HMPREF0010_03182	34.483	29	17	1	10	38	21	47	3.5	24.3
ABAYE1686	575584.HMPREF0010_01155	35.714	28	18	0	82	109	69	96	4	23.5
ABAYE1686	575584.HMPREF0010_02928	36.585	41	24	1	8	48	4	42	4.2	24.3
ABAYE1686	575584.HMPREF0010_03053	42.308	26	15	0	4	29	82	107	3.5	24.6
ABAYE1686	575584.HMPREF0010_03235	43.333	30	16	1	16	44	353	382	6.2	23.9
ABAYE1686	575584.HMPREF0010_03236	48	25	12	1	21	44	358	382	7.1	23.9
ABAYE1686	575584.HMPREF0010_00452	99.383	162	1	0	1	162	1	162	1.35e-120	333
ABAYE1753	575584.HMPREF0010_01565	25.926	54	38	1	18	71	4	55	7.1	24.3
ABAYE1753	575584.HMPREF0010_01847	28	50	32	2	131	178	318	365	3	25.8
ABAYE1753	575584.HMPREF0010_02862	28.571	35	25	0	16	50	3	37	5.5	24.6
ABAYE1753	575584.HMPREF0010_01258	31.148	61	38	2	114	173	827	884	4.6	25
ABAYE1753	575584.HMPREF0010_00641	35.294	51	29	3	170	219	193	240	1.4	26.6
ABAYE1753	575584.HMPREF0010_02596	41.176	34	20	0	116	149	363	396	8.1	24.3
ABAYE1753	575584.HMPREF0010_02637	52.632	19	9	0	120	138	4	22	2.8	25
ABAYE1763	575584.HMPREF0010_03386	20.69	87	64	2	3	88	5	87	0.81	25.4
ABAYE1763	575584.HMPREF0010_01455	23.684	114	68	5	4	103	20	128	4.9	23.1
ABAYE1763	575584.HMPREF0010_01434	25.373	67	36	1	30	82	195	261	1.7	24.6
ABAYE1763	575584.HMPREF0010_00772	41.935	31	17	1	66	96	782	811	0.97	25
ABAYE1763	575584.HMPREF0010_03145	47.826	23	12	0	1	23	3	25	0.18	26.9
ABAYE1763	575584.HMPREF0010_02142	52.174	23	10	1	3	25	9	30	0.96	25
ABAYE1763	575584.HMPREF0010_01646	58.333	12	5	0	67	78	394	405	7.9	22.3
ABAYE1802	575584.HMPREF0010_02271	30.286	175	75	8	22	189	1	135	6.42e-06	43.5
ABAYE1802	575584.HMPREF0010_00716	32.099	81	51	4	195	274	257	334	9.2	24.6
ABAYE1802	575584.HMPREF0010_01786	32.653	49	26	2	135	177	169	216	0.95	27.7
ABAYE1802	575584.HMPREF0010_00574	98.137	322	6	0	2	323	1	322	0	645
ABAYE1803	575584.HMPREF0010_03675	26.667	60	36	3	79	135	45	99	6.5	24.3
ABAYE1803	575584.HMPREF0010_01749	30.769	39	27	0	1	39	1	39	9.2	23.9
ABAYE1803	575584.HMPREF0010_00020	32	50	31	1	1	47	1	50	2.6	25.8
ABAYE1803	575584.HMPREF0010_02928	35.135	37	21	1	1	34	4	40	2.7	25.4
ABAYE1803	575584.HMPREF0010_02032	36.923	65	38	2	2	64	3	66	0.000521	37
ABAYE1803	575584.HMPREF0010_03040	41.463	41	22	2	1	39	10	50	4.9	24.6
ABAYE1803	575584.HMPREF0010_01513	50	28	13	1	4	30	9	36	1.1	26.9
ABAYE1803	575584.HMPREF0010_00693	64.706	17	6	0	1	17	4	20	0.47	26.2
ABAYE1803	575584.HMPREF0010_00575	97.196	214	6	0	1	214	1	214	4.72e-157	430
ABAYE1856	575584.HMPREF0010_02714	28.571	63	45	0	81	143	170	232	0.012	32.3
ABAYE1856	575584.HMPREF0010_00608	30	100	60	4	5	99	73	167	0.59	26.9
ABAYE1856	575584.HMPREF0010_02447	30	50	35	0	24	73	161	210	4.1	24.3
ABAYE1856	575584.HMPREF0010_01863	35.484	31	20	0	66	96	528	558	6.9	23.9
ABAYE1856	575584.HMPREF0010_00160	36.842	38	24	0	37	74	574	611	0.21	28.5
ABAYE1856	575584.HMPREF0010_00380	40.909	22	13	0	30	51	515	536	7.6	23.9
ABAYE1856	575584.HMPREF0010_02339	47.619	21	11	0	41	61	41	61	9.8	23.5
ABAYE1856	575584.HMPREF0010_00854	74.86	179	42	3	1	177	32	209	1.86e-86	249
ABAYE1856	575584.HMPREF0010_00597	99.254	134	1	0	1	134	1	134	1.36e-93	265
ABAYE1859	575584.HMPREF0010_00568	35.294	51	30	1	244	294	40	87	3.4	26.2
ABAYE1859	575584.HMPREF0010_00857	54.572	339	151	3	1	336	1	339	8.04e-130	371
ABAYE1859	575584.HMPREF0010_00600	99.107	336	3	0	1	336	1	336	0	679
ABAYE1860	575584.HMPREF0010_02274	25	36	27	0	17	52	478	513	7.7	25
ABAYE1860	575584.HMPREF0010_01048	27.397	73	45	1	241	313	87	151	6.6	25
ABAYE1860	575584.HMPREF0010_03683	28.571	56	34	1	38	87	42	97	7.4	25
ABAYE1860	575584.HMPREF0010_02208	30	50	33	1	101	148	186	235	4	25.8
ABAYE1860	575584.HMPREF0010_00595	30.435	46	31	1	277	321	95	140	1.3	27.3
ABAYE1860	575584.HMPREF0010_03391	30.556	36	25	0	290	325	141	176	6.2	25
ABAYE1860	575584.HMPREF0010_02204	31.148	61	42	0	121	181	100	160	0.35	28.9
ABAYE1860	575584.HMPREF0010_02665	34.211	38	22	1	95	129	36	73	4.1	25.4
ABAYE1860	575584.HMPREF0010_01118	35	60	35	2	182	240	1050	1106	6	25.4
ABAYE1860	575584.HMPREF0010_02914	35.849	53	29	2	105	152	383	435	0.79	28.1
ABAYE1860	575584.HMPREF0010_02588	37.037	27	17	0	201	227	69	95	3.2	26.2
ABAYE1860	575584.HMPREF0010_03660	37.143	35	22	0	52	86	121	155	4.3	25.8
ABAYE1860	575584.HMPREF0010_03350	66.667	18	6	0	161	178	165	182	2.9	25.8
ABAYE1860	575584.HMPREF0010_00601	85.231	325	47	1	1	325	1	324	0	566
ABAYE1922	575584.HMPREF0010_00262	21.951	287	169	13	455	706	448	714	0.009	35.8
ABAYE1922	575584.HMPREF0010_00709	22.78	777	477	34	15	734	11	721	1.5e-17	83.6
ABAYE1922	575584.HMPREF0010_00269	23.25	757	483	30	26	734	12	718	4.61e-28	117
ABAYE1922	575584.HMPREF0010_01068	23.308	133	89	5	349	469	81	212	1.8	28.5
ABAYE1922	575584.HMPREF0010_00409	23.382	757	462	24	29	734	9	698	8.02e-36	141
ABAYE1922	575584.HMPREF0010_03242	23.706	734	476	28	33	734	15	696	1.81e-34	137
ABAYE1922	575584.HMPREF0010_02794	23.816	739	434	33	26	705	12	680	5.23e-09	56.2
ABAYE1922	575584.HMPREF0010_03493	23.919	694	465	24	48	707	53	717	2e-27	115
ABAYE1922	575584.HMPREF0010_02968	23.974	755	483	32	20	734	1	704	1.46e-28	118
ABAYE1922	575584.HMPREF0010_00772	24.409	127	77	4	150	269	125	239	1.3	28.9
ABAYE1922	575584.HMPREF0010_01517	24.658	146	78	6	145	263	142	282	0.006	36.6
ABAYE1922	575584.HMPREF0010_03509	24.834	753	487	29	20	734	7	718	1.97e-33	134
ABAYE1922	575584.HMPREF0010_01753	25.503	745	453	33	25	706	13	718	7.12e-31	125
ABAYE1922	575584.HMPREF0010_02747	25.63	238	139	12	18	235	3	222	3.59e-05	43.5
ABAYE1922	575584.HMPREF0010_01018	27.473	91	48	4	298	373	343	430	0.19	31.6
ABAYE1922	575584.HMPREF0010_02301	27.546	766	490	27	1	734	34	766	8.83e-48	177
ABAYE1922	575584.HMPREF0010_00727	28.333	60	32	2	156	215	162	210	3.2	27.7
ABAYE1922	575584.HMPREF0010_02325	28.729	181	105	9	52	209	50	229	0.012	35.4
ABAYE1922	575584.HMPREF0010_02710	29.268	82	49	4	622	698	39	116	8.8	26.2
ABAYE1922	575584.HMPREF0010_01409	34.483	29	18	1	327	355	15	42	0.35	30
ABAYE1922	575584.HMPREF0010_02775	34.694	49	24	1	661	701	361	409	6.3	26.6
ABAYE1922	575584.HMPREF0010_02794	36.111	36	23	0	683	718	539	574	1.6	28.5
ABAYE1922	575584.HMPREF0010_01335	37.5	48	25	2	377	419	4	51	2.7	27.7
ABAYE1922	575584.HMPREF0010_02730	37.931	29	18	0	156	184	128	156	3.7	27.3
ABAYE1922	575584.HMPREF0010_03157	39.024	41	25	0	163	203	333	373	0.32	30.8
ABAYE1922	575584.HMPREF0010_00652	96.19	735	27	1	1	734	1	735	0	1466
ABAYE1979	575584.HMPREF0010_03242	27.778	36	26	0	261	296	479	514	9	25
ABAYE1979	575584.HMPREF0010_02326	33.333	42	21	1	289	330	548	582	9.7	25
ABAYE1979	575584.HMPREF0010_01485	35.714	42	10	1	141	165	358	399	4.1	26.2
ABAYE1979	575584.HMPREF0010_03509	39.535	43	19	2	266	301	596	638	1.7	27.3
ABAYE1979	575584.HMPREF0010_00698	100	368	0	0	1	368	1	368	0	735
ABAYE1984	575584.HMPREF0010_02794	20.37	108	70	2	71	165	44	148	1.8	28.5
ABAYE1984	575584.HMPREF0010_03171	20.789	279	161	11	482	721	447	704	7.8	26.2
ABAYE1984	575584.HMPREF0010_02301	21.044	632	384	23	150	721	190	766	1.2e-05	45.1
ABAYE1984	575584.HMPREF0010_03242	21.289	714	506	22	30	721	17	696	1.05e-17	84
ABAYE1984	575584.HMPREF0010_03509	22.016	754	488	28	21	721	12	718	4.94e-18	85.1
ABAYE1984	575584.HMPREF0010_03493	22.222	747	499	23	20	721	27	736	3.81e-27	114
ABAYE1984	575584.HMPREF0010_02938	22.318	233	150	9	435	649	464	683	1.2	28.9
ABAYE1984	575584.HMPREF0010_00652	22.497	769	487	32	16	721	13	735	2.83e-19	89
ABAYE1984	575584.HMPREF0010_02730	24.713	174	106	6	20	189	8	160	0.054	33.5
ABAYE1984	575584.HMPREF0010_02747	24.737	190	111	9	9	189	3	169	1.4	28.9
ABAYE1984	575584.HMPREF0010_02953	25	64	38	1	102	165	184	237	0.63	29.6
ABAYE1984	575584.HMPREF0010_01753	25.681	771	463	30	21	721	13	743	7.03e-32	129
ABAYE1984	575584.HMPREF0010_00409	25.832	751	445	27	23	721	8	698	2.8e-40	154
ABAYE1984	575584.HMPREF0010_02968	26.025	707	474	18	11	696	1	679	3.65e-45	169
ABAYE1984	575584.HMPREF0010_00451	26.056	142	77	6	85	219	328	448	5.6	26.9
ABAYE1984	575584.HMPREF0010_02794	27.869	244	137	12	486	699	449	683	0.015	35
ABAYE1984	575584.HMPREF0010_01737	29.167	96	53	5	496	589	12	94	0.45	30
ABAYE1984	575584.HMPREF0010_01150	33.333	57	33	2	535	587	414	469	0.19	31.6
ABAYE1984	575584.HMPREF0010_02756	33.962	53	34	1	246	298	261	312	3.6	27.3
ABAYE1984	575584.HMPREF0010_00269	34.473	731	446	16	11	721	1	718	7.31e-122	377
ABAYE1984	575584.HMPREF0010_00631	37.5	24	15	0	487	510	186	209	6.6	26.6
ABAYE1984	575584.HMPREF0010_02534	39.535	43	25	1	280	322	429	470	1.2	28.9
ABAYE1984	575584.HMPREF0010_00262	41.667	24	14	0	311	334	441	464	2.2	28.1
ABAYE1984	575584.HMPREF0010_03230	61.538	13	5	0	264	276	17	29	8.1	26.2
ABAYE1984	575584.HMPREF0010_00709	99.168	721	6	0	1	721	1	721	0	1475
ABAYE1991	575584.HMPREF0010_02463	21.778	225	138	10	91	295	5	211	0.43	29.6
ABAYE1991	575584.HMPREF0010_02486	22.449	49	38	0	22	70	94	142	2.3	27.7
ABAYE1991	575584.HMPREF0010_01332	24.719	89	61	2	45	130	66	151	5.1	26.2
ABAYE1991	575584.HMPREF0010_03012	25.316	79	51	2	10	84	9	83	0.37	29.6
ABAYE1991	575584.HMPREF0010_03476	27.027	74	45	2	159	223	257	330	0.37	29.6
ABAYE1991	575584.HMPREF0010_00806	27.848	79	48	3	395	465	30	107	0.042	32.7
ABAYE1991	575584.HMPREF0010_00333	30.769	117	58	6	191	295	194	299	0.01	34.7
ABAYE1991	575584.HMPREF0010_02790	32.143	56	37	1	200	255	26	80	0.96	27.3
ABAYE1991	575584.HMPREF0010_01513	39.286	28	17	0	3	30	6	33	2.8	27.3
ABAYE1991	575584.HMPREF0010_00896	39.394	33	20	0	467	499	209	241	3.5	26.6
ABAYE1991	575584.HMPREF0010_02032	41.379	29	16	1	9	37	10	37	2.6	27.3
ABAYE1991	575584.HMPREF0010_00422	44.444	36	12	1	148	183	84	111	5.9	26.2
ABAYE1991	575584.HMPREF0010_02159	50	22	11	0	1	22	1	22	9.5	25
ABAYE1991	575584.HMPREF0010_00617	53.571	28	12	1	1	27	31	58	0.013	34.7
ABAYE1991	575584.HMPREF0010_03152	57.692	26	10	1	386	411	71	95	1.1	27.7
ABAYE1991	575584.HMPREF0010_00716	96.935	522	16	0	1	522	1	522	0	1048
ABAYE2001	575584.HMPREF0010_01753	18.152	303	206	9	272	571	300	563	7.7	26.6
ABAYE2001	575584.HMPREF0010_02747	20.066	304	167	15	453	745	358	596	4.9	26.9
ABAYE2001	575584.HMPREF0010_02301	20.603	199	129	7	16	190	35	228	0.07	33.1
ABAYE2001	575584.HMPREF0010_00652	21.053	228	140	11	1	210	10	215	1.1	29.3
ABAYE2001	575584.HMPREF0010_02794	21.154	520	343	19	62	560	34	507	2.91e-05	43.9
ABAYE2001	575584.HMPREF0010_01517	21.931	611	373	24	26	584	4	562	2.78e-08	53.9
ABAYE2001	575584.HMPREF0010_03493	22.431	691	391	33	15	630	10	630	1.31e-06	48.5
ABAYE2001	575584.HMPREF0010_03509	22.535	284	177	12	20	289	2	256	0.086	32.7
ABAYE2001	575584.HMPREF0010_00409	22.744	277	173	11	415	662	380	644	5.35e-07	49.7
ABAYE2001	575584.HMPREF0010_02968	23.116	398	242	15	385	770	359	704	8.96e-09	55.5
ABAYE2001	575584.HMPREF0010_03242	24.832	149	99	7	46	189	27	167	0.068	33.1
ABAYE2001	575584.HMPREF0010_02730	25.676	222	121	11	23	225	1	197	1.74e-05	44.7
ABAYE2001	575584.HMPREF0010_00409	25.843	178	107	8	21	189	3	164	9.71e-06	45.4
ABAYE2001	575584.HMPREF0010_02747	27.053	207	120	9	54	252	30	213	5.32e-10	59.3
ABAYE2001	575584.HMPREF0010_00269	27.053	207	123	7	25	214	8	203	8.33e-06	45.8
ABAYE2001	575584.HMPREF0010_02325	27.684	177	96	9	34	189	37	202	0.000381	40.4
ABAYE2001	575584.HMPREF0010_01753	27.717	184	104	11	18	190	4	169	0.000853	39.3
ABAYE2001	575584.HMPREF0010_02730	28.8	125	66	5	512	627	464	574	0.035	33.9
ABAYE2001	575584.HMPREF0010_01754	29.545	44	29	1	650	691	83	126	3.3	27.3
ABAYE2001	575584.HMPREF0010_02968	29.697	165	97	10	30	188	16	167	5.67e-05	43.1
ABAYE2001	575584.HMPREF0010_02274	30.556	72	46	3	349	418	202	271	2.9	27.7
ABAYE2001	575584.HMPREF0010_00262	30.946	782	478	25	12	772	5	745	8.96e-86	284
ABAYE2001	575584.HMPREF0010_00772	30.968	155	96	5	46	189	5	159	8.34e-10	58.9
ABAYE2001	575584.HMPREF0010_02325	31.034	58	39	1	369	425	293	350	7.4	26.6
ABAYE2001	575584.HMPREF0010_02308	31.579	57	31	1	351	399	392	448	0.051	33.5
ABAYE2001	575584.HMPREF0010_03492	34.694	49	26	1	277	319	65	113	1.5	28.5
ABAYE2001	575584.HMPREF0010_03684	41.935	31	18	0	299	329	21	51	3.6	26.2
ABAYE2001	575584.HMPREF0010_00727	99.87	772	1	0	1	772	1	772	0	1587
ABAYE2043	575584.HMPREF0010_01048	22.826	92	58	4	224	304	14	103	7.8	26.2
ABAYE2043	575584.HMPREF0010_01570	24.59	122	76	4	101	207	756	876	8	26.2
ABAYE2043	575584.HMPREF0010_00901	27.692	65	41	1	393	457	137	195	0.32	30.4
ABAYE2043	575584.HMPREF0010_00068	28.125	64	45	1	576	638	13	76	9.5	25.8
ABAYE2043	575584.HMPREF0010_02084	28.75	80	39	3	427	505	180	242	4.7	26.9
ABAYE2043	575584.HMPREF0010_02663	29.29	676	411	21	35	662	10	666	1.66e-75	253
ABAYE2043	575584.HMPREF0010_02172	30.645	62	41	1	173	232	204	265	1.1	28.9
ABAYE2043	575584.HMPREF0010_03546	35.593	59	35	2	434	492	51	106	0.71	29.6
ABAYE2043	575584.HMPREF0010_03006	47.826	23	12	0	46	68	76	98	1.5	28.5
ABAYE2043	575584.HMPREF0010_00769	98.966	677	7	0	1	677	1	677	0	1394
ABAYE2046	575584.HMPREF0010_00269	19.126	183	122	6	20	187	8	179	7.4	26.9
ABAYE2046	575584.HMPREF0010_01517	21.463	205	125	9	501	699	389	563	0.004	37.4
ABAYE2046	575584.HMPREF0010_01618	21.875	96	74	1	757	851	41	136	7.9	26.6
ABAYE2046	575584.HMPREF0010_02730	22.414	174	110	6	17	187	5	156	0.64	30
ABAYE2046	575584.HMPREF0010_03509	23.37	184	110	8	17	187	11	176	0.003	37.7
ABAYE2046	575584.HMPREF0010_00409	24.855	173	116	5	20	187	1	164	0.000456	40.4
ABAYE2046	575584.HMPREF0010_02325	25.717	941	563	32	37	904	47	924	1.54e-46	176
ABAYE2046	575584.HMPREF0010_03171	25.974	77	49	3	833	904	631	704	1.4	29.3
ABAYE2046	575584.HMPREF0010_00727	26.042	192	123	6	4	187	9	189	2.61e-09	57.4
ABAYE2046	575584.HMPREF0010_02484	26.471	68	41	2	365	428	222	284	7	26.9
ABAYE2046	575584.HMPREF0010_02747	26.667	165	107	4	22	186	15	165	9.88e-08	52.4
ABAYE2046	575584.HMPREF0010_01753	26.882	93	41	3	656	747	534	600	2	28.5
ABAYE2046	575584.HMPREF0010_01753	26.946	167	99	6	26	186	18	167	0.18	32
ABAYE2046	575584.HMPREF0010_00709	27.219	169	103	8	34	199	47	198	0.36	31.2
ABAYE2046	575584.HMPREF0010_03493	27.23	213	136	6	9	212	12	214	7.92e-07	49.3
ABAYE2046	575584.HMPREF0010_02968	28.177	181	98	7	20	186	5	167	0.000173	42
ABAYE2046	575584.HMPREF0010_00550	28.889	45	32	0	113	157	155	199	6.8	26.6
ABAYE2046	575584.HMPREF0010_02794	29.204	113	59	4	121	229	100	195	5.1	27.3
ABAYE2046	575584.HMPREF0010_00459	30	100	55	5	239	331	112	203	0.093	32.7
ABAYE2046	575584.HMPREF0010_01517	30.481	187	113	7	12	187	2	182	6.44e-11	62.8
ABAYE2046	575584.HMPREF0010_00574	30.508	59	40	1	735	792	216	274	1.1	29.3
ABAYE2046	575584.HMPREF0010_00652	31.2	125	71	6	153	267	150	269	0.15	32.3
ABAYE2046	575584.HMPREF0010_01483	31.25	48	32	1	855	902	91	137	6.9	26.6
ABAYE2046	575584.HMPREF0010_01800	32	75	50	1	3	77	249	322	0.86	30
ABAYE2046	575584.HMPREF0010_02166	32.432	74	39	3	158	228	32	97	8.4	26.2
ABAYE2046	575584.HMPREF0010_03493	32.857	70	32	2	544	599	453	521	0.005	37.4
ABAYE2046	575584.HMPREF0010_02938	33.333	57	35	2	658	712	557	612	7.2	26.9
ABAYE2046	575584.HMPREF0010_02794	40	35	21	0	573	607	448	482	0.1	32.7
ABAYE2046	575584.HMPREF0010_02412	46.667	30	16	0	306	335	151	180	2.2	28.1
ABAYE2046	575584.HMPREF0010_00772	77.133	879	180	4	29	904	1	861	0	1402
ABAYE2112	575584.HMPREF0010_00811	24.286	70	50	2	146	214	643	710	0.49	28.5
ABAYE2112	575584.HMPREF0010_01041	25	84	52	3	153	232	140	216	8.8	24.3
ABAYE2112	575584.HMPREF0010_03432	28.571	56	38	1	113	166	327	382	2.9	25.8
ABAYE2112	575584.HMPREF0010_02749	29.31	58	36	2	89	145	266	319	7.3	24.6
ABAYE2112	575584.HMPREF0010_01374	29.787	47	31	1	178	224	49	93	3.2	25.4
ABAYE2112	575584.HMPREF0010_02670	35.714	42	25	1	111	152	58	97	6.2	24.6
ABAYE2112	575584.HMPREF0010_00599	40.541	37	16	2	103	139	494	524	3.7	25.4
ABAYE2112	575584.HMPREF0010_00835	98.406	251	4	0	1	251	1	251	0	512
ABAYE2114	575584.HMPREF0010_01713	25.758	132	79	4	31	155	323	442	0.45	27.7
ABAYE2114	575584.HMPREF0010_01509	25.806	31	21	1	74	102	4	34	7.8	23.9
ABAYE2114	575584.HMPREF0010_03390	27.143	70	43	2	1	65	1	67	4.1	23.9
ABAYE2114	575584.HMPREF0010_03307	27.419	62	41	1	131	192	4	61	0.091	29.3
ABAYE2114	575584.HMPREF0010_00819	36.364	33	20	1	136	167	65	97	4.5	24.3
ABAYE2114	575584.HMPREF0010_00972	37.255	51	26	1	40	90	420	464	4.1	25
ABAYE2114	575584.HMPREF0010_03685	38.462	26	16	0	97	122	101	126	6.2	23.9
ABAYE2114	575584.HMPREF0010_03127	39.394	33	15	2	13	40	48	80	10	23.9
ABAYE2114	575584.HMPREF0010_00837	99.49	196	1	0	1	196	1	196	2.48e-142	391
ABAYE2123	575584.HMPREF0010_01103	21.25	80	62	1	64	142	57	136	4	24.3
ABAYE2123	575584.HMPREF0010_02090	23.232	99	60	3	42	124	436	534	2.2	25.8
ABAYE2123	575584.HMPREF0010_03018	23.864	88	63	2	17	102	296	381	8.9	23.5
ABAYE2123	575584.HMPREF0010_00980	24.242	33	25	0	97	129	43	75	6.1	23.1
ABAYE2123	575584.HMPREF0010_01010	26.23	61	42	2	93	153	218	275	7.3	23.9
ABAYE2123	575584.HMPREF0010_00222	27.174	92	64	2	63	153	51	140	0.82	26.2
ABAYE2123	575584.HMPREF0010_01087	28.75	80	54	2	63	142	342	418	2.8	25
ABAYE2123	575584.HMPREF0010_00592	30.769	65	40	2	52	112	109	172	4.2	24.6
ABAYE2123	575584.HMPREF0010_00438	33.333	45	27	1	38	82	34	75	4.5	24.3
ABAYE2123	575584.HMPREF0010_01365	34	50	32	1	97	146	68	116	0.014	31.6
ABAYE2123	575584.HMPREF0010_00660	34.615	26	17	0	24	49	112	137	4.4	24.6
ABAYE2123	575584.HMPREF0010_02326	38.889	36	21	1	139	173	118	153	9.6	23.5
ABAYE2123	575584.HMPREF0010_01863	40.625	32	16	1	148	176	406	437	8.7	23.9
ABAYE2123	575584.HMPREF0010_02315	40.625	32	19	0	115	146	11	42	9.2	23.5
ABAYE2123	575584.HMPREF0010_01413	44.444	27	15	0	60	86	652	678	0.93	26.6
ABAYE2123	575584.HMPREF0010_02825	46.154	26	14	0	143	168	49	74	3.7	23.9
ABAYE2123	575584.HMPREF0010_00845	97.79	181	4	0	1	181	1	181	2.41e-136	375
ABAYE2132	575584.HMPREF0010_02493	31.707	41	27	1	14	53	2	42	1.4	25.8
ABAYE2132	575584.HMPREF0010_03663	31.818	44	27	1	90	133	147	187	3.8	25
ABAYE2132	575584.HMPREF0010_00088	50	22	11	0	66	87	41	62	1.7	25.8
ABAYE2132	575584.HMPREF0010_00597	73.333	135	33	3	32	165	1	133	9.81e-59	178
ABAYE2132	575584.HMPREF0010_00854	99.522	209	1	0	1	209	1	209	1.05e-152	419
ABAYE2138	575584.HMPREF0010_00316	32.558	43	21	1	153	187	28	70	9	25
ABAYE2138	575584.HMPREF0010_00393	36.364	33	21	0	130	162	12	44	2.8	25.8
ABAYE2138	575584.HMPREF0010_02836	38.71	31	19	0	154	184	364	394	3.4	26.2
ABAYE2138	575584.HMPREF0010_03533	39.286	28	17	0	20	47	46	73	1.5	26.2
ABAYE2138	575584.HMPREF0010_00600	55.162	339	149	3	3	341	1	336	9.95e-131	374
ABAYE2138	575584.HMPREF0010_00857	98.82	339	4	0	3	341	1	339	0	674
ABAYE2174	575584.HMPREF0010_01191	17.742	62	45	1	44	99	264	325	1.2	25
ABAYE2174	575584.HMPREF0010_02013	28.571	49	35	0	29	77	58	106	1.5	24.6
ABAYE2174	575584.HMPREF0010_01577	28.846	52	33	1	60	111	14	61	2.9	23.5
ABAYE2174	575584.HMPREF0010_03055	31.915	47	30	1	67	111	319	365	1.6	24.6
ABAYE2174	575584.HMPREF0010_02680	39.286	28	17	0	50	77	388	415	3.5	23.9
ABAYE2174	575584.HMPREF0010_03597	41.379	29	15	1	85	111	45	73	2.3	23.9
ABAYE2174	575584.HMPREF0010_00899	97.297	111	3	0	1	111	1	111	2.97e-74	212
ABAYE2192	575584.HMPREF0010_03060	30	60	39	1	217	273	64	123	1.5	26.9
ABAYE2192	575584.HMPREF0010_02972	34	50	32	1	165	214	181	229	9.5	24.6
ABAYE2192	575584.HMPREF0010_01724	37.778	45	23	2	5	49	8	47	7	25
ABAYE2192	575584.HMPREF0010_00617	47.619	21	11	0	269	289	255	275	4.5	25.8
ABAYE2192	575584.HMPREF0010_00868	48.148	27	10	1	101	127	296	318	1.9	26.9
ABAYE2192	575584.HMPREF0010_00917	100	313	0	0	1	313	1	313	0	643
ABAYE2274	575584.HMPREF0010_01196	24.51	102	57	3	1	96	326	413	0.83	25.4
ABAYE2274	575584.HMPREF0010_03415	27.273	22	16	0	71	92	185	206	9.8	21.9
ABAYE2274	575584.HMPREF0010_02241	35	40	24	1	46	85	56	93	6.5	22.7
ABAYE2274	575584.HMPREF0010_00665	37.037	27	17	0	34	60	247	273	9.7	22.3
ABAYE2274	575584.HMPREF0010_03607	43.902	82	42	1	20	101	126	203	4.99e-19	75.1
ABAYE2274	575584.HMPREF0010_00971	69.231	13	4	0	4	16	3	15	4.1	23.1
ABAYE2274	575584.HMPREF0010_00996	99.048	105	1	0	1	105	1	105	1.72e-75	215
ABAYE2330	575584.HMPREF0010_03175	22.667	75	47	2	244	315	105	171	5.7	25.8
ABAYE2330	575584.HMPREF0010_01493	23.529	391	244	13	11	368	4	372	6.01e-13	66.2
ABAYE2330	575584.HMPREF0010_02341	32.143	56	32	1	262	311	503	558	1.6	27.7
ABAYE2330	575584.HMPREF0010_00936	37.596	391	230	8	7	389	10	394	1.15e-84	260
ABAYE2330	575584.HMPREF0010_01344	41.162	396	224	6	1	389	1	394	3.86e-100	300
ABAYE2330	575584.HMPREF0010_00409	44.828	29	13	1	257	282	524	552	4.7	26.2
ABAYE2330	575584.HMPREF0010_03150	60	20	8	0	268	287	104	123	1.5	27.3
ABAYE2330	575584.HMPREF0010_01048	98.458	389	6	0	1	389	1	389	0	790
ABAYE2357	575584.HMPREF0010_00896	23.636	110	70	3	29	131	194	296	7.6	24.3
ABAYE2357	575584.HMPREF0010_02452	25.806	31	23	0	17	47	149	179	9.3	23.5
ABAYE2357	575584.HMPREF0010_02970	27.451	51	31	2	30	79	51	96	1.3	26.6
ABAYE2357	575584.HMPREF0010_00872	27.778	90	54	5	69	154	537	619	4.5	25
ABAYE2357	575584.HMPREF0010_00201	38.71	31	19	0	86	116	406	436	8.9	23.9
ABAYE2357	575584.HMPREF0010_01066	96.154	208	8	0	1	208	1	208	7.03e-147	404
ABAYE2389	575584.HMPREF0010_00382	25.714	35	26	0	98	132	123	157	5.3	23.9
ABAYE2389	575584.HMPREF0010_02582	26.19	84	39	4	2	71	4	78	8	22.7
ABAYE2389	575584.HMPREF0010_00883	26.531	49	36	0	14	62	274	322	1.2	25.8
ABAYE2389	575584.HMPREF0010_02012	27.027	37	27	0	69	105	55	91	8.9	23.1
ABAYE2389	575584.HMPREF0010_02361	30.435	23	16	0	49	71	12	34	5.9	21.9
ABAYE2389	575584.HMPREF0010_00448	32.203	59	33	3	33	88	100	154	1.7	25
ABAYE2389	575584.HMPREF0010_00787	32.432	37	25	0	100	136	179	215	9.5	22.7
ABAYE2389	575584.HMPREF0010_02212	32.653	49	33	0	53	101	36	84	2.5	24.6
ABAYE2389	575584.HMPREF0010_02974	33.333	27	18	0	29	55	15	41	5.8	23.9
ABAYE2389	575584.HMPREF0010_00185	36	25	16	0	1	25	1	25	8	23.1
ABAYE2389	575584.HMPREF0010_02928	37.143	35	22	0	1	35	4	38	1.9	25
ABAYE2389	575584.HMPREF0010_00153	37.209	43	21	2	1	41	13	51	3.6	24.3
ABAYE2389	575584.HMPREF0010_01402	38.462	26	16	0	95	120	282	307	9.9	23.1
ABAYE2389	575584.HMPREF0010_01836	40.741	27	15	1	34	60	130	155	4.5	23.9
ABAYE2389	575584.HMPREF0010_00357	44.118	34	19	0	85	118	216	249	1.4	25.4
ABAYE2389	575584.HMPREF0010_02941	47.368	19	10	0	1	19	1	19	5.7	23.5
ABAYE2389	575584.HMPREF0010_01099	98.611	144	2	0	1	144	1	144	1.25e-105	294
ABAYE2413	575584.HMPREF0010_03720	27.451	51	37	0	52	102	54	104	8.5	23.5
ABAYE2413	575584.HMPREF0010_03035	27.5	40	29	0	107	146	40	79	8.6	23.5
ABAYE2413	575584.HMPREF0010_01946	29.268	41	27	1	73	111	584	624	1.3	26.2
ABAYE2413	575584.HMPREF0010_00905	35.417	48	25	2	38	79	553	600	0.73	26.9
ABAYE2413	575584.HMPREF0010_03066	35.484	31	20	0	85	115	118	148	4.9	24.3
ABAYE2413	575584.HMPREF0010_01123	100	167	0	0	1	167	1	167	3.44e-126	348
ABAYE2436	575584.HMPREF0010_03589	20.313	128	85	4	146	263	99	219	7.1	24.6
ABAYE2436	575584.HMPREF0010_03738	25.862	58	39	2	44	101	65	118	3	25
ABAYE2436	575584.HMPREF0010_00395	26.761	71	49	1	116	183	6	76	0.54	26.6
ABAYE2436	575584.HMPREF0010_02797	27.82	133	94	2	168	299	42	173	2.08e-06	45.1
ABAYE2436	575584.HMPREF0010_02797	29.004	231	146	8	32	255	21	240	1.56e-11	60.5
ABAYE2436	575584.HMPREF0010_03738	29.67	91	54	4	107	196	24	105	0.33	28.1
ABAYE2436	575584.HMPREF0010_03754	30	120	74	2	188	297	40	159	3.45e-05	40.4
ABAYE2436	575584.HMPREF0010_03738	30.12	83	50	2	215	297	24	98	0.045	30.4
ABAYE2436	575584.HMPREF0010_03754	30.38	158	99	4	141	288	30	186	2.76e-10	55.5
ABAYE2436	575584.HMPREF0010_02491	31.461	89	52	2	141	228	51	131	0.047	30.8
ABAYE2436	575584.HMPREF0010_03754	32.164	171	93	5	27	180	22	186	4.17e-19	80.1
ABAYE2436	575584.HMPREF0010_02491	32.967	91	52	2	213	302	51	133	3.07e-06	42.7
ABAYE2436	575584.HMPREF0010_03754	33.117	154	93	2	109	252	33	186	1.95e-17	75.5
ABAYE2436	575584.HMPREF0010_02491	33.333	69	45	1	131	198	69	137	1.26e-05	41.2
ABAYE2436	575584.HMPREF0010_02031	34.091	44	27	1	213	256	557	598	9	24.6
ABAYE2436	575584.HMPREF0010_03754	35.556	90	49	3	217	297	33	122	0.00012	38.9
ABAYE2436	575584.HMPREF0010_01070	35.669	157	90	2	147	292	37	193	2.22e-16	73.2
ABAYE2436	575584.HMPREF0010_01758	36.458	96	57	1	154	249	57	148	9.72e-11	57
ABAYE2436	575584.HMPREF0010_01758	37.234	94	55	1	84	177	59	148	4.86e-11	57.8
ABAYE2436	575584.HMPREF0010_01090	38.235	34	21	0	6	39	79	112	0.53	28.5
ABAYE2436	575584.HMPREF0010_03252	38.378	185	113	1	12	195	45	229	1.07e-35	125
ABAYE2436	575584.HMPREF0010_01070	38.462	117	67	1	30	146	80	191	1.67e-11	59.3
ABAYE2436	575584.HMPREF0010_01070	38.793	116	70	1	81	195	89	204	1.31e-12	62.8
ABAYE2436	575584.HMPREF0010_01758	40.426	94	52	1	48	141	59	148	6.33e-12	60.5
ABAYE2436	575584.HMPREF0010_01239	40.541	259	147	3	5	260	1	255	5.49e-45	150
ABAYE2436	575584.HMPREF0010_01239	40.58	138	76	1	159	290	43	180	7.99e-21	86.7
ABAYE2436	575584.HMPREF0010_02491	40.625	64	37	1	58	120	68	131	4.72e-06	42.4
ABAYE2436	575584.HMPREF0010_02491	40.816	49	28	1	37	84	83	131	0.008	33.1
ABAYE2436	575584.HMPREF0010_01070	41.096	73	43	0	48	120	129	201	4.93e-06	43.5
ABAYE2436	575584.HMPREF0010_03252	41.262	206	120	1	27	231	24	229	1.57e-46	153
ABAYE2436	575584.HMPREF0010_01758	42.308	78	42	1	228	302	59	136	2.77e-10	55.5
ABAYE2436	575584.HMPREF0010_01494	42.424	33	19	0	6	38	90	122	0.087	30.8
ABAYE2436	575584.HMPREF0010_03252	43.158	190	107	1	73	261	34	223	2.54e-42	142
ABAYE2436	575584.HMPREF0010_03252	43.814	194	108	1	109	301	34	227	9.68e-47	154
ABAYE2436	575584.HMPREF0010_01239	46.698	212	110	1	85	296	47	255	1.9e-50	164
ABAYE2447	575584.HMPREF0010_00961	20	70	43	2	1	70	277	333	3.8	25.4
ABAYE2447	575584.HMPREF0010_02177	24.299	107	62	6	59	150	240	342	2.6	25.8
ABAYE2447	575584.HMPREF0010_03479	28.261	46	23	1	69	114	338	373	6	24.6
ABAYE2447	575584.HMPREF0010_00956	29.268	82	43	3	148	224	187	258	9.4	23.9
ABAYE2447	575584.HMPREF0010_03620	29.787	47	31	1	7	51	1	47	2.2	24.3
ABAYE2447	575584.HMPREF0010_03575	31.373	51	33	1	143	191	38	88	1.9	25.4
ABAYE2447	575584.HMPREF0010_03042	31.429	70	42	2	99	167	85	149	1.4	26.2
ABAYE2447	575584.HMPREF0010_03536	34.615	26	17	0	52	77	313	338	8	24.3
ABAYE2447	575584.HMPREF0010_02020	35.714	28	18	0	191	218	408	435	6.3	24.6
ABAYE2447	575584.HMPREF0010_00392	37.5	32	19	1	181	212	367	397	5.7	24.6
ABAYE2447	575584.HMPREF0010_01845	45	20	11	0	121	140	164	183	4	25
ABAYE2463	575584.HMPREF0010_00976	21.053	209	125	7	1	190	1	188	4.6	26.2
ABAYE2463	575584.HMPREF0010_02121	25	80	53	2	270	345	8	84	7.6	25.8
ABAYE2463	575584.HMPREF0010_01047	26.027	73	52	2	435	507	377	447	0.87	28.9
ABAYE2463	575584.HMPREF0010_01938	26.923	52	38	0	377	428	261	312	1.8	27.7
ABAYE2463	575584.HMPREF0010_02822	31.111	45	29	1	255	299	304	346	3.1	27.3
ABAYE2463	575584.HMPREF0010_00117	35.294	34	15	1	334	367	73	99	9.3	25
ABAYE2463	575584.HMPREF0010_02263	47.826	23	12	0	165	187	182	204	9.4	25.4
ABAYE2464	575584.HMPREF0010_01084	21.25	80	61	2	44	121	21	100	1.6	24.6
ABAYE2464	575584.HMPREF0010_00201	25	40	29	1	11	49	321	360	0.67	26.6
ABAYE2464	575584.HMPREF0010_00770	30	60	33	3	71	123	490	547	4	24.3
ABAYE2464	575584.HMPREF0010_00581	31.707	41	28	0	27	67	66	106	2.7	24.3
ABAYE2464	575584.HMPREF0010_01864	35.484	31	20	0	85	115	57	87	8.7	22.3
ABAYE2464	575584.HMPREF0010_03711	37.584	149	84	3	2	145	5	149	6.24e-30	103
ABAYE2464	575584.HMPREF0010_02193	46.154	26	11	1	42	67	443	465	3.1	24.6
ABAYE2464	575584.HMPREF0010_03489	56.25	144	63	0	1	144	1	144	9.16e-58	173
ABAYE2464	575584.HMPREF0010_01164	97.241	145	4	0	1	145	1	145	1.25e-105	294
ABAYE2498	575584.HMPREF0010_01051	24.51	102	54	3	89	183	158	243	0.25	28.5
ABAYE2498	575584.HMPREF0010_01701	25	56	41	1	33	87	58	113	1.2	26.6
ABAYE2498	575584.HMPREF0010_02484	25.316	79	49	2	10	88	190	258	0.069	30.4
ABAYE2498	575584.HMPREF0010_03447	26.471	68	50	0	100	167	29	96	1	26.6
ABAYE2498	575584.HMPREF0010_02233	38.889	36	20	1	151	184	203	238	6.1	24.3
ABAYE2498	575584.HMPREF0010_01494	39.286	28	13	1	15	42	258	281	8	23.9
ABAYE2498	575584.HMPREF0010_01845	52.632	19	9	0	26	44	172	190	2.2	25.8
ABAYE2523	575584.HMPREF0010_03472	33.333	36	20	1	52	83	31	66	5.4	24.3
ABAYE2523	575584.HMPREF0010_02930	34.483	29	19	0	70	98	381	409	3.4	25.4
ABAYE2523	575584.HMPREF0010_03015	36.17	94	43	4	59	135	26	119	1.83e-07	45.1
ABAYE2523	575584.HMPREF0010_02920	37.838	37	23	0	63	99	240	276	0.68	27.3
ABAYE2523	575584.HMPREF0010_01928	40	25	15	0	160	184	206	230	3.9	25
ABAYE2523	575584.HMPREF0010_03217	40.741	27	16	0	115	141	354	380	5.6	24.6
ABAYE2523	575584.HMPREF0010_02666	43.75	32	18	0	78	109	244	275	0.27	28.9
ABAYE2523	575584.HMPREF0010_00996	43.902	82	42	1	126	203	20	101	7.01e-19	75.5
ABAYE2523	575584.HMPREF0010_03607	95.694	209	9	0	1	209	1	209	1.39e-112	317
ABAYE2524	575584.HMPREF0010_00376	27.143	70	46	1	39	108	299	363	4.6	24.6
ABAYE2524	575584.HMPREF0010_02055	29.268	41	29	0	154	194	6	46	2.2	24.6
ABAYE2524	575584.HMPREF0010_03486	33.333	33	22	0	120	152	68	100	7.6	24.3
ABAYE2524	575584.HMPREF0010_02082	45	20	11	0	11	30	7	26	4.7	22.7
ABAYE2524	575584.HMPREF0010_03390	58.824	17	7	0	8	24	4	20	9.7	23.1
ABAYE2524	575584.HMPREF0010_03608	99.492	197	1	0	1	197	1	197	6.03e-142	390
ABAYE2569	575584.HMPREF0010_02060	32.432	37	24	1	1	37	1	36	1.3	24.6
ABAYE2569	575584.HMPREF0010_02341	33.333	42	27	1	24	65	652	692	2	24.6
ABAYE2569	575584.HMPREF0010_00682	33.333	36	17	1	50	85	288	316	8.8	22.7
ABAYE2569	575584.HMPREF0010_01945	34.483	29	16	2	1	27	1	28	3.8	23.1
ABAYE2569	575584.HMPREF0010_02144	37.349	83	46	2	37	113	250	332	9.1	22.7
ABAYE2569	575584.HMPREF0010_02070	37.5	24	13	1	1	22	1	24	6.3	23.1
ABAYE2569	575584.HMPREF0010_00432	39.13	23	14	0	3	25	10	32	9.1	22.3
ABAYE2569	575584.HMPREF0010_02882	58.824	17	7	0	5	21	11	27	2.1	24.3
ABAYE2569	575584.HMPREF0010_03167	100	114	0	0	1	114	1	114	4.83e-73	209
ABAYE2585	575584.HMPREF0010_03679	24.615	130	69	4	44	165	94	202	0.74	27.3
ABAYE2585	575584.HMPREF0010_02272	25.6	125	85	3	144	268	158	274	1.23e-05	42.4
ABAYE2585	575584.HMPREF0010_03127	27.848	79	45	3	127	202	12	81	5.3	25
ABAYE2585	575584.HMPREF0010_01112	27.907	43	31	0	102	144	107	149	1.5	26.9
ABAYE2585	575584.HMPREF0010_02058	29.688	64	38	2	13	76	122	178	1.4	26.9
ABAYE2585	575584.HMPREF0010_03504	32.075	159	98	3	113	268	75	226	1.01e-19	82.4
ABAYE2585	575584.HMPREF0010_03402	32.381	105	64	3	171	268	73	177	4.49e-11	57.4
ABAYE2585	575584.HMPREF0010_01712	32.787	61	27	3	183	231	185	243	3.9	25.4
ABAYE2585	575584.HMPREF0010_02930	36	50	25	2	220	262	660	709	1.9	26.6
ABAYE2585	575584.HMPREF0010_02912	42.222	45	23	2	83	127	840	881	6.2	25
ABAYE2585	575584.HMPREF0010_00553	44.444	27	14	1	239	265	90	115	7	24.6
ABAYE2585	575584.HMPREF0010_03384	47.059	17	9	0	131	147	211	227	4.2	25.4
ABAYE2585	575584.HMPREF0010_00824	53.333	15	7	0	230	244	382	396	5.1	25.4
ABAYE2585	575584.HMPREF0010_01048	60	20	8	0	104	123	268	287	1.3	26.9
ABAYE2585	575584.HMPREF0010_03150	98.162	272	5	0	1	272	1	272	0	559
ABAYE2590	575584.HMPREF0010_02246	23.077	78	50	2	119	189	290	364	0.31	28.9
ABAYE2590	575584.HMPREF0010_03006	23.214	168	94	4	99	241	192	349	0.000251	38.5
ABAYE2590	575584.HMPREF0010_02036	26.389	72	47	2	86	153	54	123	9	23.9
ABAYE2590	575584.HMPREF0010_02418	29.63	54	31	2	37	90	54	100	7.9	23.9
ABAYE2590	575584.HMPREF0010_03165	30.769	65	37	2	195	259	509	565	1.7	26.6
ABAYE2590	575584.HMPREF0010_02997	32.941	85	43	5	101	184	12	83	2.9	25.4
ABAYE2590	575584.HMPREF0010_00081	34.104	173	103	6	81	245	87	256	3.19e-16	74.3
ABAYE2590	575584.HMPREF0010_03189	37.778	45	24	1	153	197	1	41	6.8	23.5
ABAYE2590	575584.HMPREF0010_01434	39.286	28	17	0	118	145	448	475	2.1	26.6
ABAYE2590	575584.HMPREF0010_02881	39.286	28	17	0	226	253	295	322	2.2	26.2
ABAYE2590	575584.HMPREF0010_00431	45.455	22	12	0	120	141	81	102	6.1	24.6
ABAYE2590	575584.HMPREF0010_00697	73.333	15	4	0	166	180	109	123	7.7	23.9
ABAYE2590	575584.HMPREF0010_03145	100	259	0	0	1	259	3	261	0	531
ABAYE2648	575584.HMPREF0010_00262	21.583	278	188	11	426	679	442	713	0.037	33.9
ABAYE2648	575584.HMPREF0010_00727	21.607	759	450	36	16	679	30	738	2.87e-10	60.1
ABAYE2648	575584.HMPREF0010_02794	21.745	722	468	28	6	679	8	680	2.37e-07	50.8
ABAYE2648	575584.HMPREF0010_01517	22.169	415	233	18	128	506	142	502	1.53e-06	48.1
ABAYE2648	575584.HMPREF0010_03171	23.51	302	161	16	409	681	411	671	0.36	30.8
ABAYE2648	575584.HMPREF0010_02747	23.596	178	118	8	508	685	435	594	5.01e-05	43.1
ABAYE2648	575584.HMPREF0010_02325	24.022	179	106	6	35	185	43	219	0.14	32
ABAYE2648	575584.HMPREF0010_02301	24.114	734	468	27	1	679	42	741	3.78e-21	95.1
ABAYE2648	575584.HMPREF0010_00652	24.893	699	446	27	32	684	48	713	1.54e-28	118
ABAYE2648	575584.HMPREF0010_00269	25.21	714	468	21	3	679	8	692	3.02e-49	181
ABAYE2648	575584.HMPREF0010_03493	25.864	723	461	25	3	679	22	715	1.29e-48	179
ABAYE2648	575584.HMPREF0010_00709	26.02	711	469	20	1	679	11	696	4.55e-45	169
ABAYE2648	575584.HMPREF0010_00685	26.168	107	60	4	609	700	94	196	5.5	26.6
ABAYE2648	575584.HMPREF0010_01753	26.774	747	464	29	4	691	7	729	1.07e-51	188
ABAYE2648	575584.HMPREF0010_00772	26.974	152	95	5	139	274	130	281	0.015	35
ABAYE2648	575584.HMPREF0010_02747	27.094	203	110	6	6	187	13	198	2.07e-10	60.5
ABAYE2648	575584.HMPREF0010_00409	27.561	693	454	19	7	679	6	670	4.19e-68	233
ABAYE2648	575584.HMPREF0010_03509	28.797	698	452	16	23	693	31	710	8.82e-61	214
ABAYE2648	575584.HMPREF0010_02730	29.24	171	94	7	7	169	7	158	8.88e-06	45.4
ABAYE2648	575584.HMPREF0010_00155	33.333	45	29	1	276	320	30	73	6.5	26.6
ABAYE2648	575584.HMPREF0010_03242	34.529	669	408	10	28	684	25	675	4.17e-128	392
ABAYE2648	575584.HMPREF0010_02766	36.364	33	21	0	212	244	14	46	7.9	25.4
ABAYE2648	575584.HMPREF0010_03043	36.667	30	16	1	448	474	324	353	8.6	26.2
ABAYE2648	575584.HMPREF0010_02968	98.108	687	13	0	1	687	1	687	0	1386
ABAYE2653	575584.HMPREF0010_03307	22.414	116	69	4	405	506	56	164	8.4	26.6
ABAYE2653	575584.HMPREF0010_00568	23.529	119	87	2	1293	1409	191	307	7.1	27.3
ABAYE2653	575584.HMPREF0010_01104	25	92	52	2	839	930	197	271	7.9	27.3
ABAYE2653	575584.HMPREF0010_02711	28.319	113	67	4	1280	1391	44	143	0.14	32.3
ABAYE2653	575584.HMPREF0010_01838	30.137	73	47	2	929	997	90	162	6.6	27.3
ABAYE2653	575584.HMPREF0010_00279	33.333	63	37	2	141	198	29	91	7.4	27.7
ABAYE2653	575584.HMPREF0010_03157	37.5	48	23	1	870	917	119	159	6.3	27.7
ABAYE2655	575584.HMPREF0010_00751	22.989	87	52	2	33	108	166	248	6.1	23.1
ABAYE2655	575584.HMPREF0010_03103	30	20	14	0	10	29	72	91	7	22.3
ABAYE2655	575584.HMPREF0010_02600	31.707	41	28	0	2	42	147	187	1.4	25
ABAYE2655	575584.HMPREF0010_02385	37.037	27	17	0	34	60	118	144	0.96	25
ABAYE2655	575584.HMPREF0010_03567	39.13	23	14	0	10	32	340	362	8.2	22.7
ABAYE2655	575584.HMPREF0010_01215	40	30	15	1	26	52	267	296	1	25
ABAYE2655	575584.HMPREF0010_03702	40	20	12	0	48	67	120	139	5.3	22.7
ABAYE2655	575584.HMPREF0010_03536	42.857	28	16	0	54	81	430	457	3.2	23.9
ABAYE2700	575584.HMPREF0010_03380	21.774	124	74	4	64	180	321	428	3.9	25
ABAYE2700	575584.HMPREF0010_01920	23.81	42	32	0	111	152	84	125	5.4	24.6
ABAYE2700	575584.HMPREF0010_03601	25.581	43	32	0	61	103	2	44	2	25.8
ABAYE2700	575584.HMPREF0010_02582	26.667	105	46	3	5	109	4	77	1.2	26.2
ABAYE2700	575584.HMPREF0010_02915	28.947	38	27	0	95	132	283	320	1.4	26.6
ABAYE2700	575584.HMPREF0010_00275	29.825	57	36	1	154	210	14	66	4	23.9
ABAYE2700	575584.HMPREF0010_02596	31.707	41	28	0	6	46	4	44	2	26.2
ABAYE2700	575584.HMPREF0010_00693	33.333	78	50	1	1	78	1	76	5.37e-10	51.2
ABAYE2700	575584.HMPREF0010_02119	34.091	44	18	2	60	95	71	111	5.4	24.6
ABAYE2700	575584.HMPREF0010_01099	34.615	52	26	2	4	55	1	44	4.6	24.3
ABAYE2700	575584.HMPREF0010_00452	36.585	41	24	1	4	42	8	48	5	24.3
ABAYE2700	575584.HMPREF0010_03017	42.308	26	15	0	182	207	5	30	4.4	25
ABAYE2700	575584.HMPREF0010_03013	48.148	27	11	1	4	27	1	27	0.12	28.9
ABAYE2700	575584.HMPREF0010_02941	55	20	9	0	4	23	1	20	0.95	26.6
ABAYE2700	575584.HMPREF0010_02928	100	229	0	0	1	229	1	229	2.42e-171	467
ABAYE2750	575584.HMPREF0010_00077	27.273	44	32	0	95	138	402	445	1.5	25.8
ABAYE2750	575584.HMPREF0010_03592	30.769	65	42	2	84	148	126	187	3.1	24.3
ABAYE2750	575584.HMPREF0010_01093	31.25	32	22	0	8	39	33	64	9.2	22.3
ABAYE2750	575584.HMPREF0010_02828	44.444	18	10	0	135	152	119	136	9.9	23.1
ABAYE2750	575584.HMPREF0010_03087	46.835	158	77	4	1	155	16	169	1.02e-43	139
ABAYE2750	575584.HMPREF0010_01584	96.774	155	5	0	1	155	1	155	1.75e-111	310
ABAYE2757	575584.HMPREF0010_00211	26.531	49	36	0	27	75	32	80	5.5	22.7
ABAYE2757	575584.HMPREF0010_00652	26.531	98	52	4	8	86	31	127	7.5	22.7
ABAYE2757	575584.HMPREF0010_02913	26.667	60	43	1	31	90	179	237	6.6	22.7
ABAYE2757	575584.HMPREF0010_02903	30.435	46	28	1	8	53	22	63	4.8	23.1
ABAYE2757	575584.HMPREF0010_00635	31.034	58	39	1	4	61	197	253	5.5	23.1
ABAYE2757	575584.HMPREF0010_02080	31.25	48	21	2	9	56	1041	1076	4.1	23.5
ABAYE2757	575584.HMPREF0010_00553	32.609	46	28	1	37	82	53	95	4.6	23.1
ABAYE2757	575584.HMPREF0010_02496	42.857	21	12	0	63	83	536	556	5.5	23.1
ABAYE2757	575584.HMPREF0010_03610	44.66	103	57	0	1	103	1	103	2.54e-30	101
ABAYE2757	575584.HMPREF0010_03262	64.286	14	5	0	86	99	20	33	2	24.3
ABAYE2757	575584.HMPREF0010_01574	96.19	105	4	0	1	105	1	105	4.14e-72	206
ABAYE2758	575584.HMPREF0010_02561	28.358	67	38	1	3	59	5	71	0.45	25.8
ABAYE2758	575584.HMPREF0010_00814	28.571	56	36	2	3	55	7	61	2.5	23.5
ABAYE2758	575584.HMPREF0010_03197	28.571	49	34	1	13	60	111	159	3.7	23.9
ABAYE2758	575584.HMPREF0010_01994	31.25	32	20	1	85	116	119	148	1.2	25
ABAYE2758	575584.HMPREF0010_00253	33.333	45	24	2	15	59	42	80	4.3	23.5
ABAYE2758	575584.HMPREF0010_01607	35.294	34	22	0	77	110	111	144	1.7	24.3
ABAYE2758	575584.HMPREF0010_02582	35.714	70	31	5	1	69	1	57	2.4	23.9
ABAYE2758	575584.HMPREF0010_03736	36.842	38	22	1	42	77	13	50	1.3	24.6
ABAYE2758	575584.HMPREF0010_02409	38.71	31	16	1	45	72	290	320	1.2	25
ABAYE2758	575584.HMPREF0010_01573	93.75	96	6	0	1	96	1	96	2.29e-64	187
ABAYE2781	575584.HMPREF0010_00552	21.622	74	52	2	15	84	365	436	5.6	23.1
ABAYE2781	575584.HMPREF0010_02711	27.273	55	39	1	1	54	8	62	0.64	25.4
ABAYE2781	575584.HMPREF0010_01046	31.579	38	25	1	50	86	3	40	4.3	23.1
ABAYE2781	575584.HMPREF0010_03127	32.813	64	40	2	22	85	32	92	0.37	26.6
ABAYE2781	575584.HMPREF0010_03078	36.364	44	23	1	51	89	17	60	2.2	23.5
ABAYE2781	575584.HMPREF0010_01576	36.364	44	23	1	51	89	17	60	2.8	23.1
ABAYE2781	575584.HMPREF0010_00555	47.059	17	9	0	2	18	27	43	7.9	21.6
ABAYE2781	575584.HMPREF0010_01546	99.065	107	1	0	1	107	1	107	8.39e-76	216
ABAYE2782	575584.HMPREF0010_00153	28.696	115	69	5	1	113	13	116	0.006	32.7
ABAYE2782	575584.HMPREF0010_03008	32.075	106	62	3	1	104	1	98	0.002	33.9
ABAYE2782	575584.HMPREF0010_02815	33.333	45	29	1	1	44	2	46	0.93	24.3
ABAYE2782	575584.HMPREF0010_02138	38.235	34	20	1	98	130	103	136	2.8	24.6
ABAYE2782	575584.HMPREF0010_01545	100	159	0	0	1	159	1	159	2.69e-117	325
ABAYE2793	575584.HMPREF0010_01889	21.818	55	43	0	57	111	181	235	9.8	25.4
ABAYE2793	575584.HMPREF0010_00336	27.451	51	37	0	45	95	25	75	2.3	26.6
ABAYE2793	575584.HMPREF0010_00812	28.261	46	30	1	101	143	390	435	9.1	25.4
ABAYE2793	575584.HMPREF0010_02095	31.034	29	20	0	428	456	193	221	3.3	26.6
ABAYE2793	575584.HMPREF0010_02363	31.325	83	39	4	2	74	5	79	0.075	32
ABAYE2793	575584.HMPREF0010_00477	31.429	35	24	0	231	265	241	275	9.2	25.4
ABAYE2793	575584.HMPREF0010_01257	31.579	38	26	0	286	323	250	287	3.4	26.6
ABAYE2793	575584.HMPREF0010_02275	34.043	47	30	1	237	283	596	641	5.9	26.2
ABAYE2793	575584.HMPREF0010_00340	34.884	43	26	1	266	306	45	87	1.1	27.7
ABAYE2793	575584.HMPREF0010_02539	36	25	16	0	221	245	105	129	8.2	25
ABAYE2793	575584.HMPREF0010_01535	91.06	481	42	1	1	481	1	480	0	892
ABAYE2812	575584.HMPREF0010_02794	20.408	147	76	4	36	176	52	163	0.041	33.9
ABAYE2812	575584.HMPREF0010_00772	20.455	396	235	17	412	754	493	861	0.029	34.3
ABAYE2812	575584.HMPREF0010_03171	21.008	238	158	8	527	754	487	704	0.076	33.1
ABAYE2812	575584.HMPREF0010_01885	21.693	189	123	6	553	727	101	278	0.87	29.3
ABAYE2812	575584.HMPREF0010_03242	21.725	626	389	21	153	750	138	690	2.99e-06	47.4
ABAYE2812	575584.HMPREF0010_02968	21.898	411	239	18	142	502	128	506	6.54e-06	46.2
ABAYE2812	575584.HMPREF0010_00409	23.78	328	192	13	436	754	420	698	0.000353	40.4
ABAYE2812	575584.HMPREF0010_00652	23.973	146	79	6	142	282	145	263	0.011	35.8
ABAYE2812	575584.HMPREF0010_02747	24.02	204	108	7	523	725	429	586	4.9	26.9
ABAYE2812	575584.HMPREF0010_03171	24.581	179	109	8	2	176	4	160	0.004	37.4
ABAYE2812	575584.HMPREF0010_03509	24.742	194	110	8	7	187	11	181	2.61e-06	47.4
ABAYE2812	575584.HMPREF0010_02730	24.878	205	110	10	5	204	3	168	2.9e-05	43.9
ABAYE2812	575584.HMPREF0010_00727	25.764	229	129	10	4	226	26	219	3.19e-08	53.5
ABAYE2812	575584.HMPREF0010_01753	25.946	185	106	6	3	181	8	167	2.23e-06	47.8
ABAYE2812	575584.HMPREF0010_00269	26.087	138	66	6	55	184	72	181	3	27.7
ABAYE2812	575584.HMPREF0010_03239	27.273	77	50	1	24	100	184	254	3.9	27.3
ABAYE2812	575584.HMPREF0010_02747	28.571	161	96	6	37	192	31	177	1.1e-09	58.2
ABAYE2812	575584.HMPREF0010_00262	28.571	49	28	1	696	737	681	729	5.9	26.9
ABAYE2812	575584.HMPREF0010_01780	28.846	52	37	0	609	660	209	260	3.2	27.3
ABAYE2812	575584.HMPREF0010_00772	29.282	181	90	8	18	182	1	159	1.71e-07	51.2
ABAYE2812	575584.HMPREF0010_03493	29.688	192	87	9	69	257	96	242	1.07e-07	52
ABAYE2812	575584.HMPREF0010_00409	30.256	195	94	10	7	187	3	169	1.82e-06	47.8
ABAYE2812	575584.HMPREF0010_00262	30.645	186	108	6	2	186	17	182	0.03	34.3
ABAYE2812	575584.HMPREF0010_02301	33.333	63	37	2	151	210	193	253	0.083	32.7
ABAYE2812	575584.HMPREF0010_02325	34.434	212	109	12	29	228	48	241	1.43e-11	64.7
ABAYE2812	575584.HMPREF0010_02730	39.535	43	26	0	523	565	486	528	0.37	30.8
ABAYE2812	575584.HMPREF0010_01517	99.735	754	2	0	1	754	1	754	0	1538
ABAYE2835	575584.HMPREF0010_02761	17.742	62	51	0	74	135	246	307	4.4	26.2
ABAYE2835	575584.HMPREF0010_01344	24.46	417	270	15	3	398	2	394	2.01e-13	67.8
ABAYE2835	575584.HMPREF0010_01048	24.935	385	259	12	1	372	1	368	9.2e-15	72
ABAYE2835	575584.HMPREF0010_00936	26.936	297	198	9	97	386	98	382	3.88e-14	70.1
ABAYE2835	575584.HMPREF0010_03290	27.523	109	63	3	148	243	242	347	4.1	26.2
ABAYE2835	575584.HMPREF0010_03567	33.333	30	20	0	96	125	245	274	8.6	25
ABAYE2835	575584.HMPREF0010_02241	34.375	32	21	0	89	120	79	110	0.68	28.1
ABAYE2835	575584.HMPREF0010_00429	37.5	24	15	0	46	69	181	204	9.1	24.6
ABAYE2835	575584.HMPREF0010_01493	96.482	398	14	0	1	398	1	398	0	795
ABAYE2921	575584.HMPREF0010_00612	26.923	78	56	1	10	86	72	149	0.23	27.7
ABAYE2921	575584.HMPREF0010_01571	30.233	43	28	2	39	79	53	95	0.11	28.5
ABAYE2921	575584.HMPREF0010_03391	34.091	44	28	1	23	66	160	202	0.48	26.6
ABAYE2921	575584.HMPREF0010_02833	34.545	55	33	2	24	75	96	150	8.9	22.7
ABAYE2921	575584.HMPREF0010_00878	34.615	26	17	0	68	93	28	53	3.9	22.7
ABAYE2921	575584.HMPREF0010_00408	36.111	36	17	2	61	90	152	187	6.2	23.5
ABAYE2921	575584.HMPREF0010_03525	47.826	23	10	1	53	75	380	400	0.2	27.7
ABAYE2921	575584.HMPREF0010_03654	57.895	19	7	1	3	20	4	22	2.5	23.9
ABAYE2921	575584.HMPREF0010_00904	69.231	13	4	0	10	22	262	274	7.7	23.1
ABAYE2921	575584.HMPREF0010_01388	100	132	0	0	1	132	1	132	3.53e-96	269
ABAYE2966	575584.HMPREF0010_01493	24.94	417	268	15	2	394	3	398	7.57e-14	69.3
ABAYE2966	575584.HMPREF0010_01976	30.159	63	31	2	194	256	261	310	2.6	26.9
ABAYE2966	575584.HMPREF0010_02478	31.25	32	22	0	234	265	9	40	6.7	25
ABAYE2966	575584.HMPREF0010_00267	33.333	27	18	0	229	255	89	115	1.2	26.9
ABAYE2966	575584.HMPREF0010_02531	35.484	31	17	1	301	331	7	34	3.8	25.8
ABAYE2966	575584.HMPREF0010_01048	41.414	396	223	6	1	394	1	389	1.7e-100	300
ABAYE2966	575584.HMPREF0010_00936	42.894	387	209	8	12	394	16	394	2.79e-103	308
ABAYE2966	575584.HMPREF0010_01344	99.492	394	2	0	1	394	1	394	0	806
ABAYE2977	575584.HMPREF0010_02844	23.188	69	50	2	449	517	214	279	5.9	26.2
ABAYE2977	575584.HMPREF0010_02879	32.308	65	40	2	492	552	49	113	0.18	29.6
ABAYE2977	575584.HMPREF0010_01990	32.727	55	30	1	441	495	51	98	7.4	25.8
ABAYE2977	575584.HMPREF0010_00046	33.333	45	30	0	295	339	97	141	0.41	29.3
ABAYE2977	575584.HMPREF0010_01656	33.784	74	38	3	299	369	41	106	1.4	26.9
ABAYE2977	575584.HMPREF0010_03151	35	40	26	0	523	562	329	368	7.1	26.2
ABAYE2977	575584.HMPREF0010_03233	37.5	24	15	0	111	134	230	253	8.4	25.8
ABAYE2977	575584.HMPREF0010_00794	46.875	32	14	1	176	207	83	111	7.5	25.8
ABAYE2977	575584.HMPREF0010_01334	100	569	0	0	1	569	1	569	0	1137
ABAYE2985	575584.HMPREF0010_02833	22	100	69	2	4	94	15	114	5.7	23.9
ABAYE2985	575584.HMPREF0010_01679	27.66	94	42	4	53	121	680	772	1.7	26.2
ABAYE2985	575584.HMPREF0010_02844	29.412	68	42	2	53	120	254	315	4.3	24.6
ABAYE2985	575584.HMPREF0010_02233	31.034	29	20	0	70	98	136	164	4.1	25
ABAYE2985	575584.HMPREF0010_00191	32.353	34	22	1	64	96	19	52	2.1	25.4
ABAYE2985	575584.HMPREF0010_00753	33.333	57	32	2	122	172	246	302	3.4	25
ABAYE2985	575584.HMPREF0010_02718	37.838	37	23	0	74	110	96	132	6.5	23.9
ABAYE2985	575584.HMPREF0010_02691	39.13	46	22	2	48	93	59	98	7.7	23.9
ABAYE2985	575584.HMPREF0010_01327	96.774	186	6	0	1	186	1	186	1.04e-135	374
ABAYE3021	575584.HMPREF0010_01823	21.918	146	103	3	392	527	233	377	0.22	31.6
ABAYE3021	575584.HMPREF0010_02728	22.667	75	45	2	670	733	406	478	6.3	26.9
ABAYE3021	575584.HMPREF0010_01450	23.188	69	52	1	240	308	743	810	5.9	26.9
ABAYE3021	575584.HMPREF0010_01292	25.926	54	40	0	34	87	11	64	0.61	29.6
ABAYE3021	575584.HMPREF0010_00938	27.966	118	45	5	519	630	55	138	3.1	27.7
ABAYE3021	575584.HMPREF0010_02847	32.836	67	39	2	617	678	407	472	5.2	26.9
ABAYE3021	575584.HMPREF0010_01193	38.462	52	30	1	33	82	9	60	0.021	34.3
ABAYE3021	575584.HMPREF0010_01289	46.512	43	18	3	29	67	31	72	2.3	28.1
ABAYE3021	575584.HMPREF0010_01291	99.387	816	5	0	1	816	1	816	0	1618
ABAYE3024	575584.HMPREF0010_02904	24.528	159	95	6	276	418	48	197	9.2	25
ABAYE3024	575584.HMPREF0010_02560	27.586	58	40	1	309	366	17	72	2.3	26.6
ABAYE3024	575584.HMPREF0010_02354	27.869	61	37	1	67	120	116	176	2.1	26.9
ABAYE3024	575584.HMPREF0010_00818	32	50	31	1	114	160	211	260	1.7	27.7
ABAYE3024	575584.HMPREF0010_02215	35.556	45	29	0	411	455	365	409	0.067	32.3
ABAYE3024	575584.HMPREF0010_01753	38.235	34	21	0	278	311	161	194	6.2	25.8
ABAYE3024	575584.HMPREF0010_03040	40.741	27	16	0	80	106	109	135	4	26.6
ABAYE3024	575584.HMPREF0010_00411	48.78	41	17	3	10	47	3	42	0.57	29.3
ABAYE3024	575584.HMPREF0010_03040	52.632	19	9	0	55	73	429	447	7.5	25.8
ABAYE3024	575584.HMPREF0010_01288	100	458	0	0	1	458	1	458	0	926
ABAYE3068	575584.HMPREF0010_00043	24.038	104	69	3	592	685	343	446	3.4	27.7
ABAYE3068	575584.HMPREF0010_01419	33.333	42	28	0	506	547	278	319	1.5	28.9
ABAYE3068	575584.HMPREF0010_03197	35.714	42	27	0	576	617	242	283	0.36	30.8
ABAYE3068	575584.HMPREF0010_01510	41.379	29	17	0	437	465	404	432	4.2	27.7
ABAYE3068	575584.HMPREF0010_03619	42.308	26	15	0	121	146	7	32	1.4	26.9
ABAYE3068	575584.HMPREF0010_03619	42.308	26	15	0	33	58	7	32	4.4	25.4
ABAYE3068	575584.HMPREF0010_03619	42.308	26	15	0	205	230	7	32	8.9	24.6
ABAYE3068	575584.HMPREF0010_03619	45.833	24	13	0	476	499	7	30	0.92	27.3
ABAYE3068	575584.HMPREF0010_03619	45.833	24	13	0	564	587	7	30	0.92	27.3
ABAYE3068	575584.HMPREF0010_03619	48	25	13	0	386	410	7	31	0.26	28.9
ABAYE3068	575584.HMPREF0010_03619	48	25	13	0	655	679	7	31	0.81	27.7
ABAYE3068	575584.HMPREF0010_02666	48.168	191	72	4	707	870	236	426	8.49e-35	139
ABAYE3068	575584.HMPREF0010_00932	51.852	27	12	1	946	971	15	41	2	28.5
ABAYE3068	575584.HMPREF0010_02666	54.198	131	48	1	762	892	129	247	2.99e-34	137
ABAYE3068	575584.HMPREF0010_02666	63.725	102	37	0	762	863	549	650	3.65e-34	137
ABAYE3068	575584.HMPREF0010_01245	98.665	974	13	0	1	974	1	974	0	1705
ABAYE3128	575584.HMPREF0010_01391	23.636	55	40	1	125	179	75	127	9.5	24.3
ABAYE3128	575584.HMPREF0010_01291	24.762	210	135	7	11	209	33	230	0.000429	38.1
ABAYE3128	575584.HMPREF0010_03539	25.773	97	64	3	99	189	619	713	9.3	24.6
ABAYE3128	575584.HMPREF0010_01292	27.193	228	116	10	13	207	12	222	1.06e-09	55.1
ABAYE3128	575584.HMPREF0010_01853	34.783	46	30	0	57	102	60	105	2.4	25.4
ABAYE3128	575584.HMPREF0010_01193	79.239	289	51	2	3	282	1	289	1.56e-148	414
ABAYE3138	575584.HMPREF0010_00660	24.359	78	43	1	135	212	207	268	9.4	24.6
ABAYE3138	575584.HMPREF0010_02181	24.39	82	49	3	199	272	183	259	8.5	24.6
ABAYE3138	575584.HMPREF0010_03124	29.167	48	31	1	153	197	824	871	0.67	28.5
ABAYE3138	575584.HMPREF0010_02339	40.541	37	19	1	35	71	353	386	1.5	26.9
ABAYE3138	575584.HMPREF0010_01302	50	24	12	0	41	64	288	311	8.5	24.6
ABAYE3138	575584.HMPREF0010_01630	99.666	299	1	0	1	299	1	299	0	611
ABAYE3230	575584.HMPREF0010_01699	19.672	244	152	8	1	231	1	213	0.3	29.3
ABAYE3230	575584.HMPREF0010_00641	24.675	308	165	9	11	298	6	266	7.47e-17	75.9
ABAYE3230	575584.HMPREF0010_02889	25	296	172	7	6	298	19	267	3.62e-25	99
ABAYE3230	575584.HMPREF0010_02348	25.714	105	65	4	60	161	72	166	1.1	27.3
ABAYE3230	575584.HMPREF0010_01863	26.154	65	39	2	25	80	462	526	6.7	25
ABAYE3230	575584.HMPREF0010_02557	27.273	33	24	0	218	250	298	330	5.3	25.4
ABAYE3230	575584.HMPREF0010_01448	31.034	58	37	2	169	225	155	210	2.9	26.2
ABAYE3230	575584.HMPREF0010_02744	31.818	44	30	0	3	46	26	69	0.94	27.3
ABAYE3230	575584.HMPREF0010_00432	34.694	49	28	2	1	45	1	49	7.2	24.6
ABAYE3230	575584.HMPREF0010_02333	35.294	51	33	0	2	52	1	51	0.17	30
ABAYE3230	575584.HMPREF0010_01284	43.59	39	18	1	6	44	4	38	0.64	28.1
ABAYE3230	575584.HMPREF0010_00844	44	25	11	1	11	32	6	30	8.6	24.6
ABAYE3230	575584.HMPREF0010_01698	98.408	314	5	0	1	314	1	314	0	624
ABAYE3231	575584.HMPREF0010_03379	19.811	106	82	1	78	183	320	422	8.6	24.6
ABAYE3231	575584.HMPREF0010_01698	19.838	247	148	9	1	213	1	231	0.022	32.7
ABAYE3231	575584.HMPREF0010_00844	22.951	61	38	2	70	125	205	261	3.4	25.8
ABAYE3231	575584.HMPREF0010_02687	23.387	124	84	5	95	212	73	191	0.62	28.1
ABAYE3231	575584.HMPREF0010_00628	26.866	67	38	2	139	205	146	201	7.1	24.6
ABAYE3231	575584.HMPREF0010_01265	27.451	51	31	1	220	270	401	445	7.6	24.6
ABAYE3231	575584.HMPREF0010_02889	27.551	98	52	5	5	95	18	103	0.001	36.2
ABAYE3231	575584.HMPREF0010_02906	28.571	84	48	4	158	232	337	417	0.061	31.2
ABAYE3231	575584.HMPREF0010_00018	28.571	70	39	2	222	280	6	75	9.8	24.3
ABAYE3231	575584.HMPREF0010_00319	32	25	17	0	73	97	312	336	6.9	25
ABAYE3231	575584.HMPREF0010_00933	34.146	41	27	0	49	89	11	51	1.6	26.6
ABAYE3231	575584.HMPREF0010_03720	39.13	23	14	0	57	79	499	521	4.3	25.4
ABAYE3231	575584.HMPREF0010_00772	47.368	19	10	0	209	227	476	494	4.9	25.4
ABAYE3231	575584.HMPREF0010_01699	100	280	0	0	1	280	1	280	0	569
ABAYE3245	575584.HMPREF0010_00790	27.119	59	29	1	120	164	179	237	9.3	23.5
ABAYE3245	575584.HMPREF0010_02067	29.508	61	31	2	102	162	1236	1284	8.6	23.9
ABAYE3245	575584.HMPREF0010_03427	30.159	63	34	2	103	155	132	194	1.5	25.8
ABAYE3245	575584.HMPREF0010_02067	30.667	75	39	3	89	162	1136	1198	6	24.3
ABAYE3245	575584.HMPREF0010_02067	32.787	61	29	2	102	162	1064	1112	5.8	24.3
ABAYE3245	575584.HMPREF0010_03139	50	20	10	0	59	78	295	314	4.1	24.6
ABAYE3245	575584.HMPREF0010_01530	54.167	24	9	1	2	25	142	163	4	24.6
ABAYE3245	575584.HMPREF0010_01710	99.408	169	1	0	1	169	1	169	1.82e-121	336
ABAYE3286	575584.HMPREF0010_00096	31.579	57	38	1	12	68	46	101	3.6	25
ABAYE3286	575584.HMPREF0010_03242	35.714	42	21	1	65	106	495	530	7.4	24.6
ABAYE3286	575584.HMPREF0010_01568	39.394	33	17	1	71	100	57	89	8.8	24.3
ABAYE3286	575584.HMPREF0010_00144	40	25	15	0	2	26	4	28	6.2	24.6
ABAYE3286	575584.HMPREF0010_02558	40.909	22	13	0	2	23	6	27	1.3	25.8
ABAYE3286	575584.HMPREF0010_00897	52.381	21	10	0	53	73	104	124	3.2	25
ABAYE3286	575584.HMPREF0010_02828	56.25	16	7	0	8	23	9	24	1.9	26.2
ABAYE3286	575584.HMPREF0010_01749	99.58	238	1	0	1	238	1	238	0	495
ABAYE3290	575584.HMPREF0010_00727	18.152	303	206	9	300	563	272	571	6.6	26.6
ABAYE3290	575584.HMPREF0010_03493	23.253	744	490	24	28	743	46	736	3.7e-36	142
ABAYE3290	575584.HMPREF0010_02794	24.402	209	122	8	1	191	1	191	2.68e-06	47.4
ABAYE3290	575584.HMPREF0010_02794	24.667	300	203	10	432	717	390	680	2.31e-10	60.5
ABAYE3290	575584.HMPREF0010_00652	24.7	749	455	31	13	718	25	707	5.6e-31	126
ABAYE3290	575584.HMPREF0010_00269	24.778	787	477	31	3	743	1	718	6.44e-31	125
ABAYE3290	575584.HMPREF0010_00709	25.162	771	467	30	13	743	21	721	3.1e-33	133
ABAYE3290	575584.HMPREF0010_00772	25.61	164	99	6	21	167	1	158	1.8	28.5
ABAYE3290	575584.HMPREF0010_03242	25.741	742	472	20	21	743	15	696	2.21e-51	187
ABAYE3290	575584.HMPREF0010_01517	25.946	185	106	6	8	167	3	181	1.63e-06	48.1
ABAYE3290	575584.HMPREF0010_02325	26.136	176	105	7	26	182	45	214	0.005	37
ABAYE3290	575584.HMPREF0010_00262	26.144	153	94	7	438	578	433	578	0.004	37
ABAYE3290	575584.HMPREF0010_03509	26.329	771	474	27	6	743	9	718	4.41e-45	169
ABAYE3290	575584.HMPREF0010_02301	26.463	752	454	32	28	743	78	766	6.8e-30	123
ABAYE3290	575584.HMPREF0010_01179	26.804	97	45	3	166	254	101	179	2.6	27.7
ABAYE3290	575584.HMPREF0010_02968	26.974	760	473	29	7	743	4	704	1.6e-54	196
ABAYE3290	575584.HMPREF0010_02730	27.011	174	86	7	8	165	5	153	0.000168	41.6
ABAYE3290	575584.HMPREF0010_02135	27.027	37	27	0	129	165	139	175	4	27.3
ABAYE3290	575584.HMPREF0010_00727	27.717	184	104	11	4	169	18	190	0.001	39.3
ABAYE3290	575584.HMPREF0010_02747	28.481	158	101	5	40	189	34	187	1.87e-10	60.8
ABAYE3290	575584.HMPREF0010_00409	28.571	728	455	18	7	723	3	676	1.06e-75	255
ABAYE3290	575584.HMPREF0010_00772	29.348	92	38	4	534	599	616	706	0.67	30
ABAYE3290	575584.HMPREF0010_01288	38.235	34	21	0	161	194	278	311	9.9	25.8
ABAYE3290	575584.HMPREF0010_00087	41.176	51	21	3	679	720	324	374	3.6	27.3
ABAYE3290	575584.HMPREF0010_01753	99.731	743	2	0	1	743	1	743	0	1531
ABAYE3295	575584.HMPREF0010_02293	16.667	108	83	2	29	130	174	280	5.8	24.3
ABAYE3295	575584.HMPREF0010_03337	20.732	82	60	2	75	151	170	251	2.8	25.4
ABAYE3295	575584.HMPREF0010_02797	23.81	63	48	0	74	136	192	254	1.7	25.8
ABAYE3295	575584.HMPREF0010_00445	25.862	58	34	2	99	156	7	55	7.5	23.5
ABAYE3295	575584.HMPREF0010_03036	26.087	46	34	0	45	90	138	183	0.71	27.3
ABAYE3295	575584.HMPREF0010_02540	26.471	34	25	0	100	133	166	199	7.2	23.9
ABAYE3295	575584.HMPREF0010_03488	26.744	86	48	4	11	96	171	241	0.11	29.6
ABAYE3295	575584.HMPREF0010_01070	27.586	87	63	0	37	123	107	193	3.87e-05	39.7
ABAYE3295	575584.HMPREF0010_03754	29.885	87	48	2	82	155	31	117	0.000397	36.6
ABAYE3295	575584.HMPREF0010_03754	30.693	101	56	4	46	134	67	165	6.92e-06	41.6
ABAYE3295	575584.HMPREF0010_02797	31.068	103	70	1	33	134	40	142	1.58e-09	52.8
ABAYE3295	575584.HMPREF0010_03754	31.132	106	52	4	42	132	27	126	0.000124	38.1
ABAYE3295	575584.HMPREF0010_02756	34.043	47	28	1	100	146	38	81	5.9	24.3
ABAYE3295	575584.HMPREF0010_00395	34.091	44	29	0	44	87	34	77	1.7	24.6
ABAYE3295	575584.HMPREF0010_01070	36.957	46	29	0	47	92	153	198	0.84	26.6
ABAYE3295	575584.HMPREF0010_03252	37.209	129	76	2	32	155	18	146	5.13e-18	75.9
ABAYE3295	575584.HMPREF0010_03252	38.655	119	69	1	46	160	105	223	8.41e-18	75.1
ABAYE3295	575584.HMPREF0010_01239	39.773	88	53	0	47	134	106	193	2.36e-11	57.8
ABAYE3295	575584.HMPREF0010_01239	39.773	88	53	0	44	131	67	154	4.32e-11	57.4
ABAYE3295	575584.HMPREF0010_01239	40	100	56	1	60	155	47	146	1.86e-14	66.6
ABAYE3295	575584.HMPREF0010_02797	40.299	67	40	0	70	136	41	107	0.000125	38.5
ABAYE3295	575584.HMPREF0010_03252	40.659	91	54	0	44	134	67	157	5.98e-13	62
ABAYE3295	575584.HMPREF0010_01239	40.952	105	60	1	32	136	129	231	1.55e-15	69.7
ABAYE3295	575584.HMPREF0010_02929	42.308	26	15	0	96	121	54	79	6.2	23.1
ABAYE3295	575584.HMPREF0010_00130	42.857	28	16	0	44	71	152	179	6.3	23.9
ABAYE3295	575584.HMPREF0010_01758	100	195	0	0	1	195	1	195	2.67e-144	396
ABAYE3334	575584.HMPREF0010_00057	27.907	43	29	1	69	111	174	214	5.6	25
ABAYE3334	575584.HMPREF0010_03497	30.612	49	34	0	15	63	173	221	1.9	26.6
ABAYE3334	575584.HMPREF0010_02249	33.333	30	20	0	54	83	114	143	2.2	25.8
ABAYE3334	575584.HMPREF0010_01904	34.375	64	37	2	153	212	44	106	0.38	27.3
ABAYE3334	575584.HMPREF0010_00993	35.294	51	25	2	165	208	149	198	1	27.3
ABAYE3334	575584.HMPREF0010_01174	41.935	31	15	1	202	232	581	608	6.9	24.6
ABAYE3334	575584.HMPREF0010_01799	97.619	252	6	0	1	252	1	252	0	509
ABAYE3358	575584.HMPREF0010_03251	25.641	78	45	2	98	162	418	495	2.3	25.8
ABAYE3358	575584.HMPREF0010_02841	27.869	61	33	4	115	171	28	81	2	25.4
ABAYE3358	575584.HMPREF0010_01378	28.235	85	42	2	14	98	12	77	3.5	24.6
ABAYE3358	575584.HMPREF0010_03468	29.508	61	35	2	110	162	434	494	4.3	25
ABAYE3358	575584.HMPREF0010_00196	32.075	53	31	1	45	92	48	100	5.8	24.3
ABAYE3358	575584.HMPREF0010_00504	35.294	34	22	0	94	127	58	91	5.3	24.3
ABAYE3358	575584.HMPREF0010_01352	39.286	28	17	0	159	186	57	84	1.6	26.2
ABAYE3358	575584.HMPREF0010_02039	41.026	39	19	2	56	93	1715	1750	8.2	23.9
ABAYE3358	575584.HMPREF0010_03447	45.455	22	12	0	160	181	136	157	3.1	25
ABAYE3358	575584.HMPREF0010_03143	62.5	16	6	0	115	130	424	439	6.2	24.3
ABAYE3358	575584.HMPREF0010_01821	100	196	0	0	1	196	1	196	4.62e-149	408
ABAYE3452	575584.HMPREF0010_02171	21.053	57	45	0	33	89	61	117	2.3	26.6
ABAYE3452	575584.HMPREF0010_02782	23.841	151	94	6	112	243	169	317	6.2	25.8
ABAYE3452	575584.HMPREF0010_03525	33.333	36	22	1	376	411	91	124	0.94	28.5
ABAYE3452	575584.HMPREF0010_01976	35.714	42	25	2	50	89	504	545	4	26.6
ABAYE3452	575584.HMPREF0010_03724	37.5	40	17	2	273	304	132	171	6	25.8
ABAYE3452	575584.HMPREF0010_00027	39.394	33	18	1	164	194	234	266	1.1	28.1
ABAYE3452	575584.HMPREF0010_01913	99.773	441	1	0	1	441	1	441	0	927
ABAYE3468	575584.HMPREF0010_00968	20.588	68	54	0	145	212	15	82	0.43	28.5
ABAYE3468	575584.HMPREF0010_02024	24.038	104	70	4	144	239	217	319	0.51	28.9
ABAYE3468	575584.HMPREF0010_03220	33.824	68	38	2	130	190	1205	1272	0.23	30
ABAYE3468	575584.HMPREF0010_00771	34.783	46	28	1	260	303	520	565	0.7	28.5
ABAYE3468	575584.HMPREF0010_02101	38.71	31	19	0	206	236	152	182	6.9	25
ABAYE3468	575584.HMPREF0010_03509	42.308	26	15	0	225	250	648	673	2.9	26.6
ABAYE3468	575584.HMPREF0010_01565	69.231	13	4	0	1	13	6	18	6.5	25
ABAYE3478	575584.HMPREF0010_03165	25	72	50	1	2	73	587	654	7.7	25.4
ABAYE3478	575584.HMPREF0010_00873	25.51	98	68	2	64	156	735	832	9.5	25
ABAYE3478	575584.HMPREF0010_00210	30	50	34	1	224	272	1241	1290	4	26.2
ABAYE3478	575584.HMPREF0010_01937	39.648	227	128	3	155	379	81	300	1.5e-48	163
ABAYE3478	575584.HMPREF0010_01936	99.736	379	1	0	1	379	1	379	0	780
ABAYE3672	575584.HMPREF0010_02806	24.59	122	85	4	141	255	144	265	1.8	26.6
ABAYE3672	575584.HMPREF0010_00488	25.137	183	108	7	35	203	32	199	1.95e-05	41.6
ABAYE3672	575584.HMPREF0010_01254	28.788	66	34	3	155	212	42	102	0.81	27.3
ABAYE3672	575584.HMPREF0010_02513	32.432	37	24	1	215	251	91	126	5.3	25.4
ABAYE3672	575584.HMPREF0010_03319	42.857	28	16	0	156	183	95	122	5	25
ABAYE3672	575584.HMPREF0010_01288	53.333	15	7	0	116	130	126	140	4.3	25.4
ABAYE3672	575584.HMPREF0010_02013	100	270	0	0	1	270	1	270	0	537
ABAYE3703	575584.HMPREF0010_02747	22.785	158	108	5	16	167	20	169	0.022	34.7
ABAYE3703	575584.HMPREF0010_01333	23.232	99	70	2	416	512	36	130	8	25.8
ABAYE3703	575584.HMPREF0010_00409	24.691	162	105	8	58	217	67	213	1.8	28.5
ABAYE3703	575584.HMPREF0010_01517	24.737	190	116	9	4	171	2	186	0.001	38.5
ABAYE3703	575584.HMPREF0010_02730	24.797	246	153	9	6	227	3	240	2.23e-06	47.4
ABAYE3703	575584.HMPREF0010_03509	25.532	188	108	10	38	217	64	227	6.6	26.6
ABAYE3703	575584.HMPREF0010_01096	26.19	42	31	0	200	241	184	225	6.9	26.2
ABAYE3703	575584.HMPREF0010_02730	26.587	252	146	12	462	704	463	684	1.09e-05	45.4
ABAYE3703	575584.HMPREF0010_01517	28.767	73	41	2	634	704	691	754	0.13	32
ABAYE3703	575584.HMPREF0010_01675	30	60	32	2	38	97	394	443	4.7	26.9
ABAYE3703	575584.HMPREF0010_02794	31.818	88	47	4	100	186	106	181	2.9	27.7
ABAYE3703	575584.HMPREF0010_00269	32.258	31	21	0	639	669	662	692	5.8	26.6
ABAYE3703	575584.HMPREF0010_01457	36.364	33	21	0	408	440	72	104	4.9	26.6
ABAYE3703	575584.HMPREF0010_02353	40.816	49	27	2	153	200	128	175	0.27	30.8
ABAYE3703	575584.HMPREF0010_02478	45.833	24	13	0	374	397	10	33	3	26.9
ABAYE3703	575584.HMPREF0010_03171	98.58	704	10	0	1	704	1	704	0	1450
ABAYE3706	575584.HMPREF0010_02962	28.125	64	32	2	18	72	983	1041	7.1	25.4
ABAYE3706	575584.HMPREF0010_00170	29.167	48	33	1	111	157	9	56	6	24.6
ABAYE3706	575584.HMPREF0010_00058	31.111	45	23	1	116	160	65	101	9.2	25
ABAYE3706	575584.HMPREF0010_02962	31.25	48	32	1	25	72	873	919	6.9	25.4
ABAYE3706	575584.HMPREF0010_01740	31.915	47	31	1	247	292	369	415	6.3	25.4
ABAYE3706	575584.HMPREF0010_02962	32.558	43	28	1	31	72	614	656	7.4	25.4
ABAYE3706	575584.HMPREF0010_02067	33.333	84	51	3	133	216	1074	1152	0.72	28.9
ABAYE3706	575584.HMPREF0010_02272	34.426	61	38	2	14	72	10	70	0.16	30.4
ABAYE3706	575584.HMPREF0010_01322	34.783	46	29	1	57	101	108	153	0.004	34.3
ABAYE3706	575584.HMPREF0010_00738	35.897	39	19	1	27	65	230	262	4	26.2
ABAYE3706	575584.HMPREF0010_00814	42.308	26	15	0	261	286	44	69	4.4	24.6
ABAYE3706	575584.HMPREF0010_00212	44.444	18	10	0	152	169	653	670	9.8	25
ABAYE3706	575584.HMPREF0010_03174	97.917	384	8	0	1	384	1	384	0	781
ABAYE3714	575584.HMPREF0010_02314	24.742	97	66	4	90	185	42	132	0.24	28.9
ABAYE3714	575584.HMPREF0010_00209	25.532	47	35	0	125	171	165	211	2.8	25.8
ABAYE3714	575584.HMPREF0010_01335	27.632	76	42	3	63	137	46	109	9.9	23.9
ABAYE3714	575584.HMPREF0010_01896	28.704	108	65	5	21	118	494	599	0.022	32
ABAYE3714	575584.HMPREF0010_02303	28.986	69	48	1	38	106	112	179	5.4	24.6
ABAYE3714	575584.HMPREF0010_00046	30.435	23	16	0	22	44	6	28	7.4	23.9
ABAYE3714	575584.HMPREF0010_02758	31.765	85	43	4	18	93	3	81	4	24.6
ABAYE3714	575584.HMPREF0010_00452	34.483	29	17	1	21	47	10	38	4.4	24.3
ABAYE3714	575584.HMPREF0010_00211	40	35	13	2	10	44	1	27	8.2	23.5
ABAYE3714	575584.HMPREF0010_02740	52.941	17	8	0	115	131	342	358	9.3	23.9
[truncated: 112 more rows]

## Sheet: VaC_BLAST_UNIQUE_Top%Identity
query acc.	subject acc.	% identity	alignment length	mismatches	gap opens	q. start	q. end	s. start	s. end	evalue	bit score
ABAYE0017	575584.HMPREF0010_03374	100	232	0	0	1	232	1	232	2.86e-171	467
ABAYE0057	575584.HMPREF0010_03413	100	201	0	0	1	201	1	201	9.95e-150	410
ABAYE0156	575584.HMPREF0010_03504	100	230	0	0	1	230	1	230	3.03e-175	477
ABAYE0360	575584.HMPREF0010_02582	100	143	0	0	1	143	1	143	5.99e-106	295
ABAYE0361	575584.HMPREF0010_02583	100	139	0	0	1	139	1	139	3.24e-100	280
ABAYE0492	575584.HMPREF0010_03711	100	149	0	0	1	149	1	149	1.46e-109	305
ABAYE0500	575584.HMPREF0010_03704	100	159	0	0	1	159	1	159	9.56e-119	328
ABAYE0594	575584.HMPREF0010_02733	100	127	0	0	1	127	1	127	1.18e-92	260
ABAYE0656	575584.HMPREF0010_02797	100	274	0	0	1	274	1	274	0	542
ABAYE0695	575584.HMPREF0010_02833	100	172	0	0	1	172	1	172	5.26e-127	350
ABAYE0814	575584.HMPREF0010_02060	100	140	0	0	1	140	1	140	2.81e-103	288
ABAYE0892	575584.HMPREF0010_02134	100	626	0	0	1	626	1	626	0	1275
ABAYE0893	575584.HMPREF0010_02135	100	816	0	0	1	816	1	816	0	1654
ABAYE1048	575584.HMPREF0010_02272	100	276	0	0	1	276	1	276	0	564
ABAYE1221	575584.HMPREF0010_00069	100	126	0	0	1	126	1	126	1.36e-89	252
ABAYE1401	575584.HMPREF0010_00185	100	167	0	0	9	175	1	167	2.62e-113	316
ABAYE1666	575584.HMPREF0010_00432	100	167	0	0	1	167	1	167	6.09e-115	320
ABAYE1979	575584.HMPREF0010_00698	100	368	0	0	1	368	1	368	0	735
ABAYE2192	575584.HMPREF0010_00917	100	313	0	0	1	313	1	313	0	643
ABAYE2413	575584.HMPREF0010_01123	100	167	0	0	1	167	1	167	3.44e-126	348
ABAYE2569	575584.HMPREF0010_03167	100	114	0	0	1	114	1	114	4.83e-73	209
ABAYE2590	575584.HMPREF0010_03145	100	259	0	0	1	259	3	261	0	531
ABAYE2700	575584.HMPREF0010_02928	100	229	0	0	1	229	1	229	2.42e-171	467
ABAYE2782	575584.HMPREF0010_01545	100	159	0	0	1	159	1	159	2.69e-117	325
ABAYE2921	575584.HMPREF0010_01388	100	132	0	0	1	132	1	132	3.53e-96	269
ABAYE2977	575584.HMPREF0010_01334	100	569	0	0	1	569	1	569	0	1137
ABAYE3024	575584.HMPREF0010_01288	100	458	0	0	1	458	1	458	0	926
ABAYE3231	575584.HMPREF0010_01699	100	280	0	0	1	280	1	280	0	569
ABAYE3295	575584.HMPREF0010_01758	100	195	0	0	1	195	1	195	2.67e-144	396
ABAYE3358	575584.HMPREF0010_01821	100	196	0	0	1	196	1	196	4.62e-149	408
ABAYE3672	575584.HMPREF0010_02013	100	270	0	0	1	270	1	270	0	537
ABAYE3745	575584.HMPREF0010_03212	100	137	0	0	1	137	1	137	2.85e-100	280
ABAYE1583	575584.HMPREF0010_00353	99.881	841	1	0	1	841	1	841	0	1724
ABAYE2001	575584.HMPREF0010_00727	99.87	772	1	0	1	772	1	772	0	1587
ABAYE0990	575584.HMPREF0010_02233	99.783	920	2	0	1	920	1	920	0	1890
ABAYE3452	575584.HMPREF0010_01913	99.773	441	1	0	1	441	1	441	0	927
ABAYE3478	575584.HMPREF0010_01936	99.736	379	1	0	1	379	1	379	0	780
ABAYE2812	575584.HMPREF0010_01517	99.735	754	2	0	1	754	1	754	0	1538
ABAYE3290	575584.HMPREF0010_01753	99.731	743	2	0	1	743	1	743	0	1531
ABAYE0439	575584.HMPREF0010_02658	99.723	361	0	1	1	361	1	360	0	741
ABAYE1473	575584.HMPREF0010_00252	99.705	339	1	0	1	339	1	339	0	679
ABAYE1429	575584.HMPREF0010_00209	99.669	906	3	0	1	906	1	906	0	1867
ABAYE3138	575584.HMPREF0010_01630	99.666	299	1	0	1	299	1	299	0	611
ABAYE0137	575584.HMPREF0010_03485	99.614	259	1	0	1	259	1	259	0	526
ABAYE0170	575584.HMPREF0010_03516	99.608	255	1	0	1	255	1	255	0	506
ABAYE0795	575584.HMPREF0010_02042	99.592	245	1	0	1	245	1	245	0	511
ABAYE3286	575584.HMPREF0010_01749	99.58	238	1	0	1	238	1	238	0	495
ABAYE1024	575584.HMPREF0010_02249	99.571	233	1	0	1	233	1	233	1.96e-174	475
ABAYE0267	575584.HMPREF0010_02492	99.569	232	1	0	1	232	1	232	1.13e-173	473
ABAYE1634	575584.HMPREF0010_00400	99.552	223	1	0	1	223	1	223	9.69e-167	455
ABAYE1109	575584.HMPREF0010_02317	99.524	630	3	0	2	631	1	630	0	1308
ABAYE2132	575584.HMPREF0010_00854	99.522	209	1	0	1	209	1	209	1.05e-152	419
ABAYE3714	575584.HMPREF0010_03182	99.519	208	1	0	1	208	1	208	4.37e-150	412
ABAYE0964	575584.HMPREF0010_02208	99.502	402	2	0	1	402	1	402	0	837
ABAYE2524	575584.HMPREF0010_03608	99.492	197	1	0	1	197	1	197	6.03e-142	390
ABAYE2966	575584.HMPREF0010_01344	99.492	394	2	0	1	394	1	394	0	806
ABAYE2114	575584.HMPREF0010_00837	99.49	196	1	0	1	196	1	196	2.48e-142	391
ABAYE1197	575584.HMPREF0010_00046	99.454	183	1	0	1	183	1	183	1.07e-135	373
ABAYE1319	575584.HMPREF0010_00109	99.444	180	1	0	1	180	1	180	4.32e-130	359
ABAYE3245	575584.HMPREF0010_01710	99.408	169	1	0	1	169	1	169	1.82e-121	336
ABAYE3867	575584.HMPREF0010_03661	99.405	336	2	0	1	336	1	336	0	679
ABAYE1536	575584.HMPREF0010_00307	99.401	167	1	0	1	167	1	167	8.91e-128	352
ABAYE3021	575584.HMPREF0010_01291	99.387	816	5	0	1	816	1	816	0	1618
ABAYE1686	575584.HMPREF0010_00452	99.383	162	1	0	1	162	1	162	1.35e-120	333
ABAYE3837	575584.HMPREF0010_03355	99.383	162	1	0	1	162	1	162	1.62e-122	338
ABAYE1108	575584.HMPREF0010_02316	99.359	156	1	0	1	156	1	156	5.32e-112	311
ABAYE0359	575584.HMPREF0010_02581	99.349	461	3	0	1	461	1	461	0	929
ABAYE1470	575584.HMPREF0010_00249	99.32	147	1	0	30	176	1	147	6.87e-101	284
ABAYE0141	575584.HMPREF0010_03489	99.31	145	1	0	1	145	1	145	3.58e-104	291
ABAYE1045	575584.HMPREF0010_02269	99.286	140	1	0	1	140	1	140	1.43e-100	281
ABAYE1856	575584.HMPREF0010_00597	99.254	134	1	0	1	134	1	134	1.36e-93	265
ABAYE0145	575584.HMPREF0010_03493	99.185	736	6	0	1	736	1	736	0	1509
ABAYE1984	575584.HMPREF0010_00709	99.168	721	6	0	1	721	1	721	0	1475
ABAYE1394	575584.HMPREF0010_00179	99.138	812	7	0	1	812	1	812	0	1670
ABAYE0448	575584.HMPREF0010_02666	99.133	807	7	0	1	807	1	807	0	1381
ABAYE1859	575584.HMPREF0010_00600	99.107	336	3	0	1	336	1	336	0	679
ABAYE2781	575584.HMPREF0010_01546	99.065	107	1	0	1	107	1	107	8.39e-76	216
ABAYE2274	575584.HMPREF0010_00996	99.048	105	1	0	1	105	1	105	1.72e-75	215
ABAYE0358	575584.HMPREF0010_02580	99.029	103	1	0	1	103	1	103	1.43e-70	202
ABAYE0113	575584.HMPREF0010_03464	98.969	194	2	0	1	194	1	194	1.82e-143	394
ABAYE2043	575584.HMPREF0010_00769	98.966	677	7	0	1	677	1	677	0	1394
ABAYE1320	575584.HMPREF0010_00110	98.958	192	2	0	1	192	1	192	6.01e-138	380
ABAYE1037	575584.HMPREF0010_02261	98.901	728	8	0	1	728	1	728	0	1422
ABAYE2138	575584.HMPREF0010_00857	98.82	339	4	0	3	341	1	339	0	674
ABAYE1652	575584.HMPREF0010_00417	98.814	506	6	0	1	506	1	506	0	1019
ABAYE0811	575584.HMPREF0010_02057	98.807	587	7	0	1	587	1	587	0	1208
ABAYE1520	575584.HMPREF0010_00294	98.787	742	9	0	3	744	1	742	0	1536
ABAYE3819	575584.HMPREF0010_03291	98.75	240	3	0	1	240	1	240	4.97e-178	485
ABAYE3820	575584.HMPREF0010_03292	98.723	235	3	0	1	235	1	235	6.62e-175	477
ABAYE0070	575584.HMPREF0010_03425	98.678	227	3	0	1	227	1	227	8.52e-173	471
ABAYE3068	575584.HMPREF0010_01245	98.665	974	13	0	1	974	1	974	0	1705
ABAYE0790	575584.HMPREF0010_02919	98.662	299	4	0	1	299	1	299	0	612
ABAYE2389	575584.HMPREF0010_01099	98.611	144	2	0	1	144	1	144	1.25e-105	294
ABAYE1121	575584.HMPREF0010_02325	98.593	924	13	0	1	924	1	924	0	1878
ABAYE3703	575584.HMPREF0010_03171	98.58	704	10	0	1	704	1	704	0	1450
ABAYE2330	575584.HMPREF0010_01048	98.458	389	6	0	1	389	1	389	0	790
ABAYE0908	575584.HMPREF0010_02148	98.423	444	7	0	1	444	1	444	0	904
ABAYE0337	575584.HMPREF0010_02561	98.413	126	2	0	1	126	1	126	3.31e-88	249
ABAYE3230	575584.HMPREF0010_01698	98.408	314	5	0	1	314	1	314	0	624
ABAYE2112	575584.HMPREF0010_00835	98.406	251	4	0	1	251	1	251	0	512
ABAYE3882	575584.HMPREF0010_03672	98.4	125	2	0	1	125	1	125	3.22e-91	256
ABAYE1494	575584.HMPREF0010_00269	98.329	718	12	0	1	718	1	718	0	1452
ABAYE1602	575584.HMPREF0010_00371	98.232	396	7	0	1	396	1	396	0	788
ABAYE2585	575584.HMPREF0010_03150	98.162	272	5	0	1	272	1	272	0	559
ABAYE0792	575584.HMPREF0010_02921	98.139	806	15	0	1	806	1	806	0	1486
ABAYE1802	575584.HMPREF0010_00574	98.137	322	6	0	2	323	1	322	0	645
ABAYE3777	575584.HMPREF0010_03242	98.132	696	13	0	1	696	1	696	0	1421
ABAYE2648	575584.HMPREF0010_02968	98.108	687	13	0	1	687	1	687	0	1386
ABAYE3706	575584.HMPREF0010_03174	97.917	384	8	0	1	384	1	384	0	781
ABAYE2123	575584.HMPREF0010_00845	97.79	181	4	0	1	181	1	181	2.41e-136	375
ABAYE0318	575584.HMPREF0010_02542	97.741	1284	29	0	5	1288	1	1284	0	2580
ABAYE0506	575584.HMPREF0010_02691	97.733	397	9	0	5	401	1	397	0	796
ABAYE0374	575584.HMPREF0010_02594	97.706	218	5	0	1	218	1	218	1.44e-165	452
ABAYE1321	575584.HMPREF0010_00111	97.674	172	4	0	1	172	1	172	1.34e-125	347
ABAYE3334	575584.HMPREF0010_01799	97.619	252	6	0	1	252	1	252	0	509
ABAYE1646	575584.HMPREF0010_00411	97.389	383	10	0	1	383	1	383	0	780
ABAYE3866	575584.HMPREF0010_03660	97.377	305	8	0	1	305	1	305	0	598
ABAYE1395	575584.HMPREF0010_00180	97.373	609	16	0	1	609	1	609	0	1224
ABAYE0080	575584.HMPREF0010_03436	97.368	608	16	0	1	608	1	608	0	1234
ABAYE2174	575584.HMPREF0010_00899	97.297	111	3	0	1	111	1	111	2.97e-74	212
ABAYE2464	575584.HMPREF0010_01164	97.241	145	4	0	1	145	1	145	1.25e-105	294
ABAYE3825	575584.HMPREF0010_03297	97.23	722	20	0	16	737	1	722	0	1471
ABAYE0346	575584.HMPREF0010_02569	97.222	180	5	0	1	180	1	180	1.92e-129	357
ABAYE1803	575584.HMPREF0010_00575	97.196	214	6	0	1	214	1	214	4.72e-157	430
ABAYE1093	575584.HMPREF0010_02301	97.132	767	21	1	1	767	1	766	0	1529
ABAYE1991	575584.HMPREF0010_00716	96.935	522	16	0	1	522	1	522	0	1048
ABAYE2750	575584.HMPREF0010_01584	96.774	155	5	0	1	155	1	155	1.75e-111	310
ABAYE2985	575584.HMPREF0010_01327	96.774	186	6	0	1	186	1	186	1.04e-135	374
ABAYE1122	575584.HMPREF0010_02326	96.503	915	32	0	8	922	7	921	0	1818
ABAYE2835	575584.HMPREF0010_01493	96.482	398	14	0	1	398	1	398	0	795
ABAYE0917	575584.HMPREF0010_02159	96.296	189	7	0	1	189	1	189	4.94e-138	380
ABAYE0041	575584.HMPREF0010_03396	96.269	134	5	0	1	134	1	134	7.41e-97	271
ABAYE1922	575584.HMPREF0010_00652	96.19	735	27	1	1	734	1	735	0	1466
ABAYE2757	575584.HMPREF0010_01574	96.19	105	4	0	1	105	1	105	4.14e-72	206
ABAYE2357	575584.HMPREF0010_01066	96.154	208	8	0	1	208	1	208	7.03e-147	404
ABAYE2523	575584.HMPREF0010_03607	95.694	209	9	0	1	209	1	209	1.39e-112	317
ABAYE0220	575584.HMPREF0010_02447	95.547	247	11	0	1	247	1	247	5.73e-180	491
ABAYE0591	575584.HMPREF0010_02730	94.501	691	31	2	1	691	1	684	0	1321
ABAYE0640	575584.HMPREF0010_02782	94.382	356	17	1	1	353	1	356	0	647
ABAYE1644	575584.HMPREF0010_00409	94	700	39	2	1	699	1	698	0	1350
ABAYE2758	575584.HMPREF0010_01573	93.75	96	6	0	1	96	1	96	2.29e-64	187
ABAYE1486	575584.HMPREF0010_00262	93.122	756	41	2	1	756	1	745	0	1403
ABAYE2793	575584.HMPREF0010_01535	91.06	481	42	1	1	481	1	480	0	892
ABAYE0693	575584.HMPREF0010_02831	90.361	249	24	0	1	249	1	249	9.07e-172	470
ABAYE0653	575584.HMPREF0010_02794	86.98	745	64	5	1	734	1	723	0	1308
ABAYE1860	575584.HMPREF0010_00601	85.231	325	47	1	1	325	1	324	0	566
ABAYE0821	575584.HMPREF0010_02067	81.731	2392	379	19	1001	3369	394	2750	0	3790
ABAYE3128	575584.HMPREF0010_01193	79.239	289	51	2	3	282	1	289	1.56e-148	414
ABAYE2046	575584.HMPREF0010_00772	77.133	879	180	4	29	904	1	861	0	1402
ABAYE0924	575584.HMPREF0010_02166	75.904	249	57	2	1	246	1	249	6.4e-123	346
ABAYE0304	575584.HMPREF0010_02528	73.333	60	16	0	1	60	17	76	4.33e-12	57.4
ABAYE1129	575584.HMPREF0010_03130	69.231	13	4	0	86	98	499	511	7.9	25.8
ABAYE3468	575584.HMPREF0010_01565	69.231	13	4	0	1	13	6	18	6.5	25
ABAYE0191	575584.HMPREF0010_03537	69.103	301	83	5	8	300	1	299	8.21e-141	396
ABAYE1763	575584.HMPREF0010_01646	58.333	12	5	0	67	78	394	405	7.9	22.3
ABAYE1151	575584.HMPREF0010_02352	58.038	367	140	6	9	372	1	356	1.06e-139	398
ABAYE1070	575584.HMPREF0010_01048	57.436	390	165	1	1	390	1	389	5.54e-168	472
ABAYE0606	575584.HMPREF0010_02747	55.521	634	254	12	15	638	1	616	0	675
ABAYE1753	575584.HMPREF0010_02637	52.632	19	9	0	120	138	4	22	2.8	25
ABAYE2498	575584.HMPREF0010_01845	52.632	19	9	0	26	44	172	190	2.2	25.8
ABAYE0266	575584.HMPREF0010_00140	48	25	13	0	4	28	1	25	2.5	25
ABAYE2463	575584.HMPREF0010_02263	47.826	23	12	0	165	187	182	204	9.4	25.4
ABAYE0120	575584.HMPREF0010_02957	47.368	19	10	0	1	19	2	20	4	24.3
ABAYE2436	575584.HMPREF0010_01239	46.698	212	110	1	85	296	47	255	1.9e-50	164
ABAYE2447	575584.HMPREF0010_01845	45	20	11	0	121	140	164	183	4	25
ABAYE0228	575584.HMPREF0010_01573	42.857	21	12	0	1	21	1	21	4.6	23.5
ABAYE2655	575584.HMPREF0010_03536	42.857	28	16	0	54	81	430	457	3.2	23.9
ABAYE2653	575584.HMPREF0010_03157	37.5	48	23	1	870	917	119	159	6.3	27.7

## Sheet: VaC_BLAST_99-100%IDENTITY
query acc.	subject acc.	% identity	alignment length	mismatches	gap opens	q. start	q. end	s. start	s. end	evalue	bit score
ABAYE0017	575584.HMPREF0010_03374	100	232	0	0	1	232	1	232	2.86e-171	467
ABAYE0057	575584.HMPREF0010_03413	100	201	0	0	1	201	1	201	9.95e-150	410
ABAYE0156	575584.HMPREF0010_03504	100	230	0	0	1	230	1	230	3.03e-175	477
ABAYE0360	575584.HMPREF0010_02582	100	143	0	0	1	143	1	143	5.99e-106	295
ABAYE0361	575584.HMPREF0010_02583	100	139	0	0	1	139	1	139	3.24e-100	280
ABAYE0492	575584.HMPREF0010_03711	100	149	0	0	1	149	1	149	1.46e-109	305
ABAYE0500	575584.HMPREF0010_03704	100	159	0	0	1	159	1	159	9.56e-119	328
ABAYE0594	575584.HMPREF0010_02733	100	127	0	0	1	127	1	127	1.18e-92	260
ABAYE0656	575584.HMPREF0010_02797	100	274	0	0	1	274	1	274	0	542
ABAYE0695	575584.HMPREF0010_02833	100	172	0	0	1	172	1	172	5.26e-127	350
ABAYE0814	575584.HMPREF0010_02060	100	140	0	0	1	140	1	140	2.81e-103	288
ABAYE0892	575584.HMPREF0010_02134	100	626	0	0	1	626	1	626	0	1275
ABAYE0893	575584.HMPREF0010_02135	100	816	0	0	1	816	1	816	0	1654
ABAYE1048	575584.HMPREF0010_02272	100	276	0	0	1	276	1	276	0	564
ABAYE1221	575584.HMPREF0010_00069	100	126	0	0	1	126	1	126	1.36e-89	252
ABAYE1401	575584.HMPREF0010_00185	100	167	0	0	9	175	1	167	2.62e-113	316
ABAYE1666	575584.HMPREF0010_00432	100	167	0	0	1	167	1	167	6.09e-115	320
ABAYE1979	575584.HMPREF0010_00698	100	368	0	0	1	368	1	368	0	735
ABAYE2192	575584.HMPREF0010_00917	100	313	0	0	1	313	1	313	0	643
ABAYE2413	575584.HMPREF0010_01123	100	167	0	0	1	167	1	167	3.44e-126	348
ABAYE2569	575584.HMPREF0010_03167	100	114	0	0	1	114	1	114	4.83e-73	209
ABAYE2590	575584.HMPREF0010_03145	100	259	0	0	1	259	3	261	0	531
ABAYE2700	575584.HMPREF0010_02928	100	229	0	0	1	229	1	229	2.42e-171	467
ABAYE2782	575584.HMPREF0010_01545	100	159	0	0	1	159	1	159	2.69e-117	325
ABAYE2921	575584.HMPREF0010_01388	100	132	0	0	1	132	1	132	3.53e-96	269
ABAYE2977	575584.HMPREF0010_01334	100	569	0	0	1	569	1	569	0	1137
ABAYE3024	575584.HMPREF0010_01288	100	458	0	0	1	458	1	458	0	926
ABAYE3231	575584.HMPREF0010_01699	100	280	0	0	1	280	1	280	0	569
ABAYE3295	575584.HMPREF0010_01758	100	195	0	0	1	195	1	195	2.67e-144	396
ABAYE3358	575584.HMPREF0010_01821	100	196	0	0	1	196	1	196	4.62e-149	408
ABAYE3672	575584.HMPREF0010_02013	100	270	0	0	1	270	1	270	0	537
ABAYE3745	575584.HMPREF0010_03212	100	137	0	0	1	137	1	137	2.85e-100	280
ABAYE1583	575584.HMPREF0010_00353	99.881	841	1	0	1	841	1	841	0	1724
ABAYE2001	575584.HMPREF0010_00727	99.87	772	1	0	1	772	1	772	0	1587
ABAYE0990	575584.HMPREF0010_02233	99.783	920	2	0	1	920	1	920	0	1890
ABAYE3452	575584.HMPREF0010_01913	99.773	441	1	0	1	441	1	441	0	927
ABAYE3478	575584.HMPREF0010_01936	99.736	379	1	0	1	379	1	379	0	780
ABAYE2812	575584.HMPREF0010_01517	99.735	754	2	0	1	754	1	754	0	1538
ABAYE3290	575584.HMPREF0010_01753	99.731	743	2	0	1	743	1	743	0	1531
ABAYE0439	575584.HMPREF0010_02658	99.723	361	0	1	1	361	1	360	0	741
ABAYE1473	575584.HMPREF0010_00252	99.705	339	1	0	1	339	1	339	0	679
ABAYE1429	575584.HMPREF0010_00209	99.669	906	3	0	1	906	1	906	0	1867
ABAYE3138	575584.HMPREF0010_01630	99.666	299	1	0	1	299	1	299	0	611
ABAYE0137	575584.HMPREF0010_03485	99.614	259	1	0	1	259	1	259	0	526
ABAYE0170	575584.HMPREF0010_03516	99.608	255	1	0	1	255	1	255	0	506
ABAYE0795	575584.HMPREF0010_02042	99.592	245	1	0	1	245	1	245	0	511
ABAYE3286	575584.HMPREF0010_01749	99.58	238	1	0	1	238	1	238	0	495
ABAYE1024	575584.HMPREF0010_02249	99.571	233	1	0	1	233	1	233	1.96e-174	475
ABAYE0267	575584.HMPREF0010_02492	99.569	232	1	0	1	232	1	232	1.13e-173	473
ABAYE1634	575584.HMPREF0010_00400	99.552	223	1	0	1	223	1	223	9.69e-167	455
ABAYE1109	575584.HMPREF0010_02317	99.524	630	3	0	2	631	1	630	0	1308
ABAYE2132	575584.HMPREF0010_00854	99.522	209	1	0	1	209	1	209	1.05e-152	419
ABAYE3714	575584.HMPREF0010_03182	99.519	208	1	0	1	208	1	208	4.37e-150	412
ABAYE0964	575584.HMPREF0010_02208	99.502	402	2	0	1	402	1	402	0	837
ABAYE2524	575584.HMPREF0010_03608	99.492	197	1	0	1	197	1	197	6.03e-142	390
ABAYE2966	575584.HMPREF0010_01344	99.492	394	2	0	1	394	1	394	0	806
ABAYE2114	575584.HMPREF0010_00837	99.49	196	1	0	1	196	1	196	2.48e-142	391
ABAYE1197	575584.HMPREF0010_00046	99.454	183	1	0	1	183	1	183	1.07e-135	373
ABAYE1319	575584.HMPREF0010_00109	99.444	180	1	0	1	180	1	180	4.32e-130	359
ABAYE3245	575584.HMPREF0010_01710	99.408	169	1	0	1	169	1	169	1.82e-121	336
ABAYE3867	575584.HMPREF0010_03661	99.405	336	2	0	1	336	1	336	0	679
ABAYE1536	575584.HMPREF0010_00307	99.401	167	1	0	1	167	1	167	8.91e-128	352
ABAYE3021	575584.HMPREF0010_01291	99.387	816	5	0	1	816	1	816	0	1618
ABAYE1686	575584.HMPREF0010_00452	99.383	162	1	0	1	162	1	162	1.35e-120	333
ABAYE3837	575584.HMPREF0010_03355	99.383	162	1	0	1	162	1	162	1.62e-122	338
ABAYE1108	575584.HMPREF0010_02316	99.359	156	1	0	1	156	1	156	5.32e-112	311
ABAYE0359	575584.HMPREF0010_02581	99.349	461	3	0	1	461	1	461	0	929
ABAYE1470	575584.HMPREF0010_00249	99.32	147	1	0	30	176	1	147	6.87e-101	284
ABAYE0141	575584.HMPREF0010_03489	99.31	145	1	0	1	145	1	145	3.58e-104	291
ABAYE1045	575584.HMPREF0010_02269	99.286	140	1	0	1	140	1	140	1.43e-100	281
ABAYE1856	575584.HMPREF0010_00597	99.254	134	1	0	1	134	1	134	1.36e-93	265
ABAYE0145	575584.HMPREF0010_03493	99.185	736	6	0	1	736	1	736	0	1509
ABAYE1984	575584.HMPREF0010_00709	99.168	721	6	0	1	721	1	721	0	1475
ABAYE1394	575584.HMPREF0010_00179	99.138	812	7	0	1	812	1	812	0	1670
ABAYE0448	575584.HMPREF0010_02666	99.133	807	7	0	1	807	1	807	0	1381
ABAYE1859	575584.HMPREF0010_00600	99.107	336	3	0	1	336	1	336	0	679
ABAYE2781	575584.HMPREF0010_01546	99.065	107	1	0	1	107	1	107	8.39e-76	216
ABAYE2274	575584.HMPREF0010_00996	99.048	105	1	0	1	105	1	105	1.72e-75	215
ABAYE0358	575584.HMPREF0010_02580	99.029	103	1	0	1	103	1	103	1.43e-70	202

## Sheet: VaC_STRING_RESULT
stringId_A	stringId_B	preferredName_A	preferredName_B	ncbiTaxonId	score	nscore	fscore	pscore	ascore	escore	dscore	tscore
HMPREF0010_01959	HMPREF0010_00698	F911_03637	F911_02072	575584	0.405	0	0	0.405	0	0	0	0
HMPREF0010_01959	HMPREF0010_01301	F911_03637	zipA	575584	0.411	0	0	0.411	0	0	0	0
HMPREF0010_02280	HMPREF0010_01301	F911_01220	zipA	575584	0.716	0	0	0.716	0	0	0	0
HMPREF0010_02280	HMPREF0010_01959	F911_01220	F911_03637	575584	0.552	0	0	0.552	0	0	0	0
HMPREF0010_02662	HMPREF0010_01959	HMPREF0010_02662	F911_03637	575584	0.677	0	0	0.677	0	0	0	0
HMPREF0010_03374	HMPREF0010_00698	HMPREF0010_03374	F911_02072	575584	0.438	0	0	0.438	0	0	0	0
HMPREF0010_03374	HMPREF0010_01301	HMPREF0010_03374	zipA	575584	0.455	0	0	0.455	0	0	0	0
HMPREF0010_03374	HMPREF0010_01959	HMPREF0010_03374	F911_03637	575584	0.745	0	0	0.745	0	0	0	0
HMPREF0010_03374	HMPREF0010_02280	HMPREF0010_03374	F911_01220	575584	0.64	0	0	0.64	0	0	0	0
HMPREF0010_03374	HMPREF0010_02662	HMPREF0010_03374	HMPREF0010_02662	575584	0.629	0	0	0.629	0	0	0	0
HMPREF0010_03412	HMPREF0010_03411	purC	F911_00271	575584	0.5	0.5	0	0	0	0	0	0
HMPREF0010_03413	HMPREF0010_03411	F911_00273	F911_00271	575584	0.434	0.434	0	0	0	0	0	0
HMPREF0010_03413	HMPREF0010_03412	F911_00273	purC	575584	0.738	0.738	0	0	0	0	0	0
HMPREF0010_03414	HMPREF0010_03411	dapA	F911_00271	575584	0.422	0.422	0	0	0	0	0	0
HMPREF0010_03414	HMPREF0010_03412	dapA	purC	575584	0.836	0.799	0	0	0.082	0	0	0.181
HMPREF0010_03414	HMPREF0010_03413	dapA	F911_00273	575584	0.838	0.837	0	0	0	0	0	0
HMPREF0010_01525	HMPREF0010_01188	mtgA	murA	575584	0.692	0	0	0.656	0.067	0	0	0.12
HMPREF0010_01709	HMPREF0010_01569	leuS	HMPREF0010_01569	575584	0.468	0.35	0	0	0.146	0	0	0.12
HMPREF0010_01735	HMPREF0010_00045	F911_03405	HMPREF0010_00045	575584	0.452	0.382	0	0	0.074	0	0	0.12
HMPREF0010_01736	HMPREF0010_01735	nagZ	F911_03405	575584	0.565	0.565	0	0	0	0	0	0
HMPREF0010_01994	HMPREF0010_00045	F911_03672	HMPREF0010_00045	575584	0.452	0.382	0	0	0.074	0	0	0.12
HMPREF0010_02174	HMPREF0010_01525	F911_01113	mtgA	575584	0.686	0.062	0	0.671	0.066	0	0	0
HMPREF0010_02508	HMPREF0010_01188	murE	murA	575584	0.909	0.264	0	0.648	0.053	0.115	0	0.649
HMPREF0010_02508	HMPREF0010_01525	murE	mtgA	575584	0.694	0.061	0	0.563	0.065	0.115	0	0.238
HMPREF0010_02513	HMPREF0010_01188	F911_00513	murA	575584	0.607	0.05	0	0.567	0	0	0	0.122
HMPREF0010_02513	HMPREF0010_01525	F911_00513	mtgA	575584	0.821	0.118	0	0.200376	0	0.441	0.576	0.031944
HMPREF0010_02513	HMPREF0010_02174	F911_00513	F911_01113	575584	0.759	0	0	0.736	0.053	0.114	0	0
HMPREF0010_02513	HMPREF0010_02508	F911_00513	murE	575584	0.506	0	0	0.417	0	0.115	0	0.12
HMPREF0010_02647	HMPREF0010_01648	secY	rho	575584	0.717	0.067	0	0.261	0.063	0	0	0.614
HMPREF0010_02647	HMPREF0010_01709	secY	leuS	575584	0.436	0	0	0	0.067	0	0	0.421
HMPREF0010_02647	HMPREF0010_02508	secY	murE	575584	0.465	0.05	0	0.344	0.106	0	0	0.154
HMPREF0010_02707	HMPREF0010_01709	secF	leuS	575584	0.454	0.373	0	0	0	0	0	0.165
HMPREF0010_02707	HMPREF0010_02508	secF	murE	575584	0.469	0.045	0	0.406	0.062	0	0	0.121
HMPREF0010_02707	HMPREF0010_02647	secF	secY	575584	0.94	0.044	0	0	0.063	0.74	0	0.774
HMPREF0010_02708	HMPREF0010_01709	secD	leuS	575584	0.503	0.373	0	0	0.121	0	0	0.172
HMPREF0010_02708	HMPREF0010_01735	secD	F911_03405	575584	0.403	0.043	0	0.223	0.065	0	0	0.243
HMPREF0010_02708	HMPREF0010_01994	secD	F911_03672	575584	0.446	0.043	0	0.279	0.065	0	0	0.243
HMPREF0010_02708	HMPREF0010_02647	secD	secY	575584	0.944	0.042	0	0	0.121	0.74	0	0.777
HMPREF0010_02708	HMPREF0010_02707	secD	secF	575584	0.999	0.878	0.899	0.782	0.396	0	0.73	0.777
HMPREF0010_02761	HMPREF0010_00045	secA	HMPREF0010_00045	575584	0.529	0.47	0	0	0.06	0	0	0.131
HMPREF0010_02761	HMPREF0010_01648	secA	rho	575584	0.565	0.05	0	0.395	0.06	0.179	0	0.172
HMPREF0010_02761	HMPREF0010_01709	secA	leuS	575584	0.429	0.052	0	0	0.144	0	0	0.353
HMPREF0010_02761	HMPREF0010_01735	secA	F911_03405	575584	0.478	0.373	0	0	0.122	0	0	0.129
HMPREF0010_02761	HMPREF0010_01994	secA	F911_03672	575584	0.574	0.373	0	0.218	0.122	0	0	0.129
HMPREF0010_02761	HMPREF0010_02647	secA	secY	575584	0.996	0.069	0	0.605	0.081	0.964	0	0.777
HMPREF0010_02761	HMPREF0010_02707	secA	secF	575584	0.778	0	0	0	0.058	0	0	0.775
HMPREF0010_02761	HMPREF0010_02708	secA	secD	575584	0.794	0	0	0	0.117	0	0	0.777
HMPREF0010_03187	HMPREF0010_01188	atpH	murA	575584	0.427	0.373	0	0	0.123	0	0	0.043
HMPREF0010_03187	HMPREF0010_02647	atpH	secY	575584	0.583	0.061	0	0	0.536	0	0	0.12
HMPREF0010_03496	HMPREF0010_01188	murG	murA	575584	0.958	0.373	0	0.736	0.058	0.131	0	0.738
HMPREF0010_03496	HMPREF0010_01525	murG	mtgA	575584	0.987	0.062	0	0.514	0.056	0	0.971	0.12
HMPREF0010_03496	HMPREF0010_02174	murG	F911_01113	575584	0.506	0.071	0	0.441	0.053	0.115	0	0
HMPREF0010_03496	HMPREF0010_02508	murG	murE	575584	0.977	0.373	0	0.725	0.381	0.185	0	0.777
HMPREF0010_03496	HMPREF0010_02513	murG	F911_00513	575584	0.829	0.047	0	0.334	0	0	0.73	0.121
HMPREF0010_03496	HMPREF0010_02647	murG	secY	575584	0.442	0	0	0.344	0.053	0	0	0.174
HMPREF0010_03504	HMPREF0010_00045	F911_00364	HMPREF0010_00045	575584	0.474	0.373	0	0	0	0.123	0	0.121
HMPREF0010_03504	HMPREF0010_01188	F911_00364	murA	575584	0.453	0.076	0	0.337	0.089	0.112	0	0.067
HMPREF0010_03504	HMPREF0010_01525	F911_00364	mtgA	575584	0.677	0	0	0.64	0.052	0.114	0	0.059
HMPREF0010_03504	HMPREF0010_01569	F911_00364	HMPREF0010_01569	575584	0.476	0	0	0.429	0	0	0	0.12
HMPREF0010_03504	HMPREF0010_01648	F911_00364	rho	575584	0.424	0.373	0	0	0	0	0	0.12
HMPREF0010_03504	HMPREF0010_01709	F911_00364	leuS	575584	0.421	0.373	0	0	0.111	0	0	0.046
HMPREF0010_03504	HMPREF0010_01735	F911_00364	F911_03405	575584	0.494	0.373	0	0	0.055	0.178	0	0.085
HMPREF0010_03504	HMPREF0010_01736	F911_00364	nagZ	575584	0.524	0.05	0	0.187	0	0	0.42	0.063
HMPREF0010_03504	HMPREF0010_01994	F911_00364	F911_03672	575584	0.608	0.373	0	0.256	0.055	0.178	0	0.085
HMPREF0010_03504	HMPREF0010_02160	F911_00364	F911_01099	575584	0.447	0.373	0	0.155	0	0	0	0
HMPREF0010_03504	HMPREF0010_02174	F911_00364	F911_01113	575584	0.543	0.043	0	0.499	0.053	0.114	0	0
HMPREF0010_03504	HMPREF0010_02508	F911_00364	murE	575584	0.425	0.057	0	0.358	0.056	0.114	0	0
HMPREF0010_03504	HMPREF0010_02513	F911_00364	F911_00513	575584	0.427	0.045	0	0.376	0	0.114	0	0.043
HMPREF0010_03504	HMPREF0010_02647	F911_00364	secY	575584	0.422	0	0	0.309	0.055	0.114	0	0.12
HMPREF0010_03504	HMPREF0010_02707	F911_00364	secF	575584	0.558	0.373	0	0.258	0.054	0.112	0	0.044
HMPREF0010_03504	HMPREF0010_02708	F911_00364	secD	575584	0.513	0.373	0	0.183	0.052	0.112	0	0.045
HMPREF0010_03504	HMPREF0010_02761	F911_00364	secA	575584	0.425	0.373	0	0	0	0	0	0.121
HMPREF0010_03504	HMPREF0010_03187	F911_00364	atpH	575584	0.447	0.045	0	0	0	0.445	0	0
HMPREF0010_03504	HMPREF0010_03194	F911_00364	znuC	575584	0.438	0.357	0	0	0.087	0	0	0.121
HMPREF0010_03504	HMPREF0010_03496	F911_00364	murG	575584	0.435	0.061	0	0.361	0.059	0.114	0	0.045
HMPREF0010_03504	HMPREF0010_03503	F911_00364	F911_00363	575584	0.633	0.633	0	0	0	0	0	0
HMPREF0010_02583	HMPREF0010_02582	F911_00584	F911_00583	575584	0.599	0.599	0	0	0	0	0	0
HMPREF0010_02583	HMPREF0010_02582	F911_00584	F911_00583	575584	0.599	0.599	0	0	0	0	0	0
HMPREF0010_02584	HMPREF0010_02583	F911_00585	F911_00584	575584	0.535	0.535	0	0	0	0	0	0
HMPREF0010_02585	HMPREF0010_02583	F911_00586	F911_00584	575584	0.41	0.41	0	0	0	0	0	0
HMPREF0010_02585	HMPREF0010_02584	F911_00586	F911_00585	575584	0.633	0.633	0	0	0	0	0	0
HMPREF0010_03709	HMPREF0010_03708	F911_00725	hflX	575584	0.712	0.712	0	0	0	0	0	0
HMPREF0010_03710	HMPREF0010_03708	F911_00724	hflX	575584	0.723	0.697	0	0	0.123	0	0	0
HMPREF0010_03710	HMPREF0010_03709	F911_00724	F911_00725	575584	0.84	0.84	0	0	0	0	0	0
HMPREF0010_03711	HMPREF0010_03708	HMPREF0010_03711	hflX	575584	0.517	0.517	0	0	0	0	0	0
HMPREF0010_03711	HMPREF0010_03709	HMPREF0010_03711	F911_00725	575584	0.614	0.614	0	0	0	0	0	0
HMPREF0010_03711	HMPREF0010_03710	HMPREF0010_03711	F911_00724	575584	0.681	0.627	0	0.181	0	0	0	0
HMPREF0010_00775	HMPREF0010_00774	F911_02148	HMPREF0010_00774	575584	0.99	0.844	0	0.774	0.35	0.432	0.35	0.12
HMPREF0010_00776	HMPREF0010_00774	HMPREF0010_00776	HMPREF0010_00774	575584	0.99	0.844	0	0.761	0.35	0.432	0.35	0.12
HMPREF0010_00776	HMPREF0010_00775	HMPREF0010_00776	F911_02148	575584	0.876	0.859	0	0.120428	0	0	0	0
HMPREF0010_00804	HMPREF0010_00774	F911_02176	HMPREF0010_00774	575584	0.799	0.196	0	0	0.35	0.432	0.35	0.121
HMPREF0010_00805	HMPREF0010_00353	F911_02177	bamA	575584	0.66	0.054	0	0.613	0.053	0.112	0	0.068
HMPREF0010_00805	HMPREF0010_00775	F911_02177	F911_02148	575584	0.799	0.196	0	0	0.35	0.432	0.35	0.12
HMPREF0010_00805	HMPREF0010_00776	F911_02177	HMPREF0010_00776	575584	0.799	0.196	0	0	0.35	0.432	0.35	0.12
HMPREF0010_00805	HMPREF0010_00804	F911_02177	F911_02176	575584	0.992	0.865	0	0.524	0.35	0.432	0.35	0.622
HMPREF0010_01731	HMPREF0010_01647	ndk	HMPREF0010_01647	575584	0.599	0.044	0	0	0.054	0.552	0	0.129
HMPREF0010_01784	HMPREF0010_00774	F911_03454	HMPREF0010_00774	575584	0.893	0.196	0	0.491	0.35	0.432	0.35	0.12
HMPREF0010_01784	HMPREF0010_00805	F911_03454	F911_02177	575584	0.874	0.196	0	0.401	0.35	0.432	0.35	0.12
HMPREF0010_01785	HMPREF0010_00353	F911_03455	bamA	575584	0.637	0.044	0	0.591	0.053	0.112	0	0.068
HMPREF0010_01785	HMPREF0010_00775	F911_03455	F911_02148	575584	0.948	0.196	0	0.754	0.35	0.432	0.35	0.12
HMPREF0010_01785	HMPREF0010_00776	F911_03455	HMPREF0010_00776	575584	0.941	0.196	0	0.721	0.35	0.432	0.35	0.12
HMPREF0010_01785	HMPREF0010_00804	F911_03455	F911_02176	575584	0.831	0.196	0	0	0.35	0.432	0.35	0.263
HMPREF0010_01785	HMPREF0010_01784	F911_03455	F911_03454	575584	0.992	0.881	0	0.757	0.35	0.432	0.35	0.126
HMPREF0010_01994	HMPREF0010_01647	F911_03672	HMPREF0010_01647	575584	0.405	0.043	0	0	0.056	0.383	0	0.059
HMPREF0010_02016	HMPREF0010_01731	ppa	ndk	575584	0.413	0.08	0	0	0.157	0	0.242	0.12
HMPREF0010_02124	HMPREF0010_00353	HMPREF0010_02124	bamA	575584	0.88	0.373	0	0.759	0.209	0	0	0.12
HMPREF0010_02124	HMPREF0010_00774	HMPREF0010_02124	HMPREF0010_00774	575584	0.426	0.057	0	0.363	0.052	0.112	0	0
HMPREF0010_02124	HMPREF0010_00805	HMPREF0010_02124	F911_02177	575584	0.698	0.118	0	0.642	0.052	0.112	0	0
HMPREF0010_02124	HMPREF0010_01333	HMPREF0010_02124	lolB	575584	0.559	0	0	0.28	0.308	0.113	0	0.12
HMPREF0010_02124	HMPREF0010_01785	HMPREF0010_02124	F911_03455	575584	0.729	0.057	0	0.699	0.052	0.112	0	0
HMPREF0010_02143	HMPREF0010_00353	tolB	bamA	575584	0.803	0	0	0.519	0.146	0	0	0.561
HMPREF0010_02143	HMPREF0010_00774	tolB	HMPREF0010_00774	575584	0.544	0.355	0	0.193	0.052	0.112	0	0.12
HMPREF0010_02143	HMPREF0010_00775	tolB	F911_02148	575584	0.511	0.355	0	0.196	0.055	0	0	0.12
HMPREF0010_02143	HMPREF0010_00776	tolB	HMPREF0010_00776	575584	0.537	0.355	0	0.239	0.055	0	0	0.12
HMPREF0010_02143	HMPREF0010_00804	tolB	F911_02176	575584	0.416	0.355	0	0	0.055	0	0	0.12
HMPREF0010_02143	HMPREF0010_00805	tolB	F911_02177	575584	0.458	0.355	0	0	0.052	0.112	0	0.12
HMPREF0010_02143	HMPREF0010_01784	tolB	F911_03454	575584	0.416	0.355	0	0	0.055	0	0	0.12
HMPREF0010_02143	HMPREF0010_01785	tolB	F911_03455	575584	0.546	0.355	0	0.198	0.052	0.112	0	0.12
HMPREF0010_02143	HMPREF0010_02124	tolB	HMPREF0010_02124	575584	0.483	0	0	0.332	0.055	0	0	0.247
HMPREF0010_02145	HMPREF0010_00353	tolR	bamA	575584	0.62	0.053	0	0.583	0.045	0.112	0	0
HMPREF0010_02145	HMPREF0010_00774	tolR	HMPREF0010_00774	575584	0.918	0.373	0	0.449	0.35	0.432	0.35	0.204
HMPREF0010_02145	HMPREF0010_00805	tolR	F911_02177	575584	0.922	0.196	0	0.555	0.35	0.432	0.35	0.27
HMPREF0010_02145	HMPREF0010_01785	tolR	F911_03455	575584	0.961	0.373	0	0.711	0.35	0.432	0.35	0.277
HMPREF0010_02145	HMPREF0010_02124	tolR	HMPREF0010_02124	575584	0.682	0.055	0	0.674	0.051	0	0	0
HMPREF0010_02145	HMPREF0010_02143	tolR	tolB	575584	0.958	0.731	0	0.345	0.055	0	0	0.777
HMPREF0010_02146	HMPREF0010_00353	tolQ	bamA	575584	0.758	0.044	0	0.709	0.056	0.114	0	0.121
HMPREF0010_02146	HMPREF0010_00775	tolQ	F911_02148	575584	0.921	0.196	0	0.626	0.35	0.432	0.35	0.12
HMPREF0010_02146	HMPREF0010_00776	tolQ	HMPREF0010_00776	575584	0.915	0.196	0	0.597	0.35	0.432	0.35	0.12
HMPREF0010_02146	HMPREF0010_00804	tolQ	F911_02176	575584	0.799	0.196	0	0	0.35	0.432	0.35	0.12
HMPREF0010_02146	HMPREF0010_00805	tolQ	F911_02177	575584	0.643	0	0	0.24192	0	0	0.513	0.05472
HMPREF0010_02146	HMPREF0010_01784	tolQ	F911_03454	575584	0.921	0.196	0	0.624	0.35	0.432	0.35	0.12
HMPREF0010_02146	HMPREF0010_02124	tolQ	HMPREF0010_02124	575584	0.771	0.057	0	0.744	0.056	0.114	0	0
HMPREF0010_02146	HMPREF0010_02143	tolQ	tolB	575584	0.986	0.731	0	0.767	0.055	0.112	0	0.777
HMPREF0010_02146	HMPREF0010_02145	tolQ	tolR	575584	0.998	0.881	0	0.773	0.359	0.432	0.35	0.777
HMPREF0010_02174	HMPREF0010_01731	F911_01113	ndk	575584	0.753	0.047	0	0	0	0	0.73	0.12
HMPREF0010_02178	HMPREF0010_00353	mucD	bamA	575584	0.626	0.042	0	0.163	0.063	0	0	0.561
HMPREF0010_02178	HMPREF0010_01994	mucD	F911_03672	575584	0.625	0.358	0	0.174	0.158	0	0	0.26
HMPREF0010_02256	HMPREF0010_01752	F911_01196	tig	575584	0.443	0	0	0	0	0.443	0	0.042
HMPREF0010_02338	HMPREF0010_00353	F911_01281	bamA	575584	0.623	0.042	0	0.157	0.063	0	0	0.561
HMPREF0010_02338	HMPREF0010_01994	F911_01281	F911_03672	575584	0.565	0.358	0	0	0.158	0	0	0.26
HMPREF0010_02647	HMPREF0010_01647	secY	HMPREF0010_01647	575584	0.816	0	0	0	0.311	0.71	0	0.154
HMPREF0010_02647	HMPREF0010_01752	secY	tig	575584	0.634	0.064	0	0	0.181	0	0	0.561
HMPREF0010_02677	HMPREF0010_00774	HMPREF0010_02677	HMPREF0010_00774	575584	0.843	0.373	0	0	0.311	0.465	0.35	0.121
HMPREF0010_02677	HMPREF0010_00775	HMPREF0010_02677	F911_02148	575584	0.857	0.373	0	0	0.311	0.512	0.35	0.12
HMPREF0010_02677	HMPREF0010_00776	HMPREF0010_02677	HMPREF0010_00776	575584	0.857	0.373	0	0	0.311	0.512	0.35	0.12
HMPREF0010_02677	HMPREF0010_00804	HMPREF0010_02677	F911_02176	575584	0.984	0.373	0	0.777	0.311	0.512	0.35	0.589
HMPREF0010_02677	HMPREF0010_00805	HMPREF0010_02677	F911_02177	575584	0.954	0.373	0	0.362	0.311	0.465	0.35	0.617
HMPREF0010_02677	HMPREF0010_01784	HMPREF0010_02677	F911_03454	575584	0.857	0.373	0	0	0.311	0.512	0.35	0.12
HMPREF0010_02677	HMPREF0010_01785	HMPREF0010_02677	F911_03455	575584	0.863	0.373	0	0	0.311	0.465	0.35	0.233
HMPREF0010_02677	HMPREF0010_02145	HMPREF0010_02677	tolR	575584	0.857	0.373	0	0	0.311	0.512	0.35	0.12
HMPREF0010_02677	HMPREF0010_02146	HMPREF0010_02677	tolQ	575584	0.843	0.373	0	0	0.311	0.465	0.35	0.12
HMPREF0010_02761	HMPREF0010_01752	secA	tig	575584	0.82	0.071	0	0.15	0.123	0	0	0.771
HMPREF0010_02761	HMPREF0010_01994	secA	F911_03672	575584	0.574	0.373	0	0.218	0.122	0	0	0.129
HMPREF0010_02761	HMPREF0010_02124	secA	HMPREF0010_02124	575584	0.424	0.373	0	0	0	0	0	0.12
HMPREF0010_02761	HMPREF0010_02647	secA	secY	575584	0.996	0.069	0	0.605	0.081	0.964	0	0.777
HMPREF0010_02888	HMPREF0010_00353	lolA	bamA	575584	0.856	0	0	0.57	0.202	0	0	0.616
HMPREF0010_02888	HMPREF0010_01333	lolA	lolB	575584	0.9	0	0	0.387	0.314	0.762	0	0.12
HMPREF0010_02888	HMPREF0010_02124	lolA	HMPREF0010_02124	575584	0.989	0.373	0	0.624	0.308	0.757	0	0.777
HMPREF0010_02888	HMPREF0010_02143	lolA	tolB	575584	0.824	0	0	0.183	0	0.113	0	0.777
HMPREF0010_02888	HMPREF0010_02146	lolA	tolQ	575584	0.522	0	0	0.374	0.057	0	0	0.256
HMPREF0010_02888	HMPREF0010_02761	lolA	secA	575584	0.717	0.373	0	0	0.055	0	0	0.561
HMPREF0010_03184	HMPREF0010_01647	atpD	HMPREF0010_01647	575584	0.755	0.063	0	0	0.122	0.702	0	0.121
HMPREF0010_03184	HMPREF0010_02016	atpD	ppa	575584	0.818	0	0	0	0.163	0.112	0.73	0.201
HMPREF0010_03184	HMPREF0010_02647	atpD	secY	575584	0.573	0.045	0	0	0.533	0	0	0.12
HMPREF0010_03185	HMPREF0010_01752	atpG	tig	575584	0.532	0	0	0.185	0.395	0	0	0.128
HMPREF0010_03185	HMPREF0010_02016	atpG	ppa	575584	0.831	0	0	0	0.308	0	0.73	0.171
HMPREF0010_03185	HMPREF0010_02143	atpG	tolB	575584	0.524	0.373	0	0.186	0.143	0	0	0
HMPREF0010_03185	HMPREF0010_02647	atpG	secY	575584	0.618	0.047	0	0	0.525	0	0	0.224
HMPREF0010_03185	HMPREF0010_03184	atpG	atpD	575584	0.999	0.83	0.002	0.782	0.986	0.986	0.73	0.777
HMPREF0010_03186	HMPREF0010_01647	atpA	HMPREF0010_01647	575584	0.695	0.062	0	0	0.092	0.617	0	0.176
HMPREF0010_03186	HMPREF0010_01752	atpA	tig	575584	0.524	0	0	0	0.385	0	0	0.259
HMPREF0010_03186	HMPREF0010_02016	atpA	ppa	575584	0.875	0	0	0	0.395	0	0.73	0.299
HMPREF0010_03186	HMPREF0010_02143	atpA	tolB	575584	0.427	0.373	0	0	0.123	0	0	0.043
HMPREF0010_03186	HMPREF0010_02647	atpA	secY	575584	0.644	0.062	0	0	0.596	0	0	0.138
HMPREF0010_03186	HMPREF0010_03184	atpA	atpD	575584	0.999	0.701	0	0.291686	0.986	0.988	0.73	0.289821
HMPREF0010_03186	HMPREF0010_03185	atpA	atpG	575584	0.999	0.749	0	0.782	0.986	0.985	0.73	0.777
HMPREF0010_03187	HMPREF0010_02016	atpH	ppa	575584	0.816	0	0	0	0.287	0.125	0.73	0
HMPREF0010_03187	HMPREF0010_02143	atpH	tolB	575584	0.439	0.373	0	0	0.143	0	0	0
HMPREF0010_03187	HMPREF0010_02647	atpH	secY	575584	0.583	0.061	0	0	0.536	0	0	0.12
HMPREF0010_03187	HMPREF0010_03184	atpH	atpD	575584	0.999	0.659	0	0.481	0.986	0.983	0.73	0.776
HMPREF0010_03187	HMPREF0010_03185	atpH	atpG	575584	0.999	0.699	0	0.642	0.986	0.983	0.73	0.777
HMPREF0010_03187	HMPREF0010_03186	atpH	atpA	575584	0.999	0.828	0	0.511	0.986	0.983	0.73	0.777
HMPREF0010_03188	HMPREF0010_02016	atpF	ppa	575584	0.76	0	0	0	0.15	0	0.73	0
HMPREF0010_03188	HMPREF0010_02143	atpF	tolB	575584	0.4	0.344	0	0	0.123	0	0	0
HMPREF0010_03188	HMPREF0010_02647	atpF	secY	575584	0.446	0	0	0	0.397	0	0	0.12
HMPREF0010_03188	HMPREF0010_03184	atpF	atpD	575584	0.999	0.649	0	0.286	0.85	0.986	0.73	0.776
HMPREF0010_03188	HMPREF0010_03185	atpF	atpG	575584	0.999	0.688	0	0.678	0.826	0.964	0.73	0.776
HMPREF0010_03188	HMPREF0010_03186	atpF	atpA	575584	0.999	0.811	0	0.36	0.986	0.986	0.73	0.777
HMPREF0010_03188	HMPREF0010_03187	atpF	atpH	575584	0.999	0.87	0	0.481	0.816	0.984	0.73	0.777
HMPREF0010_03190	HMPREF0010_02016	atpB	ppa	575584	0.781	0	0	0	0.153	0	0.73	0.12
HMPREF0010_03190	HMPREF0010_03184	atpB	atpD	575584	0.999	0.546	0	0.705	0.608	0.933	0.73	0.774
HMPREF0010_03190	HMPREF0010_03185	atpB	atpG	575584	0.999	0.567	0	0.772	0.587	0.849	0.73	0.776
HMPREF0010_03190	HMPREF0010_03186	atpB	atpA	575584	0.999	0.633	0	0.733	0.613	0.864	0.73	0.777
HMPREF0010_03190	HMPREF0010_03187	atpB	atpH	575584	0.998	0.672	0	0.215	0.593	0.756	0.73	0.777
HMPREF0010_03190	HMPREF0010_03188	atpB	atpF	575584	0.999	0.682	0	0.736	0.604	0.801	0.73	0.776
HMPREF0010_03207	HMPREF0010_01647	guaA	HMPREF0010_01647	575584	0.4	0.061	0	0	0.065	0	0	0.372
HMPREF0010_03207	HMPREF0010_01752	guaA	tig	575584	0.52	0	0	0	0.177	0	0	0.441
HMPREF0010_03207	HMPREF0010_01994	guaA	F911_03672	575584	0.408	0.352	0	0	0	0	0	0.124
HMPREF0010_03207	HMPREF0010_02016	guaA	ppa	575584	0.512	0.045	0	0	0.157	0	0	0.443
HMPREF0010_03207	HMPREF0010_02124	guaA	HMPREF0010_02124	575584	0.45	0.45	0	0	0	0	0	0
HMPREF0010_03207	HMPREF0010_02174	guaA	F911_01113	575584	0.813	0.094	0	0	0	0	0.803	0
HMPREF0010_03207	HMPREF0010_02178	guaA	mucD	575584	0.459	0.079	0	0	0.064	0	0	0.423
HMPREF0010_03207	HMPREF0010_02256	guaA	F911_01196	575584	0.433	0.383	0	0	0	0	0	0.12
HMPREF0010_03207	HMPREF0010_02338	guaA	F911_01281	575584	0.54	0.079	0	0.185	0.064	0	0	0.423
HMPREF0010_03207	HMPREF0010_03184	guaA	atpD	575584	0.645	0.062	0	0	0.379	0	0	0.44
HMPREF0010_03207	HMPREF0010_03185	guaA	atpG	575584	0.505	0.065	0	0	0.13	0	0	0.441
HMPREF0010_03207	HMPREF0010_03186	guaA	atpA	575584	0.649	0.065	0	0	0.396	0	0	0.43
HMPREF0010_03207	HMPREF0010_03187	guaA	atpH	575584	0.48	0.066	0	0	0.13	0	0	0.412
HMPREF0010_03703	HMPREF0010_03702	F911_00731	F911_00732	575584	0.969	0.881	0	0.291	0.159	0	0	0.615
HMPREF0010_03704	HMPREF0010_00353	F911_00730	bamA	575584	0.502	0	0	0	0.069	0.441	0	0.12
HMPREF0010_03704	HMPREF0010_00774	F911_00730	HMPREF0010_00774	575584	0.408	0.355	0	0	0	0	0	0.12
HMPREF0010_03704	HMPREF0010_00775	F911_00730	F911_02148	575584	0.422	0.355	0	0	0	0.116	0	0.068
HMPREF0010_03704	HMPREF0010_00776	F911_00730	HMPREF0010_00776	575584	0.422	0.355	0	0	0	0.116	0	0.068
HMPREF0010_03704	HMPREF0010_00804	F911_00730	F911_02176	575584	0.422	0.355	0	0	0	0.116	0	0.068
HMPREF0010_03704	HMPREF0010_00805	F911_00730	F911_02177	575584	0.5	0.355	0	0.191	0	0	0	0.12
HMPREF0010_03704	HMPREF0010_01118	F911_00730	icmF	575584	0.403	0	0	0	0.05	0	0.398	0
HMPREF0010_03704	HMPREF0010_01333	F911_00730	lolB	575584	0.53	0	0	0	0.066	0.505	0	0.066
HMPREF0010_03704	HMPREF0010_01647	F911_00730	HMPREF0010_01647	575584	0.43	0.043	0	0.25	0.058	0.19	0	0.12
HMPREF0010_03704	HMPREF0010_01731	F911_00730	ndk	575584	0.419	0	0	0	0.057	0	0.41	0
HMPREF0010_03704	HMPREF0010_01752	F911_00730	tig	575584	0.412	0	0	0	0.149	0.278	0	0.12
HMPREF0010_03704	HMPREF0010_01784	F911_00730	F911_03454	575584	0.422	0.355	0	0	0	0.116	0	0.068
HMPREF0010_03704	HMPREF0010_01785	F911_00730	F911_03455	575584	0.532	0.355	0	0.243	0	0	0	0.12
HMPREF0010_03704	HMPREF0010_01994	F911_00730	F911_03672	575584	0.437	0	0	0.358	0.089	0.111	0	0.045
HMPREF0010_03704	HMPREF0010_02016	F911_00730	ppa	575584	0.43	0.045	0	0	0.056	0	0.419	0
HMPREF0010_03704	HMPREF0010_02124	F911_00730	HMPREF0010_02124	575584	0.592	0	0	0.266	0.068	0.441	0	0.06
HMPREF0010_03704	HMPREF0010_02143	F911_00730	tolB	575584	0.839	0.301	0	0	0.121	0.738	0	0.12
HMPREF0010_03704	HMPREF0010_02145	F911_00730	tolR	575584	0.422	0.355	0	0	0	0.116	0	0.068
HMPREF0010_03704	HMPREF0010_02146	F911_00730	tolQ	575584	0.408	0.355	0	0	0	0	0	0.12
HMPREF0010_03704	HMPREF0010_02174	F911_00730	F911_01113	575584	0.576	0	0	0.576	0	0	0	0
HMPREF0010_03704	HMPREF0010_02178	F911_00730	mucD	575584	0.502	0	0	0	0.067	0.443	0	0.12
HMPREF0010_03704	HMPREF0010_02256	F911_00730	F911_01196	575584	0.43	0.045	0	0	0.053	0	0.421	0
HMPREF0010_03704	HMPREF0010_02338	F911_00730	F911_01281	575584	0.502	0	0	0	0.067	0.443	0	0.12
HMPREF0010_03704	HMPREF0010_02488	F911_00730	F911_00484	575584	0.444	0	0	0	0	0.444	0	0
HMPREF0010_03704	HMPREF0010_02647	F911_00730	secY	575584	0.505	0	0	0	0.073	0.442	0	0.12
HMPREF0010_03704	HMPREF0010_02677	F911_00730	HMPREF0010_02677	575584	0.487	0	0	0	0	0.442	0	0.119
HMPREF0010_03704	HMPREF0010_02761	F911_00730	secA	575584	0.552	0	0	0.162	0	0.442	0	0.12
HMPREF0010_03704	HMPREF0010_02888	F911_00730	lolA	575584	0.505	0	0	0	0.07	0.444	0	0.12
HMPREF0010_03704	HMPREF0010_03184	F911_00730	atpD	575584	0.647	0.358	0	0	0.129	0	0.421	0
HMPREF0010_03704	HMPREF0010_03185	F911_00730	atpG	575584	0.496	0.119	0	0	0.092	0	0.421	0
HMPREF0010_03704	HMPREF0010_03186	F911_00730	atpA	575584	0.514	0.118	0	0	0.123	0	0.421	0.043
HMPREF0010_03704	HMPREF0010_03187	F911_00730	atpH	575584	0.485	0.108	0	0	0.084	0	0.421	0
HMPREF0010_03704	HMPREF0010_03188	F911_00730	atpF	575584	0.484	0.068	0	0	0.121	0	0.421	0
HMPREF0010_03704	HMPREF0010_03190	F911_00730	atpB	575584	0.488	0	0	0	0.062	0.133	0.421	0
HMPREF0010_03704	HMPREF0010_03207	F911_00730	guaA	575584	0.588	0.078	0	0	0.066	0	0.561	0
HMPREF0010_03704	HMPREF0010_03288	F911_00730	F911_00127	575584	0.409	0.042	0	0	0.061	0.123	0.34	0
HMPREF0010_03704	HMPREF0010_03478	F911_00730	F911_00338	575584	0.404	0	0	0	0.052	0	0.398	0
HMPREF0010_03704	HMPREF0010_03702	F911_00730	F911_00732	575584	0.983	0.866	0	0	0.056	0.74	0	0.564
HMPREF0010_03704	HMPREF0010_03703	F911_00730	F911_00731	575584	0.941	0.866	0	0	0.074	0	0	0.561
HMPREF0010_01764	HMPREF0010_00294	F911_03434	F911_01667	575584	0.402	0	0	0.402	0	0	0	0
HMPREF0010_02733	HMPREF0010_00294	F911_00783	F911_01667	575584	0.495	0	0	0.495	0	0	0	0
HMPREF0010_02733	HMPREF0010_01764	F911_00783	F911_03434	575584	0.555	0	0	0.555	0	0	0	0
HMPREF0010_02733	HMPREF0010_02111	F911_00783	F911_01052	575584	0.523	0	0	0.523	0	0	0	0
HMPREF0010_02733	HMPREF0010_02530	F911_00783	F911_00531	575584	0.585	0	0	0.585	0	0	0	0
HMPREF0010_02733	HMPREF0010_02732	F911_00783	F911_00782	575584	0.594	0.594	0	0	0	0	0	0
HMPREF0010_03297	HMPREF0010_02733	F911_00136	F911_00783	575584	0.47	0	0	0.47	0	0	0	0
HMPREF0010_02491	HMPREF0010_01070	HMPREF0010_02491	F911_02441	575584	0.682	0	0	0.682	0	0	0	0
HMPREF0010_02797	HMPREF0010_01070	F911_00846	F911_02441	575584	0.78	0	0.008	0.78	0	0	0	0
HMPREF0010_02797	HMPREF0010_02491	F911_00846	HMPREF0010_02491	575584	0.694	0	0	0.694	0	0	0	0
HMPREF0010_02798	HMPREF0010_02797	F911_00847	F911_00846	575584	0.507	0.507	0	0	0	0	0	0
HMPREF0010_03754	HMPREF0010_02491	HMPREF0010_03754	HMPREF0010_02491	575584	0.69	0	0	0.69	0	0	0	0
HMPREF0010_03754	HMPREF0010_02797	HMPREF0010_03754	F911_00846	575584	0.782	0	0.007	0.782	0	0	0	0
HMPREF0010_02832	HMPREF0010_02831	F911_00886	F911_00885	575584	0.625	0.625	0	0	0	0	0	0
HMPREF0010_02833	HMPREF0010_02831	F911_00887	F911_00885	575584	0.462	0.462	0	0	0	0	0	0
HMPREF0010_02833	HMPREF0010_02832	F911_00887	F911_00886	575584	0.619	0.618	0	0	0	0	0	0
HMPREF0010_02061	HMPREF0010_02060	HMPREF0010_02061	F911_01001	575584	0.569	0.569	0	0	0	0	0	0
HMPREF0010_02133	HMPREF0010_02132	hda	F911_01072	575584	0.859	0.856	0	0	0.061	0	0	0
HMPREF0010_02134	HMPREF0010_02132	HMPREF0010_02134	F911_01072	575584	0.423	0.423	0	0	0	0	0	0
HMPREF0010_02134	HMPREF0010_02133	HMPREF0010_02134	hda	575584	0.458	0.458	0	0	0	0	0	0
HMPREF0010_02135	HMPREF0010_02132	HMPREF0010_02135	F911_01072	575584	0.423	0.423	0	0	0	0	0	0
HMPREF0010_02135	HMPREF0010_02133	HMPREF0010_02135	hda	575584	0.453	0.453	0	0	0	0	0	0
HMPREF0010_02135	HMPREF0010_02134	HMPREF0010_02135	HMPREF0010_02134	575584	0.859	0.859	0	0	0	0	0	0
HMPREF0010_02133	HMPREF0010_02132	hda	F911_01072	575584	0.859	0.856	0	0	0.061	0	0	0
HMPREF0010_02134	HMPREF0010_02132	HMPREF0010_02134	F911_01072	575584	0.423	0.423	0	0	0	0	0	0
HMPREF0010_02134	HMPREF0010_02133	HMPREF0010_02134	hda	575584	0.458	0.458	0	0	0	0	0	0
HMPREF0010_02135	HMPREF0010_02132	HMPREF0010_02135	F911_01072	575584	0.423	0.423	0	0	0	0	0	0
HMPREF0010_02135	HMPREF0010_02133	HMPREF0010_02135	hda	575584	0.453	0.453	0	0	0	0	0	0
HMPREF0010_02135	HMPREF0010_02134	HMPREF0010_02135	HMPREF0010_02134	575584	0.859	0.859	0	0	0	0	0	0
HMPREF0010_01735	HMPREF0010_00352	F911_03405	rseP	575584	0.431	0	0	0.365	0.065	0	0	0.12
HMPREF0010_01736	HMPREF0010_01735	nagZ	F911_03405	575584	0.565	0.565	0	0	0	0	0	0
HMPREF0010_02174	HMPREF0010_01525	F911_01113	mtgA	575584	0.686	0.062	0	0.671	0.066	0	0	0
HMPREF0010_02271	HMPREF0010_02270	surE	F911_01210	575584	0.636	0.636	0	0	0	0	0	0
HMPREF0010_02272	HMPREF0010_00081	F911_01212	F911_01448	575584	0.45	0	0	0.377	0.063	0.135	0	0
HMPREF0010_02272	HMPREF0010_00352	F911_01212	rseP	575584	0.443	0.048	0	0.285	0	0.18	0	0.12
HMPREF0010_02272	HMPREF0010_01525	F911_01212	mtgA	575584	0.588	0	0	0.574	0.055	0	0	0.059
HMPREF0010_02272	HMPREF0010_01735	F911_01212	F911_03405	575584	0.475	0.373	0	0	0.061	0.178	0	0.044
HMPREF0010_02272	HMPREF0010_01736	F911_01212	nagZ	575584	0.549	0.05	0	0.23	0	0	0.42	0.063
HMPREF0010_02272	HMPREF0010_01994	F911_01212	F911_03672	575584	0.475	0.373	0	0	0.061	0.178	0	0.044
HMPREF0010_02272	HMPREF0010_02174	F911_01212	F911_01113	575584	0.648	0.042	0	0.62	0	0.112	0	0
HMPREF0010_02272	HMPREF0010_02270	F911_01212	F911_01210	575584	0.437	0.437	0	0	0	0	0	0
HMPREF0010_02272	HMPREF0010_02271	F911_01212	surE	575584	0.855	0.711	0	0.185	0	0	0	0.431
HMPREF0010_02273	HMPREF0010_02271	F911_01213	surE	575584	0.409	0.409	0	0	0	0	0	0
HMPREF0010_02273	HMPREF0010_02272	F911_01213	F911_01212	575584	0.595	0.589	0	0	0.055	0	0	0
HMPREF0010_02513	HMPREF0010_00352	F911_00513	rseP	575584	0.479	0.043	0	0.435	0	0.114	0	0
HMPREF0010_02513	HMPREF0010_01525	F911_00513	mtgA	575584	0.821	0.118	0	0.200376	0	0.441	0.576	0.031944
HMPREF0010_02513	HMPREF0010_02174	F911_00513	F911_01113	575584	0.759	0	0	0.736	0.053	0.114	0	0
HMPREF0010_02513	HMPREF0010_02272	F911_00513	F911_01212	575584	0.535	0.044	0	0.496	0	0.114	0	0
HMPREF0010_02647	HMPREF0010_02272	secY	F911_01212	575584	0.427	0	0	0.319	0.051	0.112	0	0.12
HMPREF0010_02761	HMPREF0010_01735	secA	F911_03405	575584	0.478	0.373	0	0	0.122	0	0	0.129
HMPREF0010_02761	HMPREF0010_01994	secA	F911_03672	575584	0.574	0.373	0	0.218	0.122	0	0	0.129
HMPREF0010_02761	HMPREF0010_02272	secA	F911_01212	575584	0.424	0.373	0	0	0	0	0	0.12
HMPREF0010_02761	HMPREF0010_02647	secA	secY	575584	0.996	0.069	0	0.605	0.081	0.964	0	0.777
HMPREF0010_02900	HMPREF0010_02271	rpoD	surE	575584	0.425	0.373	0	0	0	0	0	0.121
HMPREF0010_02900	HMPREF0010_02272	rpoD	F911_01212	575584	0.498	0.373	0	0	0.157	0	0	0.127
HMPREF0010_02900	HMPREF0010_02647	rpoD	secY	575584	0.558	0.057	0	0.412	0.061	0	0	0.252
HMPREF0010_02900	HMPREF0010_02761	rpoD	secA	575584	0.912	0.074	0	0.61	0.097	0.447	0	0.591
HMPREF0010_03150	HMPREF0010_01525	HMPREF0010_03150	mtgA	575584	0.451	0	0	0.435	0.052	0	0	0.059
HMPREF0010_03150	HMPREF0010_01735	HMPREF0010_03150	F911_03405	575584	0.472	0.373	0	0	0.055	0.178	0	0.044
HMPREF0010_03150	HMPREF0010_01736	HMPREF0010_03150	nagZ	575584	0.438	0.05	0	0	0	0	0.42	0.063
HMPREF0010_03150	HMPREF0010_01994	HMPREF0010_03150	F911_03672	575584	0.611	0.373	0	0.295	0.055	0.178	0	0.044
HMPREF0010_03150	HMPREF0010_02272	HMPREF0010_03150	F911_01212	575584	0.77	0	0	0.77	0	0	0	0
HMPREF0010_03150	HMPREF0010_02647	HMPREF0010_03150	secY	575584	0.406	0	0	0.294	0.051	0.112	0	0.12
HMPREF0010_03150	HMPREF0010_02761	HMPREF0010_03150	secA	575584	0.424	0.373	0	0	0	0	0	0.12
HMPREF0010_03187	HMPREF0010_02272	atpH	F911_01212	575584	0.447	0.045	0	0	0	0.445	0	0
HMPREF0010_03187	HMPREF0010_02647	atpH	secY	575584	0.583	0.061	0	0	0.536	0	0	0.12
HMPREF0010_03187	HMPREF0010_03150	atpH	HMPREF0010_03150	575584	0.447	0.045	0	0	0	0.445	0	0
HMPREF0010_03402	HMPREF0010_01735	F911_00262	F911_03405	575584	0.472	0.373	0	0	0.055	0.178	0	0.044
HMPREF0010_03402	HMPREF0010_01736	F911_00262	nagZ	575584	0.438	0.05	0	0	0	0	0.42	0.063
HMPREF0010_03402	HMPREF0010_01994	F911_00262	F911_03672	575584	0.55	0.373	0	0.183	0.055	0.178	0	0.044
HMPREF0010_03402	HMPREF0010_02272	F911_00262	F911_01212	575584	0.687	0	0	0.687	0	0	0	0
HMPREF0010_03402	HMPREF0010_02761	F911_00262	secA	575584	0.424	0.373	0	0	0	0	0	0.12
HMPREF0010_03402	HMPREF0010_03187	F911_00262	atpH	575584	0.447	0.045	0	0	0	0.445	0	0
HMPREF0010_03496	HMPREF0010_01525	murG	mtgA	575584	0.987	0.062	0	0.514	0.056	0	0.971	0.12
HMPREF0010_03496	HMPREF0010_02174	murG	F911_01113	575584	0.506	0.071	0	0.441	0.053	0.115	0	0
HMPREF0010_03496	HMPREF0010_02272	murG	F911_01212	575584	0.426	0.043	0	0.375	0.046	0.114	0	0
HMPREF0010_03496	HMPREF0010_02513	murG	F911_00513	575584	0.829	0.047	0	0.334	0	0	0.73	0.121
HMPREF0010_03496	HMPREF0010_02647	murG	secY	575584	0.442	0	0	0.344	0.053	0	0	0.174
HMPREF0010_03699	HMPREF0010_01736	anmK	nagZ	575584	0.99	0.373	0	0.395	0.054	0	0.971	0.208
HMPREF0010_03699	HMPREF0010_02272	anmK	F911_01212	575584	0.502	0.373	0	0.239	0	0	0	0
HMPREF0010_00070	HMPREF0010_00069	F911_01437	F911_01436	575584	0.549	0.549	0	0	0	0	0	0
HMPREF0010_00071	HMPREF0010_00069	gpsA	F911_01436	575584	0.48	0.48	0	0	0	0	0	0
HMPREF0010_00071	HMPREF0010_00070	gpsA	F911_01437	575584	0.771	0.743	0	0	0.065	0.124	0	0
HMPREF0010_00184	HMPREF0010_00183	HMPREF0010_00184	F911_01555	575584	0.536	0.536	0	0	0	0	0	0
HMPREF0010_00185	HMPREF0010_00183	F911_01557	F911_01555	575584	0.479	0.479	0	0	0	0	0	0
HMPREF0010_00185	HMPREF0010_00184	F911_01557	HMPREF0010_00184	575584	0.756	0.756	0	0	0	0	0	0
HMPREF0010_00432	HMPREF0010_00431	HMPREF0010_00432	HMPREF0010_00431	575584	0.496	0.496	0	0	0	0	0	0
HMPREF0010_00433	HMPREF0010_00432	pyrG	HMPREF0010_00432	575584	0.541	0.541	0	0	0	0	0	0
HMPREF0010_00434	HMPREF0010_00432	kdsA	HMPREF0010_00432	575584	0.479	0.479	0	0	0	0	0	0
HMPREF0010_00434	HMPREF0010_00433	kdsA	pyrG	575584	0.921	0.828	0	0	0.259	0	0	0.433
HMPREF0010_00435	HMPREF0010_00432	eno	HMPREF0010_00432	575584	0.414	0.414	0	0	0	0	0	0
HMPREF0010_00435	HMPREF0010_00433	eno	pyrG	575584	0.957	0.751	0	0.593	0.164	0	0	0.561
HMPREF0010_00435	HMPREF0010_00434	eno	kdsA	575584	0.829	0.81	0	0	0.056	0	0	0.121
HMPREF0010_00697	HMPREF0010_00696	F911_02071	F911_02070	575584	0.801	0.801	0	0	0	0	0	0
HMPREF0010_00698	HMPREF0010_00210	F911_02072	F911_01584	575584	0.492	0	0	0.492	0	0	0	0
HMPREF0010_00698	HMPREF0010_00696	F911_02072	F911_02070	575584	0.44	0.44	0	0	0	0	0	0
HMPREF0010_00698	HMPREF0010_00697	F911_02072	F911_02071	575584	0.466	0.466	0	0	0	0	0	0
HMPREF0010_00795	HMPREF0010_00698	gspI	F911_02072	575584	0.421	0	0	0.421	0	0	0	0
HMPREF0010_01373	HMPREF0010_00698	minE	F911_02072	575584	0.533	0	0	0.533	0	0	0	0
HMPREF0010_01401	HMPREF0010_00698	HMPREF0010_01401	F911_02072	575584	0.454	0	0	0.454	0	0	0	0
HMPREF0010_01430	HMPREF0010_00210	csy2	F911_01584	575584	0.702	0	0	0.702	0	0	0	0
HMPREF0010_01430	HMPREF0010_00698	csy2	F911_02072	575584	0.481	0	0	0.481	0	0	0	0
HMPREF0010_01430	HMPREF0010_01401	csy2	HMPREF0010_01401	575584	0.579	0	0	0.579	0	0	0	0
HMPREF0010_01711	HMPREF0010_00698	holA	F911_02072	575584	0.457	0	0	0.457	0	0	0	0
HMPREF0010_01711	HMPREF0010_01430	holA	csy2	575584	0.407	0	0	0.407	0	0	0	0
HMPREF0010_01737	HMPREF0010_00210	F911_03407	F911_01584	575584	0.455	0	0	0.455	0	0	0	0
HMPREF0010_01737	HMPREF0010_00698	F911_03407	F911_02072	575584	0.474	0	0	0.474	0	0	0	0
HMPREF0010_01738	HMPREF0010_00698	F911_03408	F911_02072	575584	0.573	0	0	0.573	0	0	0	0
HMPREF0010_01738	HMPREF0010_01737	F911_03408	F911_03407	575584	0.782	0	0	0.779	0.055	0	0	0
HMPREF0010_01860	HMPREF0010_00698	F911_03530	F911_02072	575584	0.456	0	0	0.456	0	0	0	0
HMPREF0010_01860	HMPREF0010_01737	F911_03530	F911_03407	575584	0.408	0	0	0.401	0.053	0	0	0
HMPREF0010_01860	HMPREF0010_01738	F911_03530	F911_03408	575584	0.495	0	0	0.495	0	0	0	0
HMPREF0010_01953	HMPREF0010_00210	secE	F911_01584	575584	0.464	0	0	0.464	0	0	0	0
HMPREF0010_01953	HMPREF0010_00698	secE	F911_02072	575584	0.516	0	0	0.516	0	0	0	0
HMPREF0010_01953	HMPREF0010_01711	secE	holA	575584	0.406	0	0	0.406	0	0	0	0
HMPREF0010_01959	HMPREF0010_00210	F911_03637	F911_01584	575584	0.415	0	0	0.415	0	0	0	0
HMPREF0010_01959	HMPREF0010_00698	F911_03637	F911_02072	575584	0.405	0	0	0.405	0	0	0	0
HMPREF0010_01959	HMPREF0010_00795	F911_03637	gspI	575584	0.433	0	0	0.433	0	0	0	0
HMPREF0010_01959	HMPREF0010_01430	F911_03637	csy2	575584	0.475	0	0	0.475	0	0	0	0
HMPREF0010_01959	HMPREF0010_01860	F911_03637	F911_03530	575584	0.757	0	0	0.757	0	0	0	0
HMPREF0010_02111	HMPREF0010_00698	F911_01052	F911_02072	575584	0.404	0	0	0.404	0	0	0	0
HMPREF0010_02223	HMPREF0010_00698	F911_01163	F911_02072	575584	0.488	0	0	0.488	0	0	0	0
HMPREF0010_02234	HMPREF0010_00210	F911_01174	F911_01584	575584	0.568	0	0	0.568	0	0	0	0
HMPREF0010_02234	HMPREF0010_00698	F911_01174	F911_02072	575584	0.508	0	0	0.508	0	0	0	0
HMPREF0010_02945	HMPREF0010_00210	F911_02824	F911_01584	575584	0.448	0	0	0.448	0	0	0	0
HMPREF0010_02945	HMPREF0010_00698	F911_02824	F911_02072	575584	0.529	0	0	0.529	0	0	0	0
HMPREF0010_02945	HMPREF0010_01959	F911_02824	F911_03637	575584	0.58	0	0	0.58	0	0	0	0
HMPREF0010_03200	HMPREF0010_00210	F911_00038	F911_01584	575584	0.571	0	0	0.571	0	0	0	0
HMPREF0010_03200	HMPREF0010_00698	F911_00038	F911_02072	575584	0.581	0	0	0.581	0	0	0	0
HMPREF0010_03200	HMPREF0010_01711	F911_00038	holA	575584	0.428	0	0	0.419	0.056	0	0	0
HMPREF0010_03200	HMPREF0010_02234	F911_00038	F911_01174	575584	0.458	0	0	0.458	0	0	0	0
HMPREF0010_03244	HMPREF0010_00698	F911_00084	F911_02072	575584	0.463	0	0	0.463	0	0	0	0
HMPREF0010_03374	HMPREF0010_00698	HMPREF0010_03374	F911_02072	575584	0.438	0	0	0.438	0	0	0	0
HMPREF0010_03374	HMPREF0010_01959	HMPREF0010_03374	F911_03637	575584	0.745	0	0	0.745	0	0	0	0
HMPREF0010_00915	HMPREF0010_00914	trmJ	dnaE	575584	0.826	0.823	0	0	0.057	0	0	0
HMPREF0010_00916	HMPREF0010_00914	cysE	dnaE	575584	0.837	0.821	0	0	0	0	0	0.12
HMPREF0010_00916	HMPREF0010_00915	cysE	trmJ	575584	0.891	0.881	0	0	0.122	0	0	0
HMPREF0010_00917	HMPREF0010_00914	F911_02288	dnaE	575584	0.562	0.562	0	0	0	0	0	0
HMPREF0010_00917	HMPREF0010_00915	F911_02288	trmJ	575584	0.586	0.586	0	0	0	0	0	0
HMPREF0010_00917	HMPREF0010_00916	F911_02288	cysE	575584	0.586	0.586	0	0	0	0	0	0
HMPREF0010_00918	HMPREF0010_00915	HMPREF0010_00918	trmJ	575584	0.413	0.413	0	0	0	0	0	0
HMPREF0010_00918	HMPREF0010_00916	HMPREF0010_00918	cysE	575584	0.413	0.413	0	0	0	0	0	0
HMPREF0010_00918	HMPREF0010_00917	HMPREF0010_00918	F911_02288	575584	0.593	0.592	0	0	0	0	0	0
HMPREF0010_00631	HMPREF0010_00379	HMPREF0010_00631	HMPREF0010_00379	575584	0.411	0	0	0.411	0	0	0	0
HMPREF0010_01111	HMPREF0010_00631	F911_02486	HMPREF0010_00631	575584	0.436	0	0	0.436	0	0	0	0
HMPREF0010_01111	HMPREF0010_01109	F911_02486	F911_02484	575584	0.969	0.828	0	0.779	0.203	0	0	0.12
HMPREF0010_01112	HMPREF0010_01109	F911_02487	F911_02484	575584	0.948	0.778	0	0.758	0.122	0	0	0
HMPREF0010_01112	HMPREF0010_01111	F911_02487	F911_02486	575584	0.973	0.861	0	0.782	0.2	0	0	0.043
HMPREF0010_01113	HMPREF0010_00379	F911_02488	HMPREF0010_00379	575584	0.464	0	0	0.464	0	0	0	0
HMPREF0010_01113	HMPREF0010_00631	F911_02488	HMPREF0010_00631	575584	0.521	0	0	0.521	0	0	0	0
HMPREF0010_01113	HMPREF0010_01109	F911_02488	F911_02484	575584	0.94	0.737	0	0.75	0.158	0	0	0
HMPREF0010_01113	HMPREF0010_01111	F911_02488	F911_02486	575584	0.969	0.836	0	0.782	0.205	0	0	0.045
HMPREF0010_01113	HMPREF0010_01112	F911_02488	F911_02487	575584	0.977	0.863	0	0.782	0.291	0	0	0.043
HMPREF0010_01114	HMPREF0010_01109	clpV	F911_02484	575584	0.791	0.666	0	0.375	0.078	0	0	0
HMPREF0010_01114	HMPREF0010_01111	clpV	F911_02486	575584	0.934	0.715	0	0.755	0.122	0	0	0.051
HMPREF0010_01114	HMPREF0010_01112	clpV	F911_02487	575584	0.955	0.749	0	0.774	0.273	0	0	0
HMPREF0010_01114	HMPREF0010_01113	clpV	F911_02488	575584	0.967	0.848	0	0.75	0.207	0	0	0.044
HMPREF0010_01115	HMPREF0010_01109	F911_02490	F911_02484	575584	0.435	0.42	0	0	0.065	0	0	0
HMPREF0010_01115	HMPREF0010_01111	F911_02490	F911_02486	575584	0.467	0.448	0	0	0.058	0	0	0.057
HMPREF0010_01115	HMPREF0010_01112	F911_02490	F911_02487	575584	0.617	0.612	0	0	0.053	0	0	0
HMPREF0010_01115	HMPREF0010_01113	F911_02490	F911_02488	575584	0.637	0.631	0	0	0.053	0	0	0.043
HMPREF0010_01115	HMPREF0010_01114	F911_02490	clpV	575584	0.508	0.507	0	0	0	0	0	0
HMPREF0010_01116	HMPREF0010_01109	F911_02491	F911_02484	575584	0.792	0.42	0	0.645	0.074	0	0	0
HMPREF0010_01116	HMPREF0010_01111	F911_02491	F911_02486	575584	0.774	0.392	0	0.638	0.057	0	0	0
HMPREF0010_01116	HMPREF0010_01112	F911_02491	F911_02487	575584	0.689	0.41	0	0.487	0.053	0	0	0
HMPREF0010_01116	HMPREF0010_01113	F911_02491	F911_02488	575584	0.686	0.441	0	0.454	0.054	0	0	0
HMPREF0010_01116	HMPREF0010_01114	F911_02491	clpV	575584	0.513	0.465	0	0	0.055	0.111	0	0.045
HMPREF0010_01116	HMPREF0010_01115	F911_02491	F911_02490	575584	0.825	0.817	0	0	0.082	0	0	0
HMPREF0010_01117	HMPREF0010_00631	F911_02492	HMPREF0010_00631	575584	0.407	0	0	0.407	0	0	0	0
HMPREF0010_01117	HMPREF0010_01109	F911_02492	F911_02484	575584	0.872	0.426	0	0.782	0.06	0	0	0
HMPREF0010_01117	HMPREF0010_01111	F911_02492	F911_02486	575584	0.915	0.592	0	0.78	0.132	0	0	0
HMPREF0010_01117	HMPREF0010_01112	F911_02492	F911_02487	575584	0.91	0.604	0	0.764	0.119	0	0	0
HMPREF0010_01117	HMPREF0010_01113	F911_02492	F911_02488	575584	0.909	0.618	0	0.768	0.056	0	0	0
HMPREF0010_01117	HMPREF0010_01114	F911_02492	clpV	575584	0.725	0.471	0	0.494	0.056	0	0	0
HMPREF0010_01117	HMPREF0010_01115	F911_02492	F911_02490	575584	0.846	0.825	0	0	0.157	0	0	0
HMPREF0010_01117	HMPREF0010_01116	F911_02492	F911_02491	575584	0.968	0.881	0	0.71	0.163	0	0	0
HMPREF0010_01118	HMPREF0010_00631	icmF	HMPREF0010_00631	575584	0.496	0	0	0.496	0	0	0	0
HMPREF0010_01118	HMPREF0010_01109	icmF	F911_02484	575584	0.881	0.428	0	0.78	0.054	0	0	0.12
HMPREF0010_01118	HMPREF0010_01111	icmF	F911_02486	575584	0.918	0.592	0	0.782	0.08	0	0	0.12
HMPREF0010_01118	HMPREF0010_01112	icmF	F911_02487	575584	0.916	0.604	0	0.782	0.091	0	0	0.062
HMPREF0010_01118	HMPREF0010_01113	icmF	F911_02488	575584	0.921	0.618	0	0.782	0.055	0	0	0.12
HMPREF0010_01118	HMPREF0010_01114	icmF	clpV	575584	0.949	0.641	0	0.761	0.123	0	0	0.402
HMPREF0010_01118	HMPREF0010_01115	icmF	F911_02490	575584	0.865	0.863	0	0	0.055	0	0	0.044
HMPREF0010_01118	HMPREF0010_01116	icmF	F911_02491	575584	0.974	0.881	0	0.666	0.058	0	0.398	0
HMPREF0010_01118	HMPREF0010_01117	icmF	F911_02492	575584	0.977	0.881	0	0.782	0.194	0	0	0
HMPREF0010_01119	HMPREF0010_01114	F911_02494	clpV	575584	0.416	0.416	0	0	0	0	0	0
HMPREF0010_01119	HMPREF0010_01115	F911_02494	F911_02490	575584	0.71	0.71	0	0	0	0	0	0
HMPREF0010_01119	HMPREF0010_01116	F911_02494	F911_02491	575584	0.752	0.752	0	0	0	0	0	0
HMPREF0010_01119	HMPREF0010_01117	F911_02494	F911_02492	575584	0.752	0.752	0	0	0	0	0	0
HMPREF0010_01119	HMPREF0010_01118	F911_02494	icmF	575584	0.752	0.752	0	0	0	0	0	0
HMPREF0010_01120	HMPREF0010_01109	F911_02495	F911_02484	575584	0.772	0.342	0	0.663	0.056	0	0	0
HMPREF0010_01120	HMPREF0010_01111	F911_02495	F911_02486	575584	0.904	0.566	0	0.781	0.074	0	0	0
HMPREF0010_01120	HMPREF0010_01112	F911_02495	F911_02487	575584	0.913	0.578	0	0.782	0.118	0	0	0.062
HMPREF0010_01120	HMPREF0010_01113	F911_02495	F911_02488	575584	0.908	0.59	0	0.782	0.055	0	0	0.043
HMPREF0010_01120	HMPREF0010_01114	F911_02495	clpV	575584	0.918	0.609	0	0.771	0.081	0	0	0.12
HMPREF0010_01120	HMPREF0010_01115	F911_02495	F911_02490	575584	0.808	0.803	0	0	0.067	0	0	0
HMPREF0010_01120	HMPREF0010_01116	F911_02495	F911_02491	575584	0.793	0.752	0	0.181	0.064	0	0	0
HMPREF0010_01120	HMPREF0010_01117	F911_02495	F911_02492	575584	0.954	0.83	0	0.707	0.163	0	0	0
HMPREF0010_01120	HMPREF0010_01118	F911_02495	icmF	575584	0.967	0.83	0	0.781	0.123	0	0	0.121
HMPREF0010_01120	HMPREF0010_01119	F911_02495	F911_02494	575584	0.859	0.859	0	0	0	0	0	0
HMPREF0010_01121	HMPREF0010_01109	vasA	F911_02484	575584	0.76	0.342	0	0.651	0	0	0	0
HMPREF0010_01121	HMPREF0010_01111	vasA	F911_02486	575584	0.912	0.566	0	0.782	0.144	0	0	0.044
HMPREF0010_01121	HMPREF0010_01112	vasA	F911_02487	575584	0.916	0.578	0	0.782	0.159	0	0	0.044
HMPREF0010_01121	HMPREF0010_01113	vasA	F911_02488	575584	0.908	0.59	0	0.782	0.051	0	0	0.044
HMPREF0010_01121	HMPREF0010_01114	vasA	clpV	575584	0.925	0.609	0	0.778	0.101	0	0	0.152
HMPREF0010_01121	HMPREF0010_01115	vasA	F911_02490	575584	0.806	0.803	0	0	0.053	0	0	0
HMPREF0010_01121	HMPREF0010_01116	vasA	F911_02491	575584	0.823	0.752	0	0.307	0.053	0	0	0
HMPREF0010_01121	HMPREF0010_01117	vasA	F911_02492	575584	0.954	0.83	0	0.717	0.123	0	0	0
HMPREF0010_01121	HMPREF0010_01118	vasA	icmF	575584	0.976	0.83	0	0.782	0.322	0	0	0.158
HMPREF0010_01121	HMPREF0010_01119	vasA	F911_02494	575584	0.859	0.859	0	0	0	0	0	0
HMPREF0010_01121	HMPREF0010_01120	vasA	F911_02495	575584	0.978	0.881	0	0.782	0.157	0	0	0.124
HMPREF0010_01122	HMPREF0010_01109	F911_02497	F911_02484	575584	0.845	0.33	0	0.778	0	0	0	0
HMPREF0010_01122	HMPREF0010_01111	F911_02497	F911_02486	575584	0.911	0.557	0	0.782	0.149	0	0	0.047
HMPREF0010_01122	HMPREF0010_01112	F911_02497	F911_02487	575584	0.912	0.568	0	0.781	0.131	0	0	0.06
HMPREF0010_01122	HMPREF0010_01113	F911_02497	F911_02488	575584	0.908	0.578	0	0.782	0.065	0	0	0.057
HMPREF0010_01122	HMPREF0010_01114	F911_02497	clpV	575584	0.883	0.597	0	0.713	0.057	0	0	0.057
HMPREF0010_01122	HMPREF0010_01115	F911_02497	F911_02490	575584	0.705	0.704	0	0	0	0	0	0
HMPREF0010_01122	HMPREF0010_01116	F911_02497	F911_02491	575584	0.9	0.71	0	0.671	0	0	0	0
HMPREF0010_01122	HMPREF0010_01117	F911_02497	F911_02492	575584	0.958	0.803	0	0.78	0.116	0	0	0
HMPREF0010_01122	HMPREF0010_01118	F911_02497	icmF	575584	0.96	0.803	0	0.782	0.151	0	0	0.044
HMPREF0010_01122	HMPREF0010_01119	F911_02497	F911_02494	575584	0.81	0.81	0	0	0	0	0	0
HMPREF0010_01122	HMPREF0010_01120	F911_02497	F911_02495	575584	0.971	0.863	0	0.781	0.091	0	0	0.06
HMPREF0010_01122	HMPREF0010_01121	F911_02497	vasA	575584	0.983	0.863	0	0.78	0.485	0	0	0.074
HMPREF0010_01123	HMPREF0010_00379	F911_02498	HMPREF0010_00379	575584	0.404	0	0	0.404	0	0	0	0
HMPREF0010_01123	HMPREF0010_00631	F911_02498	HMPREF0010_00631	575584	0.588	0	0	0.588	0	0	0	0
HMPREF0010_01123	HMPREF0010_01109	F911_02498	F911_02484	575584	0.825	0.268	0	0.771	0	0	0	0
HMPREF0010_01123	HMPREF0010_01111	F911_02498	F911_02486	575584	0.891	0.514	0	0.782	0.051	0	0	0.044
HMPREF0010_01123	HMPREF0010_01112	F911_02498	F911_02487	575584	0.892	0.522	0	0.782	0.051	0	0	0
HMPREF0010_01123	HMPREF0010_01113	F911_02498	F911_02488	575584	0.893	0.528	0	0.781	0	0	0	0.045
HMPREF0010_01123	HMPREF0010_01114	F911_02498	clpV	575584	0.874	0.535	0	0.733	0	0	0	0.068
HMPREF0010_01123	HMPREF0010_01115	F911_02498	F911_02490	575584	0.546	0.546	0	0	0	0	0	0
HMPREF0010_01123	HMPREF0010_01116	F911_02498	F911_02491	575584	0.745	0.524	0	0.487	0	0	0	0
HMPREF0010_01123	HMPREF0010_01117	F911_02498	F911_02492	575584	0.924	0.678	0	0.774	0	0	0	0
HMPREF0010_01123	HMPREF0010_01118	F911_02498	icmF	575584	0.931	0.68	0	0.782	0.055	0	0	0.085
HMPREF0010_01123	HMPREF0010_01119	F911_02498	F911_02494	575584	0.592	0.592	0	0	0	0	0	0
HMPREF0010_01123	HMPREF0010_01120	F911_02498	F911_02495	575584	0.936	0.725	0	0.776	0	0	0	0.043
HMPREF0010_01123	HMPREF0010_01121	F911_02498	vasA	575584	0.939	0.725	0	0.781	0.06	0	0	0.062
HMPREF0010_01123	HMPREF0010_01122	F911_02498	F911_02497	575584	0.949	0.747	0	0.779	0.161	0	0	0.045
HMPREF0010_01124	HMPREF0010_01109	HMPREF0010_01124	F911_02484	575584	0.566	0.245	0	0.448	0	0	0	0
HMPREF0010_01124	HMPREF0010_01111	HMPREF0010_01124	F911_02486	575584	0.885	0.494	0	0.782	0	0	0	0
HMPREF0010_01124	HMPREF0010_01112	HMPREF0010_01124	F911_02487	575584	0.888	0.499	0	0.782	0	0	0	0.062
HMPREF0010_01124	HMPREF0010_01113	HMPREF0010_01124	F911_02488	575584	0.89	0.504	0	0.782	0.061	0	0	0.045
HMPREF0010_01124	HMPREF0010_01114	HMPREF0010_01124	clpV	575584	0.973	0.514	0	0.77	0.059	0.761	0	0.12
HMPREF0010_01124	HMPREF0010_01115	HMPREF0010_01124	F911_02490	575584	0.447	0.446	0	0	0	0	0	0
HMPREF0010_01124	HMPREF0010_01116	HMPREF0010_01124	F911_02491	575584	0.561	0.435	0	0.256	0	0	0	0
HMPREF0010_01124	HMPREF0010_01117	HMPREF0010_01124	F911_02492	575584	0.804	0.622	0	0.504	0	0	0	0
HMPREF0010_01124	HMPREF0010_01118	HMPREF0010_01124	icmF	575584	0.923	0.622	0	0.782	0.059	0	0	0.124
HMPREF0010_01124	HMPREF0010_01119	HMPREF0010_01124	F911_02494	575584	0.486	0.486	0	0	0	0	0	0
HMPREF0010_01124	HMPREF0010_01120	HMPREF0010_01124	F911_02495	575584	0.93	0.655	0	0.782	0.065	0	0	0.121
HMPREF0010_01124	HMPREF0010_01121	HMPREF0010_01124	vasA	575584	0.934	0.655	0	0.782	0.122	0	0	0.121
HMPREF0010_01124	HMPREF0010_01122	HMPREF0010_01124	F911_02497	575584	0.934	0.672	0	0.775	0.163	0	0	0.06
HMPREF0010_01124	HMPREF0010_01123	HMPREF0010_01124	F911_02498	575584	0.962	0.791	0	0.78	0.242	0	0	0.059
HMPREF0010_01125	HMPREF0010_01109	F911_02500	F911_02484	575584	0.64	0.245	0	0.543	0	0	0	0
HMPREF0010_01125	HMPREF0010_01111	F911_02500	F911_02486	575584	0.889	0.494	0	0.782	0.056	0	0	0.066
HMPREF0010_01125	HMPREF0010_01112	F911_02500	F911_02487	575584	0.89	0.499	0	0.782	0.053	0	0	0.061
HMPREF0010_01125	HMPREF0010_01113	F911_02500	F911_02488	575584	0.893	0.504	0	0.782	0.064	0	0	0.066
HMPREF0010_01125	HMPREF0010_01114	F911_02500	clpV	575584	0.887	0.514	0	0.774	0.053	0	0	0.045
HMPREF0010_01125	HMPREF0010_01115	F911_02500	F911_02490	575584	0.452	0.451	0	0	0	0	0	0
HMPREF0010_01125	HMPREF0010_01116	F911_02500	F911_02491	575584	0.567	0.435	0	0.266	0	0	0	0
HMPREF0010_01125	HMPREF0010_01117	F911_02500	F911_02492	575584	0.843	0.622	0	0.603	0	0	0	0
HMPREF0010_01125	HMPREF0010_01118	F911_02500	icmF	575584	0.919	0.622	0	0.782	0.045	0	0	0.102
HMPREF0010_01125	HMPREF0010_01119	F911_02500	F911_02494	575584	0.486	0.486	0	0	0	0	0	0
HMPREF0010_01125	HMPREF0010_01120	F911_02500	F911_02495	575584	0.925	0.655	0	0.782	0.058	0	0	0.072
HMPREF0010_01125	HMPREF0010_01121	F911_02500	vasA	575584	0.924	0.655	0	0.782	0.058	0	0	0.06
HMPREF0010_01125	HMPREF0010_01122	F911_02500	F911_02497	575584	0.932	0.672	0	0.778	0.065	0	0	0.12
HMPREF0010_01125	HMPREF0010_01123	F911_02500	F911_02498	575584	0.954	0.791	0	0.781	0.063	0	0	0.067
HMPREF0010_01125	HMPREF0010_01124	F911_02500	HMPREF0010_01124	575584	0.998	0.881	0.888	0.782	0.158	0	0	0.441
HMPREF0010_01126	HMPREF0010_01116	HMPREF0010_01126	F911_02491	575584	0.414	0.414	0	0	0	0	0	0
HMPREF0010_01126	HMPREF0010_01117	HMPREF0010_01126	F911_02492	575584	0.414	0.414	0	0	0	0	0	0
HMPREF0010_01126	HMPREF0010_01118	HMPREF0010_01126	icmF	575584	0.414	0.414	0	0	0	0	0	0
HMPREF0010_01126	HMPREF0010_01119	HMPREF0010_01126	F911_02494	575584	0.463	0.463	0	0	0	0	0	0
HMPREF0010_01126	HMPREF0010_01120	HMPREF0010_01126	F911_02495	575584	0.463	0.463	0	0	0	0	0	0
HMPREF0010_01126	HMPREF0010_01121	HMPREF0010_01126	vasA	575584	0.463	0.463	0	0	0	0	0	0
HMPREF0010_01126	HMPREF0010_01122	HMPREF0010_01126	F911_02497	575584	0.486	0.486	0	0	0	0	0	0
HMPREF0010_01126	HMPREF0010_01123	HMPREF0010_01126	F911_02498	575584	0.654	0.654	0	0	0	0	0	0
HMPREF0010_01126	HMPREF0010_01124	HMPREF0010_01126	HMPREF0010_01124	575584	0.81	0.81	0	0	0	0	0	0
HMPREF0010_01126	HMPREF0010_01125	HMPREF0010_01126	F911_02500	575584	0.81	0.81	0	0	0	0	0	0
HMPREF0010_01450	HMPREF0010_01109	F911_03019	F911_02484	575584	0.772	0.05	0	0.77	0.043	0	0	0
HMPREF0010_01450	HMPREF0010_01111	F911_03019	F911_02486	575584	0.784	0.055	0	0.781	0	0	0	0
HMPREF0010_01450	HMPREF0010_01112	F911_03019	F911_02487	575584	0.785	0.055	0	0.782	0	0	0	0
HMPREF0010_01450	HMPREF0010_01113	F911_03019	F911_02488	575584	0.786	0.045	0	0.78	0	0	0	0.064
HMPREF0010_01450	HMPREF0010_01114	F911_03019	clpV	575584	0.757	0.048	0	0.755	0	0	0	0.043
HMPREF0010_01450	HMPREF0010_01117	F911_03019	F911_02492	575584	0.753	0	0	0.751	0.052	0	0	0
HMPREF0010_01450	HMPREF0010_01118	F911_03019	icmF	575584	0.792	0.071	0	0.781	0	0	0	0.06
HMPREF0010_01450	HMPREF0010_01120	F911_03019	F911_02495	575584	0.791	0.068	0	0.782	0.058	0	0	0
HMPREF0010_01450	HMPREF0010_01121	F911_03019	vasA	575584	0.788	0.07	0	0.782	0	0	0	0
HMPREF0010_01450	HMPREF0010_01122	F911_03019	F911_02497	575584	0.786	0.065	0	0.776	0	0	0	0.062
HMPREF0010_01450	HMPREF0010_01123	F911_03019	F911_02498	575584	0.784	0.067	0	0.778	0	0	0	0.043
HMPREF0010_01450	HMPREF0010_01124	F911_03019	HMPREF0010_01124	575584	0.784	0.055	0	0.781	0	0	0	0
HMPREF0010_01450	HMPREF0010_01125	F911_03019	F911_02500	575584	0.788	0.054	0	0.781	0	0	0	0.062
HMPREF0010_01453	HMPREF0010_00631	F911_03016	HMPREF0010_00631	575584	0.459	0	0	0.459	0	0	0	0
HMPREF0010_01453	HMPREF0010_01109	F911_03016	F911_02484	575584	0.724	0	0	0.724	0	0	0	0
HMPREF0010_01453	HMPREF0010_01111	F911_03016	F911_02486	575584	0.729	0.076	0	0.719	0	0	0	0
HMPREF0010_01453	HMPREF0010_01112	F911_03016	F911_02487	575584	0.69	0.071	0	0.68	0	0	0	0
HMPREF0010_01453	HMPREF0010_01113	F911_03016	F911_02488	575584	0.608	0.057	0	0.602	0	0	0	0
HMPREF0010_01453	HMPREF0010_01117	F911_03016	F911_02492	575584	0.574	0	0	0.574	0	0	0	0
HMPREF0010_01453	HMPREF0010_01118	F911_03016	icmF	575584	0.727	0.073	0	0.718	0	0	0	0
HMPREF0010_01453	HMPREF0010_01120	F911_03016	F911_02495	575584	0.641	0.066	0	0.632	0	0	0	0
HMPREF0010_01453	HMPREF0010_01121	F911_03016	vasA	575584	0.601	0.066	0	0.591	0	0	0	0
HMPREF0010_01453	HMPREF0010_01122	F911_03016	F911_02497	575584	0.672	0.065	0	0.664	0	0	0	0
HMPREF0010_01453	HMPREF0010_01123	F911_03016	F911_02498	575584	0.741	0.062	0	0.736	0	0	0	0
HMPREF0010_01453	HMPREF0010_01124	F911_03016	HMPREF0010_01124	575584	0.441	0.061	0	0.43	0	0	0	0
HMPREF0010_01453	HMPREF0010_01125	F911_03016	F911_02500	575584	0.497	0.061	0	0.487	0	0	0	0
HMPREF0010_01453	HMPREF0010_01450	F911_03016	F911_03019	575584	0.725	0.445	0	0.524	0	0	0	0
HMPREF0010_03005	HMPREF0010_01109	F911_02763	F911_02484	575584	0.771	0.05	0	0.769	0.043	0	0	0
HMPREF0010_03005	HMPREF0010_01111	F911_02763	F911_02486	575584	0.784	0.055	0	0.781	0	0	0	0
HMPREF0010_03005	HMPREF0010_01112	F911_02763	F911_02487	575584	0.785	0.055	0	0.782	0	0	0	0
HMPREF0010_03005	HMPREF0010_01113	F911_02763	F911_02488	575584	0.786	0.045	0	0.78	0	0	0	0.064
HMPREF0010_03005	HMPREF0010_01114	F911_02763	clpV	575584	0.75	0.048	0	0.748	0	0	0	0.043
HMPREF0010_03005	HMPREF0010_01117	F911_02763	F911_02492	575584	0.748	0	0	0.746	0.052	0	0	0
HMPREF0010_03005	HMPREF0010_01118	F911_02763	icmF	575584	0.792	0.071	0	0.781	0	0	0	0.06
HMPREF0010_03005	HMPREF0010_01120	F911_02763	F911_02495	575584	0.791	0.068	0	0.782	0.058	0	0	0
HMPREF0010_03005	HMPREF0010_01121	F911_02763	vasA	575584	0.788	0.07	0	0.782	0	0	0	0
HMPREF0010_03005	HMPREF0010_01122	F911_02763	F911_02497	575584	0.786	0.065	0	0.776	0	0	0	0.062
HMPREF0010_03005	HMPREF0010_01123	F911_02763	F911_02498	575584	0.783	0.067	0	0.777	0	0	0	0.043
HMPREF0010_03005	HMPREF0010_01124	F911_02763	HMPREF0010_01124	575584	0.783	0.055	0	0.78	0	0	0	0
HMPREF0010_03005	HMPREF0010_01125	F911_02763	F911_02500	575584	0.788	0.054	0	0.781	0	0	0	0.062
HMPREF0010_03005	HMPREF0010_01453	F911_02763	F911_03016	575584	0.471	0.046	0	0.469	0	0	0	0
HMPREF0010_03251	HMPREF0010_01109	HMPREF0010_03251	F911_02484	575584	0.773	0.05	0	0.771	0.043	0	0	0
HMPREF0010_03251	HMPREF0010_01111	HMPREF0010_03251	F911_02486	575584	0.784	0.055	0	0.781	0	0	0	0
HMPREF0010_03251	HMPREF0010_01112	HMPREF0010_03251	F911_02487	575584	0.785	0.055	0	0.782	0	0	0	0
HMPREF0010_03251	HMPREF0010_01113	HMPREF0010_03251	F911_02488	575584	0.786	0.045	0	0.78	0	0	0	0.064
HMPREF0010_03251	HMPREF0010_01114	HMPREF0010_03251	clpV	575584	0.743	0.048	0	0.741	0	0	0	0.043
HMPREF0010_03251	HMPREF0010_01117	HMPREF0010_03251	F911_02492	575584	0.762	0	0	0.76	0.052	0	0	0
HMPREF0010_03251	HMPREF0010_01118	HMPREF0010_03251	icmF	575584	0.792	0.071	0	0.781	0	0	0	0.06
HMPREF0010_03251	HMPREF0010_01120	HMPREF0010_03251	F911_02495	575584	0.79	0.068	0	0.781	0.058	0	0	0
HMPREF0010_03251	HMPREF0010_01121	HMPREF0010_03251	vasA	575584	0.788	0.07	0	0.782	0	0	0	0
HMPREF0010_03251	HMPREF0010_01122	HMPREF0010_03251	F911_02497	575584	0.786	0.065	0	0.776	0	0	0	0.062
HMPREF0010_03251	HMPREF0010_01123	HMPREF0010_03251	F911_02498	575584	0.784	0.067	0	0.778	0	0	0	0.043
HMPREF0010_03251	HMPREF0010_01124	HMPREF0010_03251	HMPREF0010_01124	575584	0.783	0.055	0	0.78	0	0	0	0
HMPREF0010_03251	HMPREF0010_01125	HMPREF0010_03251	F911_02500	575584	0.787	0.054	0	0.78	0	0	0	0.062
HMPREF0010_03251	HMPREF0010_01453	HMPREF0010_03251	F911_03016	575584	0.501	0.046	0	0.499	0	0	0	0
HMPREF0010_03468	HMPREF0010_01109	F911_00328	F911_02484	575584	0.764	0.05	0	0.762	0.043	0	0	0
HMPREF0010_03468	HMPREF0010_01111	F911_00328	F911_02486	575584	0.784	0.055	0	0.781	0	0	0	0
HMPREF0010_03468	HMPREF0010_01112	F911_00328	F911_02487	575584	0.785	0.055	0	0.782	0	0	0	0
HMPREF0010_03468	HMPREF0010_01113	F911_00328	F911_02488	575584	0.785	0.045	0	0.779	0	0	0	0.064
HMPREF0010_03468	HMPREF0010_01114	F911_00328	clpV	575584	0.75	0.048	0	0.748	0	0	0	0.043
HMPREF0010_03468	HMPREF0010_01117	F911_00328	F911_02492	575584	0.742	0	0	0.739	0.052	0	0	0
HMPREF0010_03468	HMPREF0010_01118	F911_00328	icmF	575584	0.792	0.071	0	0.781	0	0	0	0.06
HMPREF0010_03468	HMPREF0010_01120	F911_00328	F911_02495	575584	0.791	0.068	0	0.782	0.058	0	0	0
HMPREF0010_03468	HMPREF0010_01121	F911_00328	vasA	575584	0.788	0.07	0	0.782	0	0	0	0
HMPREF0010_03468	HMPREF0010_01122	F911_00328	F911_02497	575584	0.784	0.065	0	0.774	0	0	0	0.062
HMPREF0010_03468	HMPREF0010_01123	F911_00328	F911_02498	575584	0.782	0.067	0	0.776	0	0	0	0.043
HMPREF0010_03468	HMPREF0010_01124	F911_00328	HMPREF0010_01124	575584	0.783	0.055	0	0.78	0	0	0	0
HMPREF0010_03468	HMPREF0010_01125	F911_00328	F911_02500	575584	0.788	0.054	0	0.781	0	0	0	0.062
HMPREF0010_03468	HMPREF0010_01453	F911_00328	F911_03016	575584	0.423	0.046	0	0.42	0	0	0	0
HMPREF0010_03576	HMPREF0010_00631	HMPREF0010_03576	HMPREF0010_00631	575584	0.536	0	0	0.536	0	0	0	0
HMPREF0010_03576	HMPREF0010_01123	HMPREF0010_03576	F911_02498	575584	0.42	0	0	0.42	0	0	0	0
HMPREF0010_01464	HMPREF0010_01463	F911_03005	F911_03006	575584	0.605	0.568	0	0.08602	0	0	0	0.00693
HMPREF0010_02322	HMPREF0010_01347	HMPREF0010_02322	HMPREF0010_01347	575584	0.469	0	0	0	0	0.469	0	0
HMPREF0010_02322	HMPREF0010_01463	HMPREF0010_02322	F911_03006	575584	0.469	0	0	0	0	0.469	0	0
HMPREF0010_02322	HMPREF0010_01464	HMPREF0010_02322	F911_03005	575584	0.469	0	0	0	0	0.469	0	0
HMPREF0010_03144	HMPREF0010_03143	F911_02627	purA	575584	0.563	0.563	0	0	0	0	0	0
HMPREF0010_03145	HMPREF0010_00769	F911_02626	HMPREF0010_00769	575584	0.447	0	0	0	0.052	0.441	0	0
HMPREF0010_03145	HMPREF0010_01347	F911_02626	HMPREF0010_01347	575584	0.444	0.045	0	0	0	0.442	0	0
HMPREF0010_03145	HMPREF0010_01463	F911_02626	F911_03006	575584	0.444	0.045	0	0	0	0.442	0	0
HMPREF0010_03145	HMPREF0010_01464	F911_02626	F911_03005	575584	0.444	0.045	0	0	0	0.442	0	0
HMPREF0010_03145	HMPREF0010_02024	F911_02626	F911_03701	575584	0.474	0.417	0	0	0.058	0	0	0.12
HMPREF0010_03145	HMPREF0010_02322	F911_02626	HMPREF0010_02322	575584	0.445	0	0	0	0	0.445	0	0
HMPREF0010_03145	HMPREF0010_02663	F911_02626	prlC	575584	0.447	0	0	0	0.052	0.441	0	0
HMPREF0010_03145	HMPREF0010_02820	F911_02626	F911_00875	575584	0.523	0	0	0.166	0.065	0.438	0	0
HMPREF0010_03145	HMPREF0010_03143	F911_02626	purA	575584	0.423	0.408	0	0	0	0	0	0.064
HMPREF0010_03145	HMPREF0010_03144	F911_02626	F911_02627	575584	0.576	0.576	0	0	0	0	0	0
HMPREF0010_03536	HMPREF0010_02322	F911_00396	HMPREF0010_02322	575584	0.469	0	0	0	0	0.469	0	0
HMPREF0010_03536	HMPREF0010_03145	F911_00396	F911_02626	575584	0.444	0.045	0	0	0	0.442	0	0
HMPREF0010_02927	HMPREF0010_02926	F911_02842	HMPREF0010_02926	575584	0.85	0.85	0	0	0	0	0	0
HMPREF0010_02928	HMPREF0010_02926	HMPREF0010_02928	HMPREF0010_02926	575584	0.592	0.592	0	0	0	0	0	0
HMPREF0010_02928	HMPREF0010_02927	HMPREF0010_02928	F911_02842	575584	0.598	0.598	0	0	0	0	0	0
HMPREF0010_02929	HMPREF0010_02926	F911_02840	HMPREF0010_02926	575584	0.592	0.592	0	0	0	0	0	0
HMPREF0010_02929	HMPREF0010_02927	F911_02840	F911_02842	575584	0.598	0.598	0	0	0	0	0	0
HMPREF0010_02929	HMPREF0010_02928	F911_02840	HMPREF0010_02928	575584	0.859	0.859	0	0	0	0	0	0
HMPREF0010_02930	HMPREF0010_02926	F911_02839	HMPREF0010_02926	575584	0.401	0.401	0	0	0	0	0	0
HMPREF0010_02930	HMPREF0010_02927	F911_02839	F911_02842	575584	0.404	0.404	0	0	0	0	0	0
HMPREF0010_02930	HMPREF0010_02928	F911_02839	HMPREF0010_02928	575584	0.556	0.556	0	0	0	0	0	0
HMPREF0010_02930	HMPREF0010_02929	F911_02839	F911_02840	575584	0.556	0.556	0	0	0	0	0	0
HMPREF0010_01545	HMPREF0010_00406	F911_02927	F911_01779	575584	0.428	0	0	0.428	0	0	0	0
HMPREF0010_01546	HMPREF0010_01545	F911_02926	F911_02927	575584	0.493	0.493	0	0	0	0	0	0
HMPREF0010_02484	HMPREF0010_01545	F911_00480	F911_02927	575584	0.422	0	0	0	0	0	0.421	0.043
HMPREF0010_03543	HMPREF0010_01545	F911_00403	F911_02927	575584	0.408	0	0	0.408	0	0	0	0
HMPREF0010_00353	HMPREF0010_00210	bamA	F911_01584	575584	0.663	0.062	0	0.219	0	0	0	0.578
HMPREF0010_00355	HMPREF0010_00353	lpxD	bamA	575584	0.933	0.806	0	0.351	0.373	0	0	0.254
HMPREF0010_00357	HMPREF0010_00353	lpxA	bamA	575584	0.884	0.806	0	0.305	0.071	0	0	0.181
HMPREF0010_00357	HMPREF0010_00355	lpxA	lpxD	575584	0.968	0.881	0	0.295596	0.238	0.132	0.292	0.293706
HMPREF0010_00811	HMPREF0010_00210	lptD	F911_01584	575584	0.628	0.043	0	0.597	0	0.115	0	0
HMPREF0010_00811	HMPREF0010_00353	lptD	bamA	575584	0.884	0	0	0.737	0.069	0	0	0.567
HMPREF0010_00811	HMPREF0010_00437	lptD	ftsB	575584	0.412	0	0	0.403	0.057	0	0	0
HMPREF0010_00812	HMPREF0010_00353	surA	bamA	575584	0.973	0.057	0	0.378	0.161	0.801	0	0.772
HMPREF0010_00812	HMPREF0010_00811	surA	lptD	575584	0.983	0.881	0	0.613	0.14	0	0	0.633
HMPREF0010_01168	HMPREF0010_00355	F911_02540	lpxD	575584	0.929	0.368	0	0.534	0.053	0	0	0.777
HMPREF0010_01168	HMPREF0010_00357	F911_02540	lpxA	575584	0.917	0.373	0	0.45	0.055	0	0	0.777
HMPREF0010_01337	HMPREF0010_00353	bamD	bamA	575584	0.999	0.068	0	0.706	0.121	0.986	0.491	0.777
HMPREF0010_01337	HMPREF0010_00811	bamD	lptD	575584	0.689	0	0	0.625	0.061	0.115	0	0.12
HMPREF0010_01337	HMPREF0010_00812	bamD	surA	575584	0.797	0	0	0.242	0.064	0	0	0.737
HMPREF0010_01388	HMPREF0010_00210	bamE	F911_01584	575584	0.461	0	0	0.461	0	0	0	0
HMPREF0010_01388	HMPREF0010_00353	bamE	bamA	575584	0.996	0	0	0.393	0	0.985	0	0.676
HMPREF0010_01388	HMPREF0010_00355	bamE	lpxD	575584	0.561	0	0	0	0	0	0	0.561
HMPREF0010_01388	HMPREF0010_00357	bamE	lpxA	575584	0.614	0	0	0	0	0	0	0.614
HMPREF0010_01388	HMPREF0010_00437	bamE	ftsB	575584	0.47	0	0	0.463	0.054	0	0	0
HMPREF0010_01388	HMPREF0010_00811	bamE	lptD	575584	0.548	0	0	0.431	0	0.115	0	0.175
HMPREF0010_01388	HMPREF0010_00812	bamE	surA	575584	0.751	0.054	0	0.32	0	0.114	0	0.615
HMPREF0010_01388	HMPREF0010_01168	bamE	F911_02540	575584	0.609	0	0	0.322	0.053	0	0	0.44
HMPREF0010_01388	HMPREF0010_01294	bamE	F911_03179	575584	0.57	0	0	0.562	0.056	0	0	0.044
HMPREF0010_01388	HMPREF0010_01337	bamE	bamD	575584	0.997	0	0	0.321	0.056	0.985	0	0.772
HMPREF0010_01389	HMPREF0010_01388	fur	bamE	575584	0.752	0.751	0	0	0	0	0	0.043
HMPREF0010_01646	HMPREF0010_00437	ppx	ftsB	575584	0.444	0.344	0	0.177	0.053	0	0	0
HMPREF0010_01646	HMPREF0010_01168	ppx	F911_02540	575584	0.564	0.373	0	0.261	0.057	0	0	0.12
HMPREF0010_01646	HMPREF0010_01388	ppx	bamE	575584	0.483	0	0	0.483	0	0	0	0
HMPREF0010_01671	HMPREF0010_01388	pcnB	bamE	575584	0.655	0.061	0	0.648	0	0	0	0
HMPREF0010_01724	HMPREF0010_00353	bamB	bamA	575584	0.998	0	0	0.335	0.157	0.975	0.491	0.777
HMPREF0010_01724	HMPREF0010_00812	bamB	surA	575584	0.96	0	0	0.39	0.059	0.801	0	0.692
HMPREF0010_01724	HMPREF0010_01337	bamB	bamD	575584	0.998	0.043	0	0.427	0.06	0.974	0.491	0.775
HMPREF0010_01724	HMPREF0010_01388	bamB	bamE	575584	0.994	0	0	0.334	0	0.974	0	0.734
HMPREF0010_01725	HMPREF0010_00437	HMPREF0010_01725	ftsB	575584	0.714	0	0	0.709	0.06	0	0	0
HMPREF0010_01725	HMPREF0010_01388	HMPREF0010_01725	bamE	575584	0.681	0	0	0.677	0.055	0	0	0
HMPREF0010_01725	HMPREF0010_01724	HMPREF0010_01725	bamB	575584	0.926	0.881	0	0	0.383	0	0	0.068
HMPREF0010_01735	HMPREF0010_01388	F911_03405	bamE	575584	0.526	0	0	0.488	0	0.114	0	0
HMPREF0010_01807	HMPREF0010_00355	F911_03477	lpxD	575584	0.943	0.368	0	0.624	0.053	0	0	0.777
HMPREF0010_01807	HMPREF0010_00357	F911_03477	lpxA	575584	0.929	0.373	0	0.529	0.055	0	0	0.777
HMPREF0010_01807	HMPREF0010_01388	F911_03477	bamE	575584	0.591	0	0	0.291	0.053	0	0	0.44
HMPREF0010_01807	HMPREF0010_01646	F911_03477	ppx	575584	0.595	0.373	0	0.314	0.057	0	0	0.12
HMPREF0010_01987	HMPREF0010_00811	F911_03665	lptD	575584	0.446	0.084	0	0.303	0.06	0.113	0	0.12
HMPREF0010_01987	HMPREF0010_00812	F911_03665	surA	575584	0.53	0.071	0	0.181	0	0	0	0.433
HMPREF0010_01987	HMPREF0010_01294	F911_03665	F911_03179	575584	0.433	0.064	0	0.42	0	0	0	0
HMPREF0010_01987	HMPREF0010_01388	F911_03665	bamE	575584	0.581	0	0	0.581	0	0	0	0
HMPREF0010_01987	HMPREF0010_01646	F911_03665	ppx	575584	0.491	0	0	0.485	0.053	0	0	0
HMPREF0010_01997	HMPREF0010_00210	F911_03675	F911_01584	575584	0.6	0	0	0.568	0	0.113	0	0
HMPREF0010_01997	HMPREF0010_00353	F911_03675	bamA	575584	0.732	0.373	0	0.583	0.056	0	0	0.045
HMPREF0010_01997	HMPREF0010_00355	F911_03675	lpxD	575584	0.546	0.373	0	0.234	0.06	0.114	0	0
HMPREF0010_01997	HMPREF0010_00357	F911_03675	lpxA	575584	0.492	0.373	0	0.198	0.072	0	0	0
HMPREF0010_01997	HMPREF0010_00811	F911_03675	lptD	575584	0.878	0.373	0	0.627	0.053	0.115	0.429	0.12
HMPREF0010_01997	HMPREF0010_00812	F911_03675	surA	575584	0.676	0.263	0	0.529	0.049	0.111	0	0.068
HMPREF0010_01997	HMPREF0010_01337	F911_03675	bamD	575584	0.524	0	0	0.477	0.055	0.115	0	0
HMPREF0010_01997	HMPREF0010_01388	F911_03675	bamE	575584	0.484	0	0	0.431	0.053	0	0	0.12
HMPREF0010_01997	HMPREF0010_01807	F911_03675	F911_03477	575584	0.439	0.106	0	0.336	0.059	0.113	0	0.043
HMPREF0010_02167	HMPREF0010_00437	cbl	ftsB	575584	0.47	0	0	0.47	0	0	0	0
HMPREF0010_02167	HMPREF0010_01388	cbl	bamE	575584	0.445	0	0	0.435	0.059	0	0	0
HMPREF0010_02186	HMPREF0010_00437	recO	ftsB	575584	0.781	0.053	0	0.773	0.067	0	0	0
HMPREF0010_02186	HMPREF0010_01388	recO	bamE	575584	0.406	0	0	0.406	0	0	0	0
HMPREF0010_02607	HMPREF0010_00437	ttg2D	ftsB	575584	0.524	0	0	0.518	0.053	0	0	0
HMPREF0010_02607	HMPREF0010_00812	ttg2D	surA	575584	0.454	0	0	0.445	0.057	0	0	0
HMPREF0010_02607	HMPREF0010_01388	ttg2D	bamE	575584	0.627	0	0	0.627	0	0	0	0
HMPREF0010_02607	HMPREF0010_01725	ttg2D	HMPREF0010_01725	575584	0.617	0	0	0.611	0.056	0	0	0
HMPREF0010_02607	HMPREF0010_01997	ttg2D	F911_03675	575584	0.472	0	0	0.464	0.053	0	0	0.044
HMPREF0010_02888	HMPREF0010_00353	lolA	bamA	575584	0.856	0	0	0.57	0.202	0	0	0.616
HMPREF0010_02888	HMPREF0010_00811	lolA	lptD	575584	0.665	0	0	0.615	0	0	0	0.168
HMPREF0010_02888	HMPREF0010_00812	lolA	surA	575584	0.685	0	0	0.17	0.067	0	0	0.626
HMPREF0010_02888	HMPREF0010_01337	lolA	bamD	575584	0.651	0	0	0.366	0.053	0.115	0	0.421
HMPREF0010_02888	HMPREF0010_01388	lolA	bamE	575584	0.429	0	0	0	0	0	0	0.429
HMPREF0010_02888	HMPREF0010_01724	lolA	bamB	575584	0.519	0	0	0.16	0.058	0	0	0.441
HMPREF0010_02888	HMPREF0010_01997	lolA	F911_03675	575584	0.587	0	0	0.506	0.054	0.115	0	0.12
HMPREF0010_02888	HMPREF0010_02607	lolA	ttg2D	575584	0.465	0	0	0.173	0.324	0	0	0.12
HMPREF0010_03294	HMPREF0010_00811	ampD	lptD	575584	0.698	0	0	0.301	0	0	0	0.586
HMPREF0010_03294	HMPREF0010_01388	ampD	bamE	575584	0.437	0	0	0.437	0	0	0	0
HMPREF0010_03351	HMPREF0010_00353	F911_00189	bamA	575584	0.415	0.066	0	0.333	0.06	0	0	0.12
HMPREF0010_03351	HMPREF0010_00437	F911_00189	ftsB	575584	0.486	0	0	0.48	0.053	0	0	0
HMPREF0010_03351	HMPREF0010_00811	F911_00189	lptD	575584	0.465	0	0	0.418	0	0	0	0.12
HMPREF0010_03351	HMPREF0010_00812	F911_00189	surA	575584	0.828	0.047	0	0.567	0.06	0.124	0	0.573
HMPREF0010_03351	HMPREF0010_01294	F911_00189	F911_03179	575584	0.721	0	0	0.721	0	0	0	0
HMPREF0010_03351	HMPREF0010_01337	F911_00189	bamD	575584	0.578	0.348	0	0.319	0.055	0.114	0	0
HMPREF0010_03351	HMPREF0010_01388	F911_00189	bamE	575584	0.674	0	0	0.645	0	0	0	0.12
HMPREF0010_03351	HMPREF0010_01389	F911_00189	fur	575584	0.447	0.052	0	0	0.053	0.383	0	0.12
HMPREF0010_03351	HMPREF0010_01671	F911_00189	pcnB	575584	0.437	0.07	0	0.396	0.054	0	0	0.066
HMPREF0010_03351	HMPREF0010_01724	F911_00189	bamB	575584	0.68	0.054	0	0.288	0	0	0	0.564
HMPREF0010_03351	HMPREF0010_01725	F911_00189	HMPREF0010_01725	575584	0.406	0.042	0	0.406	0	0	0	0
HMPREF0010_03351	HMPREF0010_01735	F911_00189	F911_03405	575584	0.478	0.043	0	0.152	0.064	0.383	0	0.059
HMPREF0010_03351	HMPREF0010_01987	F911_00189	F911_03665	575584	0.918	0.051	0	0.605	0.063	0.131	0	0.775
HMPREF0010_03351	HMPREF0010_02607	F911_00189	ttg2D	575584	0.599	0.068	0	0.577	0.066	0	0	0
HMPREF0010_03499	HMPREF0010_00210	ftsQ	F911_01584	575584	0.561	0	0	0.526	0	0.113	0	0
HMPREF0010_03499	HMPREF0010_00353	ftsQ	bamA	575584	0.438	0	0	0.321	0	0.134	0	0.121
HMPREF0010_03499	HMPREF0010_00437	ftsQ	ftsB	575584	0.962	0	0	0.727	0	0.855	0	0.12
HMPREF0010_03499	HMPREF0010_00811	ftsQ	lptD	575584	0.743	0	0	0.722	0	0.115	0	0
HMPREF0010_03499	HMPREF0010_01337	ftsQ	bamD	575584	0.547	0.236	0	0.381	0	0.115	0	0.046
HMPREF0010_03499	HMPREF0010_01388	ftsQ	bamE	575584	0.572	0	0	0.572	0	0	0	0
HMPREF0010_03499	HMPREF0010_01671	ftsQ	pcnB	575584	0.429	0.051	0	0.416	0.053	0	0	0
HMPREF0010_03499	HMPREF0010_01725	ftsQ	HMPREF0010_01725	575584	0.716	0	0	0.716	0	0	0	0
HMPREF0010_03499	HMPREF0010_02186	ftsQ	recO	575584	0.72	0	0	0.686	0.053	0.135	0	0.043
HMPREF0010_03499	HMPREF0010_02607	ftsQ	ttg2D	575584	0.609	0	0	0.609	0	0	0	0
HMPREF0010_03499	HMPREF0010_02888	ftsQ	lolA	575584	0.583	0	0	0.54	0.054	0	0	0.12
HMPREF0010_03499	HMPREF0010_03351	ftsQ	F911_00189	575584	0.478	0	0	0.465	0.065	0	0	0
HMPREF0010_03550	HMPREF0010_00353	lptA	bamA	575584	0.462	0	0	0.334	0.157	0	0	0.12
HMPREF0010_03550	HMPREF0010_00811	lptA	lptD	575584	0.923	0.046	0	0.292	0.06	0.785	0.392	0.256
HMPREF0010_03550	HMPREF0010_01388	lptA	bamE	575584	0.543	0	0	0.532	0	0	0	0.064
HMPREF0010_03550	HMPREF0010_01997	lptA	F911_03675	575584	0.746	0.373	0	0.263	0.059	0.114	0.392	0.123
HMPREF0010_03550	HMPREF0010_02607	lptA	ttg2D	575584	0.455	0.373	0	0.151	0.059	0	0	0
HMPREF0010_03550	HMPREF0010_03351	lptA	F911_00189	575584	0.461	0.061	0	0.441	0.053	0	0	0.045
HMPREF0010_03718	HMPREF0010_00437	sspB	ftsB	575584	0.598	0	0	0.598	0	0	0	0
HMPREF0010_03718	HMPREF0010_00811	sspB	lptD	575584	0.543	0	0	0.538	0.053	0	0	0
HMPREF0010_03718	HMPREF0010_01388	sspB	bamE	575584	0.599	0	0	0.594	0.055	0	0	0
HMPREF0010_03718	HMPREF0010_01671	sspB	pcnB	575584	0.575	0	0	0.57	0.053	0	0	0
HMPREF0010_03718	HMPREF0010_01725	sspB	HMPREF0010_01725	575584	0.633	0	0	0.633	0	0	0	0
HMPREF0010_03718	HMPREF0010_02186	sspB	recO	575584	0.621	0	0	0.588	0	0	0	0.12
HMPREF0010_03718	HMPREF0010_03351	sspB	F911_00189	575584	0.404	0	0	0.404	0	0	0	0
HMPREF0010_03718	HMPREF0010_03499	sspB	ftsQ	575584	0.662	0	0	0.662	0	0	0	0
HMPREF0010_03718	HMPREF0010_03550	sspB	lptA	575584	0.431	0	0	0.422	0.056	0	0	0
HMPREF0010_00742	HMPREF0010_00353	F911_02114	bamA	575584	0.644	0.057	0	0.218	0.152	0.446	0	0.131
HMPREF0010_00811	HMPREF0010_00076	lptD	cvpA	575584	0.455	0	0	0.455	0	0	0	0
HMPREF0010_00811	HMPREF0010_00353	lptD	bamA	575584	0.884	0	0	0.737	0.069	0	0	0.567
HMPREF0010_00811	HMPREF0010_00742	lptD	F911_02114	575584	0.549	0.196	0	0.395	0.071	0	0	0.12
HMPREF0010_00812	HMPREF0010_00353	surA	bamA	575584	0.973	0.057	0	0.378	0.161	0.801	0	0.772
HMPREF0010_00812	HMPREF0010_00742	surA	F911_02114	575584	0.571	0.042	0	0.29952	0.06	0.114	0	0.30186
HMPREF0010_00812	HMPREF0010_00811	surA	lptD	575584	0.983	0.881	0	0.613	0.14	0	0	0.633
HMPREF0010_00828	HMPREF0010_00751	npdA	hscA	575584	0.511	0.044	0	0	0	0.188	0.421	0
HMPREF0010_01107	HMPREF0010_00751	HMPREF0010_01107	hscA	575584	0.404	0.059	0	0	0	0.378	0	0.065
HMPREF0010_01107	HMPREF0010_00828	HMPREF0010_01107	npdA	575584	0.61	0.042	0	0	0.056	0.36	0.406	0
HMPREF0010_01329	HMPREF0010_00742	pth	F911_02114	575584	0.437	0.373	0	0	0.053	0.128	0	0
HMPREF0010_01329	HMPREF0010_00812	pth	surA	575584	0.439	0.373	0	0	0.053	0.132	0	0
HMPREF0010_01330	HMPREF0010_01329	rplY	pth	575584	0.871	0.856	0	0	0.06	0	0	0.12
HMPREF0010_01331	HMPREF0010_00742	F911_03142	F911_02114	575584	0.442	0.358	0	0	0.091	0	0	0.121
HMPREF0010_01331	HMPREF0010_00828	F911_03142	npdA	575584	0.462	0.091	0	0	0.052	0.375	0	0.12
HMPREF0010_01331	HMPREF0010_01329	F911_03142	pth	575584	0.808	0.711	0	0	0.21	0.115	0	0.162
HMPREF0010_01331	HMPREF0010_01330	F911_03142	rplY	575584	0.784	0.741	0	0	0.123	0	0	0.125
HMPREF0010_01332	HMPREF0010_01329	ispE	pth	575584	0.565	0.544	0	0	0.084	0	0	0
HMPREF0010_01332	HMPREF0010_01330	ispE	rplY	575584	0.557	0.556	0	0	0	0	0	0
HMPREF0010_01332	HMPREF0010_01331	ispE	F911_03142	575584	0.732	0.623	0	0	0.254	0	0	0.121
HMPREF0010_01333	HMPREF0010_01329	lolB	pth	575584	0.535	0.535	0	0	0	0	0	0
HMPREF0010_01333	HMPREF0010_01330	lolB	rplY	575584	0.547	0.546	0	0	0	0	0	0.043
HMPREF0010_01333	HMPREF0010_01331	lolB	F911_03142	575584	0.612	0.607	0	0	0.053	0	0	0
HMPREF0010_01333	HMPREF0010_01332	lolB	ispE	575584	0.863	0.859	0	0	0.065	0	0	0
HMPREF0010_01334	HMPREF0010_00076	F911_03135	cvpA	575584	0.52	0	0	0.52	0	0	0	0
HMPREF0010_01334	HMPREF0010_00084	F911_03135	tsaD	575584	0.599	0.059	0	0	0	0.591	0	0.043
HMPREF0010_01334	HMPREF0010_00353	F911_03135	bamA	575584	0.585	0	0	0.585	0	0	0	0
HMPREF0010_01334	HMPREF0010_00358	F911_03135	F911_01731	575584	0.489	0	0	0.489	0	0	0	0
HMPREF0010_01334	HMPREF0010_00406	F911_03135	F911_01779	575584	0.512	0	0	0.512	0	0	0	0
HMPREF0010_01334	HMPREF0010_00742	F911_03135	F911_02114	575584	0.669	0.044	0	0.627	0.052	0.135	0	0.045
HMPREF0010_01334	HMPREF0010_00751	F911_03135	hscA	575584	0.727	0.084	0	0	0.066	0.649	0.133	0.116
HMPREF0010_01334	HMPREF0010_00811	F911_03135	lptD	575584	0.679	0	0	0.679	0	0	0	0
HMPREF0010_01334	HMPREF0010_00812	F911_03135	surA	575584	0.605	0.044	0	0.555	0.051	0.135	0	0.045
HMPREF0010_01334	HMPREF0010_00828	F911_03135	npdA	575584	0.731	0	0	0	0.056	0.727	0	0
HMPREF0010_01334	HMPREF0010_01107	F911_03135	HMPREF0010_01107	575584	0.64	0.075	0	0	0.09	0.325	0.42	0.078
HMPREF0010_01334	HMPREF0010_01294	F911_03135	F911_03179	575584	0.592	0	0	0.586	0.056	0	0	0
HMPREF0010_01334	HMPREF0010_01329	F911_03135	pth	575584	0.537	0.535	0	0	0	0	0	0.044
HMPREF0010_01334	HMPREF0010_01330	F911_03135	rplY	575584	0.552	0.546	0	0	0.054	0	0	0
HMPREF0010_01334	HMPREF0010_01331	F911_03135	F911_03142	575584	0.616	0.607	0	0	0.061	0	0	0
HMPREF0010_01334	HMPREF0010_01332	F911_03135	ispE	575584	0.86	0.859	0	0	0	0	0	0
HMPREF0010_01334	HMPREF0010_01333	F911_03135	lolB	575584	0.901	0.881	0	0.193	0.051	0	0	0
HMPREF0010_01335	HMPREF0010_01329	hemA	pth	575584	0.502	0.502	0	0	0	0	0	0
HMPREF0010_01335	HMPREF0010_01330	hemA	rplY	575584	0.51	0.51	0	0	0	0	0	0
HMPREF0010_01335	HMPREF0010_01331	hemA	F911_03142	575584	0.589	0.552	0	0	0	0	0	0.12
HMPREF0010_01335	HMPREF0010_01332	hemA	ispE	575584	0.742	0.731	0	0	0.06	0	0	0.061
HMPREF0010_01335	HMPREF0010_01333	hemA	lolB	575584	0.762	0.757	0	0	0.058	0	0	0
HMPREF0010_01335	HMPREF0010_01334	hemA	F911_03135	575584	0.764	0.757	0	0	0.065	0	0	0
HMPREF0010_01632	HMPREF0010_01334	HMPREF0010_01632	F911_03135	575584	0.508	0.062	0	0.491	0.054	0	0	0
HMPREF0010_01646	HMPREF0010_01334	ppx	F911_03135	575584	0.477	0.047	0	0.179	0	0	0.386	0
HMPREF0010_01671	HMPREF0010_00084	pcnB	tsaD	575584	0.478	0.104	0	0.238	0.234	0	0	0.12
HMPREF0010_01671	HMPREF0010_01334	pcnB	F911_03135	575584	0.526	0.373	0	0.26	0.062	0	0	0
HMPREF0010_01711	HMPREF0010_00076	holA	cvpA	575584	0.46	0	0	0.46	0	0	0	0
HMPREF0010_01711	HMPREF0010_00811	holA	lptD	575584	0.65	0.062	0	0.643	0	0	0	0
HMPREF0010_01711	HMPREF0010_01333	holA	lolB	575584	0.449	0	0	0.399	0.122	0	0	0
HMPREF0010_01711	HMPREF0010_01334	holA	F911_03135	575584	0.641	0.052	0	0.548	0.147	0.134	0	0
HMPREF0010_01734	HMPREF0010_01334	HMPREF0010_01734	F911_03135	575584	0.49	0.063	0	0	0.122	0	0.417	0.063
HMPREF0010_01796	HMPREF0010_00751	HMPREF0010_01796	hscA	575584	0.522	0	0	0	0.058	0.175	0.42	0.065
HMPREF0010_01796	HMPREF0010_01107	HMPREF0010_01796	HMPREF0010_01107	575584	0.402	0.052	0	0	0.055	0.132	0.322	0
HMPREF0010_01796	HMPREF0010_01334	HMPREF0010_01796	F911_03135	575584	0.696	0	0	0	0.063	0.689	0	0
HMPREF0010_01860	HMPREF0010_00076	F911_03530	cvpA	575584	0.423	0	0	0.423	0	0	0	0
HMPREF0010_01860	HMPREF0010_01334	F911_03530	F911_03135	575584	0.481	0	0	0.481	0	0	0	0
HMPREF0010_01938	HMPREF0010_00751	htpG	hscA	575584	0.981	0	0	0	0.591	0.788	0.148	0.775
HMPREF0010_01938	HMPREF0010_01334	htpG	F911_03135	575584	0.855	0.054	0	0	0.163	0.745	0.352	0.065
HMPREF0010_01946	HMPREF0010_00353	rpoC	bamA	575584	0.492	0	0	0.438	0.059	0.118	0	0
HMPREF0010_01946	HMPREF0010_00742	rpoC	F911_02114	575584	0.461	0	0	0	0.056	0.437	0	0.068
HMPREF0010_01946	HMPREF0010_00751	rpoC	hscA	575584	0.541	0	0	0	0.085	0.148	0.411	0.12
HMPREF0010_01946	HMPREF0010_00812	rpoC	surA	575584	0.46	0	0	0	0.055	0.437	0	0.068
HMPREF0010_01946	HMPREF0010_01331	rpoC	F911_03142	575584	0.502	0.042	0	0	0.157	0	0	0.433
HMPREF0010_01946	HMPREF0010_01334	rpoC	F911_03135	575584	0.529	0	0	0	0.063	0.201	0.421	0.043
HMPREF0010_01946	HMPREF0010_01796	rpoC	HMPREF0010_01796	575584	0.547	0	0	0	0.122	0.181	0.421	0
HMPREF0010_01947	HMPREF0010_00353	rpoB	bamA	575584	0.767	0	0	0.707	0.155	0.117	0	0.06
HMPREF0010_01947	HMPREF0010_00751	rpoB	hscA	575584	0.573	0	0	0	0.09	0.19	0.42	0.12
HMPREF0010_01947	HMPREF0010_01334	rpoB	F911_03135	575584	0.499	0	0	0	0.09	0.12	0.421	0.048
HMPREF0010_01947	HMPREF0010_01796	rpoB	HMPREF0010_01796	575584	0.53	0	0	0	0.151	0.121	0.421	0
HMPREF0010_01947	HMPREF0010_01946	rpoB	rpoC	575584	0.999	0.738	0.885	0.782	0.986	0.96	0.73	0.776
HMPREF0010_01952	HMPREF0010_01331	nusG	F911_03142	575584	0.688	0.071	0	0	0.157	0.397	0	0.419
HMPREF0010_01952	HMPREF0010_01334	nusG	F911_03135	575584	0.608	0.045	0	0	0.157	0.26	0.421	0
HMPREF0010_01952	HMPREF0010_01946	nusG	rpoC	575584	0.999	0.453	0	0.543	0.32	0.965	0.421	0.777
HMPREF0010_01952	HMPREF0010_01947	nusG	rpoB	575584	0.987	0.468	0	0.656	0.397	0.649	0.421	0.561
HMPREF0010_01992	HMPREF0010_01294	F911_03670	F911_03179	575584	0.446	0.36	0	0.17	0	0	0	0
HMPREF0010_01992	HMPREF0010_01334	F911_03670	F911_03135	575584	0.488	0	0	0.481	0.055	0	0	0
HMPREF0010_02178	HMPREF0010_00353	mucD	bamA	575584	0.626	0.042	0	0.163	0.063	0	0	0.561
HMPREF0010_02178	HMPREF0010_00812	mucD	surA	575584	0.647	0.078	0	0	0.057	0.123	0	0.592
HMPREF0010_02178	HMPREF0010_01107	mucD	HMPREF0010_01107	575584	0.592	0	0	0	0.042	0.325	0.421	0
HMPREF0010_02178	HMPREF0010_01334	mucD	F911_03135	575584	0.6	0.043	0	0.242	0.072	0.132	0.421	0.043
HMPREF0010_02178	HMPREF0010_01796	mucD	HMPREF0010_01796	575584	0.513	0	0	0	0.063	0.182	0.415	0.044
HMPREF0010_02193	HMPREF0010_00828	F911_01133	npdA	575584	0.528	0.078	0	0	0	0.188	0.421	0
HMPREF0010_02193	HMPREF0010_01107	F911_01133	HMPREF0010_01107	575584	0.404	0.059	0	0	0	0.378	0	0.065
HMPREF0010_02193	HMPREF0010_01334	F911_01133	F911_03135	575584	0.727	0.084	0	0	0.066	0.649	0.133	0.116
HMPREF0010_02193	HMPREF0010_01796	F911_01133	HMPREF0010_01796	575584	0.522	0	0	0	0.058	0.175	0.42	0.065
HMPREF0010_02193	HMPREF0010_01938	F911_01133	htpG	575584	0.926	0	0	0	0.591	0.788	0.148	0.12
HMPREF0010_02193	HMPREF0010_01946	F911_01133	rpoC	575584	0.541	0	0	0	0.085	0.148	0.411	0.12
HMPREF0010_02193	HMPREF0010_01947	F911_01133	rpoB	575584	0.573	0	0	0	0.09	0.19	0.42	0.12
HMPREF0010_02279	HMPREF0010_01334	HMPREF0010_02279	F911_03135	575584	0.59	0	0	0.59	0	0	0	0
HMPREF0010_02280	HMPREF0010_01334	F911_01220	F911_03135	575584	0.567	0	0	0.562	0.053	0	0	0
HMPREF0010_02280	HMPREF0010_01632	F911_01220	HMPREF0010_01632	575584	0.764	0	0	0.762	0.053	0	0	0
HMPREF0010_02280	HMPREF0010_01860	F911_01220	F911_03530	575584	0.592	0	0	0.586	0.057	0	0	0
HMPREF0010_02280	HMPREF0010_01992	F911_01220	F911_03670	575584	0.638	0	0	0.631	0.061	0	0	0
HMPREF0010_02280	HMPREF0010_02279	F911_01220	HMPREF0010_02279	575584	0.919	0.859	0	0.449	0	0	0	0
HMPREF0010_02338	HMPREF0010_00353	F911_01281	bamA	575584	0.623	0.042	0	0.157	0.063	0	0	0.561
HMPREF0010_02338	HMPREF0010_00812	F911_01281	surA	575584	0.647	0.078	0	0	0.057	0.123	0	0.592
HMPREF0010_02338	HMPREF0010_01107	F911_01281	HMPREF0010_01107	575584	0.592	0	0	0	0.042	0.325	0.421	0
HMPREF0010_02338	HMPREF0010_01334	F911_01281	F911_03135	575584	0.494	0.043	0	0	0.072	0.132	0.421	0.043
HMPREF0010_02338	HMPREF0010_01796	F911_01281	HMPREF0010_01796	575584	0.513	0	0	0	0.063	0.182	0.415	0.044
HMPREF0010_02486	HMPREF0010_00084	HMPREF0010_02486	tsaD	575584	0.432	0.354	0	0	0.158	0	0	0
HMPREF0010_02486	HMPREF0010_01334	HMPREF0010_02486	F911_03135	575584	0.548	0.046	0	0	0.146	0.442	0.105	0.061
HMPREF0010_02486	HMPREF0010_01946	HMPREF0010_02486	rpoC	575584	0.63	0	0	0	0.358	0.445	0	0.046
HMPREF0010_02486	HMPREF0010_01952	HMPREF0010_02486	nusG	575584	0.774	0	0	0	0.597	0.444	0	0.073
HMPREF0010_02652	HMPREF0010_00751	rpoA	hscA	575584	0.57	0.061	0	0	0.061	0.191	0.421	0.12
HMPREF0010_02652	HMPREF0010_01330	rpoA	rplY	575584	0.609	0.043	0	0	0.6	0	0	0.061
HMPREF0010_02652	HMPREF0010_01334	rpoA	F911_03135	575584	0.6	0	0	0	0.078	0.311	0.421	0
HMPREF0010_02652	HMPREF0010_01796	rpoA	HMPREF0010_01796	575584	0.646	0	0	0	0.092	0.381	0.421	0
HMPREF0010_02652	HMPREF0010_01946	rpoA	rpoC	575584	0.999	0.373	0	0.571	0.595	0.961	0.73	0.777
HMPREF0010_02652	HMPREF0010_01947	rpoA	rpoB	575584	0.999	0.373	0	0.565	0.787	0.958	0.73	0.774
HMPREF0010_02652	HMPREF0010_01952	rpoA	nusG	575584	0.995	0.357	0	0.378	0.163	0.917	0.421	0.774
HMPREF0010_02652	HMPREF0010_02178	rpoA	mucD	575584	0.431	0.069	0	0.212	0.088	0	0	0.251
HMPREF0010_02652	HMPREF0010_02193	rpoA	F911_01133	575584	0.57	0.061	0	0	0.061	0.191	0.421	0.12
HMPREF0010_02652	HMPREF0010_02338	rpoA	F911_01281	575584	0.408	0.069	0	0.179	0.088	0	0	0.251
HMPREF0010_02677	HMPREF0010_01294	HMPREF0010_02677	F911_03179	575584	0.404	0.043	0	0.403	0	0	0	0
HMPREF0010_02677	HMPREF0010_01334	HMPREF0010_02677	F911_03135	575584	0.552	0.096	0	0.482	0	0.122	0	0
HMPREF0010_02872	HMPREF0010_00076	F911_00928	cvpA	575584	0.587	0	0	0.587	0	0	0	0
HMPREF0010_02872	HMPREF0010_00406	F911_00928	F911_01779	575584	0.641	0	0	0.641	0	0	0	0
HMPREF0010_02872	HMPREF0010_01334	F911_00928	F911_03135	575584	0.492	0	0	0.492	0	0	0	0
HMPREF0010_02872	HMPREF0010_01860	F911_00928	F911_03530	575584	0.449	0	0	0.449	0	0	0	0
HMPREF0010_02872	HMPREF0010_02280	F911_00928	F911_01220	575584	0.456	0	0	0.456	0	0	0	0
HMPREF0010_02903	HMPREF0010_00076	F911_00958	cvpA	575584	0.591	0	0	0.591	0	0	0	0
HMPREF0010_02903	HMPREF0010_01333	F911_00958	lolB	575584	0.59	0	0	0.59	0	0	0	0
HMPREF0010_02903	HMPREF0010_01334	F911_00958	F911_03135	575584	0.561	0	0	0.555	0.056	0	0	0
HMPREF0010_02903	HMPREF0010_01632	F911_00958	HMPREF0010_01632	575584	0.691	0	0	0.685	0.062	0	0	0
HMPREF0010_02903	HMPREF0010_01711	F911_00958	holA	575584	0.436	0	0	0.428	0.056	0	0	0
HMPREF0010_02962	HMPREF0010_00076	F911_02807	cvpA	575584	0.422	0	0	0.422	0	0	0	0
HMPREF0010_02962	HMPREF0010_00353	F911_02807	bamA	575584	0.518	0.045	0	0.456	0.063	0.111	0	0.058
HMPREF0010_02962	HMPREF0010_00742	F911_02807	F911_02114	575584	0.554	0.056	0	0.506	0	0	0	0.121
HMPREF0010_02962	HMPREF0010_00811	F911_02807	lptD	575584	0.454	0.045	0	0.445	0.053	0	0	0
HMPREF0010_02962	HMPREF0010_00812	F911_02807	surA	575584	0.637	0.056	0	0.565	0	0.114	0	0.121
HMPREF0010_02962	HMPREF0010_01332	F911_02807	ispE	575584	0.435	0.435	0	0	0	0	0	0
HMPREF0010_02962	HMPREF0010_01334	F911_02807	F911_03135	575584	0.494	0.059	0	0.476	0.057	0	0	0
HMPREF0010_03054	HMPREF0010_00406	F911_02714	F911_01779	575584	0.561	0	0	0.561	0	0	0	0
HMPREF0010_03054	HMPREF0010_01334	F911_02714	F911_03135	575584	0.514	0	0	0.514	0	0	0	0
HMPREF0010_03054	HMPREF0010_01632	F911_02714	HMPREF0010_01632	575584	0.712	0	0	0.712	0	0	0	0
HMPREF0010_03054	HMPREF0010_02872	F911_02714	F911_00928	575584	0.653	0	0	0.653	0	0	0	0
HMPREF0010_03054	HMPREF0010_02903	F911_02714	F911_00958	575584	0.529	0	0	0.529	0	0	0	0
HMPREF0010_03124	HMPREF0010_00076	HMPREF0010_03124	cvpA	575584	0.565	0	0	0.565	0	0	0	0
HMPREF0010_03124	HMPREF0010_00406	HMPREF0010_03124	F911_01779	575584	0.707	0	0	0.707	0	0	0	0
HMPREF0010_03124	HMPREF0010_00811	HMPREF0010_03124	lptD	575584	0.535	0	0	0.535	0	0	0	0
HMPREF0010_03124	HMPREF0010_01334	HMPREF0010_03124	F911_03135	575584	0.54	0	0	0.54	0	0	0	0
HMPREF0010_03124	HMPREF0010_02279	HMPREF0010_03124	HMPREF0010_02279	575584	0.406	0	0	0.406	0	0	0	0
HMPREF0010_03124	HMPREF0010_02280	HMPREF0010_03124	F911_01220	575584	0.602	0	0	0.602	0	0	0	0
HMPREF0010_03124	HMPREF0010_02872	HMPREF0010_03124	F911_00928	575584	0.776	0	0	0.776	0	0	0	0
HMPREF0010_03124	HMPREF0010_03054	HMPREF0010_03124	F911_02714	575584	0.702	0	0	0.702	0	0	0	0
HMPREF0010_03142	HMPREF0010_01331	hisZ	F911_03142	575584	0.734	0.045	0	0	0.053	0	0.73	0
HMPREF0010_03142	HMPREF0010_01334	hisZ	F911_03135	575584	0.568	0.045	0	0.567	0	0	0	0
HMPREF0010_03142	HMPREF0010_01711	hisZ	holA	575584	0.433	0	0	0.433	0	0	0	0
HMPREF0010_03142	HMPREF0010_02677	hisZ	HMPREF0010_02677	575584	0.565	0	0	0.565	0	0	0	0
HMPREF0010_03351	HMPREF0010_00353	F911_00189	bamA	575584	0.415	0.066	0	0.333	0.06	0	0	0.12
HMPREF0010_03351	HMPREF0010_00742	F911_00189	F911_02114	575584	0.741	0.047	0	0.355	0.06	0.124	0	0.568
HMPREF0010_03351	HMPREF0010_00751	F911_00189	hscA	575584	0.639	0.052	0	0	0.149	0.441	0.232	0.12
HMPREF0010_03351	HMPREF0010_00811	F911_00189	lptD	575584	0.465	0	0	0.418	0	0	0	0.12
HMPREF0010_03351	HMPREF0010_00812	F911_00189	surA	575584	0.828	0.047	0	0.567	0.06	0.124	0	0.573
HMPREF0010_03351	HMPREF0010_01107	F911_00189	HMPREF0010_01107	575584	0.49	0	0	0	0.056	0.473	0	0.059
HMPREF0010_03351	HMPREF0010_01294	F911_00189	F911_03179	575584	0.721	0	0	0.721	0	0	0	0
HMPREF0010_03351	HMPREF0010_01331	F911_00189	F911_03142	575584	0.418	0.042	0	0	0.044	0	0	0.416
HMPREF0010_03351	HMPREF0010_01334	F911_00189	F911_03135	575584	0.732	0	0	0.549	0.064	0.279	0.202	0.07
HMPREF0010_03351	HMPREF0010_01671	F911_00189	pcnB	575584	0.437	0.07	0	0.396	0.054	0	0	0.066
HMPREF0010_03351	HMPREF0010_01711	F911_00189	holA	575584	0.578	0	0	0.578	0	0	0	0
HMPREF0010_03351	HMPREF0010_01796	F911_00189	HMPREF0010_01796	575584	0.414	0	0	0	0.056	0.403	0	0.045
HMPREF0010_03351	HMPREF0010_01938	F911_00189	htpG	575584	0.811	0	0	0	0.145	0.742	0.143	0.12
HMPREF0010_03351	HMPREF0010_01946	F911_00189	rpoC	575584	0.487	0	0	0	0	0.441	0	0.12
HMPREF0010_03351	HMPREF0010_01947	F911_00189	rpoB	575584	0.496	0	0	0	0.051	0.445	0	0.12
HMPREF0010_03351	HMPREF0010_01952	F911_00189	nusG	575584	0.503	0.047	0	0	0.065	0.442	0	0.12
HMPREF0010_03351	HMPREF0010_02178	F911_00189	mucD	575584	0.559	0.061	0	0.165	0.053	0.122	0	0.428
HMPREF0010_03351	HMPREF0010_02193	F911_00189	F911_01133	575584	0.639	0.052	0	0	0.149	0.441	0.232	0.12
HMPREF0010_03351	HMPREF0010_02338	F911_00189	F911_01281	575584	0.493	0.061	0	0	0.053	0.122	0	0.428
HMPREF0010_03351	HMPREF0010_02677	F911_00189	HMPREF0010_02677	575584	0.557	0.043	0	0.557	0	0	0	0
HMPREF0010_03389	HMPREF0010_00751	dnaJ	hscA	575584	0.995	0.373	0	0.781	0.596	0.79	0.421	0.439
HMPREF0010_03389	HMPREF0010_00828	dnaJ	npdA	575584	0.482	0	0	0	0.052	0.133	0.421	0
HMPREF0010_03389	HMPREF0010_01334	dnaJ	F911_03135	575584	0.849	0.063	0	0	0.089	0.729	0.421	0.05
HMPREF0010_03389	HMPREF0010_01938	dnaJ	htpG	575584	0.947	0	0	0	0.6	0.67	0.077	0.619
HMPREF0010_03389	HMPREF0010_02193	dnaJ	F911_01133	575584	0.992	0.373	0	0.781	0.596	0.79	0.421	0.12
HMPREF0010_03389	HMPREF0010_03351	dnaJ	F911_00189	575584	0.644	0.042	0	0	0.089	0.335	0.412	0.12
HMPREF0010_03452	HMPREF0010_00751	F911_00312	hscA	575584	0.404	0.059	0	0	0	0.378	0	0.065
HMPREF0010_03452	HMPREF0010_00828	F911_00312	npdA	575584	0.61	0.042	0	0	0.056	0.36	0.406	0
HMPREF0010_03452	HMPREF0010_01107	F911_00312	HMPREF0010_01107	575584	0.463	0	0	0.39	0.157	0	0	0
HMPREF0010_03452	HMPREF0010_01334	F911_00312	F911_03135	575584	0.64	0.075	0	0	0.09	0.325	0.42	0.078
HMPREF0010_03452	HMPREF0010_01796	F911_00312	HMPREF0010_01796	575584	0.402	0.052	0	0	0.055	0.132	0.322	0
HMPREF0010_03452	HMPREF0010_02178	F911_00312	mucD	575584	0.592	0	0	0	0.042	0.325	0.421	0
HMPREF0010_03452	HMPREF0010_02193	F911_00312	F911_01133	575584	0.404	0.059	0	0	0	0.378	0	0.065
HMPREF0010_03452	HMPREF0010_02338	F911_00312	F911_01281	575584	0.592	0	0	0	0.042	0.325	0.421	0
HMPREF0010_03452	HMPREF0010_03351	F911_00312	F911_00189	575584	0.49	0	0	0	0.056	0.473	0	0.059
HMPREF0010_03512	HMPREF0010_00742	guaB	F911_02114	575584	0.538	0.45	0	0	0	0.124	0	0.12
HMPREF0010_03512	HMPREF0010_00751	guaB	hscA	575584	0.582	0.047	0	0	0.157	0.181	0	0.44
HMPREF0010_03512	HMPREF0010_00812	guaB	surA	575584	0.538	0.45	0	0	0	0.124	0	0.12
HMPREF0010_03512	HMPREF0010_01331	guaB	F911_03142	575584	0.649	0.078	0	0	0.393	0	0	0.424
HMPREF0010_03512	HMPREF0010_01334	guaB	F911_03135	575584	0.505	0.053	0	0	0.141	0.441	0	0
HMPREF0010_03512	HMPREF0010_01646	guaB	ppx	575584	0.497	0.446	0	0	0	0.112	0	0.06
HMPREF0010_03512	HMPREF0010_01734	guaB	HMPREF0010_01734	575584	0.485	0.047	0	0	0.066	0	0.412	0.133
HMPREF0010_03512	HMPREF0010_01796	guaB	HMPREF0010_01796	575584	0.4	0.053	0	0	0.153	0.31	0	0.044
HMPREF0010_03512	HMPREF0010_01946	guaB	rpoC	575584	0.809	0	0	0	0.575	0.351	0	0.364
HMPREF0010_03512	HMPREF0010_01947	guaB	rpoB	575584	0.783	0	0	0	0.597	0.133	0	0.431
HMPREF0010_03512	HMPREF0010_02193	guaB	F911_01133	575584	0.582	0.047	0	0	0.157	0.181	0	0.44
HMPREF0010_03512	HMPREF0010_02652	guaB	rpoA	575584	0.541	0.062	0	0	0.376	0.164	0	0.174
HMPREF0010_03659	HMPREF0010_00742	dnaK	F911_02114	575584	0.477	0	0	0	0.051	0.114	0	0.429
HMPREF0010_03659	HMPREF0010_00751	dnaK	hscA	575584	0.672	0	0	0.115736	0	0.124	0.544	0.1147
HMPREF0010_03659	HMPREF0010_00812	dnaK	surA	575584	0.65	0	0	0	0.051	0.114	0	0.618
HMPREF0010_03659	HMPREF0010_00828	dnaK	npdA	575584	0.511	0.044	0	0	0	0.188	0.421	0
HMPREF0010_03659	HMPREF0010_01107	dnaK	HMPREF0010_01107	575584	0.404	0.059	0	0	0	0.378	0	0.065
HMPREF0010_03659	HMPREF0010_01331	dnaK	F911_03142	575584	0.437	0.057	0	0	0.06	0	0	0.416
HMPREF0010_03659	HMPREF0010_01334	dnaK	F911_03135	575584	0.727	0.084	0	0	0.066	0.649	0.133	0.116
HMPREF0010_03659	HMPREF0010_01796	dnaK	HMPREF0010_01796	575584	0.55	0	0	0	0.058	0.175	0.42	0.12
HMPREF0010_03659	HMPREF0010_01938	dnaK	htpG	575584	0.982	0	0	0	0.606	0.788	0.148	0.777
HMPREF0010_03659	HMPREF0010_01946	dnaK	rpoC	575584	0.859	0	0	0	0.085	0.148	0.411	0.731
HMPREF0010_03659	HMPREF0010_01947	dnaK	rpoB	575584	0.837	0	0	0.156	0.09	0.19	0.42	0.619
HMPREF0010_03659	HMPREF0010_02178	dnaK	mucD	575584	0.678	0.052	0	0	0	0.155	0	0.631
HMPREF0010_03659	HMPREF0010_02193	dnaK	F911_01133	575584	0.43	0	0	0.194718	0	0	0.286	0.022161
HMPREF0010_03659	HMPREF0010_02338	dnaK	F911_01281	575584	0.678	0.052	0	0	0	0.155	0	0.631
HMPREF0010_03659	HMPREF0010_02652	dnaK	rpoA	575584	0.89	0.061	0	0	0.061	0.191	0.421	0.776
HMPREF0010_03659	HMPREF0010_03351	dnaK	F911_00189	575584	0.736	0.052	0	0	0.149	0.441	0.232	0.356
HMPREF0010_03659	HMPREF0010_03389	dnaK	dnaJ	575584	0.999	0.373	0	0.782	0.77	0.814	0.421	0.777
HMPREF0010_03659	HMPREF0010_03452	dnaK	F911_00312	575584	0.404	0.059	0	0	0	0.378	0	0.065
HMPREF0010_03659	HMPREF0010_03512	dnaK	guaB	575584	0.582	0.047	0	0	0.157	0.181	0	0.44
HMPREF0010_03712	HMPREF0010_00742	apaH	F911_02114	575584	0.567	0.373	0	0	0.052	0.177	0.203	0.061
HMPREF0010_03712	HMPREF0010_00811	apaH	lptD	575584	0.48	0.373	0	0.205	0	0	0	0
HMPREF0010_03712	HMPREF0010_00812	apaH	surA	575584	0.594	0.373	0	0	0.052	0.177	0.203	0.12
HMPREF0010_03712	HMPREF0010_01107	apaH	HMPREF0010_01107	575584	0.517	0.047	0	0	0.056	0.185	0.42	0
HMPREF0010_03712	HMPREF0010_01334	apaH	F911_03135	575584	0.686	0	0	0	0.092	0.446	0.421	0.05
HMPREF0010_03712	HMPREF0010_01711	apaH	holA	575584	0.461	0.045	0	0.445	0.066	0	0	0
HMPREF0010_03712	HMPREF0010_01734	apaH	HMPREF0010_01734	575584	0.523	0.059	0	0	0.056	0.182	0.421	0.043
HMPREF0010_03712	HMPREF0010_01938	apaH	htpG	575584	0.731	0	0	0.165	0	0.633	0.186	0.051
HMPREF0010_03712	HMPREF0010_02178	apaH	mucD	575584	0.49	0.053	0	0	0	0.155	0.414	0
HMPREF0010_03712	HMPREF0010_02338	apaH	F911_01281	575584	0.49	0.053	0	0	0	0.155	0.414	0
HMPREF0010_03712	HMPREF0010_03351	apaH	F911_00189	575584	0.557	0.047	0	0.493	0.06	0.141	0	0
HMPREF0010_03712	HMPREF0010_03452	apaH	F911_00312	575584	0.521	0.054	0	0	0.056	0.185	0.42	0
HMPREF0010_03712	HMPREF0010_03512	apaH	guaB	575584	0.474	0.069	0	0	0.145	0.335	0	0.125
HMPREF0010_01288	HMPREF0010_01287	HMPREF0010_01288	dcd	575584	0.46	0.46	0	0	0	0	0	0
HMPREF0010_01289	HMPREF0010_01288	HMPREF0010_01289	HMPREF0010_01288	575584	0.619	0.517	0	0	0.243	0	0	0
HMPREF0010_01290	HMPREF0010_01288	F911_03183	HMPREF0010_01288	575584	0.49	0.49	0	0	0	0	0	0
HMPREF0010_01290	HMPREF0010_01289	F911_03183	HMPREF0010_01289	575584	0.815	0.815	0	0	0	0	0	0
HMPREF0010_01291	HMPREF0010_01288	HMPREF0010_01291	HMPREF0010_01288	575584	0.5	0.5	0	0	0	0	0	0
HMPREF0010_01291	HMPREF0010_01289	HMPREF0010_01291	HMPREF0010_01289	575584	0.815	0.815	0	0	0	0	0	0
HMPREF0010_01291	HMPREF0010_01290	HMPREF0010_01291	F911_03183	575584	0.859	0.859	0	0	0	0	0	0
HMPREF0010_01697	HMPREF0010_01696	F911_03367	acnA	575584	0.565	0.559	0	0	0.053	0	0	0
HMPREF0010_01698	HMPREF0010_01696	F911_03368	acnA	575584	0.566	0.559	0	0	0.056	0	0	0
HMPREF0010_01698	HMPREF0010_01697	F911_03368	F911_03367	575584	0.884	0.859	0	0.211	0	0	0	0
HMPREF0010_01699	HMPREF0010_01696	F911_03369	acnA	575584	0.417	0.417	0	0	0	0	0	0
HMPREF0010_01699	HMPREF0010_01697	F911_03369	F911_03367	575584	0.616	0.616	0	0	0	0	0	0
HMPREF0010_01699	HMPREF0010_01698	F911_03369	F911_03368	575584	0.616	0.616	0	0	0	0	0	0
HMPREF0010_01700	HMPREF0010_01697	prfC	F911_03367	575584	0.647	0.647	0	0	0	0	0	0
HMPREF0010_01700	HMPREF0010_01698	prfC	F911_03368	575584	0.474	0.473	0	0	0	0	0	0
HMPREF0010_01700	HMPREF0010_01699	prfC	F911_03369	575584	0.644	0.644	0	0	0	0	0	0
HMPREF0010_00803	HMPREF0010_00751	msbA	hscA	575584	0.514	0	0	0	0.059	0.182	0.368	0.12
HMPREF0010_00824	HMPREF0010_00751	F911_02196	hscA	575584	0.514	0	0	0	0.059	0.182	0.368	0.12
HMPREF0010_01239	HMPREF0010_00751	F911_03234	hscA	575584	0.548	0	0	0	0.055	0.443	0.207	0.045
HMPREF0010_01239	HMPREF0010_00803	F911_03234	msbA	575584	0.428	0	0	0	0.057	0	0.419	0
HMPREF0010_01239	HMPREF0010_00824	F911_03234	F911_02196	575584	0.428	0	0	0	0.057	0	0.419	0
HMPREF0010_01281	HMPREF0010_00751	metG	hscA	575584	0.611	0.058	0	0.157	0.147	0.131	0	0.442
HMPREF0010_01281	HMPREF0010_01239	metG	F911_03234	575584	0.452	0.044	0	0	0.054	0.443	0	0
HMPREF0010_01651	HMPREF0010_00751	pheT	hscA	575584	0.42	0.075	0	0	0.155	0.131	0	0.248
HMPREF0010_01651	HMPREF0010_01239	pheT	F911_03234	575584	0.835	0	0	0	0.056	0.833	0	0
HMPREF0010_01651	HMPREF0010_01281	pheT	metG	575584	0.999	0.471	0	0	0.61	0.958	0.803	0.782
HMPREF0010_01755	HMPREF0010_01281	leuA	metG	575584	0.507	0.061	0	0	0.155	0	0	0.429
HMPREF0010_01755	HMPREF0010_01651	leuA	pheT	575584	0.402	0.074	0	0	0.237	0	0	0.222
HMPREF0010_01756	HMPREF0010_01755	metX	leuA	575584	0.623	0.617	0	0	0.053	0	0	0
HMPREF0010_01757	HMPREF0010_01651	metW	pheT	575584	0.555	0.349	0	0	0.122	0.132	0.209	0.043
HMPREF0010_01757	HMPREF0010_01755	metW	leuA	575584	0.617	0.617	0	0	0	0	0	0
HMPREF0010_01757	HMPREF0010_01756	metW	metX	575584	0.997	0.881	0.888	0.78	0.058	0	0	0.121
HMPREF0010_01758	HMPREF0010_00751	HMPREF0010_01758	hscA	575584	0.548	0	0	0	0.055	0.443	0.207	0.045
HMPREF0010_01758	HMPREF0010_00803	HMPREF0010_01758	msbA	575584	0.428	0	0	0	0.057	0	0.419	0
HMPREF0010_01758	HMPREF0010_00824	HMPREF0010_01758	F911_02196	575584	0.497	0	0	0.156	0.057	0	0.419	0
HMPREF0010_01758	HMPREF0010_01070	HMPREF0010_01758	F911_02441	575584	0.782	0	0.032	0.782	0	0	0	0
HMPREF0010_01758	HMPREF0010_01239	HMPREF0010_01758	F911_03234	575584	0.501	0	0.327	0.261188	0	0	0	0
HMPREF0010_01758	HMPREF0010_01281	HMPREF0010_01758	metG	575584	0.452	0.044	0	0	0.054	0.443	0	0
HMPREF0010_01758	HMPREF0010_01651	HMPREF0010_01758	pheT	575584	0.835	0	0	0	0.056	0.833	0	0
HMPREF0010_01758	HMPREF0010_01755	HMPREF0010_01758	leuA	575584	0.623	0.617	0	0	0.056	0	0	0
HMPREF0010_01758	HMPREF0010_01756	HMPREF0010_01758	metX	575584	0.864	0.859	0	0	0.074	0	0	0
HMPREF0010_01758	HMPREF0010_01757	HMPREF0010_01758	metW	575584	0.861	0.859	0	0	0.053	0	0	0
HMPREF0010_01759	HMPREF0010_01755	rdgB	leuA	575584	0.419	0.41	0	0	0.054	0	0	0
HMPREF0010_01759	HMPREF0010_01756	rdgB	metX	575584	0.69	0.689	0	0	0	0	0	0
HMPREF0010_01759	HMPREF0010_01757	rdgB	metW	575584	0.695	0.689	0	0	0.058	0	0	0
HMPREF0010_01759	HMPREF0010_01758	rdgB	HMPREF0010_01758	575584	0.551	0.539	0	0	0.065	0	0	0
HMPREF0010_01867	HMPREF0010_01239	csaA	F911_03234	575584	0.449	0	0	0	0.052	0.443	0	0
HMPREF0010_01867	HMPREF0010_01281	csaA	metG	575584	0.939	0.373	0	0	0.163	0.809	0.421	0.12
HMPREF0010_01867	HMPREF0010_01651	csaA	pheT	575584	0.799	0.373	0	0	0.235	0.364	0.369	0.12
HMPREF0010_01867	HMPREF0010_01758	csaA	HMPREF0010_01758	575584	0.449	0	0	0	0.052	0.443	0	0
HMPREF0010_02016	HMPREF0010_01239	ppa	F911_03234	575584	0.455	0	0	0	0.092	0.425	0	0
HMPREF0010_02016	HMPREF0010_01281	ppa	metG	575584	0.522	0.057	0	0	0.123	0.116	0	0.424
HMPREF0010_02016	HMPREF0010_01651	ppa	pheT	575584	0.493	0.077	0	0	0.145	0	0	0.41
HMPREF0010_02016	HMPREF0010_01758	ppa	HMPREF0010_01758	575584	0.455	0	0	0	0.092	0.425	0	0
HMPREF0010_02193	HMPREF0010_00803	F911_01133	msbA	575584	0.51	0	0	0	0.051	0.182	0.368	0.12
HMPREF0010_02193	HMPREF0010_00824	F911_01133	F911_02196	575584	0.51	0	0	0	0.051	0.182	0.368	0.12
HMPREF0010_02193	HMPREF0010_01239	F911_01133	F911_03234	575584	0.55	0.046	0	0	0.056	0.443	0.207	0.045
HMPREF0010_02193	HMPREF0010_01281	F911_01133	metG	575584	0.558	0.058	0	0	0.147	0.131	0	0.442
HMPREF0010_02193	HMPREF0010_01651	F911_01133	pheT	575584	0.42	0.075	0	0	0.155	0.131	0	0.248
HMPREF0010_02193	HMPREF0010_01758	F911_01133	HMPREF0010_01758	575584	0.548	0	0	0	0.055	0.443	0.207	0.045
HMPREF0010_02308	HMPREF0010_00751	F911_01248	hscA	575584	0.51	0	0	0	0.051	0.182	0.368	0.12
HMPREF0010_02308	HMPREF0010_01239	F911_01248	F911_03234	575584	0.428	0	0	0	0.057	0	0.419	0
HMPREF0010_02308	HMPREF0010_01758	F911_01248	HMPREF0010_01758	575584	0.428	0	0	0	0.057	0	0.419	0
HMPREF0010_02308	HMPREF0010_02193	F911_01248	F911_01133	575584	0.51	0	0	0	0.051	0.182	0.368	0.12
HMPREF0010_02309	HMPREF0010_00751	F911_01249	hscA	575584	0.51	0	0	0	0.051	0.182	0.368	0.12
HMPREF0010_02309	HMPREF0010_01239	F911_01249	F911_03234	575584	0.428	0	0	0	0.057	0	0.419	0
HMPREF0010_02309	HMPREF0010_01758	F911_01249	HMPREF0010_01758	575584	0.428	0	0	0	0.057	0	0.419	0
HMPREF0010_02309	HMPREF0010_02193	F911_01249	F911_01133	575584	0.575	0	0	0.169	0.051	0.182	0.368	0.12
HMPREF0010_02309	HMPREF0010_02308	F911_01249	F911_01248	575584	0.909	0.87	0	0.302634	0	0	0	0
HMPREF0010_02491	HMPREF0010_01070	HMPREF0010_02491	F911_02441	575584	0.682	0	0	0.682	0	0	0	0
HMPREF0010_02491	HMPREF0010_01239	HMPREF0010_02491	F911_03234	575584	0.685	0	0	0.685	0	0	0	0
HMPREF0010_02491	HMPREF0010_01758	HMPREF0010_02491	HMPREF0010_01758	575584	0.585	0	0	0.585	0	0	0	0
HMPREF0010_03252	HMPREF0010_00751	F911_00092	hscA	575584	0.548	0	0	0	0.055	0.443	0.207	0.045
HMPREF0010_03252	HMPREF0010_00803	F911_00092	msbA	575584	0.428	0	0	0	0.057	0	0.419	0
HMPREF0010_03252	HMPREF0010_00824	F911_00092	F911_02196	575584	0.428	0	0	0	0.057	0	0.419	0
HMPREF0010_03252	HMPREF0010_01281	F911_00092	metG	575584	0.452	0.044	0	0	0.054	0.443	0	0
HMPREF0010_03252	HMPREF0010_01651	F911_00092	pheT	575584	0.835	0	0	0	0.056	0.833	0	0
HMPREF0010_03252	HMPREF0010_01758	F911_00092	HMPREF0010_01758	575584	0.595	0	0.467	0.24242	0	0	0	0
HMPREF0010_03252	HMPREF0010_01867	F911_00092	csaA	575584	0.449	0	0	0	0.052	0.443	0	0
HMPREF0010_03252	HMPREF0010_02016	F911_00092	ppa	575584	0.455	0	0	0	0.092	0.425	0	0
HMPREF0010_03252	HMPREF0010_02193	F911_00092	F911_01133	575584	0.55	0.046	0	0	0.056	0.443	0.207	0.045
HMPREF0010_03252	HMPREF0010_02308	F911_00092	F911_01248	575584	0.428	0	0	0	0.057	0	0.419	0
HMPREF0010_03252	HMPREF0010_02309	F911_00092	F911_01249	575584	0.428	0	0	0	0.057	0	0.419	0
HMPREF0010_03252	HMPREF0010_02491	F911_00092	HMPREF0010_02491	575584	0.675	0	0	0.675	0	0	0	0
HMPREF0010_03284	HMPREF0010_01239	degT	F911_03234	575584	0.446	0	0	0	0	0.446	0	0
HMPREF0010_03284	HMPREF0010_01758	degT	HMPREF0010_01758	575584	0.446	0	0	0	0	0.446	0	0
HMPREF0010_03284	HMPREF0010_03252	degT	F911_00092	575584	0.446	0	0	0	0	0.446	0	0
HMPREF0010_03659	HMPREF0010_00751	dnaK	hscA	575584	0.672	0	0	0.115736	0	0.124	0.544	0.1147
HMPREF0010_03659	HMPREF0010_00803	dnaK	msbA	575584	0.512	0	0	0	0.051	0.182	0.368	0.124
HMPREF0010_03659	HMPREF0010_00824	dnaK	F911_02196	575584	0.512	0	0	0	0.051	0.182	0.368	0.124
HMPREF0010_03659	HMPREF0010_01239	dnaK	F911_03234	575584	0.548	0	0	0	0.055	0.443	0.207	0.045
HMPREF0010_03659	HMPREF0010_01281	dnaK	metG	575584	0.558	0.058	0	0	0.147	0.131	0	0.442
HMPREF0010_03659	HMPREF0010_01651	dnaK	pheT	575584	0.42	0.075	0	0	0.155	0.131	0	0.248
HMPREF0010_03659	HMPREF0010_01758	dnaK	HMPREF0010_01758	575584	0.548	0	0	0	0.055	0.443	0.207	0.045
HMPREF0010_03659	HMPREF0010_02193	dnaK	F911_01133	575584	0.43	0	0	0.194718	0	0	0.286	0.022161
HMPREF0010_03659	HMPREF0010_02308	dnaK	F911_01248	575584	0.51	0	0	0	0.051	0.182	0.368	0.12
HMPREF0010_03659	HMPREF0010_02309	dnaK	F911_01249	575584	0.51	0	0	0	0.051	0.182	0.368	0.12
HMPREF0010_03659	HMPREF0010_03252	dnaK	F911_00092	575584	0.548	0	0	0	0.055	0.443	0.207	0.045
HMPREF0010_03700	HMPREF0010_01239	tyrS	F911_03234	575584	0.415	0	0	0	0.065	0.401	0	0
HMPREF0010_03700	HMPREF0010_01281	tyrS	metG	575584	0.938	0.443	0	0	0.369	0.175	0.421	0.692
HMPREF0010_03700	HMPREF0010_01651	tyrS	pheT	575584	0.899	0.47	0	0	0.398	0.177	0.421	0.443
HMPREF0010_03700	HMPREF0010_01758	tyrS	HMPREF0010_01758	575584	0.415	0	0	0	0.065	0.401	0	0
HMPREF0010_03700	HMPREF0010_01867	tyrS	csaA	575584	0.734	0.373	0	0	0.149	0.175	0.421	0.12
HMPREF0010_03700	HMPREF0010_03252	tyrS	F911_00092	575584	0.415	0	0	0	0.065	0.401	0	0
HMPREF0010_03754	HMPREF0010_01239	HMPREF0010_03754	F911_03234	575584	0.851	0.06	0.332	0.782	0	0	0	0
HMPREF0010_03754	HMPREF0010_01758	HMPREF0010_03754	HMPREF0010_01758	575584	0.786	0.06	0	0.782	0	0	0	0
HMPREF0010_03754	HMPREF0010_02491	HMPREF0010_03754	HMPREF0010_02491	575584	0.69	0	0	0.69	0	0	0	0
HMPREF0010_03754	HMPREF0010_03252	HMPREF0010_03754	F911_00092	575584	0.459	0.06	0.274	0.243202	0	0	0	0
HMPREF0010_01821	HMPREF0010_01820	F911_03491	leuB	575584	0.748	0.748	0	0	0	0	0	0
HMPREF0010_01822	HMPREF0010_01820	leuD	leuB	575584	0.999	0.669	0	0.72	0.761	0.178	0.971	0.773
HMPREF0010_01822	HMPREF0010_01821	leuD	F911_03491	575584	0.574	0.574	0	0	0	0	0	0
HMPREF0010_01823	HMPREF0010_01820	leuC	leuB	575584	0.999	0.649	0	0.732	0.831	0.552	0.971	0.665
HMPREF0010_01823	HMPREF0010_01821	leuC	F911_03491	575584	0.539	0.539	0	0	0	0	0	0
HMPREF0010_01823	HMPREF0010_01822	leuC	leuD	575584	0.999	0.859	0.784	0.782	0.639	0.751	0.971	0.772
HMPREF0010_01824	HMPREF0010_01821	F911_03494	F911_03491	575584	0.408	0.408	0	0	0	0	0	0
HMPREF0010_01824	HMPREF0010_01822	F911_03494	leuD	575584	0.584	0.584	0	0	0	0	0	0
HMPREF0010_01824	HMPREF0010_01823	F911_03494	leuC	575584	0.624	0.624	0	0	0	0	0	0
HMPREF0010_00488	HMPREF0010_00125	F911_01862	HMPREF0010_00125	575584	0.458	0	0	0.458	0	0	0	0
HMPREF0010_01364	HMPREF0010_01363	HMPREF0010_01364	F911_03104	575584	0.504	0.488	0	0.032062	0	0	0	0
HMPREF0010_01710	HMPREF0010_00488	lptE	F911_01862	575584	0.432	0	0	0.432	0	0	0	0
HMPREF0010_02013	HMPREF0010_00125	F911_03691	HMPREF0010_00125	575584	0.415	0	0	0.415	0	0	0	0
HMPREF0010_02013	HMPREF0010_00488	F911_03691	F911_01862	575584	0.781	0	0	0.781	0	0	0	0
HMPREF0010_02013	HMPREF0010_01211	F911_03691	HMPREF0010_01211	575584	0.414	0	0	0.407	0.053	0	0	0
HMPREF0010_02013	HMPREF0010_01363	F911_03691	F911_03104	575584	0.515	0	0	0.509	0.053	0	0	0
HMPREF0010_02013	HMPREF0010_01364	F911_03691	HMPREF0010_01364	575584	0.436	0	0	0.429	0.053	0	0	0
HMPREF0010_02013	HMPREF0010_01710	F911_03691	lptE	575584	0.54	0	0	0.54	0	0	0	0
HMPREF0010_02014	HMPREF0010_02013	HMPREF0010_02014	F911_03691	575584	0.674	0.674	0	0	0	0	0	0
HMPREF0010_02234	HMPREF0010_02013	F911_01174	F911_03691	575584	0.478	0	0	0.478	0	0	0	0
HMPREF0010_02524	HMPREF0010_02013	HMPREF0010_02524	F911_03691	575584	0.483	0	0	0.483	0	0	0	0
HMPREF0010_02752	HMPREF0010_02013	F911_00802	F911_03691	575584	0.439	0	0	0.439	0	0	0	0
HMPREF0010_03124	HMPREF0010_01710	HMPREF0010_03124	lptE	575584	0.73	0	0	0.73	0	0	0	0
HMPREF0010_03124	HMPREF0010_02013	HMPREF0010_03124	F911_03691	575584	0.548	0	0	0.548	0	0	0	0
HMPREF0010_03244	HMPREF0010_02013	F911_00084	F911_03691	575584	0.618	0	0	0.618	0	0	0	0
HMPREF0010_03212	HMPREF0010_03211	HMPREF0010_03212	F911_00049	575584	0.486	0.486	0	0	0	0	0	0
HMPREF0010_03213	HMPREF0010_03211	F911_00051	F911_00049	575584	0.486	0.486	0	0	0	0	0	0
HMPREF0010_03213	HMPREF0010_03212	F911_00051	HMPREF0010_03212	575584	0.859	0.859	0	0	0	0	0	0
HMPREF0010_03214	HMPREF0010_03212	F911_00052	HMPREF0010_03212	575584	0.63	0.63	0	0	0	0	0	0
HMPREF0010_03214	HMPREF0010_03213	F911_00052	F911_00051	575584	0.63	0.63	0	0	0	0	0	0
HMPREF0010_03215	HMPREF0010_03212	F911_00053	HMPREF0010_03212	575584	0.614	0.614	0	0	0	0	0	0
HMPREF0010_03215	HMPREF0010_03213	F911_00053	F911_00051	575584	0.618	0.614	0	0	0.052	0	0	0
HMPREF0010_03215	HMPREF0010_03214	F911_00053	F911_00052	575584	0.834	0.834	0	0	0	0	0	0
HMPREF0010_00348	HMPREF0010_00065	frr	rpoH	575584	0.57	0.044	0	0.164	0.091	0	0	0.479
HMPREF0010_00348	HMPREF0010_00347	frr	pyrH	575584	0.886	0.739	0	0.196	0.269	0	0	0.346
HMPREF0010_00349	HMPREF0010_00347	uppS	pyrH	575584	0.785	0.739	0	0	0.065	0	0	0.186
HMPREF0010_00349	HMPREF0010_00348	uppS	frr	575584	0.894	0.881	0	0	0.064	0	0	0.12
HMPREF0010_00350	HMPREF0010_00347	cdsA	pyrH	575584	0.883	0.739	0	0.486	0.082	0	0	0.162
HMPREF0010_00350	HMPREF0010_00348	cdsA	frr	575584	0.939	0.881	0	0.403	0.058	0	0	0.201
HMPREF0010_00350	HMPREF0010_00349	cdsA	uppS	575584	0.958	0.881	0	0	0.575	0	0	0.24
HMPREF0010_00351	HMPREF0010_00347	dxr	pyrH	575584	0.768	0.739	0	0	0.066	0	0	0.121
HMPREF0010_00351	HMPREF0010_00348	dxr	frr	575584	0.903	0.881	0	0	0.078	0.114	0	0.12
HMPREF0010_00351	HMPREF0010_00349	dxr	uppS	575584	0.96	0.881	0	0.209	0.079	0.113	0	0.561
HMPREF0010_00351	HMPREF0010_00350	dxr	cdsA	575584	0.927	0.881	0	0	0.313	0	0	0.175
HMPREF0010_00352	HMPREF0010_00347	rseP	pyrH	575584	0.748	0.739	0	0	0.072	0	0	0
HMPREF0010_00352	HMPREF0010_00348	rseP	frr	575584	0.894	0.881	0	0	0.142	0	0	0
HMPREF0010_00352	HMPREF0010_00349	rseP	uppS	575584	0.95	0.881	0	0	0.152	0	0	0.543
HMPREF0010_00352	HMPREF0010_00350	rseP	cdsA	575584	0.904	0.881	0	0	0.157	0	0	0.12
HMPREF0010_00352	HMPREF0010_00351	rseP	dxr	575584	0.888	0.881	0	0	0.093	0	0	0
HMPREF0010_00353	HMPREF0010_00065	bamA	rpoH	575584	0.771	0.05	0	0.687	0.158	0.122	0	0.121
HMPREF0010_00353	HMPREF0010_00210	bamA	F911_01584	575584	0.663	0.062	0	0.219	0	0	0	0.578
HMPREF0010_00353	HMPREF0010_00347	bamA	pyrH	575584	0.708	0.682	0	0	0.092	0	0	0.067
HMPREF0010_00353	HMPREF0010_00348	bamA	frr	575584	0.822	0.815	0	0	0.058	0	0	0.062
HMPREF0010_00353	HMPREF0010_00349	bamA	uppS	575584	0.82	0.815	0	0	0.065	0	0	0.043
HMPREF0010_00353	HMPREF0010_00350	bamA	cdsA	575584	0.818	0.815	0	0	0.057	0	0	0
HMPREF0010_00353	HMPREF0010_00351	bamA	dxr	575584	0.819	0.815	0	0	0.061	0	0	0
HMPREF0010_00353	HMPREF0010_00352	bamA	rseP	575584	0.921	0.815	0	0.292	0.396	0	0	0.121
HMPREF0010_00354	HMPREF0010_00210	F911_01727	F911_01584	575584	0.404	0	0	0.404	0	0	0	0
HMPREF0010_00354	HMPREF0010_00347	F911_01727	pyrH	575584	0.45	0.45	0	0	0	0	0	0
HMPREF0010_00354	HMPREF0010_00348	F911_01727	frr	575584	0.61	0.61	0	0	0	0	0	0
HMPREF0010_00354	HMPREF0010_00349	F911_01727	uppS	575584	0.61	0.61	0	0	0	0	0	0
HMPREF0010_00354	HMPREF0010_00350	F911_01727	cdsA	575584	0.61	0.61	0	0	0	0	0	0
HMPREF0010_00354	HMPREF0010_00351	F911_01727	dxr	575584	0.61	0.61	0	0	0	0	0	0
HMPREF0010_00354	HMPREF0010_00352	F911_01727	rseP	575584	0.61	0.61	0	0	0	0	0	0
HMPREF0010_00354	HMPREF0010_00353	F911_01727	bamA	575584	0.755	0.715	0	0.165	0.053	0	0	0
HMPREF0010_00355	HMPREF0010_00347	lpxD	pyrH	575584	0.688	0.631	0	0	0.115	0	0	0.12
HMPREF0010_00355	HMPREF0010_00348	lpxD	frr	575584	0.787	0.737	0	0	0.152	0	0	0.12
HMPREF0010_00355	HMPREF0010_00349	lpxD	uppS	575584	0.796	0.737	0	0	0.154	0	0	0.157
HMPREF0010_00355	HMPREF0010_00350	lpxD	cdsA	575584	0.831	0.737	0	0	0.064	0	0	0.368
HMPREF0010_00355	HMPREF0010_00351	lpxD	dxr	575584	0.782	0.737	0	0	0.056	0	0	0.194
HMPREF0010_00355	HMPREF0010_00352	lpxD	rseP	575584	0.788	0.737	0	0	0.157	0	0	0.12
HMPREF0010_00355	HMPREF0010_00353	lpxD	bamA	575584	0.933	0.806	0	0.351	0.373	0	0	0.254
HMPREF0010_00355	HMPREF0010_00354	lpxD	F911_01727	575584	0.859	0.859	0	0	0	0	0	0
HMPREF0010_00356	HMPREF0010_00347	fabZ	pyrH	575584	0.702	0.631	0	0	0.156	0	0	0.12
HMPREF0010_00356	HMPREF0010_00348	fabZ	frr	575584	0.832	0.737	0	0	0.232	0	0	0.235
HMPREF0010_00356	HMPREF0010_00349	fabZ	uppS	575584	0.851	0.737	0	0	0.075	0	0	0.437
HMPREF0010_00356	HMPREF0010_00350	fabZ	cdsA	575584	0.808	0.737	0	0.214	0.07	0	0	0.12
HMPREF0010_00356	HMPREF0010_00351	fabZ	dxr	575584	0.769	0.737	0	0	0.057	0	0	0.144
HMPREF0010_00356	HMPREF0010_00352	fabZ	rseP	575584	0.807	0.737	0	0.211	0.067	0	0	0.121
HMPREF0010_00356	HMPREF0010_00353	fabZ	bamA	575584	0.94	0.806	0	0	0.234	0	0	0.629
HMPREF0010_00356	HMPREF0010_00354	fabZ	F911_01727	575584	0.859	0.859	0	0	0	0	0	0
HMPREF0010_00356	HMPREF0010_00355	fabZ	lpxD	575584	0.995	0.881	0.637	0	0.319	0	0.421	0.777
HMPREF0010_00357	HMPREF0010_00347	lpxA	pyrH	575584	0.669	0.631	0	0	0.061	0	0	0.12
HMPREF0010_00357	HMPREF0010_00348	lpxA	frr	575584	0.751	0.737	0	0	0.056	0	0	0.077
HMPREF0010_00357	HMPREF0010_00349	lpxA	uppS	575584	0.851	0.737	0	0	0.067	0	0	0.442
HMPREF0010_00357	HMPREF0010_00350	lpxA	cdsA	575584	0.768	0.737	0	0	0.078	0	0	0.12
HMPREF0010_00357	HMPREF0010_00351	lpxA	dxr	575584	0.764	0.737	0	0	0.061	0	0	0.12
HMPREF0010_00357	HMPREF0010_00352	lpxA	rseP	575584	0.764	0.737	0	0	0.06	0	0	0.121
HMPREF0010_00357	HMPREF0010_00353	lpxA	bamA	575584	0.884	0.806	0	0.305	0.071	0	0	0.181
HMPREF0010_00357	HMPREF0010_00354	lpxA	F911_01727	575584	0.859	0.859	0	0	0	0	0	0
HMPREF0010_00357	HMPREF0010_00355	lpxA	lpxD	575584	0.968	0.881	0	0.295596	0.238	0.132	0.292	0.293706
HMPREF0010_00357	HMPREF0010_00356	lpxA	fabZ	575584	0.993	0.881	0	0	0.615	0	0.421	0.777
HMPREF0010_00708	HMPREF0010_00349	lpxB	uppS	575584	0.519	0.373	0	0.169	0.074	0	0	0.121
HMPREF0010_00708	HMPREF0010_00350	lpxB	cdsA	575584	0.451	0.373	0	0	0.085	0	0	0.12
HMPREF0010_00708	HMPREF0010_00351	lpxB	dxr	575584	0.527	0.373	0	0	0.058	0	0	0.265
HMPREF0010_00708	HMPREF0010_00353	lpxB	bamA	575584	0.636	0.373	0	0.385	0	0	0	0.132
HMPREF0010_00708	HMPREF0010_00355	lpxB	lpxD	575584	0.991	0.373	0	0.782	0.094	0	0.73	0.777
HMPREF0010_00708	HMPREF0010_00356	lpxB	fabZ	575584	0.865	0.373	0	0	0.119	0	0	0.776
HMPREF0010_00708	HMPREF0010_00357	lpxB	lpxA	575584	0.97	0.373	0	0.782	0.157	0	0	0.777
HMPREF0010_00742	HMPREF0010_00353	F911_02114	bamA	575584	0.644	0.057	0	0.218	0.152	0.446	0	0.131
HMPREF0010_00802	HMPREF0010_00353	lpxK	bamA	575584	0.618	0.373	0	0.368	0	0.114	0	0
HMPREF0010_00802	HMPREF0010_00355	lpxK	lpxD	575584	0.967	0.373	0	0.781	0.058	0	0	0.777
HMPREF0010_00802	HMPREF0010_00356	lpxK	fabZ	575584	0.715	0.373	0	0	0.051	0	0	0.561
HMPREF0010_00802	HMPREF0010_00357	lpxK	lpxA	575584	0.97	0.373	0	0.782	0.063	0.115	0	0.777
HMPREF0010_00802	HMPREF0010_00708	lpxK	lpxB	575584	0.999	0.373	0	0.782	0.119	0	0.971	0.777
HMPREF0010_00803	HMPREF0010_00353	msbA	bamA	575584	0.781	0.373	0	0.196	0.059	0.113	0	0.561
HMPREF0010_00803	HMPREF0010_00355	msbA	lpxD	575584	0.762	0.373	0	0.313	0.055	0.113	0	0.443
HMPREF0010_00803	HMPREF0010_00356	msbA	fabZ	575584	0.431	0.373	0	0	0.053	0	0	0.12
HMPREF0010_00803	HMPREF0010_00357	msbA	lpxA	575584	0.822	0.373	0	0.336	0.067	0	0	0.598
HMPREF0010_00803	HMPREF0010_00708	msbA	lpxB	575584	0.845	0.373	0	0.373	0.061	0.113	0	0.6
HMPREF0010_00803	HMPREF0010_00802	msbA	lpxK	575584	0.976	0.881	0	0.437	0.061	0	0	0.666
HMPREF0010_00805	HMPREF0010_00353	F911_02177	bamA	575584	0.66	0.054	0	0.613	0.053	0.112	0	0.068
HMPREF0010_00805	HMPREF0010_00355	F911_02177	lpxD	575584	0.769	0	0	0.725	0.054	0.112	0	0.12
HMPREF0010_00805	HMPREF0010_00357	F911_02177	lpxA	575584	0.736	0	0	0.711	0.054	0.112	0	0.044
HMPREF0010_00805	HMPREF0010_00708	F911_02177	lpxB	575584	0.654	0	0	0.589	0.051	0.112	0	0.12
HMPREF0010_00805	HMPREF0010_00802	F911_02177	lpxK	575584	0.953	0.865	0	0.625	0.09	0.112	0	0
HMPREF0010_00805	HMPREF0010_00803	F911_02177	msbA	575584	0.891	0.865	0	0.212	0.057	0	0	0
HMPREF0010_00811	HMPREF0010_00210	lptD	F911_01584	575584	0.628	0.043	0	0.597	0	0.115	0	0
HMPREF0010_00811	HMPREF0010_00353	lptD	bamA	575584	0.884	0	0	0.737	0.069	0	0	0.567
HMPREF0010_00811	HMPREF0010_00742	lptD	F911_02114	575584	0.549	0.196	0	0.395	0.071	0	0	0.12
HMPREF0010_00811	HMPREF0010_00802	lptD	lpxK	575584	0.582	0.35	0	0.214	0	0	0	0.248
HMPREF0010_00811	HMPREF0010_00803	lptD	msbA	575584	0.76	0.35	0	0	0	0.113	0	0.617
HMPREF0010_00812	HMPREF0010_00353	surA	bamA	575584	0.973	0.057	0	0.378	0.161	0.801	0	0.772
HMPREF0010_00812	HMPREF0010_00742	surA	F911_02114	575584	0.571	0.042	0	0.29952	0.06	0.114	0	0.30186
HMPREF0010_00812	HMPREF0010_00803	surA	msbA	575584	0.469	0.35	0	0	0.053	0.123	0	0.133
HMPREF0010_00812	HMPREF0010_00811	surA	lptD	575584	0.983	0.881	0	0.613	0.14	0	0	0.633
HMPREF0010_00824	HMPREF0010_00353	F911_02196	bamA	575584	0.739	0.373	0	0	0.059	0.113	0	0.561
HMPREF0010_00824	HMPREF0010_00355	F911_02196	lpxD	575584	0.668	0.373	0	0	0.055	0.113	0	0.443
HMPREF0010_00824	HMPREF0010_00356	F911_02196	fabZ	575584	0.431	0.373	0	0	0.053	0	0	0.12
HMPREF0010_00824	HMPREF0010_00357	F911_02196	lpxA	575584	0.744	0.373	0	0	0.067	0	0	0.598
HMPREF0010_00824	HMPREF0010_00708	F911_02196	lpxB	575584	0.763	0.373	0	0	0.061	0.113	0	0.6
HMPREF0010_00824	HMPREF0010_00802	F911_02196	lpxK	575584	0.725	0.196	0	0	0.061	0	0	0.666
HMPREF0010_00824	HMPREF0010_00811	F911_02196	lptD	575584	0.645	0	0	0	0	0.113	0	0.617
HMPREF0010_01255	HMPREF0010_00348	nuoC	frr	575584	0.43	0.361	0	0	0	0	0	0.145
HMPREF0010_01255	HMPREF0010_00353	nuoC	bamA	575584	0.655	0.119	0	0	0.312	0.477	0	0
HMPREF0010_01337	HMPREF0010_00065	bamD	rpoH	575584	0.49	0.044	0	0.471	0.053	0	0	0.062
HMPREF0010_01337	HMPREF0010_00353	bamD	bamA	575584	0.999	0.068	0	0.706	0.121	0.986	0.491	0.777
HMPREF0010_01337	HMPREF0010_00742	bamD	F911_02114	575584	0.425	0	0	0.365	0.055	0	0	0.12
HMPREF0010_01337	HMPREF0010_00811	bamD	lptD	575584	0.689	0	0	0.625	0.061	0.115	0	0.12
HMPREF0010_01337	HMPREF0010_00812	bamD	surA	575584	0.797	0	0	0.242	0.064	0	0	0.737
HMPREF0010_01388	HMPREF0010_00210	bamE	F911_01584	575584	0.461	0	0	0.461	0	0	0	0
HMPREF0010_01388	HMPREF0010_00353	bamE	bamA	575584	0.996	0	0	0.393	0	0.985	0	0.676
HMPREF0010_01388	HMPREF0010_00355	bamE	lpxD	575584	0.561	0	0	0	0	0	0	0.561
HMPREF0010_01388	HMPREF0010_00357	bamE	lpxA	575584	0.614	0	0	0	0	0	0	0.614
HMPREF0010_01388	HMPREF0010_00811	bamE	lptD	575584	0.548	0	0	0.431	0	0.115	0	0.175
HMPREF0010_01388	HMPREF0010_00812	bamE	surA	575584	0.751	0.054	0	0.32	0	0.114	0	0.615
HMPREF0010_01388	HMPREF0010_01337	bamE	bamD	575584	0.997	0	0	0.321	0.056	0.985	0	0.772
HMPREF0010_01571	HMPREF0010_00353	F911_02904	bamA	575584	0.796	0	0	0	0.069	0.762	0	0.155
HMPREF0010_01571	HMPREF0010_00805	F911_02904	F911_02177	575584	0.408	0.355	0	0	0	0	0	0.12
HMPREF0010_01721	HMPREF0010_00065	secB	rpoH	575584	0.418	0	0	0.248	0	0	0	0.259
HMPREF0010_01721	HMPREF0010_00353	secB	bamA	575584	0.633	0	0	0.344	0.06	0.114	0	0.409
HMPREF0010_01721	HMPREF0010_00812	secB	surA	575584	0.589	0	0	0	0	0	0	0.589
HMPREF0010_01721	HMPREF0010_01337	secB	bamD	575584	0.645	0	0	0.597	0	0	0	0.157
HMPREF0010_01724	HMPREF0010_00353	bamB	bamA	575584	0.998	0	0	0.335	0.157	0.975	0.491	0.777
HMPREF0010_01724	HMPREF0010_00742	bamB	F911_02114	575584	0.499	0	0	0	0.056	0.446	0	0.12
HMPREF0010_01724	HMPREF0010_00812	bamB	surA	575584	0.96	0	0	0.39	0.059	0.801	0	0.692
HMPREF0010_01724	HMPREF0010_01337	bamB	bamD	575584	0.998	0.043	0	0.427	0.06	0.974	0.491	0.775
HMPREF0010_01724	HMPREF0010_01388	bamB	bamE	575584	0.994	0	0	0.334	0	0.974	0	0.734
HMPREF0010_01785	HMPREF0010_00353	F911_03455	bamA	575584	0.637	0.044	0	0.591	0.053	0.112	0	0.068
HMPREF0010_01785	HMPREF0010_00802	F911_03455	lpxK	575584	0.463	0.301	0	0.191	0.058	0.112	0	0
HMPREF0010_01785	HMPREF0010_01571	F911_03455	F911_02904	575584	0.408	0.355	0	0	0	0	0	0.12
HMPREF0010_01902	HMPREF0010_00065	nusA	rpoH	575584	0.874	0.066	0	0.768	0.052	0.446	0	0.068
HMPREF0010_01902	HMPREF0010_00347	nusA	pyrH	575584	0.494	0.373	0	0	0.157	0	0	0.12
HMPREF0010_01902	HMPREF0010_00348	nusA	frr	575584	0.469	0.373	0	0	0.058	0	0	0.174
HMPREF0010_01902	HMPREF0010_00353	nusA	bamA	575584	0.585	0.079	0	0.557	0.065	0	0	0
HMPREF0010_01947	HMPREF0010_00065	rpoB	rpoH	575584	0.969	0.061	0	0.598	0.057	0.833	0	0.561
HMPREF0010_01947	HMPREF0010_00347	rpoB	pyrH	575584	0.442	0	0	0	0.311	0	0	0.224
HMPREF0010_01947	HMPREF0010_00348	rpoB	frr	575584	0.497	0	0	0	0.157	0	0	0.428
HMPREF0010_01947	HMPREF0010_00353	rpoB	bamA	575584	0.767	0	0	0.707	0.155	0.117	0	0.06
HMPREF0010_01947	HMPREF0010_01785	rpoB	F911_03455	575584	0.429	0	0	0.423	0.052	0	0	0
HMPREF0010_01947	HMPREF0010_01902	rpoB	nusA	575584	0.955	0.373	0	0.305	0.574	0.76	0	0.154
HMPREF0010_01972	HMPREF0010_00353	F911_03650	bamA	575584	0.659	0.074	0	0.323	0.066	0.127	0	0.437
HMPREF0010_01972	HMPREF0010_00355	F911_03650	lpxD	575584	0.493	0.068	0	0.477	0	0	0	0.045
HMPREF0010_01972	HMPREF0010_00357	F911_03650	lpxA	575584	0.408	0.046	0	0.254	0	0.111	0	0.176
HMPREF0010_01972	HMPREF0010_00812	F911_03650	surA	575584	0.431	0.042	0	0	0.059	0	0	0.42
HMPREF0010_01972	HMPREF0010_01721	F911_03650	secB	575584	0.601	0	0	0	0	0.115	0	0.568
HMPREF0010_01996	HMPREF0010_00210	F911_03674	F911_01584	575584	0.423	0	0	0.377	0	0.112	0	0
HMPREF0010_01996	HMPREF0010_00353	F911_03674	bamA	575584	0.621	0.373	0	0.409	0.055	0	0	0.046
HMPREF0010_01996	HMPREF0010_00355	F911_03674	lpxD	575584	0.592	0.373	0	0.308	0.065	0.113	0	0
HMPREF0010_01996	HMPREF0010_00357	F911_03674	lpxA	575584	0.554	0.373	0	0.256	0.122	0	0	0
HMPREF0010_01996	HMPREF0010_00708	F911_03674	lpxB	575584	0.653	0.373	0	0.373	0.124	0.112	0	0
HMPREF0010_01996	HMPREF0010_00742	F911_03674	F911_02114	575584	0.433	0.263	0	0.188	0.059	0.111	0	0.043
HMPREF0010_01996	HMPREF0010_00802	F911_03674	lpxK	575584	0.627	0.373	0	0.329	0.118	0.115	0	0
HMPREF0010_01996	HMPREF0010_00803	F911_03674	msbA	575584	0.664	0.373	0	0.274	0	0.113	0.201	0.12
HMPREF0010_01996	HMPREF0010_00811	F911_03674	lptD	575584	0.876	0.373	0	0.595	0.054	0.115	0.429	0.177
HMPREF0010_01996	HMPREF0010_00812	F911_03674	surA	575584	0.541	0.263	0	0.319	0.064	0.115	0	0.067
HMPREF0010_01996	HMPREF0010_00824	F911_03674	F911_02196	575584	0.556	0.373	0	0	0	0.113	0.201	0.12
HMPREF0010_01997	HMPREF0010_00210	F911_03675	F911_01584	575584	0.6	0	0	0.568	0	0.113	0	0
HMPREF0010_01997	HMPREF0010_00353	F911_03675	bamA	575584	0.732	0.373	0	0.583	0.056	0	0	0.045
HMPREF0010_01997	HMPREF0010_00355	F911_03675	lpxD	575584	0.546	0.373	0	0.234	0.06	0.114	0	0
HMPREF0010_01997	HMPREF0010_00357	F911_03675	lpxA	575584	0.492	0.373	0	0.198	0.072	0	0	0
HMPREF0010_01997	HMPREF0010_00708	F911_03675	lpxB	575584	0.563	0.373	0	0.246	0.081	0.114	0	0
HMPREF0010_01997	HMPREF0010_00742	F911_03675	F911_02114	575584	0.462	0.263	0	0.237	0.049	0.111	0	0.043
HMPREF0010_01997	HMPREF0010_00802	F911_03675	lpxK	575584	0.538	0.373	0	0.215	0.066	0.115	0	0
HMPREF0010_01997	HMPREF0010_00803	F911_03675	msbA	575584	0.542	0.373	0	0	0.053	0	0.227	0.12
HMPREF0010_01997	HMPREF0010_00811	F911_03675	lptD	575584	0.878	0.373	0	0.627	0.053	0.115	0.429	0.12
HMPREF0010_01997	HMPREF0010_00812	F911_03675	surA	575584	0.676	0.263	0	0.529	0.049	0.111	0	0.068
HMPREF0010_01997	HMPREF0010_00824	F911_03675	F911_02196	575584	0.542	0.373	0	0	0.053	0	0.227	0.12
HMPREF0010_01997	HMPREF0010_01337	F911_03675	bamD	575584	0.524	0	0	0.477	0.055	0.115	0	0
HMPREF0010_01997	HMPREF0010_01388	F911_03675	bamE	575584	0.484	0	0	0.431	0.053	0	0	0.12
HMPREF0010_01997	HMPREF0010_01996	F911_03675	F911_03674	575584	0.994	0.881	0	0.733	0.057	0	0.73	0.398
HMPREF0010_02052	HMPREF0010_00065	ftsJ	rpoH	575584	0.572	0	0	0.199	0.077	0.114	0	0.424
HMPREF0010_02052	HMPREF0010_00353	ftsJ	bamA	575584	0.602	0.044	0	0.556	0.057	0.125	0	0
HMPREF0010_02052	HMPREF0010_01337	ftsJ	bamD	575584	0.417	0	0	0.417	0	0	0	0
HMPREF0010_02052	HMPREF0010_01721	ftsJ	secB	575584	0.447	0	0	0.387	0	0.133	0	0.044
HMPREF0010_02052	HMPREF0010_01947	ftsJ	rpoB	575584	0.659	0	0	0.398	0.409	0	0	0.12
HMPREF0010_02124	HMPREF0010_00353	HMPREF0010_02124	bamA	575584	0.88	0.373	0	0.759	0.209	0	0	0.12
HMPREF0010_02124	HMPREF0010_00355	HMPREF0010_02124	lpxD	575584	0.476	0.373	0	0.189	0.054	0	0	0
HMPREF0010_02124	HMPREF0010_00356	HMPREF0010_02124	fabZ	575584	0.45	0.373	0	0	0.091	0.114	0	0
HMPREF0010_02124	HMPREF0010_00357	HMPREF0010_02124	lpxA	575584	0.403	0.373	0	0	0.07	0	0	0.059
HMPREF0010_02124	HMPREF0010_00708	HMPREF0010_02124	lpxB	575584	0.452	0.373	0	0	0.123	0	0	0.085
HMPREF0010_02124	HMPREF0010_00805	HMPREF0010_02124	F911_02177	575584	0.698	0.118	0	0.642	0.052	0.112	0	0
HMPREF0010_02124	HMPREF0010_00811	HMPREF0010_02124	lptD	575584	0.507	0	0	0.485	0.064	0	0	0.06
HMPREF0010_02124	HMPREF0010_01255	HMPREF0010_02124	nuoC	575584	0.457	0.457	0	0	0	0	0	0
HMPREF0010_02124	HMPREF0010_01337	HMPREF0010_02124	bamD	575584	0.648	0.068	0	0.556	0.051	0	0	0.211
HMPREF0010_02124	HMPREF0010_01571	HMPREF0010_02124	F911_02904	575584	0.467	0	0	0	0.068	0.441	0	0.06
HMPREF0010_02124	HMPREF0010_01721	HMPREF0010_02124	secB	575584	0.436	0	0	0.436	0	0	0	0
HMPREF0010_02124	HMPREF0010_01785	HMPREF0010_02124	F911_03455	575584	0.729	0.057	0	0.699	0.052	0.112	0	0
HMPREF0010_02124	HMPREF0010_01947	HMPREF0010_02124	rpoB	575584	0.58	0	0	0.578	0.047	0	0	0
HMPREF0010_02124	HMPREF0010_01997	HMPREF0010_02124	F911_03675	575584	0.461	0	0	0.378	0.063	0.114	0	0.08
HMPREF0010_02142	HMPREF0010_00353	pal	bamA	575584	0.928	0	0	0.611	0.159	0.441	0	0.655
HMPREF0010_02142	HMPREF0010_00355	pal	lpxD	575584	0.549	0	0	0.372	0.099	0	0	0.267
HMPREF0010_02142	HMPREF0010_00708	pal	lpxB	575584	0.408	0	0	0.225	0	0	0	0.268
HMPREF0010_02142	HMPREF0010_00805	pal	F911_02177	575584	0.733	0.355	0	0.568	0	0	0	0.12
HMPREF0010_02142	HMPREF0010_01337	pal	bamD	575584	0.433	0.046	0	0.25	0.053	0	0	0.263
HMPREF0010_02142	HMPREF0010_01571	pal	F911_02904	575584	0.807	0	0	0	0.062	0.78	0	0.143
HMPREF0010_02142	HMPREF0010_01785	pal	F911_03455	575584	0.842	0.355	0	0.745	0	0	0	0.12
HMPREF0010_02142	HMPREF0010_01947	pal	rpoB	575584	0.621	0	0	0.602	0.064	0	0	0.066
HMPREF0010_02142	HMPREF0010_01972	pal	F911_03650	575584	0.528	0	0	0.324	0.06	0.114	0.195	0.12
HMPREF0010_02142	HMPREF0010_02124	pal	HMPREF0010_02124	575584	0.919	0	0	0.605	0.127	0.764	0	0.123
HMPREF0010_02143	HMPREF0010_00353	tolB	bamA	575584	0.803	0	0	0.519	0.146	0	0	0.561
HMPREF0010_02143	HMPREF0010_00805	tolB	F911_02177	575584	0.458	0.355	0	0	0.052	0.112	0	0.12
HMPREF0010_02143	HMPREF0010_00812	tolB	surA	575584	0.764	0.062	0	0.384	0.063	0	0	0.617
HMPREF0010_02143	HMPREF0010_01337	tolB	bamD	575584	0.761	0.049	0	0.7	0	0	0	0.232
HMPREF0010_02143	HMPREF0010_01571	tolB	F911_02904	575584	0.865	0.301	0	0	0.121	0.78	0	0.121
HMPREF0010_02143	HMPREF0010_01721	tolB	secB	575584	0.477	0	0	0.417	0.056	0	0	0.127
HMPREF0010_02143	HMPREF0010_01724	tolB	bamB	575584	0.444	0	0	0.382	0.06	0	0	0.121
HMPREF0010_02143	HMPREF0010_01785	tolB	F911_03455	575584	0.546	0.355	0	0.198	0.052	0.112	0	0.12
HMPREF0010_02143	HMPREF0010_01972	tolB	F911_03650	575584	0.643	0	0	0	0	0.159	0	0.594
HMPREF0010_02143	HMPREF0010_02124	tolB	HMPREF0010_02124	575584	0.483	0	0	0.332	0.055	0	0	0.247
HMPREF0010_02143	HMPREF0010_02142	tolB	pal	575584	0.999	0.865	0.449	0.688	0.233	0.96	0	0.776
HMPREF0010_02145	HMPREF0010_00353	tolR	bamA	575584	0.62	0.053	0	0.583	0.045	0.112	0	0
HMPREF0010_02145	HMPREF0010_00355	tolR	lpxD	575584	0.422	0	0	0.363	0.061	0.112	0	0
HMPREF0010_02145	HMPREF0010_00357	tolR	lpxA	575584	0.438	0	0	0.438	0	0	0	0
HMPREF0010_02145	HMPREF0010_00708	tolR	lpxB	575584	0.449	0	0	0.398	0.053	0.112	0	0
HMPREF0010_02145	HMPREF0010_00805	tolR	F911_02177	575584	0.922	0.196	0	0.555	0.35	0.432	0.35	0.27
HMPREF0010_02145	HMPREF0010_01337	tolR	bamD	575584	0.417	0	0	0.344	0.147	0	0	0.043
HMPREF0010_02145	HMPREF0010_01571	tolR	F911_02904	575584	0.454	0.355	0	0	0	0.116	0	0.12
HMPREF0010_02145	HMPREF0010_01785	tolR	F911_03455	575584	0.961	0.373	0	0.711	0.35	0.432	0.35	0.277
HMPREF0010_02145	HMPREF0010_01947	tolR	rpoB	575584	0.426	0	0	0.407	0.054	0	0	0.06
HMPREF0010_02145	HMPREF0010_02124	tolR	HMPREF0010_02124	575584	0.682	0.055	0	0.674	0.051	0	0	0
HMPREF0010_02145	HMPREF0010_02142	tolR	pal	575584	0.928	0.712	0	0.554	0.051	0.116	0	0.435
HMPREF0010_02145	HMPREF0010_02143	tolR	tolB	575584	0.958	0.731	0	0.345	0.055	0	0	0.777
HMPREF0010_02146	HMPREF0010_00353	tolQ	bamA	575584	0.758	0.044	0	0.709	0.056	0.114	0	0.121
HMPREF0010_02146	HMPREF0010_00355	tolQ	lpxD	575584	0.595	0	0	0.417	0.059	0.112	0	0.267
HMPREF0010_02146	HMPREF0010_00357	tolQ	lpxA	575584	0.514	0	0	0.418	0.055	0.114	0	0.121
HMPREF0010_02146	HMPREF0010_00708	tolQ	lpxB	575584	0.57	0	0	0.39	0.053	0.112	0	0.262
HMPREF0010_02146	HMPREF0010_00802	tolQ	lpxK	575584	0.676	0.301	0	0.511	0.058	0.115	0	0
HMPREF0010_02146	HMPREF0010_00805	tolQ	F911_02177	575584	0.643	0	0	0.24192	0	0	0.513	0.05472
HMPREF0010_02146	HMPREF0010_01337	tolQ	bamD	575584	0.653	0.045	0	0.613	0.137	0	0	0
HMPREF0010_02146	HMPREF0010_01571	tolQ	F911_02904	575584	0.408	0.355	0	0	0	0	0	0.12
HMPREF0010_02146	HMPREF0010_01947	tolQ	rpoB	575584	0.622	0	0	0.616	0.058	0	0	0
HMPREF0010_02146	HMPREF0010_02124	tolQ	HMPREF0010_02124	575584	0.771	0.057	0	0.744	0.056	0.114	0	0
HMPREF0010_02146	HMPREF0010_02142	tolQ	pal	575584	0.97	0.712	0	0.751	0.056	0	0	0.619
HMPREF0010_02146	HMPREF0010_02143	tolQ	tolB	575584	0.986	0.731	0	0.767	0.055	0.112	0	0.777
HMPREF0010_02146	HMPREF0010_02145	tolQ	tolR	575584	0.998	0.881	0	0.773	0.359	0.432	0.35	0.777
HMPREF0010_02178	HMPREF0010_00065	mucD	rpoH	575584	0.778	0.373	0	0	0.063	0.126	0	0.62
HMPREF0010_02178	HMPREF0010_00352	mucD	rseP	575584	0.665	0.069	0	0.294	0.058	0	0	0.524
HMPREF0010_02178	HMPREF0010_00353	mucD	bamA	575584	0.626	0.042	0	0.163	0.063	0	0	0.561
HMPREF0010_02178	HMPREF0010_00803	mucD	msbA	575584	0.469	0	0	0	0	0	0.421	0.121
HMPREF0010_02178	HMPREF0010_00812	mucD	surA	575584	0.647	0.078	0	0	0.057	0.123	0	0.592
HMPREF0010_02178	HMPREF0010_00824	mucD	F911_02196	575584	0.469	0	0	0	0	0	0.421	0.121
HMPREF0010_02178	HMPREF0010_01571	mucD	F911_02904	575584	0.778	0	0	0	0.067	0.752	0	0.12
HMPREF0010_02178	HMPREF0010_02142	mucD	pal	575584	0.542	0	0	0	0.14	0.443	0	0.121
HMPREF0010_02181	HMPREF0010_00065	lepB	rpoH	575584	0.742	0.053	0	0.709	0.062	0	0	0.12
HMPREF0010_02181	HMPREF0010_00353	lepB	bamA	575584	0.612	0.077	0	0.475	0.062	0.114	0	0.186
HMPREF0010_02181	HMPREF0010_01721	lepB	secB	575584	0.561	0	0	0	0	0	0	0.561
HMPREF0010_02181	HMPREF0010_01902	lepB	nusA	575584	0.45	0.045	0	0.437	0.06	0	0	0
HMPREF0010_02181	HMPREF0010_02178	lepB	mucD	575584	0.626	0.528	0	0.157	0.057	0	0	0.12
HMPREF0010_02187	HMPREF0010_00353	pdxJ	bamA	575584	0.717	0.346	0	0.548	0	0	0	0.12
HMPREF0010_02187	HMPREF0010_02178	pdxJ	mucD	575584	0.543	0.501	0	0	0	0	0	0.12
HMPREF0010_02187	HMPREF0010_02181	pdxJ	lepB	575584	0.837	0.788	0	0.259	0	0	0	0
HMPREF0010_02338	HMPREF0010_00065	F911_01281	rpoH	575584	0.778	0.373	0	0	0.063	0.126	0	0.62
HMPREF0010_02338	HMPREF0010_00352	F911_01281	rseP	575584	0.692	0.069	0	0.35	0.058	0	0	0.524
HMPREF0010_02338	HMPREF0010_00353	F911_01281	bamA	575584	0.623	0.042	0	0.157	0.063	0	0	0.561
HMPREF0010_02338	HMPREF0010_00803	F911_01281	msbA	575584	0.542	0	0	0.173	0	0	0.421	0.121
HMPREF0010_02338	HMPREF0010_00812	F911_01281	surA	575584	0.647	0.078	0	0	0.057	0.123	0	0.592
HMPREF0010_02338	HMPREF0010_00824	F911_01281	F911_02196	575584	0.469	0	0	0	0	0	0.421	0.121
HMPREF0010_02338	HMPREF0010_01571	F911_01281	F911_02904	575584	0.778	0	0	0	0.067	0.752	0	0.12
HMPREF0010_02338	HMPREF0010_02142	F911_01281	pal	575584	0.542	0	0	0	0.14	0.443	0	0.121
HMPREF0010_02338	HMPREF0010_02181	F911_01281	lepB	575584	0.423	0.361	0	0	0.057	0	0	0.12
HMPREF0010_02338	HMPREF0010_02187	F911_01281	pdxJ	575584	0.508	0.358	0	0.2	0	0	0	0.12
HMPREF0010_02518	HMPREF0010_00353	pilQ	bamA	575584	0.728	0.042	0	0.325	0	0	0	0.614
HMPREF0010_02518	HMPREF0010_00805	pilQ	F911_02177	575584	0.479	0	0	0.471	0	0	0	0.057
HMPREF0010_02518	HMPREF0010_01972	pilQ	F911_03650	575584	0.633	0	0	0.199	0	0	0	0.561
HMPREF0010_02518	HMPREF0010_02181	pilQ	lepB	575584	0.45	0.061	0	0	0	0	0	0.439
HMPREF0010_02535	HMPREF0010_00065	rpoZ	rpoH	575584	0.953	0.043	0	0.661	0.051	0.831	0	0.251
HMPREF0010_02535	HMPREF0010_00353	rpoZ	bamA	575584	0.607	0.064	0	0.531	0.079	0.129	0	0.058
HMPREF0010_02535	HMPREF0010_00811	rpoZ	lptD	575584	0.424	0	0	0.424	0	0	0	0
HMPREF0010_02535	HMPREF0010_01337	rpoZ	bamD	575584	0.598	0.057	0	0.515	0.056	0.18	0	0
HMPREF0010_02535	HMPREF0010_01902	rpoZ	nusA	575584	0.463	0	0	0.294	0.072	0.179	0	0.12
HMPREF0010_02535	HMPREF0010_01947	rpoZ	rpoB	575584	0.991	0.043	0	0.41	0.157	0.938	0.73	0.177
HMPREF0010_02535	HMPREF0010_02052	rpoZ	ftsJ	575584	0.616	0	0	0.564	0.157	0	0	0
HMPREF0010_02535	HMPREF0010_02146	rpoZ	tolQ	575584	0.571	0	0	0.565	0.055	0	0	0
HMPREF0010_02535	HMPREF0010_02181	rpoZ	lepB	575584	0.62	0.373	0	0.419	0	0	0	0.043
HMPREF0010_02535	HMPREF0010_02187	rpoZ	pdxJ	575584	0.45	0.373	0	0.159	0	0	0	0
HMPREF0010_02708	HMPREF0010_00353	secD	bamA	575584	0.646	0	0	0.546	0.118	0.114	0	0.12
HMPREF0010_02708	HMPREF0010_00357	secD	lpxA	575584	0.458	0.044	0	0	0.281	0	0	0.275
HMPREF0010_02708	HMPREF0010_00811	secD	lptD	575584	0.41	0	0	0.394	0	0	0	0.067
HMPREF0010_02708	HMPREF0010_01337	secD	bamD	575584	0.584	0.046	0	0.574	0.055	0	0	0.045
HMPREF0010_02708	HMPREF0010_01721	secD	secB	575584	0.862	0	0	0.361	0	0.114	0	0.777
HMPREF0010_02708	HMPREF0010_02124	secD	HMPREF0010_02124	575584	0.612	0	0	0.56	0.082	0.113	0	0.046
HMPREF0010_02708	HMPREF0010_02143	secD	tolB	575584	0.446	0	0	0.356	0.061	0	0	0.158
HMPREF0010_02708	HMPREF0010_02181	secD	lepB	575584	0.592	0.126	0	0.307	0.082	0	0	0.353
HMPREF0010_02888	HMPREF0010_00065	lolA	rpoH	575584	0.445	0.042	0	0.219	0.25	0	0	0.129
HMPREF0010_02888	HMPREF0010_00353	lolA	bamA	575584	0.856	0	0	0.57	0.202	0	0	0.616
HMPREF0010_02888	HMPREF0010_00803	lolA	msbA	575584	0.596	0	0	0	0.058	0	0	0.589
HMPREF0010_02888	HMPREF0010_00811	lolA	lptD	575584	0.665	0	0	0.615	0	0	0	0.168
HMPREF0010_02888	HMPREF0010_00812	lolA	surA	575584	0.685	0	0	0.17	0.067	0	0	0.626
HMPREF0010_02888	HMPREF0010_00824	lolA	F911_02196	575584	0.596	0	0	0	0.058	0	0	0.589
HMPREF0010_02888	HMPREF0010_01337	lolA	bamD	575584	0.651	0	0	0.366	0.053	0.115	0	0.421
HMPREF0010_02888	HMPREF0010_01388	lolA	bamE	575584	0.429	0	0	0	0	0	0	0.429
HMPREF0010_02888	HMPREF0010_01571	lolA	F911_02904	575584	0.577	0	0	0.182	0.07	0.444	0	0.12
HMPREF0010_02888	HMPREF0010_01724	lolA	bamB	575584	0.519	0	0	0.16	0.058	0	0	0.441
HMPREF0010_02888	HMPREF0010_01997	lolA	F911_03675	575584	0.587	0	0	0.506	0.054	0.115	0	0.12
HMPREF0010_02888	HMPREF0010_02124	lolA	HMPREF0010_02124	575584	0.989	0.373	0	0.624	0.308	0.757	0	0.777
HMPREF0010_02888	HMPREF0010_02142	lolA	pal	575584	0.967	0	0	0.156	0.129	0.824	0	0.777
HMPREF0010_02888	HMPREF0010_02143	lolA	tolB	575584	0.824	0	0	0.183	0	0.113	0	0.777
HMPREF0010_02888	HMPREF0010_02146	lolA	tolQ	575584	0.522	0	0	0.374	0.057	0	0	0.256
HMPREF0010_02888	HMPREF0010_02181	lolA	lepB	575584	0.566	0	0	0	0.054	0	0	0.561
HMPREF0010_03369	HMPREF0010_00353	F911_00206	bamA	575584	0.733	0.049	0	0.267	0.053	0.114	0	0.614
HMPREF0010_03369	HMPREF0010_00812	F911_00206	surA	575584	0.586	0.042	0	0.268	0.067	0	0	0.442
HMPREF0010_03369	HMPREF0010_01337	F911_00206	bamD	575584	0.503	0.045	0	0.191	0	0	0	0.409
HMPREF0010_03369	HMPREF0010_01724	F911_00206	bamB	575584	0.457	0.044	0	0	0.159	0	0	0.38
HMPREF0010_03369	HMPREF0010_02142	F911_00206	pal	575584	0.654	0.048	0	0	0.052	0.111	0	0.62
HMPREF0010_03369	HMPREF0010_02181	F911_00206	lepB	575584	0.855	0	0	0.367	0.057	0	0	0.777
HMPREF0010_03369	HMPREF0010_02888	F911_00206	lolA	575584	0.777	0	0	0	0.053	0	0	0.775
HMPREF0010_03502	HMPREF0010_00065	lpxC	rpoH	575584	0.47	0.044	0	0	0.058	0.444	0	0.067
HMPREF0010_03502	HMPREF0010_00349	lpxC	uppS	575584	0.561	0	0	0	0	0	0	0.561
HMPREF0010_03502	HMPREF0010_00353	lpxC	bamA	575584	0.611	0.373	0	0.339	0.063	0.114	0	0.044
HMPREF0010_03502	HMPREF0010_00355	lpxC	lpxD	575584	0.999	0.373	0	0.782	0.067	0	0.971	0.777
HMPREF0010_03502	HMPREF0010_00356	lpxC	fabZ	575584	0.991	0.373	0.899	0	0	0.113	0.421	0.776
HMPREF0010_03502	HMPREF0010_00357	lpxC	lpxA	575584	0.999	0.373	0	0.782	0.054	0.114	0.971	0.777
HMPREF0010_03502	HMPREF0010_00708	lpxC	lpxB	575584	0.967	0.373	0	0.782	0.059	0	0	0.777
HMPREF0010_03502	HMPREF0010_00802	lpxC	lpxK	575584	0.967	0.373	0	0.78	0.056	0	0	0.777
HMPREF0010_03502	HMPREF0010_00803	lpxC	msbA	575584	0.806	0.373	0	0.268	0	0.113	0	0.581
HMPREF0010_03502	HMPREF0010_00805	lpxC	F911_02177	575584	0.52	0	0	0.466	0.054	0.112	0	0.058
HMPREF0010_03502	HMPREF0010_00824	lpxC	F911_02196	575584	0.746	0.373	0	0	0	0.113	0	0.581
HMPREF0010_03502	HMPREF0010_01337	lpxC	bamD	575584	0.42	0.373	0	0	0	0.114	0	0
HMPREF0010_03502	HMPREF0010_01996	lpxC	F911_03674	575584	0.468	0.373	0	0.17	0.06	0	0	0
HMPREF0010_03502	HMPREF0010_01997	lpxC	F911_03675	575584	0.516	0.373	0	0.249	0.056	0	0	0
HMPREF0010_03502	HMPREF0010_02146	lpxC	tolQ	575584	0.568	0	0	0.49	0	0.115	0	0.121
HMPREF0010_03552	HMPREF0010_00353	kdsC	bamA	575584	0.676	0.36	0	0.445	0.162	0	0	0
HMPREF0010_03552	HMPREF0010_00355	kdsC	lpxD	575584	0.74	0.373	0	0.56	0.056	0	0	0.121
HMPREF0010_03552	HMPREF0010_00357	kdsC	lpxA	575584	0.732	0.373	0	0.538	0.058	0	0	0.135
HMPREF0010_03552	HMPREF0010_00708	kdsC	lpxB	575584	0.731	0.373	0	0.416	0.063	0.114	0	0.253
HMPREF0010_03552	HMPREF0010_00802	kdsC	lpxK	575584	0.799	0.373	0	0.471	0	0	0	0.443
HMPREF0010_03552	HMPREF0010_00803	kdsC	msbA	575584	0.694	0.373	0	0.229	0	0	0	0.419
HMPREF0010_03552	HMPREF0010_00824	kdsC	F911_02196	575584	0.62	0.373	0	0	0	0	0	0.419
HMPREF0010_03552	HMPREF0010_01996	kdsC	F911_03674	575584	0.677	0.373	0	0.487	0.053	0	0	0.066
HMPREF0010_03552	HMPREF0010_03502	kdsC	lpxC	575584	0.699	0.373	0	0.429	0	0.114	0	0.165
HMPREF0010_03683	HMPREF0010_00065	yidC	rpoH	575584	0.778	0.055	0	0.73	0.056	0.116	0	0.12
HMPREF0010_03683	HMPREF0010_00353	yidC	bamA	575584	0.822	0	0	0.737	0.088	0.114	0	0.262
HMPREF0010_03683	HMPREF0010_00812	yidC	surA	575584	0.64	0.058	0	0.193	0.051	0	0	0.561
HMPREF0010_03683	HMPREF0010_01721	yidC	secB	575584	0.78	0	0	0	0.055	0	0	0.777
HMPREF0010_03683	HMPREF0010_01785	yidC	F911_03455	575584	0.534	0.045	0	0.488	0.055	0.111	0	0
HMPREF0010_03683	HMPREF0010_01902	yidC	nusA	575584	0.499	0	0	0.443	0.139	0	0	0
HMPREF0010_03683	HMPREF0010_01947	yidC	rpoB	575584	0.742	0	0	0.681	0.157	0	0	0.121
HMPREF0010_03683	HMPREF0010_02052	yidC	ftsJ	575584	0.41	0	0	0.335	0.074	0	0	0.12
HMPREF0010_03683	HMPREF0010_02124	yidC	HMPREF0010_02124	575584	0.509	0	0	0.501	0.055	0	0	0.043
HMPREF0010_03683	HMPREF0010_02142	yidC	pal	575584	0.472	0	0	0.426	0	0.116	0	0.043
HMPREF0010_03683	HMPREF0010_02146	yidC	tolQ	575584	0.558	0.045	0	0.51	0.063	0.111	0	0
HMPREF0010_03683	HMPREF0010_02181	yidC	lepB	575584	0.599	0.069	0	0.494	0.061	0.116	0	0.133
HMPREF0010_03683	HMPREF0010_02708	yidC	secD	575584	0.802	0.044	0	0	0.158	0	0	0.774
HMPREF0010_03683	HMPREF0010_03369	yidC	F911_00206	575584	0.561	0	0	0	0	0	0	0.561
HMPREF0010_00724	HMPREF0010_00723	F911_02096	F911_02095	575584	0.548	0.548	0	0	0	0	0	0
HMPREF0010_00725	HMPREF0010_00269	F911_02097	F911_01641	575584	0.781	0.352	0	0.643	0.132	0	0	0
HMPREF0010_00725	HMPREF0010_00723	F911_02097	F911_02095	575584	0.564	0.554	0	0	0.062	0	0	0
HMPREF0010_00725	HMPREF0010_00724	F911_02097	F911_02096	575584	0.859	0.859	0	0	0	0	0	0
HMPREF0010_00726	HMPREF0010_00723	F911_02098	F911_02095	575584	0.548	0.548	0	0	0	0	0	0
HMPREF0010_00726	HMPREF0010_00724	F911_02098	F911_02096	575584	0.859	0.859	0	0	0	0	0	0
HMPREF0010_00726	HMPREF0010_00725	F911_02098	F911_02097	575584	0.859	0.859	0	0	0	0	0	0
HMPREF0010_00727	HMPREF0010_00269	HMPREF0010_00727	F911_01641	575584	0.415	0	0	0.399	0	0	0	0.068
HMPREF0010_00727	HMPREF0010_00723	HMPREF0010_00727	F911_02095	575584	0.766	0.449	0	0.514	0.056	0	0	0.183
HMPREF0010_00727	HMPREF0010_00724	HMPREF0010_00727	F911_02096	575584	0.616	0.616	0	0	0	0	0	0
HMPREF0010_00727	HMPREF0010_00725	HMPREF0010_00727	F911_02097	575584	0.654	0.649	0	0	0.054	0	0	0
HMPREF0010_00727	HMPREF0010_00726	HMPREF0010_00727	F911_02098	575584	0.616	0.616	0	0	0	0	0	0
HMPREF0010_00728	HMPREF0010_00723	F911_02100	F911_02095	575584	0.418	0.333	0	0	0.162	0	0	0
HMPREF0010_00728	HMPREF0010_00724	F911_02100	F911_02096	575584	0.453	0.453	0	0	0	0	0	0
HMPREF0010_00728	HMPREF0010_00725	F911_02100	F911_02097	575584	0.547	0.453	0	0	0.206	0	0	0
HMPREF0010_00728	HMPREF0010_00726	F911_02100	F911_02098	575584	0.453	0.453	0	0	0	0	0	0
HMPREF0010_00728	HMPREF0010_00727	F911_02100	HMPREF0010_00727	575584	0.619	0.614	0	0	0.052	0	0	0
HMPREF0010_00729	HMPREF0010_00724	HMPREF0010_00729	F911_02096	575584	0.453	0.453	0	0	0	0	0	0
HMPREF0010_00729	HMPREF0010_00725	HMPREF0010_00729	F911_02097	575584	0.453	0.453	0	0	0	0	0	0
HMPREF0010_00729	HMPREF0010_00726	HMPREF0010_00729	F911_02098	575584	0.453	0.453	0	0	0	0	0	0
HMPREF0010_00729	HMPREF0010_00727	HMPREF0010_00729	HMPREF0010_00727	575584	0.616	0.616	0	0	0	0	0	0
HMPREF0010_00729	HMPREF0010_00728	HMPREF0010_00729	F911_02100	575584	0.86	0.86	0	0	0	0	0	0
HMPREF0010_00730	HMPREF0010_00723	F911_02102	F911_02095	575584	0.917	0.496	0	0.673	0.163	0	0.421	0.12
HMPREF0010_00730	HMPREF0010_00724	F911_02102	F911_02096	575584	0.44	0.44	0	0	0	0	0	0
HMPREF0010_00730	HMPREF0010_00725	F911_02102	F911_02097	575584	0.525	0.459	0	0	0.157	0	0	0
HMPREF0010_00730	HMPREF0010_00726	F911_02102	F911_02098	575584	0.44	0.44	0	0	0	0	0	0
HMPREF0010_00730	HMPREF0010_00727	F911_02102	HMPREF0010_00727	575584	0.688	0.605	0	0.218	0.053	0	0	0.061
HMPREF0010_00730	HMPREF0010_00728	F911_02102	F911_02100	575584	0.89	0.83	0	0.155	0.297	0	0	0
HMPREF0010_00730	HMPREF0010_00729	F911_02102	HMPREF0010_00729	575584	0.833	0.832	0	0	0	0	0	0.044
HMPREF0010_00731	HMPREF0010_00723	F911_02103	F911_02095	575584	0.952	0.538	0.253	0.737	0.16	0	0.421	0.121
HMPREF0010_00731	HMPREF0010_00724	F911_02103	F911_02096	575584	0.435	0.435	0	0	0	0	0	0
HMPREF0010_00731	HMPREF0010_00725	F911_02103	F911_02097	575584	0.593	0.458	0	0.175	0.163	0	0	0
HMPREF0010_00731	HMPREF0010_00726	F911_02103	F911_02098	575584	0.435	0.435	0	0	0	0	0	0
HMPREF0010_00731	HMPREF0010_00727	F911_02103	HMPREF0010_00727	575584	0.758	0.668	0	0.23	0.051	0	0	0.12
HMPREF0010_00731	HMPREF0010_00728	F911_02103	F911_02100	575584	0.869	0.821	0	0	0.297	0	0	0
HMPREF0010_00731	HMPREF0010_00729	F911_02103	HMPREF0010_00729	575584	0.822	0.82	0	0	0	0	0	0.044
HMPREF0010_00731	HMPREF0010_00730	F911_02103	F911_02102	575584	0.937	0.876	0	0.305762	0.297	0	0	0
HMPREF0010_00732	HMPREF0010_00724	HMPREF0010_00732	F911_02096	575584	0.425	0.425	0	0	0	0	0	0
HMPREF0010_00732	HMPREF0010_00725	HMPREF0010_00732	F911_02097	575584	0.488	0.425	0	0	0.147	0	0	0
HMPREF0010_00732	HMPREF0010_00726	HMPREF0010_00732	F911_02098	575584	0.425	0.425	0	0	0	0	0	0
HMPREF0010_00732	HMPREF0010_00727	HMPREF0010_00732	HMPREF0010_00727	575584	0.574	0.571	0	0	0.049	0	0	0
HMPREF0010_00732	HMPREF0010_00728	HMPREF0010_00732	F911_02100	575584	0.818	0.793	0	0	0.157	0	0	0
HMPREF0010_00732	HMPREF0010_00729	HMPREF0010_00732	HMPREF0010_00729	575584	0.793	0.793	0	0	0	0	0	0
HMPREF0010_00732	HMPREF0010_00730	HMPREF0010_00732	F911_02102	575584	0.843	0.821	0	0	0.157	0	0	0
HMPREF0010_00732	HMPREF0010_00731	HMPREF0010_00732	F911_02103	575584	0.854	0.834	0	0	0.157	0	0	0
HMPREF0010_00733	HMPREF0010_00723	F911_02105	F911_02095	575584	0.976	0.528	0	0.782	0.162	0	0.73	0.131
HMPREF0010_00733	HMPREF0010_00724	F911_02105	F911_02096	575584	0.409	0.409	0	0	0	0	0	0
HMPREF0010_00733	HMPREF0010_00725	F911_02105	F911_02097	575584	0.534	0.466	0	0	0.163	0	0	0
HMPREF0010_00733	HMPREF0010_00726	F911_02105	F911_02098	575584	0.409	0.409	0	0	0	0	0	0
HMPREF0010_00733	HMPREF0010_00727	F911_02105	HMPREF0010_00727	575584	0.703	0.583	0	0.244	0.053	0	0	0.121
HMPREF0010_00733	HMPREF0010_00728	F911_02105	F911_02100	575584	0.822	0.758	0	0	0.297	0	0	0
HMPREF0010_00733	HMPREF0010_00729	F911_02105	HMPREF0010_00729	575584	0.837	0.834	0	0	0	0	0	0.059
HMPREF0010_00733	HMPREF0010_00730	F911_02105	F911_02102	575584	0.958	0.818	0	0.671	0.297	0	0	0.12
HMPREF0010_00733	HMPREF0010_00731	F911_02105	F911_02103	575584	0.979	0.858	0	0.775	0.297	0	0	0.193
HMPREF0010_00733	HMPREF0010_00732	F911_02105	HMPREF0010_00732	575584	0.841	0.819	0	0	0.157	0	0	0
HMPREF0010_00734	HMPREF0010_00723	F911_02106	F911_02095	575584	0.996	0.528	0.872	0.748	0.164	0	0.73	0.121
HMPREF0010_00734	HMPREF0010_00724	F911_02106	F911_02096	575584	0.409	0.409	0	0	0	0	0	0
HMPREF0010_00734	HMPREF0010_00725	F911_02106	F911_02097	575584	0.483	0.433	0	0	0.124	0	0	0
HMPREF0010_00734	HMPREF0010_00726	F911_02106	F911_02098	575584	0.409	0.409	0	0	0	0	0	0
HMPREF0010_00734	HMPREF0010_00727	F911_02106	HMPREF0010_00727	575584	0.745	0.649	0	0.227	0.055	0	0	0.121
HMPREF0010_00734	HMPREF0010_00728	F911_02106	F911_02100	575584	0.826	0.763	0	0	0.297	0	0	0
HMPREF0010_00734	HMPREF0010_00729	F911_02106	HMPREF0010_00729	575584	0.763	0.763	0	0	0	0	0	0.044
HMPREF0010_00734	HMPREF0010_00730	F911_02106	F911_02102	575584	0.975	0.851	0	0.782	0.297	0	0	0
HMPREF0010_00734	HMPREF0010_00731	F911_02106	F911_02103	575584	0.983	0.858	0	0.308108	0.379	0	0.73	0.070132
HMPREF0010_00734	HMPREF0010_00732	F911_02106	HMPREF0010_00732	575584	0.841	0.819	0	0	0.157	0	0	0
HMPREF0010_00734	HMPREF0010_00733	F911_02106	F911_02105	575584	0.979	0.881	0	0.741	0.297	0	0	0.173
HMPREF0010_01430	HMPREF0010_00727	csy2	HMPREF0010_00727	575584	0.413	0	0	0.413	0	0	0	0
HMPREF0010_01430	HMPREF0010_00730	csy2	F911_02102	575584	0.678	0	0	0.678	0	0	0	0
HMPREF0010_02494	HMPREF0010_00727	F911_00490	HMPREF0010_00727	575584	0.615	0	0	0.615	0	0	0	0
HMPREF0010_02494	HMPREF0010_00730	F911_00490	F911_02102	575584	0.659	0	0	0.659	0	0	0	0
HMPREF0010_02494	HMPREF0010_00732	F911_00490	HMPREF0010_00732	575584	0.533	0.357	0	0	0	0	0.241	0.12
HMPREF0010_02494	HMPREF0010_01430	F911_00490	csy2	575584	0.754	0	0	0.754	0	0	0	0
HMPREF0010_02864	HMPREF0010_00727	F911_00919	HMPREF0010_00727	575584	0.407	0.052	0	0.401	0	0	0	0
HMPREF0010_02864	HMPREF0010_02494	F911_00919	F911_00490	575584	0.537	0	0	0.355	0	0	0.281	0.083
HMPREF0010_03493	HMPREF0010_00269	HMPREF0010_03493	F911_01641	575584	0.42	0	0	0.27495	0.063	0	0	0.16302
HMPREF0010_03493	HMPREF0010_00725	HMPREF0010_03493	F911_02097	575584	0.662	0.373	0	0.415	0.151	0	0	0.043
HMPREF0010_03493	HMPREF0010_00727	HMPREF0010_03493	HMPREF0010_00727	575584	0.545	0	0	0.493	0.052	0	0	0.131
HMPREF0010_03509	HMPREF0010_00269	F911_00369	F911_01641	575584	0.425	0	0	0.284635	0.063	0	0	0.157586
HMPREF0010_03509	HMPREF0010_00725	F911_00369	F911_02097	575584	0.74	0.373	0	0.551	0.151	0	0	0.043
HMPREF0010_03509	HMPREF0010_00727	F911_00369	HMPREF0010_00727	575584	0.632	0	0	0.59	0.052	0	0	0.131
HMPREF0010_03764	HMPREF0010_00727	F911_00137	HMPREF0010_00727	575584	0.402	0	0	0.402	0	0	0	0
HMPREF0010_03764	HMPREF0010_00730	F911_00137	F911_02102	575584	0.683	0	0	0.683	0	0	0	0
HMPREF0010_03764	HMPREF0010_00734	F911_00137	F911_02106	575584	0.446	0	0	0.446	0	0	0	0
HMPREF0010_03764	HMPREF0010_01430	F911_00137	csy2	575584	0.738	0	0	0.738	0	0	0	0
HMPREF0010_03764	HMPREF0010_02494	F911_00137	F911_00490	575584	0.776	0	0	0.776	0	0	0	0
HMPREF0010_00173	HMPREF0010_00171	cyoC	cyoE	575584	0.998	0.874	0	0.78	0.607	0	0.73	0.431
HMPREF0010_00174	HMPREF0010_00171	cyoB	cyoE	575584	0.998	0.874	0	0.781	0.61	0.32	0.73	0.346
HMPREF0010_00174	HMPREF0010_00173	cyoB	cyoC	575584	0.999	0.881	0.884	0.782	0.986	0.953	0.73	0.561
HMPREF0010_00175	HMPREF0010_00171	cyoA	cyoE	575584	0.998	0.874	0	0.768	0.59	0.184	0.73	0.561
HMPREF0010_00175	HMPREF0010_00173	cyoA	cyoC	575584	0.999	0.881	0	0.782	0.986	0.978	0.73	0.436
HMPREF0010_00175	HMPREF0010_00174	cyoA	cyoB	575584	0.999	0.881	0	0.782	0.986	0.977	0.73	0.589
HMPREF0010_00660	HMPREF0010_00173	HMPREF0010_00660	cyoC	575584	0.504	0	0	0	0.162	0	0.421	0.061
HMPREF0010_00660	HMPREF0010_00174	HMPREF0010_00660	cyoB	575584	0.964	0	0	0	0.313	0.133	0.939	0.12
HMPREF0010_00660	HMPREF0010_00175	HMPREF0010_00660	cyoA	575584	0.964	0	0	0	0.392	0	0.939	0.12
HMPREF0010_00675	HMPREF0010_00173	F911_02049	cyoC	575584	0.454	0	0	0	0.14	0	0.362	0.086
HMPREF0010_00675	HMPREF0010_00174	F911_02049	cyoB	575584	0.466	0	0	0	0.162	0	0.362	0.083
HMPREF0010_00675	HMPREF0010_00175	F911_02049	cyoA	575584	0.438	0	0	0	0.131	0	0.362	0.068
HMPREF0010_00675	HMPREF0010_00660	F911_02049	HMPREF0010_00660	575584	0.522	0.073	0	0	0.373	0.176	0	0.12
HMPREF0010_00760	HMPREF0010_00173	F911_02132	cyoC	575584	0.433	0	0	0	0.059	0	0.421	0.043
HMPREF0010_00760	HMPREF0010_00174	F911_02132	cyoB	575584	0.472	0	0	0	0	0.125	0.421	0.043
HMPREF0010_00760	HMPREF0010_00175	F911_02132	cyoA	575584	0.436	0	0	0	0.052	0	0.429	0.043
HMPREF0010_00760	HMPREF0010_00660	F911_02132	HMPREF0010_00660	575584	0.602	0.042	0	0	0.341	0	0.421	0
HMPREF0010_00760	HMPREF0010_00675	F911_02132	F911_02049	575584	0.519	0.052	0	0	0.323	0.176	0.198	0
HMPREF0010_01137	HMPREF0010_00045	uca	HMPREF0010_00045	575584	0.464	0.331	0	0	0.089	0.166	0	0.071
HMPREF0010_01137	HMPREF0010_00660	uca	HMPREF0010_00660	575584	0.439	0	0	0	0	0	0.421	0.072
HMPREF0010_01150	HMPREF0010_01137	F911_02524	uca	575584	0.999	0.471	0	0.05967	0.815	0.989	0.979	0.30498
HMPREF0010_01226	HMPREF0010_00173	cobZ	cyoC	575584	0.511	0	0	0	0.162	0	0.429	0.061
HMPREF0010_01226	HMPREF0010_00174	cobZ	cyoB	575584	0.964	0	0	0	0.313	0.133	0.94	0.12
HMPREF0010_01226	HMPREF0010_00175	cobZ	cyoA	575584	0.965	0	0	0	0.392	0	0.94	0.12
HMPREF0010_01226	HMPREF0010_00675	cobZ	F911_02049	575584	0.522	0.073	0	0	0.373	0.176	0	0.12
HMPREF0010_01226	HMPREF0010_00760	cobZ	F911_02132	575584	0.602	0.042	0	0	0.341	0	0.421	0
HMPREF0010_01226	HMPREF0010_01137	cobZ	uca	575584	0.537	0	0	0	0	0	0.522	0.072
HMPREF0010_01248	HMPREF0010_00045	F911_03225	HMPREF0010_00045	575584	0.687	0.044	0	0	0.089	0.124	0.421	0.402
HMPREF0010_01248	HMPREF0010_00675	F911_03225	F911_02049	575584	0.453	0	0	0	0.07	0	0.386	0.12
HMPREF0010_01248	HMPREF0010_01200	F911_03225	HMPREF0010_01200	575584	0.524	0.044	0	0	0.057	0.124	0.421	0.12
HMPREF0010_01255	HMPREF0010_00171	nuoC	cyoE	575584	0.434	0	0	0	0.337	0	0	0.182
HMPREF0010_01255	HMPREF0010_00173	nuoC	cyoC	575584	0.904	0	0	0	0.396	0	0.803	0.259
HMPREF0010_01255	HMPREF0010_00174	nuoC	cyoB	575584	0.948	0	0	0	0.587	0	0.803	0.421
HMPREF0010_01255	HMPREF0010_00175	nuoC	cyoA	575584	0.924	0	0	0	0.385	0	0.803	0.427
HMPREF0010_01255	HMPREF0010_00660	nuoC	HMPREF0010_00660	575584	0.996	0.053	0	0	0.831	0.83	0.803	0.443
HMPREF0010_01255	HMPREF0010_00675	nuoC	F911_02049	575584	0.53	0	0	0	0.409	0.17	0	0.12
HMPREF0010_01255	HMPREF0010_00760	nuoC	F911_02132	575584	0.998	0.057	0	0	0.889	0.922	0.803	0.12
HMPREF0010_01255	HMPREF0010_01226	nuoC	cobZ	575584	0.996	0.053	0	0	0.831	0.83	0.803	0.443
HMPREF0010_01256	HMPREF0010_00173	F911_03217	cyoC	575584	0.764	0	0	0	0.164	0	0.73	0
HMPREF0010_01256	HMPREF0010_00174	F911_03217	cyoB	575584	0.975	0	0	0	0.156	0	0.971	0.043
HMPREF0010_01256	HMPREF0010_00175	F911_03217	cyoA	575584	0.978	0	0	0	0.145	0.181	0.971	0
HMPREF0010_01256	HMPREF0010_00660	F911_03217	HMPREF0010_00660	575584	0.636	0.043	0	0	0.233	0.179	0.421	0.12
HMPREF0010_01256	HMPREF0010_00760	F911_03217	F911_02132	575584	0.934	0.042	0	0	0.59	0.744	0.421	0.045
HMPREF0010_01256	HMPREF0010_01226	F911_03217	cobZ	575584	0.636	0.043	0	0	0.233	0.179	0.421	0.12
HMPREF0010_01256	HMPREF0010_01255	F911_03217	nuoC	575584	0.999	0.899	0	0.699	0.999	0.997	0.803	0.64
HMPREF0010_01257	HMPREF0010_00173	nuoF	cyoC	575584	0.777	0	0	0	0.211	0	0.73	0
HMPREF0010_01257	HMPREF0010_00174	nuoF	cyoB	575584	0.765	0	0	0	0.157	0	0.73	0.051
HMPREF0010_01257	HMPREF0010_00175	nuoF	cyoA	575584	0.739	0	0	0	0.074	0	0.73	0
HMPREF0010_01257	HMPREF0010_00660	nuoF	HMPREF0010_00660	575584	0.87	0.07	0	0	0.68	0.275	0.421	0.12
HMPREF0010_01257	HMPREF0010_00675	nuoF	F911_02049	575584	0.447	0	0	0	0.312	0	0.228	0.044
HMPREF0010_01257	HMPREF0010_00760	nuoF	F911_02132	575584	0.955	0	0	0	0.725	0.744	0.421	0
HMPREF0010_01257	HMPREF0010_01137	nuoF	uca	575584	0.527	0	0	0	0.053	0	0.522	0
HMPREF0010_01257	HMPREF0010_01226	nuoF	cobZ	575584	0.87	0.07	0	0	0.68	0.275	0.421	0.12
HMPREF0010_01257	HMPREF0010_01255	nuoF	nuoC	575584	0.999	0.899	0	0.599	0.999	0.997	0.803	0.776
HMPREF0010_01257	HMPREF0010_01256	nuoF	F911_03217	575584	0.999	0.881	0.593	0.782	0.878	0.877	0.73	0.774
HMPREF0010_01258	HMPREF0010_00173	nuoG	cyoC	575584	0.763	0	0	0	0.157	0	0.73	0.043
HMPREF0010_01258	HMPREF0010_00174	nuoG	cyoB	575584	0.766	0	0	0	0.152	0	0.73	0.064
HMPREF0010_01258	HMPREF0010_00175	nuoG	cyoA	575584	0.776	0	0	0	0.065	0.181	0.73	0.045
HMPREF0010_01258	HMPREF0010_00660	nuoG	HMPREF0010_00660	575584	0.808	0.057	0	0	0.662	0	0.421	0.085
HMPREF0010_01258	HMPREF0010_00675	nuoG	F911_02049	575584	0.684	0.043	0	0	0.605	0	0.212	0.067
HMPREF0010_01258	HMPREF0010_00760	nuoG	F911_02132	575584	0.934	0.043	0	0	0.59	0.744	0.421	0
HMPREF0010_01258	HMPREF0010_01226	nuoG	cobZ	575584	0.808	0.057	0	0	0.662	0	0.421	0.085
HMPREF0010_01258	HMPREF0010_01255	nuoG	nuoC	575584	0.999	0.886	0	0.781	0.999	0.999	0.803	0.443
HMPREF0010_01258	HMPREF0010_01256	nuoG	F911_03217	575584	0.999	0.872	0	0.779	0.843	0.93	0.496	0.564
HMPREF0010_01258	HMPREF0010_01257	nuoG	nuoF	575584	0.999	0.872	0	0.763	0.986	0.864	0.496	0.566
HMPREF0010_01362	HMPREF0010_00660	HMPREF0010_01362	HMPREF0010_00660	575584	0.727	0.042	0	0	0.577	0	0.326	0.12
HMPREF0010_01362	HMPREF0010_01226	HMPREF0010_01362	cobZ	575584	0.727	0.042	0	0	0.577	0	0.326	0.12
HMPREF0010_01362	HMPREF0010_01255	HMPREF0010_01362	nuoC	575584	0.66	0	0	0	0.582	0	0	0.222
HMPREF0010_01696	HMPREF0010_00660	acnA	HMPREF0010_00660	575584	0.627	0.057	0	0	0.587	0	0	0.12
HMPREF0010_01696	HMPREF0010_01226	acnA	cobZ	575584	0.627	0.057	0	0	0.587	0	0	0.12
HMPREF0010_01696	HMPREF0010_01255	acnA	nuoC	575584	0.493	0.068	0	0	0.327	0	0	0.257
HMPREF0010_01829	HMPREF0010_01248	nudH	F911_03225	575584	0.524	0.045	0	0	0.057	0.124	0.421	0.12
HMPREF0010_01875	HMPREF0010_00750	F911_03545	hscB	575584	0.445	0.043	0	0	0.053	0	0.387	0.12
HMPREF0010_01875	HMPREF0010_01256	F911_03545	F911_03217	575584	0.568	0	0	0	0.062	0.559	0	0
HMPREF0010_01878	HMPREF0010_00750	pnp	hscB	575584	0.424	0	0	0	0	0	0	0.425
HMPREF0010_01878	HMPREF0010_01248	pnp	F911_03225	575584	0.78	0	0	0	0.152	0	0.73	0.12
HMPREF0010_01879	HMPREF0010_01362	rpsO	HMPREF0010_01362	575584	0.636	0.075	0	0	0.367	0.181	0.271	0.12
HMPREF0010_01879	HMPREF0010_01878	rpsO	pnp	575584	0.952	0.643	0	0.338	0.16	0.129	0	0.768
HMPREF0010_01901	HMPREF0010_01878	infB	pnp	575584	0.898	0.373	0	0	0.394	0.126	0	0.731
HMPREF0010_01901	HMPREF0010_01879	infB	rpsO	575584	0.919	0.373	0	0.157	0.153	0	0.421	0.737
HMPREF0010_01954	HMPREF0010_00660	HMPREF0010_01954	HMPREF0010_00660	575584	0.727	0.042	0	0	0.577	0	0.326	0.12
HMPREF0010_01954	HMPREF0010_01226	HMPREF0010_01954	cobZ	575584	0.727	0.042	0	0	0.577	0	0.326	0.12
HMPREF0010_01954	HMPREF0010_01255	HMPREF0010_01954	nuoC	575584	0.66	0	0	0	0.582	0	0	0.222
HMPREF0010_01954	HMPREF0010_01879	HMPREF0010_01954	rpsO	575584	0.636	0.075	0	0	0.367	0.181	0.271	0.12
HMPREF0010_02069	HMPREF0010_00675	groL	F911_02049	575584	0.553	0.048	0	0	0.114	0.372	0	0.256
HMPREF0010_02069	HMPREF0010_01255	groL	nuoC	575584	0.806	0	0	0	0.119	0.756	0	0.171
HMPREF0010_02069	HMPREF0010_01362	groL	HMPREF0010_01362	575584	0.727	0	0	0.372	0.233	0.434	0	0.12
HMPREF0010_02069	HMPREF0010_01696	groL	acnA	575584	0.429	0.052	0	0	0.057	0.125	0.299	0.12
HMPREF0010_02069	HMPREF0010_01875	groL	F911_03545	575584	0.687	0	0	0.402	0.09	0.113	0.307	0.21
HMPREF0010_02069	HMPREF0010_01878	groL	pnp	575584	0.686	0	0	0.191	0.063	0	0	0.62
HMPREF0010_02069	HMPREF0010_01879	groL	rpsO	575584	0.492	0	0	0	0.151	0	0	0.427
HMPREF0010_02069	HMPREF0010_01901	groL	infB	575584	0.641	0.045	0	0.151	0.063	0	0	0.584
HMPREF0010_02069	HMPREF0010_01954	groL	HMPREF0010_01954	575584	0.727	0	0	0.372	0.233	0.434	0	0.12
HMPREF0010_02233	HMPREF0010_00045	F911_01173	HMPREF0010_00045	575584	0.451	0.044	0	0	0.056	0.441	0	0
HMPREF0010_02233	HMPREF0010_00171	F911_01173	cyoE	575584	0.599	0.36	0	0	0.157	0	0.317	0
HMPREF0010_02233	HMPREF0010_00173	F911_01173	cyoC	575584	0.698	0.119	0	0	0.07	0.443	0.418	0
HMPREF0010_02233	HMPREF0010_00174	F911_01173	cyoB	575584	0.861	0.061	0	0	0	0.767	0.419	0
HMPREF0010_02233	HMPREF0010_00175	F911_01173	cyoA	575584	0.875	0.065	0	0	0.055	0.787	0.417	0
HMPREF0010_02233	HMPREF0010_00660	F911_01173	HMPREF0010_00660	575584	0.679	0	0	0	0.591	0	0.229	0.065
HMPREF0010_02233	HMPREF0010_00675	F911_01173	F911_02049	575584	0.482	0	0	0	0.399	0.175	0	0
HMPREF0010_02233	HMPREF0010_00750	F911_01173	hscB	575584	0.438	0.043	0	0	0.141	0	0.372	0
HMPREF0010_02233	HMPREF0010_00760	F911_01173	F911_02132	575584	0.824	0	0	0	0.603	0.441	0.271	0.043
HMPREF0010_02233	HMPREF0010_01137	F911_01173	uca	575584	0.861	0	0	0	0	0.861	0	0
HMPREF0010_02233	HMPREF0010_01150	F911_01173	F911_02524	575584	0.757	0	0	0	0	0.757	0	0
HMPREF0010_02233	HMPREF0010_01200	F911_01173	HMPREF0010_01200	575584	0.461	0.061	0	0	0.056	0.441	0	0
HMPREF0010_02233	HMPREF0010_01226	F911_01173	cobZ	575584	0.679	0	0	0	0.591	0	0.229	0.065
HMPREF0010_02233	HMPREF0010_01248	F911_01173	F911_03225	575584	0.448	0	0	0	0.053	0.442	0	0
HMPREF0010_02233	HMPREF0010_01255	F911_01173	nuoC	575584	0.927	0.053	0	0	0.824	0.199	0.477	0.12
HMPREF0010_02233	HMPREF0010_01256	F911_01173	F911_03217	575584	0.46	0	0	0	0.367	0.182	0	0
HMPREF0010_02233	HMPREF0010_01257	F911_01173	nuoF	575584	0.839	0	0	0	0.802	0	0.212	0.056
HMPREF0010_02233	HMPREF0010_01258	F911_01173	nuoG	575584	0.753	0	0	0	0.622	0.177	0.271	0
HMPREF0010_02233	HMPREF0010_01362	F911_01173	HMPREF0010_01362	575584	0.679	0.044	0	0	0.605	0.18	0	0.088
HMPREF0010_02233	HMPREF0010_01696	F911_01173	acnA	575584	0.648	0	0	0	0.575	0.189	0	0.061
HMPREF0010_02233	HMPREF0010_01728	F911_01173	F911_03398	575584	0.489	0.373	0	0.219	0	0	0	0
HMPREF0010_02233	HMPREF0010_01829	F911_01173	nudH	575584	0.45	0.043	0	0	0.056	0.441	0	0
HMPREF0010_02233	HMPREF0010_01875	F911_01173	F911_03545	575584	0.449	0.044	0	0	0.052	0.186	0.34	0.043
HMPREF0010_02233	HMPREF0010_01878	F911_01173	pnp	575584	0.589	0.373	0	0	0.082	0.342	0	0.044
HMPREF0010_02233	HMPREF0010_01879	F911_01173	rpsO	575584	0.516	0.373	0	0.158	0.158	0	0	0
HMPREF0010_02233	HMPREF0010_01901	F911_01173	infB	575584	0.437	0.373	0	0	0.12	0	0	0.062
HMPREF0010_02233	HMPREF0010_01954	F911_01173	HMPREF0010_01954	575584	0.679	0.044	0	0	0.605	0.18	0	0.088
HMPREF0010_02233	HMPREF0010_02069	F911_01173	groL	575584	0.468	0.042	0	0	0.08	0.188	0.286	0.12
HMPREF0010_02233	HMPREF0010_02232	F911_01173	F911_01172	575584	0.56	0.56	0	0	0	0	0	0
HMPREF0010_02266	HMPREF0010_01248	F911_01206	F911_03225	575584	0.584	0.044	0	0.162	0.057	0.124	0.421	0.12
HMPREF0010_02266	HMPREF0010_02233	F911_01206	F911_01173	575584	0.45	0.043	0	0	0.056	0.441	0	0
HMPREF0010_02349	HMPREF0010_00660	sthA	HMPREF0010_00660	575584	0.522	0.073	0	0	0.373	0.176	0	0.12
HMPREF0010_02349	HMPREF0010_00675	sthA	F911_02049	575584	0.753	0	0	0.183418	0	0	0.697	0.019924
HMPREF0010_02349	HMPREF0010_00760	sthA	F911_02132	575584	0.519	0.052	0	0	0.323	0.176	0.198	0
HMPREF0010_02349	HMPREF0010_01226	sthA	cobZ	575584	0.522	0.073	0	0	0.373	0.176	0	0.12
HMPREF0010_02349	HMPREF0010_01248	sthA	F911_03225	575584	0.453	0	0	0	0.07	0	0.386	0.12
HMPREF0010_02349	HMPREF0010_01255	sthA	nuoC	575584	0.53	0	0	0	0.409	0.17	0	0.12
HMPREF0010_02349	HMPREF0010_01257	sthA	nuoF	575584	0.436	0	0	0	0.312	0	0.212	0.044
HMPREF0010_02349	HMPREF0010_01258	sthA	nuoG	575584	0.684	0.043	0	0	0.605	0	0.212	0.067
HMPREF0010_02349	HMPREF0010_02233	sthA	F911_01173	575584	0.482	0	0	0	0.399	0.175	0	0
HMPREF0010_02354	HMPREF0010_01362	rpsB	HMPREF0010_01362	575584	0.937	0	0	0	0.604	0.77	0.317	0.12
HMPREF0010_02354	HMPREF0010_01696	rpsB	acnA	575584	0.458	0	0	0	0.122	0.408	0	0
HMPREF0010_02354	HMPREF0010_01878	rpsB	pnp	575584	0.579	0.121	0	0	0.251	0.126	0	0.355
HMPREF0010_02354	HMPREF0010_01879	rpsB	rpsO	575584	0.998	0.109	0	0	0.867	0.963	0.429	0.561
HMPREF0010_02354	HMPREF0010_01901	rpsB	infB	575584	0.969	0.373	0	0.497	0.185	0.741	0.421	0.349
HMPREF0010_02354	HMPREF0010_01954	rpsB	HMPREF0010_01954	575584	0.937	0	0	0	0.604	0.77	0.317	0.12
HMPREF0010_02354	HMPREF0010_02069	rpsB	groL	575584	0.847	0.045	0	0.558	0.157	0.444	0	0.347
HMPREF0010_02354	HMPREF0010_02233	rpsB	F911_01173	575584	0.548	0.053	0	0	0.276	0.394	0	0
HMPREF0010_02551	HMPREF0010_01362	truB	HMPREF0010_01362	575584	0.599	0.046	0	0	0.587	0	0	0.066
HMPREF0010_02551	HMPREF0010_01878	truB	pnp	575584	0.612	0.373	0	0	0.312	0	0	0.173
HMPREF0010_02551	HMPREF0010_01879	truB	rpsO	575584	0.784	0.373	0	0	0.279	0	0	0.561
HMPREF0010_02551	HMPREF0010_01901	truB	infB	575584	0.866	0.373	0	0	0.397	0.394	0	0.485
HMPREF0010_02551	HMPREF0010_01954	truB	HMPREF0010_01954	575584	0.599	0.046	0	0	0.587	0	0	0.066
HMPREF0010_02551	HMPREF0010_02233	truB	F911_01173	575584	0.469	0.373	0	0	0.059	0.173	0	0
HMPREF0010_02551	HMPREF0010_02354	truB	rpsB	575584	0.556	0.35	0	0	0.238	0.176	0	0
HMPREF0010_02611	HMPREF0010_01248	F911_00612	F911_03225	575584	0.537	0.044	0	0	0.083	0.124	0.421	0.12
HMPREF0010_02611	HMPREF0010_02233	F911_00612	F911_01173	575584	0.45	0.043	0	0	0.056	0.441	0	0
HMPREF0010_02627	HMPREF0010_01248	rplC	F911_03225	575584	0.538	0.044	0	0	0.205	0	0.392	0.12
HMPREF0010_02627	HMPREF0010_01362	rplC	HMPREF0010_01362	575584	0.921	0.373	0	0.271	0.621	0.411	0.291	0.12
HMPREF0010_02627	HMPREF0010_01878	rplC	pnp	575584	0.4	0.067	0	0	0.329	0	0	0.12
HMPREF0010_02627	HMPREF0010_01879	rplC	rpsO	575584	0.995	0.07	0	0.222	0.827	0.758	0.429	0.774
HMPREF0010_02627	HMPREF0010_01901	rplC	infB	575584	0.821	0	0	0	0.366	0.432	0.421	0.246
HMPREF0010_02627	HMPREF0010_01954	rplC	HMPREF0010_01954	575584	0.921	0.373	0	0.271	0.621	0.411	0.291	0.12
HMPREF0010_02627	HMPREF0010_02069	rplC	groL	575584	0.455	0	0	0.164	0.159	0	0	0.288
HMPREF0010_02627	HMPREF0010_02233	rplC	F911_01173	575584	0.51	0	0	0	0.161	0.44	0	0
HMPREF0010_02627	HMPREF0010_02354	rplC	rpsB	575584	0.998	0.081	0	0	0.986	0.367	0.429	0.777
HMPREF0010_02627	HMPREF0010_02551	rplC	truB	575584	0.787	0.373	0	0	0.323	0.432	0	0.224
HMPREF0010_02683	HMPREF0010_00660	mdh	HMPREF0010_00660	575584	0.786	0.373	0	0	0.313	0.179	0.421	0.12
HMPREF0010_02683	HMPREF0010_00675	mdh	F911_02049	575584	0.539	0.094	0	0	0.158	0.139	0.326	0.121
HMPREF0010_02683	HMPREF0010_00760	mdh	F911_02132	575584	0.402	0.053	0	0	0.277	0	0.197	0
HMPREF0010_02683	HMPREF0010_01137	mdh	uca	575584	0.541	0.05	0	0	0.055	0	0.488	0.12
HMPREF0010_02683	HMPREF0010_01226	mdh	cobZ	575584	0.786	0.373	0	0	0.313	0.179	0.421	0.12
HMPREF0010_02683	HMPREF0010_01255	mdh	nuoC	575584	0.618	0.08	0	0	0.382	0	0	0.383
HMPREF0010_02683	HMPREF0010_01256	mdh	F911_03217	575584	0.527	0.042	0	0	0.152	0	0.454	0.06
HMPREF0010_02683	HMPREF0010_01257	mdh	nuoF	575584	0.66	0.044	0	0	0.209	0	0.55	0.12
HMPREF0010_02683	HMPREF0010_01696	mdh	acnA	575584	0.62	0.353	0	0	0.159	0.135	0.19	0.157
HMPREF0010_02683	HMPREF0010_02069	mdh	groL	575584	0.81	0	0	0	0.065	0.786	0	0.127
HMPREF0010_02683	HMPREF0010_02233	mdh	F911_01173	575584	0.442	0	0	0	0.356	0.127	0	0.088
HMPREF0010_02683	HMPREF0010_02349	mdh	sthA	575584	0.539	0.094	0	0	0.158	0.139	0.326	0.12
HMPREF0010_02690	HMPREF0010_00660	F911_00739	HMPREF0010_00660	575584	0.522	0.073	0	0	0.373	0.176	0	0.12
HMPREF0010_02690	HMPREF0010_00675	F911_00739	F911_02049	575584	0.801	0	0	0.26864	0	0	0.73	0
HMPREF0010_02690	HMPREF0010_00760	F911_00739	F911_02132	575584	0.519	0.052	0	0	0.323	0.176	0.198	0
HMPREF0010_02690	HMPREF0010_01226	F911_00739	cobZ	575584	0.522	0.073	0	0	0.373	0.176	0	0.12
HMPREF0010_02690	HMPREF0010_01248	F911_00739	F911_03225	575584	0.453	0	0	0	0.07	0	0.386	0.12
HMPREF0010_02690	HMPREF0010_01255	F911_00739	nuoC	575584	0.53	0	0	0	0.409	0.17	0	0.12
HMPREF0010_02690	HMPREF0010_01257	F911_00739	nuoF	575584	0.436	0	0	0	0.312	0	0.212	0.044
HMPREF0010_02690	HMPREF0010_01258	F911_00739	nuoG	575584	0.684	0.043	0	0	0.605	0	0.212	0.067
HMPREF0010_02690	HMPREF0010_02233	F911_00739	F911_01173	575584	0.482	0	0	0	0.399	0.175	0	0
HMPREF0010_02690	HMPREF0010_02349	F911_00739	sthA	575584	0.441	0	0	0.18544	0	0	0.321	0
HMPREF0010_02690	HMPREF0010_02683	F911_00739	mdh	575584	0.539	0.094	0	0	0.158	0.139	0.326	0.12
HMPREF0010_02860	HMPREF0010_00175	F911_00915	cyoA	575584	0.76	0	0	0	0.052	0.757	0	0.044
HMPREF0010_02860	HMPREF0010_01255	F911_00915	nuoC	575584	0.441	0	0	0	0.157	0.365	0	0
HMPREF0010_02860	HMPREF0010_02233	F911_00915	F911_01173	575584	0.49	0.065	0	0	0.151	0.409	0	0.043
HMPREF0010_02860	HMPREF0010_02627	F911_00915	rplC	575584	0.439	0.044	0	0	0.152	0.364	0	0
HMPREF0010_02909	HMPREF0010_00173	sdhA	cyoC	575584	0.769	0	0	0	0.163	0	0.73	0.063
HMPREF0010_02909	HMPREF0010_00174	sdhA	cyoB	575584	0.983	0	0	0	0.313	0.133	0.971	0.12
HMPREF0010_02909	HMPREF0010_00175	sdhA	cyoA	575584	0.983	0	0	0	0.392	0	0.971	0.12
HMPREF0010_02909	HMPREF0010_00675	sdhA	F911_02049	575584	0.575	0.132	0	0	0.373	0.176	0	0.165
HMPREF0010_02909	HMPREF0010_00760	sdhA	F911_02132	575584	0.602	0.042	0	0	0.341	0	0.421	0
HMPREF0010_02909	HMPREF0010_01137	sdhA	uca	575584	0.565	0	0	0	0.051	0	0.522	0.12
HMPREF0010_02909	HMPREF0010_01226	sdhA	cobZ	575584	0.587	0	0	0	0	0	0.55	0.12
HMPREF0010_02909	HMPREF0010_01255	sdhA	nuoC	575584	0.996	0.053	0	0	0.831	0.83	0.803	0.443
HMPREF0010_02909	HMPREF0010_01256	sdhA	F911_03217	575584	0.718	0.043	0	0	0.233	0.179	0.55	0.121
HMPREF0010_02909	HMPREF0010_01257	sdhA	nuoF	575584	0.909	0.07	0	0	0.68	0.275	0.595	0.12
HMPREF0010_02909	HMPREF0010_01258	sdhA	nuoG	575584	0.842	0.057	0	0	0.662	0	0.524	0.085
HMPREF0010_02909	HMPREF0010_01362	sdhA	HMPREF0010_01362	575584	0.727	0.042	0	0	0.577	0	0.326	0.12
HMPREF0010_02909	HMPREF0010_01696	sdhA	acnA	575584	0.66	0.057	0	0	0.587	0	0	0.199
HMPREF0010_02909	HMPREF0010_01954	sdhA	HMPREF0010_01954	575584	0.727	0.042	0	0	0.577	0	0.326	0.12
HMPREF0010_02909	HMPREF0010_02233	sdhA	F911_01173	575584	0.679	0	0	0	0.591	0	0.229	0.065
HMPREF0010_02909	HMPREF0010_02349	sdhA	sthA	575584	0.522	0.073	0	0	0.373	0.176	0	0.12
HMPREF0010_02909	HMPREF0010_02683	sdhA	mdh	575584	0.83	0.373	0	0	0.313	0.179	0.509	0.176
HMPREF0010_02909	HMPREF0010_02690	sdhA	F911_00739	575584	0.522	0.073	0	0	0.373	0.176	0	0.12
HMPREF0010_02910	HMPREF0010_00173	sQR	cyoC	575584	0.838	0	0	0	0.374	0	0.73	0.12
HMPREF0010_02910	HMPREF0010_00174	sQR	cyoB	575584	0.983	0	0	0	0.394	0	0.971	0.097
HMPREF0010_02910	HMPREF0010_00175	sQR	cyoA	575584	0.984	0	0	0	0.381	0.181	0.971	0.067
HMPREF0010_02910	HMPREF0010_00660	sQR	HMPREF0010_00660	575584	0.999	0.294	0	0.151	0.986	0.811	0.421	0.12
HMPREF0010_02910	HMPREF0010_00675	sQR	F911_02049	575584	0.544	0.223	0	0	0.278	0.186	0	0.12
HMPREF0010_02910	HMPREF0010_00760	sQR	F911_02132	575584	0.647	0.042	0	0	0.327	0.183	0.41	0
HMPREF0010_02910	HMPREF0010_01137	sQR	uca	575584	0.57	0	0	0	0.06	0	0.522	0.12
HMPREF0010_02910	HMPREF0010_01226	sQR	cobZ	575584	0.999	0.294	0	0	0.986	0.811	0.55	0.12
HMPREF0010_02910	HMPREF0010_01255	sQR	nuoC	575584	0.998	0.066	0	0	0.992	0	0.803	0.122
HMPREF0010_02910	HMPREF0010_01256	sQR	F911_03217	575584	0.906	0.044	0	0	0.624	0.477	0.55	0.068
HMPREF0010_02910	HMPREF0010_01257	sQR	nuoF	575584	0.864	0.044	0	0	0.634	0.181	0.546	0.12
HMPREF0010_02910	HMPREF0010_01258	sQR	nuoG	575584	0.836	0.047	0	0	0.6	0.188	0.524	0.064
HMPREF0010_02910	HMPREF0010_02233	sQR	F911_01173	575584	0.595	0.044	0	0	0.397	0.177	0.229	0.065
HMPREF0010_02910	HMPREF0010_02349	sQR	sthA	575584	0.515	0.088	0	0	0.346	0.186	0	0.12
HMPREF0010_02910	HMPREF0010_02683	sQR	mdh	575584	0.694	0.373	0	0	0.381	0.175	0	0.159
HMPREF0010_02910	HMPREF0010_02690	sQR	F911_00739	575584	0.465	0.088	0	0	0.278	0.186	0	0.12
HMPREF0010_02910	HMPREF0010_02909	sQR	sdhA	575584	0.999	0.866	0	0.782	0.986	0.967	0.73	0.777
HMPREF0010_02914	HMPREF0010_00173	F911_00968	cyoC	575584	0.454	0	0	0	0.14	0	0.362	0.086
HMPREF0010_02914	HMPREF0010_00174	F911_00968	cyoB	575584	0.466	0	0	0	0.162	0	0.362	0.083
HMPREF0010_02914	HMPREF0010_00175	F911_00968	cyoA	575584	0.438	0	0	0	0.131	0	0.362	0.068
HMPREF0010_02914	HMPREF0010_00660	F911_00968	HMPREF0010_00660	575584	0.522	0.073	0	0	0.373	0.176	0	0.12
HMPREF0010_02914	HMPREF0010_00760	F911_00968	F911_02132	575584	0.519	0.052	0	0	0.323	0.176	0.198	0
HMPREF0010_02914	HMPREF0010_01226	F911_00968	cobZ	575584	0.522	0.073	0	0	0.373	0.176	0	0.12
HMPREF0010_02914	HMPREF0010_01248	F911_00968	F911_03225	575584	0.453	0	0	0	0.07	0	0.386	0.12
HMPREF0010_02914	HMPREF0010_01255	F911_00968	nuoC	575584	0.53	0	0	0	0.409	0.17	0	0.12
HMPREF0010_02914	HMPREF0010_01257	F911_00968	nuoF	575584	0.447	0	0	0	0.312	0	0.228	0.044
HMPREF0010_02914	HMPREF0010_01258	F911_00968	nuoG	575584	0.684	0.043	0	0	0.605	0	0.212	0.067
HMPREF0010_02914	HMPREF0010_02069	F911_00968	groL	575584	0.553	0.048	0	0	0.114	0.372	0	0.256
HMPREF0010_02914	HMPREF0010_02233	F911_00968	F911_01173	575584	0.482	0	0	0	0.399	0.175	0	0
HMPREF0010_02914	HMPREF0010_02349	F911_00968	sthA	575584	0.764	0	0	0.218784	0	0	0.697	0.021624
HMPREF0010_02914	HMPREF0010_02683	F911_00968	mdh	575584	0.592	0.094	0	0.151	0.158	0.139	0.326	0.121
HMPREF0010_02914	HMPREF0010_02690	F911_00968	F911_00739	575584	0.8	0	0	0.265236	0	0	0.73	0
HMPREF0010_02914	HMPREF0010_02909	F911_00968	sdhA	575584	0.575	0.132	0	0	0.373	0.176	0	0.165
HMPREF0010_02914	HMPREF0010_02910	F911_00968	sQR	575584	0.544	0.223	0	0	0.278	0.186	0	0.12
HMPREF0010_02995	HMPREF0010_00174	merA	cyoB	575584	0.442	0	0	0	0.162	0	0.333	0.083
HMPREF0010_02995	HMPREF0010_00175	merA	cyoA	575584	0.406	0	0	0	0.122	0	0.333	0.068
HMPREF0010_02995	HMPREF0010_00660	merA	HMPREF0010_00660	575584	0.522	0.073	0	0	0.373	0.176	0	0.12
HMPREF0010_02995	HMPREF0010_00760	merA	F911_02132	575584	0.519	0.052	0	0	0.323	0.176	0.198	0
HMPREF0010_02995	HMPREF0010_01226	merA	cobZ	575584	0.579	0.073	0	0.156	0.373	0.176	0	0.12
HMPREF0010_02995	HMPREF0010_01248	merA	F911_03225	575584	0.453	0	0	0	0.07	0	0.386	0.12
HMPREF0010_02995	HMPREF0010_01255	merA	nuoC	575584	0.53	0	0	0	0.409	0.17	0	0.12
HMPREF0010_02995	HMPREF0010_01257	merA	nuoF	575584	0.447	0	0	0	0.312	0	0.228	0.044
HMPREF0010_02995	HMPREF0010_01258	merA	nuoG	575584	0.684	0.043	0	0	0.605	0	0.212	0.067
HMPREF0010_02995	HMPREF0010_02069	merA	groL	575584	0.484	0.048	0	0	0.114	0.276	0	0.256
HMPREF0010_02995	HMPREF0010_02233	merA	F911_01173	575584	0.482	0	0	0	0.399	0.175	0	0
HMPREF0010_02995	HMPREF0010_02349	merA	sthA	575584	0.544	0	0	0	0	0	0.542	0.018908
HMPREF0010_02995	HMPREF0010_02683	merA	mdh	575584	0.539	0.094	0	0	0.158	0.139	0.326	0.121
HMPREF0010_02995	HMPREF0010_02690	merA	F911_00739	575584	0.589	0	0	0.099677	0	0	0.55	0
HMPREF0010_02995	HMPREF0010_02909	merA	sdhA	575584	0.575	0.132	0	0	0.373	0.176	0	0.165
HMPREF0010_02995	HMPREF0010_02910	merA	sQR	575584	0.544	0.223	0	0	0.278	0.186	0	0.12
HMPREF0010_03183	HMPREF0010_01248	atpC	F911_03225	575584	0.467	0	0	0	0	0	0.466	0.044
HMPREF0010_03183	HMPREF0010_01255	atpC	nuoC	575584	0.996	0.14	0	0	0.993	0	0	0.438
HMPREF0010_03183	HMPREF0010_01256	atpC	F911_03217	575584	0.799	0	0	0	0.799	0	0	0.044
HMPREF0010_03183	HMPREF0010_01257	atpC	nuoF	575584	0.604	0	0	0	0.594	0	0	0.065
HMPREF0010_03183	HMPREF0010_01258	atpC	nuoG	575584	0.413	0.043	0	0	0.397	0	0	0.066
HMPREF0010_03183	HMPREF0010_01362	atpC	HMPREF0010_01362	575584	0.585	0	0	0	0.573	0	0	0.068
HMPREF0010_03183	HMPREF0010_01954	atpC	HMPREF0010_01954	575584	0.585	0	0	0	0.573	0	0	0.068
HMPREF0010_03183	HMPREF0010_02233	atpC	F911_01173	575584	0.854	0	0	0	0.825	0.183	0	0.061
HMPREF0010_03183	HMPREF0010_02354	atpC	rpsB	575584	0.592	0	0	0	0.568	0	0.095	0
HMPREF0010_03183	HMPREF0010_02627	atpC	rplC	575584	0.496	0.042	0	0	0.283	0	0.326	0
HMPREF0010_03183	HMPREF0010_02910	atpC	sQR	575584	0.598	0.062	0	0	0.588	0	0	0.044
HMPREF0010_03184	HMPREF0010_00171	atpD	cyoE	575584	0.45	0	0	0	0.305	0.113	0	0.18
HMPREF0010_03184	HMPREF0010_00175	atpD	cyoA	575584	0.457	0	0	0	0.308	0.183	0	0.117
HMPREF0010_03184	HMPREF0010_00660	atpD	HMPREF0010_00660	575584	0.73	0.045	0	0	0.705	0	0	0.12
HMPREF0010_03184	HMPREF0010_00675	atpD	F911_02049	575584	0.683	0.064	0	0	0.584	0	0.184	0.121
HMPREF0010_03184	HMPREF0010_00760	atpD	F911_02132	575584	0.542	0.048	0	0	0.444	0	0.205	0
HMPREF0010_03184	HMPREF0010_01226	atpD	cobZ	575584	0.73	0.045	0	0	0.705	0	0	0.12
HMPREF0010_03184	HMPREF0010_01248	atpD	F911_03225	575584	0.621	0	0	0	0.156	0	0.522	0.138
HMPREF0010_03184	HMPREF0010_01255	atpD	nuoC	575584	0.933	0.118	0	0	0.828	0	0	0.595
HMPREF0010_03184	HMPREF0010_01256	atpD	F911_03217	575584	0.427	0	0	0	0.286	0	0.229	0.044
HMPREF0010_03184	HMPREF0010_01257	atpD	nuoF	575584	0.87	0	0	0	0.824	0	0.229	0.12
HMPREF0010_03184	HMPREF0010_01258	atpD	nuoG	575584	0.612	0.056	0	0	0.405	0.188	0.229	0.068
HMPREF0010_03184	HMPREF0010_01362	atpD	HMPREF0010_01362	575584	0.817	0	0	0	0.801	0	0	0.12
HMPREF0010_03184	HMPREF0010_01696	atpD	acnA	575584	0.642	0.045	0	0	0.394	0	0.381	0.12
HMPREF0010_03184	HMPREF0010_01901	atpD	infB	575584	0.715	0	0	0	0.159	0	0	0.676
HMPREF0010_03184	HMPREF0010_01954	atpD	HMPREF0010_01954	575584	0.817	0	0	0	0.801	0	0	0.12
HMPREF0010_03184	HMPREF0010_02069	atpD	groL	575584	0.774	0.068	0	0	0.15	0	0.344	0.618
HMPREF0010_03184	HMPREF0010_02233	atpD	F911_01173	575584	0.903	0	0	0	0.812	0.242	0.372	0.051
HMPREF0010_03184	HMPREF0010_02349	atpD	sthA	575584	0.681	0.061	0	0	0.584	0	0.184	0.119
HMPREF0010_03184	HMPREF0010_02354	atpD	rpsB	575584	0.747	0.044	0	0	0.599	0.244	0.092	0.189
HMPREF0010_03184	HMPREF0010_02627	atpD	rplC	575584	0.765	0.042	0	0	0.594	0	0.392	0.124
HMPREF0010_03184	HMPREF0010_02683	atpD	mdh	575584	0.683	0.059	0	0	0.584	0.189	0	0.12
HMPREF0010_03184	HMPREF0010_02690	atpD	F911_00739	575584	0.681	0.061	0	0	0.584	0	0.184	0.119
HMPREF0010_03184	HMPREF0010_02860	atpD	F911_00915	575584	0.489	0.054	0	0.167	0.159	0.176	0.184	0.07
HMPREF0010_03184	HMPREF0010_02909	atpD	sdhA	575584	0.772	0.052	0	0	0.705	0	0	0.251
HMPREF0010_03184	HMPREF0010_02910	atpD	sQR	575584	0.676	0.061	0	0	0.578	0.181	0	0.12
HMPREF0010_03184	HMPREF0010_02914	atpD	F911_00968	575584	0.683	0.064	0	0	0.584	0	0.184	0.121
HMPREF0010_03184	HMPREF0010_02995	atpD	merA	575584	0.683	0.064	0	0	0.584	0	0.184	0.121
HMPREF0010_03184	HMPREF0010_03183	atpD	atpC	575584	0.999	0.861	0	0.43	0.986	0.983	0.73	0.777
HMPREF0010_03185	HMPREF0010_00175	atpG	cyoA	575584	0.778	0	0	0	0.309	0.688	0	0.054
HMPREF0010_03185	HMPREF0010_00660	atpG	HMPREF0010_00660	575584	0.604	0.044	0	0	0.574	0	0	0.106
HMPREF0010_03185	HMPREF0010_00675	atpG	F911_02049	575584	0.499	0.065	0	0	0.441	0	0	0.12
HMPREF0010_03185	HMPREF0010_00760	atpG	F911_02132	575584	0.864	0.049	0	0	0.863	0	0	0
HMPREF0010_03185	HMPREF0010_01226	atpG	cobZ	575584	0.604	0.044	0	0	0.574	0	0	0.106
HMPREF0010_03185	HMPREF0010_01248	atpG	F911_03225	575584	0.571	0	0	0	0.062	0	0.522	0.121
HMPREF0010_03185	HMPREF0010_01255	atpG	nuoC	575584	0.999	0.112	0	0	0.999	0.34	0	0.431
HMPREF0010_03185	HMPREF0010_01256	atpG	F911_03217	575584	0.829	0.045	0	0	0.829	0	0	0
HMPREF0010_03185	HMPREF0010_01257	atpG	nuoF	575584	0.604	0	0	0	0.595	0	0	0.063
HMPREF0010_03185	HMPREF0010_01258	atpG	nuoG	575584	0.904	0.057	0	0	0.822	0.477	0	0.043
HMPREF0010_03185	HMPREF0010_01362	atpG	HMPREF0010_01362	575584	0.699	0	0	0	0.629	0.154	0	0.12
HMPREF0010_03185	HMPREF0010_01954	atpG	HMPREF0010_01954	575584	0.699	0	0	0	0.629	0.154	0	0.12
HMPREF0010_03185	HMPREF0010_02233	atpG	F911_01173	575584	0.791	0	0	0	0.753	0.189	0	0.044
HMPREF0010_03185	HMPREF0010_02349	atpG	sthA	575584	0.454	0.062	0	0	0.441	0	0	0.044
HMPREF0010_03185	HMPREF0010_02627	atpG	rplC	575584	0.609	0.043	0	0	0.6	0	0	0.063
HMPREF0010_03185	HMPREF0010_02683	atpG	mdh	575584	0.663	0.059	0	0	0.586	0.135	0	0.12
HMPREF0010_03185	HMPREF0010_02690	atpG	F911_00739	575584	0.454	0.062	0	0	0.441	0	0	0.044
HMPREF0010_03185	HMPREF0010_02909	atpG	sdhA	575584	0.607	0.053	0	0	0.574	0	0	0.106
HMPREF0010_03185	HMPREF0010_02910	atpG	sQR	575584	0.831	0.053	0	0	0.794	0	0	0.204
HMPREF0010_03185	HMPREF0010_02914	atpG	F911_00968	575584	0.499	0.065	0	0	0.441	0	0	0.12
HMPREF0010_03185	HMPREF0010_02995	atpG	merA	575584	0.499	0.065	0	0	0.441	0	0	0.12
HMPREF0010_03185	HMPREF0010_03183	atpG	atpC	575584	0.999	0.8	0	0.725	0.986	0.983	0.73	0.777
HMPREF0010_03185	HMPREF0010_03184	atpG	atpD	575584	0.999	0.83	0.002	0.782	0.986	0.986	0.73	0.777
HMPREF0010_03186	HMPREF0010_00174	atpA	cyoB	575584	0.545	0	0	0	0.493	0	0	0.14
HMPREF0010_03186	HMPREF0010_00175	atpA	cyoA	575584	0.63	0	0	0	0.597	0	0	0.12
HMPREF0010_03186	HMPREF0010_00660	atpA	HMPREF0010_00660	575584	0.637	0.044	0	0	0.604	0	0	0.12
HMPREF0010_03186	HMPREF0010_00675	atpA	F911_02049	575584	0.637	0.068	0	0	0.593	0	0	0.12
HMPREF0010_03186	HMPREF0010_00760	atpA	F911_02132	575584	0.583	0.049	0	0	0.58	0	0	0
HMPREF0010_03186	HMPREF0010_01226	atpA	cobZ	575584	0.637	0.044	0	0	0.604	0	0	0.12
HMPREF0010_03186	HMPREF0010_01248	atpA	F911_03225	575584	0.589	0	0	0	0.176	0	0.522	0
HMPREF0010_03186	HMPREF0010_01255	atpA	nuoC	575584	0.914	0.082	0	0	0.846	0	0	0.443
HMPREF0010_03186	HMPREF0010_01256	atpA	F911_03217	575584	0.589	0	0	0	0.578	0	0	0.066
HMPREF0010_03186	HMPREF0010_01257	atpA	nuoF	575584	0.615	0	0	0	0.601	0	0	0.077
HMPREF0010_03186	HMPREF0010_01258	atpA	nuoG	575584	0.437	0.057	0	0	0.377	0	0	0.12
HMPREF0010_03186	HMPREF0010_01362	atpA	HMPREF0010_01362	575584	0.651	0.042	0	0	0.62	0	0	0.12
HMPREF0010_03186	HMPREF0010_01879	atpA	rpsO	575584	0.421	0.047	0	0	0.31	0	0	0.191
HMPREF0010_03186	HMPREF0010_01954	atpA	HMPREF0010_01954	575584	0.651	0.042	0	0	0.62	0	0	0.12
HMPREF0010_03186	HMPREF0010_02069	atpA	groL	575584	0.754	0.043	0	0	0.122	0	0.344	0.607
HMPREF0010_03186	HMPREF0010_02233	atpA	F911_01173	575584	0.917	0	0	0	0.73	0.695	0	0.083
HMPREF0010_03186	HMPREF0010_02349	atpA	sthA	575584	0.636	0.066	0	0	0.593	0	0	0.12
HMPREF0010_03186	HMPREF0010_02354	atpA	rpsB	575584	0.66	0.043	0	0.283	0.37	0	0	0.307
HMPREF0010_03186	HMPREF0010_02627	atpA	rplC	575584	0.792	0.051	0	0	0.605	0.125	0.392	0.12
HMPREF0010_03186	HMPREF0010_02683	atpA	mdh	575584	0.734	0.058	0	0	0.624	0.248	0	0.121
HMPREF0010_03186	HMPREF0010_02690	atpA	F911_00739	575584	0.636	0.066	0	0	0.593	0	0	0.12
HMPREF0010_03186	HMPREF0010_02860	atpA	F911_00915	575584	0.556	0.048	0	0.17	0.075	0.442	0.077	0.044
HMPREF0010_03186	HMPREF0010_02909	atpA	sdhA	575584	0.701	0.053	0	0	0.604	0	0	0.269
HMPREF0010_03186	HMPREF0010_02910	atpA	sQR	575584	0.555	0.053	0	0	0.51	0	0	0.12
HMPREF0010_03186	HMPREF0010_02914	atpA	F911_00968	575584	0.637	0.068	0	0	0.593	0	0	0.12
HMPREF0010_03186	HMPREF0010_02995	atpA	merA	575584	0.637	0.068	0	0	0.593	0	0	0.12
HMPREF0010_03186	HMPREF0010_03183	atpA	atpC	575584	0.999	0.68	0	0.433	0.831	0.966	0.73	0.777
HMPREF0010_03186	HMPREF0010_03184	atpA	atpD	575584	0.999	0.701	0	0.291686	0.986	0.988	0.73	0.289821
HMPREF0010_03186	HMPREF0010_03185	atpA	atpG	575584	0.999	0.749	0	0.782	0.986	0.985	0.73	0.777
HMPREF0010_03187	HMPREF0010_00760	atpH	F911_02132	575584	0.795	0.051	0	0	0.793	0	0	0
HMPREF0010_03187	HMPREF0010_01255	atpH	nuoC	575584	0.94	0.081	0	0	0.867	0.347	0	0.344
HMPREF0010_03187	HMPREF0010_01256	atpH	F911_03217	575584	0.709	0	0	0	0.709	0	0	0
HMPREF0010_03187	HMPREF0010_02233	atpH	F911_01173	575584	0.898	0	0	0	0.603	0.754	0	0.044
HMPREF0010_03187	HMPREF0010_02627	atpH	rplC	575584	0.714	0.049	0	0	0.59	0	0.326	0.043
HMPREF0010_03187	HMPREF0010_02683	atpH	mdh	575584	0.498	0.058	0	0	0.398	0.147	0	0.085
HMPREF0010_03187	HMPREF0010_02910	atpH	sQR	575584	0.609	0.054	0	0	0.588	0	0	0.078
HMPREF0010_03187	HMPREF0010_03183	atpH	atpC	575584	0.999	0.641	0	0	0.986	0.981	0.73	0.777
HMPREF0010_03187	HMPREF0010_03184	atpH	atpD	575584	0.999	0.659	0	0.481	0.986	0.983	0.73	0.776
HMPREF0010_03187	HMPREF0010_03185	atpH	atpG	575584	0.999	0.699	0	0.642	0.986	0.983	0.73	0.777
HMPREF0010_03187	HMPREF0010_03186	atpH	atpA	575584	0.999	0.828	0	0.511	0.986	0.983	0.73	0.777
HMPREF0010_03262	HMPREF0010_00660	acnD	HMPREF0010_00660	575584	0.627	0.057	0	0	0.587	0	0	0.12
HMPREF0010_03262	HMPREF0010_01226	acnD	cobZ	575584	0.627	0.057	0	0	0.587	0	0	0.12
HMPREF0010_03262	HMPREF0010_01255	acnD	nuoC	575584	0.493	0.068	0	0	0.327	0	0	0.257
HMPREF0010_03262	HMPREF0010_01696	acnD	acnA	575584	0.754	0.063	0	0.071944	0	0	0.73	0
HMPREF0010_03262	HMPREF0010_02069	acnD	groL	575584	0.429	0.052	0	0	0.057	0.125	0.299	0.12
HMPREF0010_03262	HMPREF0010_02233	acnD	F911_01173	575584	0.648	0	0	0	0.575	0.189	0	0.061
HMPREF0010_03262	HMPREF0010_02354	acnD	rpsB	575584	0.458	0	0	0	0.122	0.408	0	0
HMPREF0010_03262	HMPREF0010_02683	acnD	mdh	575584	0.603	0.353	0	0	0.159	0.135	0.19	0.12
HMPREF0010_03262	HMPREF0010_02909	acnD	sdhA	575584	0.662	0.057	0	0	0.587	0	0	0.204
HMPREF0010_03262	HMPREF0010_03184	acnD	atpD	575584	0.642	0.045	0	0	0.394	0	0.381	0.121
HMPREF0010_03273	HMPREF0010_01878	pgi	pnp	575584	0.466	0.048	0	0	0.089	0	0	0.434
HMPREF0010_03273	HMPREF0010_01901	pgi	infB	575584	0.567	0	0	0	0.056	0	0	0.561
HMPREF0010_03273	HMPREF0010_02233	pgi	F911_01173	575584	0.444	0.074	0	0	0.243	0	0.271	0
HMPREF0010_03273	HMPREF0010_02683	pgi	mdh	575584	0.62	0.119	0	0	0.161	0	0.421	0.218
HMPREF0010_03273	HMPREF0010_03186	pgi	atpA	575584	0.418	0.042	0	0	0.365	0	0	0.121
HMPREF0010_03765	HMPREF0010_00660	tuf	HMPREF0010_00660	575584	0.727	0.042	0	0	0.577	0	0.326	0.12
HMPREF0010_03765	HMPREF0010_01226	tuf	cobZ	575584	0.727	0.042	0	0	0.577	0	0.326	0.12
HMPREF0010_03765	HMPREF0010_01255	tuf	nuoC	575584	0.66	0	0	0	0.582	0	0	0.222
HMPREF0010_03765	HMPREF0010_01362	tuf	HMPREF0010_01362	575584	0.976	0	0.899	0.781	0	0	0	0
HMPREF0010_03765	HMPREF0010_01879	tuf	rpsO	575584	0.636	0.075	0	0	0.367	0.181	0.271	0.12
HMPREF0010_03765	HMPREF0010_01954	tuf	HMPREF0010_01954	575584	0.976	0	0.899	0.781	0	0	0	0
HMPREF0010_03765	HMPREF0010_02069	tuf	groL	575584	0.807	0	0	0.556	0.233	0.434	0	0.12
HMPREF0010_03765	HMPREF0010_02233	tuf	F911_01173	575584	0.679	0.044	0	0	0.605	0.18	0	0.088
HMPREF0010_03765	HMPREF0010_02354	tuf	rpsB	575584	0.949	0	0	0.216	0.604	0.77	0.317	0.12
HMPREF0010_03765	HMPREF0010_02551	tuf	truB	575584	0.599	0.046	0	0	0.587	0	0	0.066
HMPREF0010_03765	HMPREF0010_02627	tuf	rplC	575584	0.92	0.373	0	0.262	0.621	0.411	0.291	0.12
HMPREF0010_03765	HMPREF0010_02909	tuf	sdhA	575584	0.727	0.042	0	0	0.577	0	0.326	0.12
HMPREF0010_03765	HMPREF0010_03183	tuf	atpC	575584	0.585	0	0	0	0.573	0	0	0.068
HMPREF0010_03765	HMPREF0010_03184	tuf	atpD	575584	0.817	0	0	0	0.801	0	0	0.12
HMPREF0010_03765	HMPREF0010_03185	tuf	atpG	575584	0.699	0	0	0	0.629	0.154	0	0.12
HMPREF0010_03765	HMPREF0010_03186	tuf	atpA	575584	0.651	0.042	0	0	0.62	0	0	0.12
HMPREF0010_01912	HMPREF0010_01911	F911_03584	rlmB	575584	0.589	0.589	0	0	0	0	0	0
HMPREF0010_01913	HMPREF0010_00450	HMPREF0010_01913	oprB	575584	0.558	0	0	0.554	0.051	0	0	0
HMPREF0010_01913	HMPREF0010_00937	HMPREF0010_01913	F911_02309	575584	0.697	0	0	0.697	0	0	0	0
HMPREF0010_01913	HMPREF0010_01893	HMPREF0010_01913	F911_03563	575584	0.422	0	0	0.422	0	0	0	0
HMPREF0010_01913	HMPREF0010_01911	HMPREF0010_01913	rlmB	575584	0.446	0.446	0	0	0	0	0	0
HMPREF0010_01913	HMPREF0010_01912	HMPREF0010_01913	F911_03584	575584	0.635	0.63	0	0	0.053	0	0	0
HMPREF0010_01914	HMPREF0010_01911	recN	rlmB	575584	0.559	0.559	0	0	0	0	0	0
HMPREF0010_01914	HMPREF0010_01912	recN	F911_03584	575584	0.485	0.479	0	0	0.053	0	0	0
HMPREF0010_01914	HMPREF0010_01913	recN	HMPREF0010_01913	575584	0.672	0.637	0	0	0.135	0	0	0
HMPREF0010_01915	HMPREF0010_01913	F911_03587	HMPREF0010_01913	575584	0.428	0.428	0	0	0	0	0	0
HMPREF0010_01915	HMPREF0010_01914	F911_03587	recN	575584	0.571	0.57	0	0	0	0	0	0
HMPREF0010_01916	HMPREF0010_01913	F911_03588	HMPREF0010_01913	575584	0.435	0.428	0	0	0.053	0	0	0
HMPREF0010_01916	HMPREF0010_01914	F911_03588	recN	575584	0.627	0.587	0	0	0	0.133	0	0
HMPREF0010_01916	HMPREF0010_01915	F911_03588	F911_03587	575584	0.942	0.881	0	0	0.254	0	0	0.399
HMPREF0010_02723	HMPREF0010_01913	HMPREF0010_02723	HMPREF0010_01913	575584	0.412	0	0	0.405	0.053	0	0	0
HMPREF0010_02773	HMPREF0010_01913	F911_00823	HMPREF0010_01913	575584	0.478	0	0	0.473	0.051	0	0	0
HMPREF0010_03281	HMPREF0010_01913	HMPREF0010_03281	HMPREF0010_01913	575584	0.584	0	0	0.584	0	0	0	0
HMPREF0010_03691	HMPREF0010_00937	F911_00214	F911_02309	575584	0.476	0	0	0.476	0	0	0	0
HMPREF0010_03691	HMPREF0010_01913	F911_00214	HMPREF0010_01913	575584	0.606	0	0	0.606	0	0	0	0
HMPREF0010_01936	HMPREF0010_01935	F911_03609	F911_03608	575584	0.431	0.431	0	0	0	0	0	0
HMPREF0010_01937	HMPREF0010_01936	F911_03610	F911_03609	575584	0.563	0.563	0	0	0	0	0	0
HMPREF0010_02890	HMPREF0010_01936	serS	F911_03609	575584	0.9	0	0	0	0	0	0.9	0
HMPREF0010_00269	HMPREF0010_00053	F911_01641	F911_01420	575584	0.582	0.36	0	0.349	0.079	0	0	0
HMPREF0010_00547	HMPREF0010_00053	F911_01919	F911_01420	575584	0.419	0.351	0	0	0.066	0	0	0.12
HMPREF0010_00547	HMPREF0010_00269	F911_01919	F911_01641	575584	0.407	0.05	0	0	0.066	0.113	0.335	0.043
HMPREF0010_00547	HMPREF0010_00433	F911_01919	pyrG	575584	0.486	0	0	0.486	0	0	0	0
HMPREF0010_00709	HMPREF0010_00053	HMPREF0010_00709	F911_01420	575584	0.536	0.36	0	0.277	0.079	0	0	0
HMPREF0010_00709	HMPREF0010_00547	HMPREF0010_00709	F911_01919	575584	0.407	0.05	0	0	0.066	0.113	0.335	0.043
HMPREF0010_00774	HMPREF0010_00547	HMPREF0010_00774	F911_01919	575584	0.587	0.373	0	0	0.065	0.111	0.281	0.069
HMPREF0010_00775	HMPREF0010_00547	F911_02148	F911_01919	575584	0.549	0.373	0	0	0.06	0	0.281	0.062
HMPREF0010_00775	HMPREF0010_00774	F911_02148	HMPREF0010_00774	575584	0.99	0.844	0	0.774	0.35	0.432	0.35	0.12
HMPREF0010_00776	HMPREF0010_00547	HMPREF0010_00776	F911_01919	575584	0.549	0.373	0	0	0.06	0	0.281	0.062
HMPREF0010_00776	HMPREF0010_00774	HMPREF0010_00776	HMPREF0010_00774	575584	0.99	0.844	0	0.761	0.35	0.432	0.35	0.12
HMPREF0010_00776	HMPREF0010_00775	HMPREF0010_00776	F911_02148	575584	0.876	0.859	0	0.120428	0	0	0	0
HMPREF0010_00804	HMPREF0010_00547	F911_02176	F911_01919	575584	0.549	0.373	0	0	0.06	0	0.281	0.062
HMPREF0010_00804	HMPREF0010_00774	F911_02176	HMPREF0010_00774	575584	0.799	0.196	0	0	0.35	0.432	0.35	0.121
HMPREF0010_00805	HMPREF0010_00547	F911_02177	F911_01919	575584	0.587	0.373	0	0	0.065	0.111	0.281	0.069
HMPREF0010_00805	HMPREF0010_00775	F911_02177	F911_02148	575584	0.799	0.196	0	0	0.35	0.432	0.35	0.12
HMPREF0010_00805	HMPREF0010_00776	F911_02177	HMPREF0010_00776	575584	0.799	0.196	0	0	0.35	0.432	0.35	0.12
HMPREF0010_00805	HMPREF0010_00804	F911_02177	F911_02176	575584	0.992	0.865	0	0.524	0.35	0.432	0.35	0.622
HMPREF0010_01517	HMPREF0010_00053	F911_02955	F911_01420	575584	0.717	0.373	0	0.271	0.38	0	0	0.121
HMPREF0010_01517	HMPREF0010_00269	F911_02955	F911_01641	575584	0.811	0.05	0	0.505	0.384	0	0	0.425
HMPREF0010_01517	HMPREF0010_00433	F911_02955	pyrG	575584	0.803	0	0	0	0	0.803	0	0
HMPREF0010_01517	HMPREF0010_00547	F911_02955	F911_01919	575584	0.442	0.081	0	0	0.071	0.112	0.335	0.064
HMPREF0010_01517	HMPREF0010_00619	F911_02955	F911_01992	575584	0.744	0.063	0	0.548	0.443	0	0	0.046
HMPREF0010_01517	HMPREF0010_00709	F911_02955	HMPREF0010_00709	575584	0.781	0.05	0	0.427	0.384	0	0	0.425
HMPREF0010_01517	HMPREF0010_00774	F911_02955	HMPREF0010_00774	575584	0.568	0.105	0	0	0.197	0.112	0.35	0.12
HMPREF0010_01517	HMPREF0010_00775	F911_02955	F911_02148	575584	0.52	0.081	0	0	0.196	0	0.35	0.12
HMPREF0010_01517	HMPREF0010_00776	F911_02955	HMPREF0010_00776	575584	0.497	0.081	0	0	0.157	0	0.35	0.12
HMPREF0010_01517	HMPREF0010_00804	F911_02955	F911_02176	575584	0.497	0.081	0	0	0.157	0	0.35	0.12
HMPREF0010_01517	HMPREF0010_00805	F911_02955	F911_02177	575584	0.568	0.105	0	0	0.197	0.112	0.35	0.12
HMPREF0010_01517	HMPREF0010_01516	F911_02955	nfuA	575584	0.53	0.517	0	0	0.067	0	0	0
HMPREF0010_01784	HMPREF0010_00547	F911_03454	F911_01919	575584	0.549	0.373	0	0	0.06	0	0.281	0.062
HMPREF0010_01784	HMPREF0010_00774	F911_03454	HMPREF0010_00774	575584	0.893	0.196	0	0.491	0.35	0.432	0.35	0.12
HMPREF0010_01784	HMPREF0010_00805	F911_03454	F911_02177	575584	0.874	0.196	0	0.401	0.35	0.432	0.35	0.12
HMPREF0010_01784	HMPREF0010_01517	F911_03454	F911_02955	575584	0.52	0.081	0	0	0.196	0	0.35	0.12
HMPREF0010_01785	HMPREF0010_00547	F911_03455	F911_01919	575584	0.587	0.373	0	0	0.065	0.111	0.281	0.069
HMPREF0010_01785	HMPREF0010_00775	F911_03455	F911_02148	575584	0.948	0.196	0	0.754	0.35	0.432	0.35	0.12
HMPREF0010_01785	HMPREF0010_00776	F911_03455	HMPREF0010_00776	575584	0.941	0.196	0	0.721	0.35	0.432	0.35	0.12
HMPREF0010_01785	HMPREF0010_00804	F911_03455	F911_02176	575584	0.831	0.196	0	0	0.35	0.432	0.35	0.263
HMPREF0010_01785	HMPREF0010_01517	F911_03455	F911_02955	575584	0.568	0.105	0	0	0.197	0.112	0.35	0.12
HMPREF0010_01785	HMPREF0010_01784	F911_03455	F911_03454	575584	0.992	0.881	0	0.757	0.35	0.432	0.35	0.126
HMPREF0010_02080	HMPREF0010_00619	F911_01024	F911_01992	575584	0.79	0.356	0	0	0.437	0	0.421	0.12
HMPREF0010_02080	HMPREF0010_01517	F911_01024	F911_02955	575584	0.424	0.061	0	0	0.359	0	0	0.121
HMPREF0010_02145	HMPREF0010_00269	tolR	F911_01641	575584	0.414	0	0	0	0.059	0	0.35	0.12
HMPREF0010_02145	HMPREF0010_00547	tolR	F911_01919	575584	0.549	0.373	0	0	0.06	0	0.281	0.062
HMPREF0010_02145	HMPREF0010_00709	tolR	HMPREF0010_00709	575584	0.414	0	0	0	0.059	0	0.35	0.12
HMPREF0010_02145	HMPREF0010_00774	tolR	HMPREF0010_00774	575584	0.918	0.373	0	0.449	0.35	0.432	0.35	0.204
[truncated: 965 more rows]

## Sheet: VaC_STRING_DUPLICATES_REMOVED
stringId_A	stringId_B	preferredName_A	preferredName_B	ncbiTaxonId	score	nscore	fscore	pscore	ascore	escore	dscore	tscore
HMPREF0010_01959	HMPREF0010_00698	F911_03637	F911_02072	575584	0.405	0	0	0.405	0	0	0	0
HMPREF0010_01959	HMPREF0010_01301	F911_03637	zipA	575584	0.411	0	0	0.411	0	0	0	0
HMPREF0010_02280	HMPREF0010_01301	F911_01220	zipA	575584	0.716	0	0	0.716	0	0	0	0
HMPREF0010_02280	HMPREF0010_01959	F911_01220	F911_03637	575584	0.552	0	0	0.552	0	0	0	0
HMPREF0010_02662	HMPREF0010_01959	HMPREF0010_02662	F911_03637	575584	0.677	0	0	0.677	0	0	0	0
HMPREF0010_03374	HMPREF0010_00698	HMPREF0010_03374	F911_02072	575584	0.438	0	0	0.438	0	0	0	0
HMPREF0010_03374	HMPREF0010_01301	HMPREF0010_03374	zipA	575584	0.455	0	0	0.455	0	0	0	0
HMPREF0010_03374	HMPREF0010_01959	HMPREF0010_03374	F911_03637	575584	0.745	0	0	0.745	0	0	0	0
HMPREF0010_03374	HMPREF0010_02280	HMPREF0010_03374	F911_01220	575584	0.64	0	0	0.64	0	0	0	0
HMPREF0010_03374	HMPREF0010_02662	HMPREF0010_03374	HMPREF0010_02662	575584	0.629	0	0	0.629	0	0	0	0
HMPREF0010_03412	HMPREF0010_03411	purC	F911_00271	575584	0.5	0.5	0	0	0	0	0	0
HMPREF0010_03413	HMPREF0010_03411	F911_00273	F911_00271	575584	0.434	0.434	0	0	0	0	0	0
HMPREF0010_03413	HMPREF0010_03412	F911_00273	purC	575584	0.738	0.738	0	0	0	0	0	0
HMPREF0010_03414	HMPREF0010_03411	dapA	F911_00271	575584	0.422	0.422	0	0	0	0	0	0
HMPREF0010_03414	HMPREF0010_03412	dapA	purC	575584	0.836	0.799	0	0	0.082	0	0	0.181
HMPREF0010_03414	HMPREF0010_03413	dapA	F911_00273	575584	0.838	0.837	0	0	0	0	0	0
HMPREF0010_01525	HMPREF0010_01188	mtgA	murA	575584	0.692	0	0	0.656	0.067	0	0	0.12
HMPREF0010_01709	HMPREF0010_01569	leuS	HMPREF0010_01569	575584	0.468	0.35	0	0	0.146	0	0	0.12
HMPREF0010_01735	HMPREF0010_00045	F911_03405	HMPREF0010_00045	575584	0.452	0.382	0	0	0.074	0	0	0.12
HMPREF0010_01736	HMPREF0010_01735	nagZ	F911_03405	575584	0.565	0.565	0	0	0	0	0	0
HMPREF0010_01994	HMPREF0010_00045	F911_03672	HMPREF0010_00045	575584	0.452	0.382	0	0	0.074	0	0	0.12
HMPREF0010_02174	HMPREF0010_01525	F911_01113	mtgA	575584	0.686	0.062	0	0.671	0.066	0	0	0
HMPREF0010_02508	HMPREF0010_01188	murE	murA	575584	0.909	0.264	0	0.648	0.053	0.115	0	0.649
HMPREF0010_02508	HMPREF0010_01525	murE	mtgA	575584	0.694	0.061	0	0.563	0.065	0.115	0	0.238
HMPREF0010_02513	HMPREF0010_01188	F911_00513	murA	575584	0.607	0.05	0	0.567	0	0	0	0.122
HMPREF0010_02513	HMPREF0010_01525	F911_00513	mtgA	575584	0.821	0.118	0	0.200376	0	0.441	0.576	0.031944
HMPREF0010_02513	HMPREF0010_02174	F911_00513	F911_01113	575584	0.759	0	0	0.736	0.053	0.114	0	0
HMPREF0010_02513	HMPREF0010_02508	F911_00513	murE	575584	0.506	0	0	0.417	0	0.115	0	0.12
HMPREF0010_02647	HMPREF0010_01648	secY	rho	575584	0.717	0.067	0	0.261	0.063	0	0	0.614
HMPREF0010_02647	HMPREF0010_01709	secY	leuS	575584	0.436	0	0	0	0.067	0	0	0.421
HMPREF0010_02647	HMPREF0010_02508	secY	murE	575584	0.465	0.05	0	0.344	0.106	0	0	0.154
HMPREF0010_02707	HMPREF0010_01709	secF	leuS	575584	0.454	0.373	0	0	0	0	0	0.165
HMPREF0010_02707	HMPREF0010_02508	secF	murE	575584	0.469	0.045	0	0.406	0.062	0	0	0.121
HMPREF0010_02707	HMPREF0010_02647	secF	secY	575584	0.94	0.044	0	0	0.063	0.74	0	0.774
HMPREF0010_02708	HMPREF0010_01709	secD	leuS	575584	0.503	0.373	0	0	0.121	0	0	0.172
HMPREF0010_02708	HMPREF0010_01735	secD	F911_03405	575584	0.403	0.043	0	0.223	0.065	0	0	0.243
HMPREF0010_02708	HMPREF0010_01994	secD	F911_03672	575584	0.446	0.043	0	0.279	0.065	0	0	0.243
HMPREF0010_02708	HMPREF0010_02647	secD	secY	575584	0.944	0.042	0	0	0.121	0.74	0	0.777
HMPREF0010_02708	HMPREF0010_02707	secD	secF	575584	0.999	0.878	0.899	0.782	0.396	0	0.73	0.777
HMPREF0010_02761	HMPREF0010_00045	secA	HMPREF0010_00045	575584	0.529	0.47	0	0	0.06	0	0	0.131
HMPREF0010_02761	HMPREF0010_01648	secA	rho	575584	0.565	0.05	0	0.395	0.06	0.179	0	0.172
HMPREF0010_02761	HMPREF0010_01709	secA	leuS	575584	0.429	0.052	0	0	0.144	0	0	0.353
HMPREF0010_02761	HMPREF0010_01735	secA	F911_03405	575584	0.478	0.373	0	0	0.122	0	0	0.129
HMPREF0010_02761	HMPREF0010_01994	secA	F911_03672	575584	0.574	0.373	0	0.218	0.122	0	0	0.129
HMPREF0010_02761	HMPREF0010_02647	secA	secY	575584	0.996	0.069	0	0.605	0.081	0.964	0	0.777
HMPREF0010_02761	HMPREF0010_02707	secA	secF	575584	0.778	0	0	0	0.058	0	0	0.775
HMPREF0010_02761	HMPREF0010_02708	secA	secD	575584	0.794	0	0	0	0.117	0	0	0.777
HMPREF0010_03187	HMPREF0010_01188	atpH	murA	575584	0.427	0.373	0	0	0.123	0	0	0.043
HMPREF0010_03187	HMPREF0010_02647	atpH	secY	575584	0.583	0.061	0	0	0.536	0	0	0.12
HMPREF0010_03496	HMPREF0010_01188	murG	murA	575584	0.958	0.373	0	0.736	0.058	0.131	0	0.738
HMPREF0010_03496	HMPREF0010_01525	murG	mtgA	575584	0.987	0.062	0	0.514	0.056	0	0.971	0.12
HMPREF0010_03496	HMPREF0010_02174	murG	F911_01113	575584	0.506	0.071	0	0.441	0.053	0.115	0	0
HMPREF0010_03496	HMPREF0010_02508	murG	murE	575584	0.977	0.373	0	0.725	0.381	0.185	0	0.777
HMPREF0010_03496	HMPREF0010_02513	murG	F911_00513	575584	0.829	0.047	0	0.334	0	0	0.73	0.121
HMPREF0010_03496	HMPREF0010_02647	murG	secY	575584	0.442	0	0	0.344	0.053	0	0	0.174
HMPREF0010_03504	HMPREF0010_00045	F911_00364	HMPREF0010_00045	575584	0.474	0.373	0	0	0	0.123	0	0.121
HMPREF0010_03504	HMPREF0010_01188	F911_00364	murA	575584	0.453	0.076	0	0.337	0.089	0.112	0	0.067
HMPREF0010_03504	HMPREF0010_01525	F911_00364	mtgA	575584	0.677	0	0	0.64	0.052	0.114	0	0.059
HMPREF0010_03504	HMPREF0010_01569	F911_00364	HMPREF0010_01569	575584	0.476	0	0	0.429	0	0	0	0.12
HMPREF0010_03504	HMPREF0010_01648	F911_00364	rho	575584	0.424	0.373	0	0	0	0	0	0.12
HMPREF0010_03504	HMPREF0010_01709	F911_00364	leuS	575584	0.421	0.373	0	0	0.111	0	0	0.046
HMPREF0010_03504	HMPREF0010_01735	F911_00364	F911_03405	575584	0.494	0.373	0	0	0.055	0.178	0	0.085
HMPREF0010_03504	HMPREF0010_01736	F911_00364	nagZ	575584	0.524	0.05	0	0.187	0	0	0.42	0.063
HMPREF0010_03504	HMPREF0010_01994	F911_00364	F911_03672	575584	0.608	0.373	0	0.256	0.055	0.178	0	0.085
HMPREF0010_03504	HMPREF0010_02160	F911_00364	F911_01099	575584	0.447	0.373	0	0.155	0	0	0	0
HMPREF0010_03504	HMPREF0010_02174	F911_00364	F911_01113	575584	0.543	0.043	0	0.499	0.053	0.114	0	0
HMPREF0010_03504	HMPREF0010_02508	F911_00364	murE	575584	0.425	0.057	0	0.358	0.056	0.114	0	0
HMPREF0010_03504	HMPREF0010_02513	F911_00364	F911_00513	575584	0.427	0.045	0	0.376	0	0.114	0	0.043
HMPREF0010_03504	HMPREF0010_02647	F911_00364	secY	575584	0.422	0	0	0.309	0.055	0.114	0	0.12
HMPREF0010_03504	HMPREF0010_02707	F911_00364	secF	575584	0.558	0.373	0	0.258	0.054	0.112	0	0.044
HMPREF0010_03504	HMPREF0010_02708	F911_00364	secD	575584	0.513	0.373	0	0.183	0.052	0.112	0	0.045
HMPREF0010_03504	HMPREF0010_02761	F911_00364	secA	575584	0.425	0.373	0	0	0	0	0	0.121
HMPREF0010_03504	HMPREF0010_03187	F911_00364	atpH	575584	0.447	0.045	0	0	0	0.445	0	0
HMPREF0010_03504	HMPREF0010_03194	F911_00364	znuC	575584	0.438	0.357	0	0	0.087	0	0	0.121
HMPREF0010_03504	HMPREF0010_03496	F911_00364	murG	575584	0.435	0.061	0	0.361	0.059	0.114	0	0.045
HMPREF0010_03504	HMPREF0010_03503	F911_00364	F911_00363	575584	0.633	0.633	0	0	0	0	0	0
HMPREF0010_02583	HMPREF0010_02582	F911_00584	F911_00583	575584	0.599	0.599	0	0	0	0	0	0
HMPREF0010_02584	HMPREF0010_02583	F911_00585	F911_00584	575584	0.535	0.535	0	0	0	0	0	0
HMPREF0010_02585	HMPREF0010_02583	F911_00586	F911_00584	575584	0.41	0.41	0	0	0	0	0	0
HMPREF0010_02585	HMPREF0010_02584	F911_00586	F911_00585	575584	0.633	0.633	0	0	0	0	0	0
HMPREF0010_03709	HMPREF0010_03708	F911_00725	hflX	575584	0.712	0.712	0	0	0	0	0	0
HMPREF0010_03710	HMPREF0010_03708	F911_00724	hflX	575584	0.723	0.697	0	0	0.123	0	0	0
HMPREF0010_03710	HMPREF0010_03709	F911_00724	F911_00725	575584	0.84	0.84	0	0	0	0	0	0
HMPREF0010_03711	HMPREF0010_03708	HMPREF0010_03711	hflX	575584	0.517	0.517	0	0	0	0	0	0
HMPREF0010_03711	HMPREF0010_03709	HMPREF0010_03711	F911_00725	575584	0.614	0.614	0	0	0	0	0	0
HMPREF0010_03711	HMPREF0010_03710	HMPREF0010_03711	F911_00724	575584	0.681	0.627	0	0.181	0	0	0	0
HMPREF0010_00775	HMPREF0010_00774	F911_02148	HMPREF0010_00774	575584	0.99	0.844	0	0.774	0.35	0.432	0.35	0.12
HMPREF0010_00776	HMPREF0010_00774	HMPREF0010_00776	HMPREF0010_00774	575584	0.99	0.844	0	0.761	0.35	0.432	0.35	0.12
HMPREF0010_00776	HMPREF0010_00775	HMPREF0010_00776	F911_02148	575584	0.876	0.859	0	0.120428	0	0	0	0
HMPREF0010_00804	HMPREF0010_00774	F911_02176	HMPREF0010_00774	575584	0.799	0.196	0	0	0.35	0.432	0.35	0.121
HMPREF0010_00805	HMPREF0010_00353	F911_02177	bamA	575584	0.66	0.054	0	0.613	0.053	0.112	0	0.068
HMPREF0010_00805	HMPREF0010_00775	F911_02177	F911_02148	575584	0.799	0.196	0	0	0.35	0.432	0.35	0.12
HMPREF0010_00805	HMPREF0010_00776	F911_02177	HMPREF0010_00776	575584	0.799	0.196	0	0	0.35	0.432	0.35	0.12
HMPREF0010_00805	HMPREF0010_00804	F911_02177	F911_02176	575584	0.992	0.865	0	0.524	0.35	0.432	0.35	0.622
HMPREF0010_01731	HMPREF0010_01647	ndk	HMPREF0010_01647	575584	0.599	0.044	0	0	0.054	0.552	0	0.129
HMPREF0010_01784	HMPREF0010_00774	F911_03454	HMPREF0010_00774	575584	0.893	0.196	0	0.491	0.35	0.432	0.35	0.12
HMPREF0010_01784	HMPREF0010_00805	F911_03454	F911_02177	575584	0.874	0.196	0	0.401	0.35	0.432	0.35	0.12
HMPREF0010_01785	HMPREF0010_00353	F911_03455	bamA	575584	0.637	0.044	0	0.591	0.053	0.112	0	0.068
HMPREF0010_01785	HMPREF0010_00775	F911_03455	F911_02148	575584	0.948	0.196	0	0.754	0.35	0.432	0.35	0.12
HMPREF0010_01785	HMPREF0010_00776	F911_03455	HMPREF0010_00776	575584	0.941	0.196	0	0.721	0.35	0.432	0.35	0.12
HMPREF0010_01785	HMPREF0010_00804	F911_03455	F911_02176	575584	0.831	0.196	0	0	0.35	0.432	0.35	0.263
HMPREF0010_01785	HMPREF0010_01784	F911_03455	F911_03454	575584	0.992	0.881	0	0.757	0.35	0.432	0.35	0.126
HMPREF0010_01994	HMPREF0010_01647	F911_03672	HMPREF0010_01647	575584	0.405	0.043	0	0	0.056	0.383	0	0.059
HMPREF0010_02016	HMPREF0010_01731	ppa	ndk	575584	0.413	0.08	0	0	0.157	0	0.242	0.12
HMPREF0010_02124	HMPREF0010_00353	HMPREF0010_02124	bamA	575584	0.88	0.373	0	0.759	0.209	0	0	0.12
HMPREF0010_02124	HMPREF0010_00774	HMPREF0010_02124	HMPREF0010_00774	575584	0.426	0.057	0	0.363	0.052	0.112	0	0
HMPREF0010_02124	HMPREF0010_00805	HMPREF0010_02124	F911_02177	575584	0.698	0.118	0	0.642	0.052	0.112	0	0
HMPREF0010_02124	HMPREF0010_01333	HMPREF0010_02124	lolB	575584	0.559	0	0	0.28	0.308	0.113	0	0.12
HMPREF0010_02124	HMPREF0010_01785	HMPREF0010_02124	F911_03455	575584	0.729	0.057	0	0.699	0.052	0.112	0	0
HMPREF0010_02143	HMPREF0010_00353	tolB	bamA	575584	0.803	0	0	0.519	0.146	0	0	0.561
HMPREF0010_02143	HMPREF0010_00774	tolB	HMPREF0010_00774	575584	0.544	0.355	0	0.193	0.052	0.112	0	0.12
HMPREF0010_02143	HMPREF0010_00775	tolB	F911_02148	575584	0.511	0.355	0	0.196	0.055	0	0	0.12
HMPREF0010_02143	HMPREF0010_00776	tolB	HMPREF0010_00776	575584	0.537	0.355	0	0.239	0.055	0	0	0.12
HMPREF0010_02143	HMPREF0010_00804	tolB	F911_02176	575584	0.416	0.355	0	0	0.055	0	0	0.12
HMPREF0010_02143	HMPREF0010_00805	tolB	F911_02177	575584	0.458	0.355	0	0	0.052	0.112	0	0.12
HMPREF0010_02143	HMPREF0010_01784	tolB	F911_03454	575584	0.416	0.355	0	0	0.055	0	0	0.12
HMPREF0010_02143	HMPREF0010_01785	tolB	F911_03455	575584	0.546	0.355	0	0.198	0.052	0.112	0	0.12
HMPREF0010_02143	HMPREF0010_02124	tolB	HMPREF0010_02124	575584	0.483	0	0	0.332	0.055	0	0	0.247
HMPREF0010_02145	HMPREF0010_00353	tolR	bamA	575584	0.62	0.053	0	0.583	0.045	0.112	0	0
HMPREF0010_02145	HMPREF0010_00774	tolR	HMPREF0010_00774	575584	0.918	0.373	0	0.449	0.35	0.432	0.35	0.204
HMPREF0010_02145	HMPREF0010_00805	tolR	F911_02177	575584	0.922	0.196	0	0.555	0.35	0.432	0.35	0.27
HMPREF0010_02145	HMPREF0010_01785	tolR	F911_03455	575584	0.961	0.373	0	0.711	0.35	0.432	0.35	0.277
HMPREF0010_02145	HMPREF0010_02124	tolR	HMPREF0010_02124	575584	0.682	0.055	0	0.674	0.051	0	0	0
HMPREF0010_02145	HMPREF0010_02143	tolR	tolB	575584	0.958	0.731	0	0.345	0.055	0	0	0.777
HMPREF0010_02146	HMPREF0010_00353	tolQ	bamA	575584	0.758	0.044	0	0.709	0.056	0.114	0	0.121
HMPREF0010_02146	HMPREF0010_00775	tolQ	F911_02148	575584	0.921	0.196	0	0.626	0.35	0.432	0.35	0.12
HMPREF0010_02146	HMPREF0010_00776	tolQ	HMPREF0010_00776	575584	0.915	0.196	0	0.597	0.35	0.432	0.35	0.12
HMPREF0010_02146	HMPREF0010_00804	tolQ	F911_02176	575584	0.799	0.196	0	0	0.35	0.432	0.35	0.12
HMPREF0010_02146	HMPREF0010_00805	tolQ	F911_02177	575584	0.643	0	0	0.24192	0	0	0.513	0.05472
HMPREF0010_02146	HMPREF0010_01784	tolQ	F911_03454	575584	0.921	0.196	0	0.624	0.35	0.432	0.35	0.12
HMPREF0010_02146	HMPREF0010_02124	tolQ	HMPREF0010_02124	575584	0.771	0.057	0	0.744	0.056	0.114	0	0
HMPREF0010_02146	HMPREF0010_02143	tolQ	tolB	575584	0.986	0.731	0	0.767	0.055	0.112	0	0.777
HMPREF0010_02146	HMPREF0010_02145	tolQ	tolR	575584	0.998	0.881	0	0.773	0.359	0.432	0.35	0.777
HMPREF0010_02174	HMPREF0010_01731	F911_01113	ndk	575584	0.753	0.047	0	0	0	0	0.73	0.12
HMPREF0010_02178	HMPREF0010_00353	mucD	bamA	575584	0.626	0.042	0	0.163	0.063	0	0	0.561
HMPREF0010_02178	HMPREF0010_01994	mucD	F911_03672	575584	0.625	0.358	0	0.174	0.158	0	0	0.26
HMPREF0010_02256	HMPREF0010_01752	F911_01196	tig	575584	0.443	0	0	0	0	0.443	0	0.042
HMPREF0010_02338	HMPREF0010_00353	F911_01281	bamA	575584	0.623	0.042	0	0.157	0.063	0	0	0.561
HMPREF0010_02338	HMPREF0010_01994	F911_01281	F911_03672	575584	0.565	0.358	0	0	0.158	0	0	0.26
HMPREF0010_02647	HMPREF0010_01647	secY	HMPREF0010_01647	575584	0.816	0	0	0	0.311	0.71	0	0.154
HMPREF0010_02647	HMPREF0010_01752	secY	tig	575584	0.634	0.064	0	0	0.181	0	0	0.561
HMPREF0010_02677	HMPREF0010_00774	HMPREF0010_02677	HMPREF0010_00774	575584	0.843	0.373	0	0	0.311	0.465	0.35	0.121
HMPREF0010_02677	HMPREF0010_00775	HMPREF0010_02677	F911_02148	575584	0.857	0.373	0	0	0.311	0.512	0.35	0.12
HMPREF0010_02677	HMPREF0010_00776	HMPREF0010_02677	HMPREF0010_00776	575584	0.857	0.373	0	0	0.311	0.512	0.35	0.12
HMPREF0010_02677	HMPREF0010_00804	HMPREF0010_02677	F911_02176	575584	0.984	0.373	0	0.777	0.311	0.512	0.35	0.589
HMPREF0010_02677	HMPREF0010_00805	HMPREF0010_02677	F911_02177	575584	0.954	0.373	0	0.362	0.311	0.465	0.35	0.617
HMPREF0010_02677	HMPREF0010_01784	HMPREF0010_02677	F911_03454	575584	0.857	0.373	0	0	0.311	0.512	0.35	0.12
HMPREF0010_02677	HMPREF0010_01785	HMPREF0010_02677	F911_03455	575584	0.863	0.373	0	0	0.311	0.465	0.35	0.233
HMPREF0010_02677	HMPREF0010_02145	HMPREF0010_02677	tolR	575584	0.857	0.373	0	0	0.311	0.512	0.35	0.12
HMPREF0010_02677	HMPREF0010_02146	HMPREF0010_02677	tolQ	575584	0.843	0.373	0	0	0.311	0.465	0.35	0.12
HMPREF0010_02761	HMPREF0010_01752	secA	tig	575584	0.82	0.071	0	0.15	0.123	0	0	0.771
HMPREF0010_02761	HMPREF0010_02124	secA	HMPREF0010_02124	575584	0.424	0.373	0	0	0	0	0	0.12
HMPREF0010_02888	HMPREF0010_00353	lolA	bamA	575584	0.856	0	0	0.57	0.202	0	0	0.616
HMPREF0010_02888	HMPREF0010_01333	lolA	lolB	575584	0.9	0	0	0.387	0.314	0.762	0	0.12
HMPREF0010_02888	HMPREF0010_02124	lolA	HMPREF0010_02124	575584	0.989	0.373	0	0.624	0.308	0.757	0	0.777
HMPREF0010_02888	HMPREF0010_02143	lolA	tolB	575584	0.824	0	0	0.183	0	0.113	0	0.777
HMPREF0010_02888	HMPREF0010_02146	lolA	tolQ	575584	0.522	0	0	0.374	0.057	0	0	0.256
HMPREF0010_02888	HMPREF0010_02761	lolA	secA	575584	0.717	0.373	0	0	0.055	0	0	0.561
HMPREF0010_03184	HMPREF0010_01647	atpD	HMPREF0010_01647	575584	0.755	0.063	0	0	0.122	0.702	0	0.121
HMPREF0010_03184	HMPREF0010_02016	atpD	ppa	575584	0.818	0	0	0	0.163	0.112	0.73	0.201
HMPREF0010_03184	HMPREF0010_02647	atpD	secY	575584	0.573	0.045	0	0	0.533	0	0	0.12
HMPREF0010_03185	HMPREF0010_01752	atpG	tig	575584	0.532	0	0	0.185	0.395	0	0	0.128
HMPREF0010_03185	HMPREF0010_02016	atpG	ppa	575584	0.831	0	0	0	0.308	0	0.73	0.171
HMPREF0010_03185	HMPREF0010_02143	atpG	tolB	575584	0.524	0.373	0	0.186	0.143	0	0	0
HMPREF0010_03185	HMPREF0010_02647	atpG	secY	575584	0.618	0.047	0	0	0.525	0	0	0.224
HMPREF0010_03185	HMPREF0010_03184	atpG	atpD	575584	0.999	0.83	0.002	0.782	0.986	0.986	0.73	0.777
HMPREF0010_03186	HMPREF0010_01647	atpA	HMPREF0010_01647	575584	0.695	0.062	0	0	0.092	0.617	0	0.176
HMPREF0010_03186	HMPREF0010_01752	atpA	tig	575584	0.524	0	0	0	0.385	0	0	0.259
HMPREF0010_03186	HMPREF0010_02016	atpA	ppa	575584	0.875	0	0	0	0.395	0	0.73	0.299
HMPREF0010_03186	HMPREF0010_02143	atpA	tolB	575584	0.427	0.373	0	0	0.123	0	0	0.043
HMPREF0010_03186	HMPREF0010_02647	atpA	secY	575584	0.644	0.062	0	0	0.596	0	0	0.138
HMPREF0010_03186	HMPREF0010_03184	atpA	atpD	575584	0.999	0.701	0	0.291686	0.986	0.988	0.73	0.289821
HMPREF0010_03186	HMPREF0010_03185	atpA	atpG	575584	0.999	0.749	0	0.782	0.986	0.985	0.73	0.777
HMPREF0010_03187	HMPREF0010_02016	atpH	ppa	575584	0.816	0	0	0	0.287	0.125	0.73	0
HMPREF0010_03187	HMPREF0010_02143	atpH	tolB	575584	0.439	0.373	0	0	0.143	0	0	0
HMPREF0010_03187	HMPREF0010_03184	atpH	atpD	575584	0.999	0.659	0	0.481	0.986	0.983	0.73	0.776
HMPREF0010_03187	HMPREF0010_03185	atpH	atpG	575584	0.999	0.699	0	0.642	0.986	0.983	0.73	0.777
HMPREF0010_03187	HMPREF0010_03186	atpH	atpA	575584	0.999	0.828	0	0.511	0.986	0.983	0.73	0.777
HMPREF0010_03188	HMPREF0010_02016	atpF	ppa	575584	0.76	0	0	0	0.15	0	0.73	0
HMPREF0010_03188	HMPREF0010_02143	atpF	tolB	575584	0.4	0.344	0	0	0.123	0	0	0
HMPREF0010_03188	HMPREF0010_02647	atpF	secY	575584	0.446	0	0	0	0.397	0	0	0.12
HMPREF0010_03188	HMPREF0010_03184	atpF	atpD	575584	0.999	0.649	0	0.286	0.85	0.986	0.73	0.776
HMPREF0010_03188	HMPREF0010_03185	atpF	atpG	575584	0.999	0.688	0	0.678	0.826	0.964	0.73	0.776
HMPREF0010_03188	HMPREF0010_03186	atpF	atpA	575584	0.999	0.811	0	0.36	0.986	0.986	0.73	0.777
HMPREF0010_03188	HMPREF0010_03187	atpF	atpH	575584	0.999	0.87	0	0.481	0.816	0.984	0.73	0.777
HMPREF0010_03190	HMPREF0010_02016	atpB	ppa	575584	0.781	0	0	0	0.153	0	0.73	0.12
HMPREF0010_03190	HMPREF0010_03184	atpB	atpD	575584	0.999	0.546	0	0.705	0.608	0.933	0.73	0.774
HMPREF0010_03190	HMPREF0010_03185	atpB	atpG	575584	0.999	0.567	0	0.772	0.587	0.849	0.73	0.776
HMPREF0010_03190	HMPREF0010_03186	atpB	atpA	575584	0.999	0.633	0	0.733	0.613	0.864	0.73	0.777
HMPREF0010_03190	HMPREF0010_03187	atpB	atpH	575584	0.998	0.672	0	0.215	0.593	0.756	0.73	0.777
HMPREF0010_03190	HMPREF0010_03188	atpB	atpF	575584	0.999	0.682	0	0.736	0.604	0.801	0.73	0.776
HMPREF0010_03207	HMPREF0010_01647	guaA	HMPREF0010_01647	575584	0.4	0.061	0	0	0.065	0	0	0.372
HMPREF0010_03207	HMPREF0010_01752	guaA	tig	575584	0.52	0	0	0	0.177	0	0	0.441
HMPREF0010_03207	HMPREF0010_01994	guaA	F911_03672	575584	0.408	0.352	0	0	0	0	0	0.124
HMPREF0010_03207	HMPREF0010_02016	guaA	ppa	575584	0.512	0.045	0	0	0.157	0	0	0.443
HMPREF0010_03207	HMPREF0010_02124	guaA	HMPREF0010_02124	575584	0.45	0.45	0	0	0	0	0	0
HMPREF0010_03207	HMPREF0010_02174	guaA	F911_01113	575584	0.813	0.094	0	0	0	0	0.803	0
HMPREF0010_03207	HMPREF0010_02178	guaA	mucD	575584	0.459	0.079	0	0	0.064	0	0	0.423
HMPREF0010_03207	HMPREF0010_02256	guaA	F911_01196	575584	0.433	0.383	0	0	0	0	0	0.12
HMPREF0010_03207	HMPREF0010_02338	guaA	F911_01281	575584	0.54	0.079	0	0.185	0.064	0	0	0.423
HMPREF0010_03207	HMPREF0010_03184	guaA	atpD	575584	0.645	0.062	0	0	0.379	0	0	0.44
HMPREF0010_03207	HMPREF0010_03185	guaA	atpG	575584	0.505	0.065	0	0	0.13	0	0	0.441
HMPREF0010_03207	HMPREF0010_03186	guaA	atpA	575584	0.649	0.065	0	0	0.396	0	0	0.43
HMPREF0010_03207	HMPREF0010_03187	guaA	atpH	575584	0.48	0.066	0	0	0.13	0	0	0.412
HMPREF0010_03703	HMPREF0010_03702	F911_00731	F911_00732	575584	0.969	0.881	0	0.291	0.159	0	0	0.615
HMPREF0010_03704	HMPREF0010_00353	F911_00730	bamA	575584	0.502	0	0	0	0.069	0.441	0	0.12
HMPREF0010_03704	HMPREF0010_00774	F911_00730	HMPREF0010_00774	575584	0.408	0.355	0	0	0	0	0	0.12
HMPREF0010_03704	HMPREF0010_00775	F911_00730	F911_02148	575584	0.422	0.355	0	0	0	0.116	0	0.068
HMPREF0010_03704	HMPREF0010_00776	F911_00730	HMPREF0010_00776	575584	0.422	0.355	0	0	0	0.116	0	0.068
HMPREF0010_03704	HMPREF0010_00804	F911_00730	F911_02176	575584	0.422	0.355	0	0	0	0.116	0	0.068
HMPREF0010_03704	HMPREF0010_00805	F911_00730	F911_02177	575584	0.5	0.355	0	0.191	0	0	0	0.12
HMPREF0010_03704	HMPREF0010_01118	F911_00730	icmF	575584	0.403	0	0	0	0.05	0	0.398	0
HMPREF0010_03704	HMPREF0010_01333	F911_00730	lolB	575584	0.53	0	0	0	0.066	0.505	0	0.066
HMPREF0010_03704	HMPREF0010_01647	F911_00730	HMPREF0010_01647	575584	0.43	0.043	0	0.25	0.058	0.19	0	0.12
HMPREF0010_03704	HMPREF0010_01731	F911_00730	ndk	575584	0.419	0	0	0	0.057	0	0.41	0
HMPREF0010_03704	HMPREF0010_01752	F911_00730	tig	575584	0.412	0	0	0	0.149	0.278	0	0.12
HMPREF0010_03704	HMPREF0010_01784	F911_00730	F911_03454	575584	0.422	0.355	0	0	0	0.116	0	0.068
HMPREF0010_03704	HMPREF0010_01785	F911_00730	F911_03455	575584	0.532	0.355	0	0.243	0	0	0	0.12
HMPREF0010_03704	HMPREF0010_01994	F911_00730	F911_03672	575584	0.437	0	0	0.358	0.089	0.111	0	0.045
HMPREF0010_03704	HMPREF0010_02016	F911_00730	ppa	575584	0.43	0.045	0	0	0.056	0	0.419	0
HMPREF0010_03704	HMPREF0010_02124	F911_00730	HMPREF0010_02124	575584	0.592	0	0	0.266	0.068	0.441	0	0.06
HMPREF0010_03704	HMPREF0010_02143	F911_00730	tolB	575584	0.839	0.301	0	0	0.121	0.738	0	0.12
HMPREF0010_03704	HMPREF0010_02145	F911_00730	tolR	575584	0.422	0.355	0	0	0	0.116	0	0.068
HMPREF0010_03704	HMPREF0010_02146	F911_00730	tolQ	575584	0.408	0.355	0	0	0	0	0	0.12
HMPREF0010_03704	HMPREF0010_02174	F911_00730	F911_01113	575584	0.576	0	0	0.576	0	0	0	0
HMPREF0010_03704	HMPREF0010_02178	F911_00730	mucD	575584	0.502	0	0	0	0.067	0.443	0	0.12
HMPREF0010_03704	HMPREF0010_02256	F911_00730	F911_01196	575584	0.43	0.045	0	0	0.053	0	0.421	0
HMPREF0010_03704	HMPREF0010_02338	F911_00730	F911_01281	575584	0.502	0	0	0	0.067	0.443	0	0.12
HMPREF0010_03704	HMPREF0010_02488	F911_00730	F911_00484	575584	0.444	0	0	0	0	0.444	0	0
HMPREF0010_03704	HMPREF0010_02647	F911_00730	secY	575584	0.505	0	0	0	0.073	0.442	0	0.12
HMPREF0010_03704	HMPREF0010_02677	F911_00730	HMPREF0010_02677	575584	0.487	0	0	0	0	0.442	0	0.119
HMPREF0010_03704	HMPREF0010_02761	F911_00730	secA	575584	0.552	0	0	0.162	0	0.442	0	0.12
HMPREF0010_03704	HMPREF0010_02888	F911_00730	lolA	575584	0.505	0	0	0	0.07	0.444	0	0.12
HMPREF0010_03704	HMPREF0010_03184	F911_00730	atpD	575584	0.647	0.358	0	0	0.129	0	0.421	0
HMPREF0010_03704	HMPREF0010_03185	F911_00730	atpG	575584	0.496	0.119	0	0	0.092	0	0.421	0
HMPREF0010_03704	HMPREF0010_03186	F911_00730	atpA	575584	0.514	0.118	0	0	0.123	0	0.421	0.043
HMPREF0010_03704	HMPREF0010_03187	F911_00730	atpH	575584	0.485	0.108	0	0	0.084	0	0.421	0
HMPREF0010_03704	HMPREF0010_03188	F911_00730	atpF	575584	0.484	0.068	0	0	0.121	0	0.421	0
HMPREF0010_03704	HMPREF0010_03190	F911_00730	atpB	575584	0.488	0	0	0	0.062	0.133	0.421	0
HMPREF0010_03704	HMPREF0010_03207	F911_00730	guaA	575584	0.588	0.078	0	0	0.066	0	0.561	0
HMPREF0010_03704	HMPREF0010_03288	F911_00730	F911_00127	575584	0.409	0.042	0	0	0.061	0.123	0.34	0
HMPREF0010_03704	HMPREF0010_03478	F911_00730	F911_00338	575584	0.404	0	0	0	0.052	0	0.398	0
HMPREF0010_03704	HMPREF0010_03702	F911_00730	F911_00732	575584	0.983	0.866	0	0	0.056	0.74	0	0.564
HMPREF0010_03704	HMPREF0010_03703	F911_00730	F911_00731	575584	0.941	0.866	0	0	0.074	0	0	0.561
HMPREF0010_01764	HMPREF0010_00294	F911_03434	F911_01667	575584	0.402	0	0	0.402	0	0	0	0
HMPREF0010_02733	HMPREF0010_00294	F911_00783	F911_01667	575584	0.495	0	0	0.495	0	0	0	0
HMPREF0010_02733	HMPREF0010_01764	F911_00783	F911_03434	575584	0.555	0	0	0.555	0	0	0	0
HMPREF0010_02733	HMPREF0010_02111	F911_00783	F911_01052	575584	0.523	0	0	0.523	0	0	0	0
HMPREF0010_02733	HMPREF0010_02530	F911_00783	F911_00531	575584	0.585	0	0	0.585	0	0	0	0
HMPREF0010_02733	HMPREF0010_02732	F911_00783	F911_00782	575584	0.594	0.594	0	0	0	0	0	0
HMPREF0010_03297	HMPREF0010_02733	F911_00136	F911_00783	575584	0.47	0	0	0.47	0	0	0	0
HMPREF0010_02491	HMPREF0010_01070	HMPREF0010_02491	F911_02441	575584	0.682	0	0	0.682	0	0	0	0
HMPREF0010_02797	HMPREF0010_01070	F911_00846	F911_02441	575584	0.78	0	0.008	0.78	0	0	0	0
HMPREF0010_02797	HMPREF0010_02491	F911_00846	HMPREF0010_02491	575584	0.694	0	0	0.694	0	0	0	0
HMPREF0010_02798	HMPREF0010_02797	F911_00847	F911_00846	575584	0.507	0.507	0	0	0	0	0	0
HMPREF0010_03754	HMPREF0010_02491	HMPREF0010_03754	HMPREF0010_02491	575584	0.69	0	0	0.69	0	0	0	0
HMPREF0010_03754	HMPREF0010_02797	HMPREF0010_03754	F911_00846	575584	0.782	0	0.007	0.782	0	0	0	0
HMPREF0010_02832	HMPREF0010_02831	F911_00886	F911_00885	575584	0.625	0.625	0	0	0	0	0	0
HMPREF0010_02833	HMPREF0010_02831	F911_00887	F911_00885	575584	0.462	0.462	0	0	0	0	0	0
HMPREF0010_02833	HMPREF0010_02832	F911_00887	F911_00886	575584	0.619	0.618	0	0	0	0	0	0
HMPREF0010_02061	HMPREF0010_02060	HMPREF0010_02061	F911_01001	575584	0.569	0.569	0	0	0	0	0	0
HMPREF0010_02133	HMPREF0010_02132	hda	F911_01072	575584	0.859	0.856	0	0	0.061	0	0	0
HMPREF0010_02134	HMPREF0010_02132	HMPREF0010_02134	F911_01072	575584	0.423	0.423	0	0	0	0	0	0
HMPREF0010_02134	HMPREF0010_02133	HMPREF0010_02134	hda	575584	0.458	0.458	0	0	0	0	0	0
HMPREF0010_02135	HMPREF0010_02132	HMPREF0010_02135	F911_01072	575584	0.423	0.423	0	0	0	0	0	0
HMPREF0010_02135	HMPREF0010_02133	HMPREF0010_02135	hda	575584	0.453	0.453	0	0	0	0	0	0
HMPREF0010_02135	HMPREF0010_02134	HMPREF0010_02135	HMPREF0010_02134	575584	0.859	0.859	0	0	0	0	0	0
HMPREF0010_01735	HMPREF0010_00352	F911_03405	rseP	575584	0.431	0	0	0.365	0.065	0	0	0.12
HMPREF0010_02271	HMPREF0010_02270	surE	F911_01210	575584	0.636	0.636	0	0	0	0	0	0
HMPREF0010_02272	HMPREF0010_00081	F911_01212	F911_01448	575584	0.45	0	0	0.377	0.063	0.135	0	0
HMPREF0010_02272	HMPREF0010_00352	F911_01212	rseP	575584	0.443	0.048	0	0.285	0	0.18	0	0.12
HMPREF0010_02272	HMPREF0010_01525	F911_01212	mtgA	575584	0.588	0	0	0.574	0.055	0	0	0.059
HMPREF0010_02272	HMPREF0010_01735	F911_01212	F911_03405	575584	0.475	0.373	0	0	0.061	0.178	0	0.044
HMPREF0010_02272	HMPREF0010_01736	F911_01212	nagZ	575584	0.549	0.05	0	0.23	0	0	0.42	0.063
HMPREF0010_02272	HMPREF0010_01994	F911_01212	F911_03672	575584	0.475	0.373	0	0	0.061	0.178	0	0.044
HMPREF0010_02272	HMPREF0010_02174	F911_01212	F911_01113	575584	0.648	0.042	0	0.62	0	0.112	0	0
HMPREF0010_02272	HMPREF0010_02270	F911_01212	F911_01210	575584	0.437	0.437	0	0	0	0	0	0
HMPREF0010_02272	HMPREF0010_02271	F911_01212	surE	575584	0.855	0.711	0	0.185	0	0	0	0.431
HMPREF0010_02273	HMPREF0010_02271	F911_01213	surE	575584	0.409	0.409	0	0	0	0	0	0
HMPREF0010_02273	HMPREF0010_02272	F911_01213	F911_01212	575584	0.595	0.589	0	0	0.055	0	0	0
HMPREF0010_02513	HMPREF0010_00352	F911_00513	rseP	575584	0.479	0.043	0	0.435	0	0.114	0	0
HMPREF0010_02513	HMPREF0010_02272	F911_00513	F911_01212	575584	0.535	0.044	0	0.496	0	0.114	0	0
HMPREF0010_02647	HMPREF0010_02272	secY	F911_01212	575584	0.427	0	0	0.319	0.051	0.112	0	0.12
HMPREF0010_02761	HMPREF0010_02272	secA	F911_01212	575584	0.424	0.373	0	0	0	0	0	0.12
HMPREF0010_02900	HMPREF0010_02271	rpoD	surE	575584	0.425	0.373	0	0	0	0	0	0.121
HMPREF0010_02900	HMPREF0010_02272	rpoD	F911_01212	575584	0.498	0.373	0	0	0.157	0	0	0.127
HMPREF0010_02900	HMPREF0010_02647	rpoD	secY	575584	0.558	0.057	0	0.412	0.061	0	0	0.252
HMPREF0010_02900	HMPREF0010_02761	rpoD	secA	575584	0.912	0.074	0	0.61	0.097	0.447	0	0.591
HMPREF0010_03150	HMPREF0010_01525	HMPREF0010_03150	mtgA	575584	0.451	0	0	0.435	0.052	0	0	0.059
HMPREF0010_03150	HMPREF0010_01735	HMPREF0010_03150	F911_03405	575584	0.472	0.373	0	0	0.055	0.178	0	0.044
HMPREF0010_03150	HMPREF0010_01736	HMPREF0010_03150	nagZ	575584	0.438	0.05	0	0	0	0	0.42	0.063
HMPREF0010_03150	HMPREF0010_01994	HMPREF0010_03150	F911_03672	575584	0.611	0.373	0	0.295	0.055	0.178	0	0.044
HMPREF0010_03150	HMPREF0010_02272	HMPREF0010_03150	F911_01212	575584	0.77	0	0	0.77	0	0	0	0
HMPREF0010_03150	HMPREF0010_02647	HMPREF0010_03150	secY	575584	0.406	0	0	0.294	0.051	0.112	0	0.12
HMPREF0010_03150	HMPREF0010_02761	HMPREF0010_03150	secA	575584	0.424	0.373	0	0	0	0	0	0.12
HMPREF0010_03187	HMPREF0010_02272	atpH	F911_01212	575584	0.447	0.045	0	0	0	0.445	0	0
HMPREF0010_03187	HMPREF0010_03150	atpH	HMPREF0010_03150	575584	0.447	0.045	0	0	0	0.445	0	0
HMPREF0010_03402	HMPREF0010_01735	F911_00262	F911_03405	575584	0.472	0.373	0	0	0.055	0.178	0	0.044
HMPREF0010_03402	HMPREF0010_01736	F911_00262	nagZ	575584	0.438	0.05	0	0	0	0	0.42	0.063
HMPREF0010_03402	HMPREF0010_01994	F911_00262	F911_03672	575584	0.55	0.373	0	0.183	0.055	0.178	0	0.044
HMPREF0010_03402	HMPREF0010_02272	F911_00262	F911_01212	575584	0.687	0	0	0.687	0	0	0	0
HMPREF0010_03402	HMPREF0010_02761	F911_00262	secA	575584	0.424	0.373	0	0	0	0	0	0.12
HMPREF0010_03402	HMPREF0010_03187	F911_00262	atpH	575584	0.447	0.045	0	0	0	0.445	0	0
HMPREF0010_03496	HMPREF0010_02272	murG	F911_01212	575584	0.426	0.043	0	0.375	0.046	0.114	0	0
HMPREF0010_03699	HMPREF0010_01736	anmK	nagZ	575584	0.99	0.373	0	0.395	0.054	0	0.971	0.208
HMPREF0010_03699	HMPREF0010_02272	anmK	F911_01212	575584	0.502	0.373	0	0.239	0	0	0	0
HMPREF0010_00070	HMPREF0010_00069	F911_01437	F911_01436	575584	0.549	0.549	0	0	0	0	0	0
HMPREF0010_00071	HMPREF0010_00069	gpsA	F911_01436	575584	0.48	0.48	0	0	0	0	0	0
HMPREF0010_00071	HMPREF0010_00070	gpsA	F911_01437	575584	0.771	0.743	0	0	0.065	0.124	0	0
HMPREF0010_00184	HMPREF0010_00183	HMPREF0010_00184	F911_01555	575584	0.536	0.536	0	0	0	0	0	0
HMPREF0010_00185	HMPREF0010_00183	F911_01557	F911_01555	575584	0.479	0.479	0	0	0	0	0	0
HMPREF0010_00185	HMPREF0010_00184	F911_01557	HMPREF0010_00184	575584	0.756	0.756	0	0	0	0	0	0
HMPREF0010_00432	HMPREF0010_00431	HMPREF0010_00432	HMPREF0010_00431	575584	0.496	0.496	0	0	0	0	0	0
HMPREF0010_00433	HMPREF0010_00432	pyrG	HMPREF0010_00432	575584	0.541	0.541	0	0	0	0	0	0
HMPREF0010_00434	HMPREF0010_00432	kdsA	HMPREF0010_00432	575584	0.479	0.479	0	0	0	0	0	0
HMPREF0010_00434	HMPREF0010_00433	kdsA	pyrG	575584	0.921	0.828	0	0	0.259	0	0	0.433
HMPREF0010_00435	HMPREF0010_00432	eno	HMPREF0010_00432	575584	0.414	0.414	0	0	0	0	0	0
HMPREF0010_00435	HMPREF0010_00433	eno	pyrG	575584	0.957	0.751	0	0.593	0.164	0	0	0.561
HMPREF0010_00435	HMPREF0010_00434	eno	kdsA	575584	0.829	0.81	0	0	0.056	0	0	0.121
HMPREF0010_00697	HMPREF0010_00696	F911_02071	F911_02070	575584	0.801	0.801	0	0	0	0	0	0
HMPREF0010_00698	HMPREF0010_00210	F911_02072	F911_01584	575584	0.492	0	0	0.492	0	0	0	0
HMPREF0010_00698	HMPREF0010_00696	F911_02072	F911_02070	575584	0.44	0.44	0	0	0	0	0	0
HMPREF0010_00698	HMPREF0010_00697	F911_02072	F911_02071	575584	0.466	0.466	0	0	0	0	0	0
HMPREF0010_00795	HMPREF0010_00698	gspI	F911_02072	575584	0.421	0	0	0.421	0	0	0	0
HMPREF0010_01373	HMPREF0010_00698	minE	F911_02072	575584	0.533	0	0	0.533	0	0	0	0
HMPREF0010_01401	HMPREF0010_00698	HMPREF0010_01401	F911_02072	575584	0.454	0	0	0.454	0	0	0	0
HMPREF0010_01430	HMPREF0010_00210	csy2	F911_01584	575584	0.702	0	0	0.702	0	0	0	0
HMPREF0010_01430	HMPREF0010_00698	csy2	F911_02072	575584	0.481	0	0	0.481	0	0	0	0
HMPREF0010_01430	HMPREF0010_01401	csy2	HMPREF0010_01401	575584	0.579	0	0	0.579	0	0	0	0
HMPREF0010_01711	HMPREF0010_00698	holA	F911_02072	575584	0.457	0	0	0.457	0	0	0	0
HMPREF0010_01711	HMPREF0010_01430	holA	csy2	575584	0.407	0	0	0.407	0	0	0	0
HMPREF0010_01737	HMPREF0010_00210	F911_03407	F911_01584	575584	0.455	0	0	0.455	0	0	0	0
HMPREF0010_01737	HMPREF0010_00698	F911_03407	F911_02072	575584	0.474	0	0	0.474	0	0	0	0
HMPREF0010_01738	HMPREF0010_00698	F911_03408	F911_02072	575584	0.573	0	0	0.573	0	0	0	0
HMPREF0010_01738	HMPREF0010_01737	F911_03408	F911_03407	575584	0.782	0	0	0.779	0.055	0	0	0
HMPREF0010_01860	HMPREF0010_00698	F911_03530	F911_02072	575584	0.456	0	0	0.456	0	0	0	0
HMPREF0010_01860	HMPREF0010_01737	F911_03530	F911_03407	575584	0.408	0	0	0.401	0.053	0	0	0
HMPREF0010_01860	HMPREF0010_01738	F911_03530	F911_03408	575584	0.495	0	0	0.495	0	0	0	0
HMPREF0010_01953	HMPREF0010_00210	secE	F911_01584	575584	0.464	0	0	0.464	0	0	0	0
HMPREF0010_01953	HMPREF0010_00698	secE	F911_02072	575584	0.516	0	0	0.516	0	0	0	0
HMPREF0010_01953	HMPREF0010_01711	secE	holA	575584	0.406	0	0	0.406	0	0	0	0
HMPREF0010_01959	HMPREF0010_00210	F911_03637	F911_01584	575584	0.415	0	0	0.415	0	0	0	0
HMPREF0010_01959	HMPREF0010_00795	F911_03637	gspI	575584	0.433	0	0	0.433	0	0	0	0
HMPREF0010_01959	HMPREF0010_01430	F911_03637	csy2	575584	0.475	0	0	0.475	0	0	0	0
HMPREF0010_01959	HMPREF0010_01860	F911_03637	F911_03530	575584	0.757	0	0	0.757	0	0	0	0
HMPREF0010_02111	HMPREF0010_00698	F911_01052	F911_02072	575584	0.404	0	0	0.404	0	0	0	0
HMPREF0010_02223	HMPREF0010_00698	F911_01163	F911_02072	575584	0.488	0	0	0.488	0	0	0	0
HMPREF0010_02234	HMPREF0010_00210	F911_01174	F911_01584	575584	0.568	0	0	0.568	0	0	0	0
HMPREF0010_02234	HMPREF0010_00698	F911_01174	F911_02072	575584	0.508	0	0	0.508	0	0	0	0
HMPREF0010_02945	HMPREF0010_00210	F911_02824	F911_01584	575584	0.448	0	0	0.448	0	0	0	0
HMPREF0010_02945	HMPREF0010_00698	F911_02824	F911_02072	575584	0.529	0	0	0.529	0	0	0	0
HMPREF0010_02945	HMPREF0010_01959	F911_02824	F911_03637	575584	0.58	0	0	0.58	0	0	0	0
HMPREF0010_03200	HMPREF0010_00210	F911_00038	F911_01584	575584	0.571	0	0	0.571	0	0	0	0
HMPREF0010_03200	HMPREF0010_00698	F911_00038	F911_02072	575584	0.581	0	0	0.581	0	0	0	0
HMPREF0010_03200	HMPREF0010_01711	F911_00038	holA	575584	0.428	0	0	0.419	0.056	0	0	0
HMPREF0010_03200	HMPREF0010_02234	F911_00038	F911_01174	575584	0.458	0	0	0.458	0	0	0	0
HMPREF0010_03244	HMPREF0010_00698	F911_00084	F911_02072	575584	0.463	0	0	0.463	0	0	0	0
HMPREF0010_00915	HMPREF0010_00914	trmJ	dnaE	575584	0.826	0.823	0	0	0.057	0	0	0
HMPREF0010_00916	HMPREF0010_00914	cysE	dnaE	575584	0.837	0.821	0	0	0	0	0	0.12
HMPREF0010_00916	HMPREF0010_00915	cysE	trmJ	575584	0.891	0.881	0	0	0.122	0	0	0
HMPREF0010_00917	HMPREF0010_00914	F911_02288	dnaE	575584	0.562	0.562	0	0	0	0	0	0
HMPREF0010_00917	HMPREF0010_00915	F911_02288	trmJ	575584	0.586	0.586	0	0	0	0	0	0
HMPREF0010_00917	HMPREF0010_00916	F911_02288	cysE	575584	0.586	0.586	0	0	0	0	0	0
HMPREF0010_00918	HMPREF0010_00915	HMPREF0010_00918	trmJ	575584	0.413	0.413	0	0	0	0	0	0
HMPREF0010_00918	HMPREF0010_00916	HMPREF0010_00918	cysE	575584	0.413	0.413	0	0	0	0	0	0
HMPREF0010_00918	HMPREF0010_00917	HMPREF0010_00918	F911_02288	575584	0.593	0.592	0	0	0	0	0	0
HMPREF0010_00631	HMPREF0010_00379	HMPREF0010_00631	HMPREF0010_00379	575584	0.411	0	0	0.411	0	0	0	0
HMPREF0010_01111	HMPREF0010_00631	F911_02486	HMPREF0010_00631	575584	0.436	0	0	0.436	0	0	0	0
HMPREF0010_01111	HMPREF0010_01109	F911_02486	F911_02484	575584	0.969	0.828	0	0.779	0.203	0	0	0.12
HMPREF0010_01112	HMPREF0010_01109	F911_02487	F911_02484	575584	0.948	0.778	0	0.758	0.122	0	0	0
HMPREF0010_01112	HMPREF0010_01111	F911_02487	F911_02486	575584	0.973	0.861	0	0.782	0.2	0	0	0.043
HMPREF0010_01113	HMPREF0010_00379	F911_02488	HMPREF0010_00379	575584	0.464	0	0	0.464	0	0	0	0
HMPREF0010_01113	HMPREF0010_00631	F911_02488	HMPREF0010_00631	575584	0.521	0	0	0.521	0	0	0	0
HMPREF0010_01113	HMPREF0010_01109	F911_02488	F911_02484	575584	0.94	0.737	0	0.75	0.158	0	0	0
HMPREF0010_01113	HMPREF0010_01111	F911_02488	F911_02486	575584	0.969	0.836	0	0.782	0.205	0	0	0.045
HMPREF0010_01113	HMPREF0010_01112	F911_02488	F911_02487	575584	0.977	0.863	0	0.782	0.291	0	0	0.043
HMPREF0010_01114	HMPREF0010_01109	clpV	F911_02484	575584	0.791	0.666	0	0.375	0.078	0	0	0
HMPREF0010_01114	HMPREF0010_01111	clpV	F911_02486	575584	0.934	0.715	0	0.755	0.122	0	0	0.051
HMPREF0010_01114	HMPREF0010_01112	clpV	F911_02487	575584	0.955	0.749	0	0.774	0.273	0	0	0
HMPREF0010_01114	HMPREF0010_01113	clpV	F911_02488	575584	0.967	0.848	0	0.75	0.207	0	0	0.044
HMPREF0010_01115	HMPREF0010_01109	F911_02490	F911_02484	575584	0.435	0.42	0	0	0.065	0	0	0
HMPREF0010_01115	HMPREF0010_01111	F911_02490	F911_02486	575584	0.467	0.448	0	0	0.058	0	0	0.057
HMPREF0010_01115	HMPREF0010_01112	F911_02490	F911_02487	575584	0.617	0.612	0	0	0.053	0	0	0
HMPREF0010_01115	HMPREF0010_01113	F911_02490	F911_02488	575584	0.637	0.631	0	0	0.053	0	0	0.043
HMPREF0010_01115	HMPREF0010_01114	F911_02490	clpV	575584	0.508	0.507	0	0	0	0	0	0
HMPREF0010_01116	HMPREF0010_01109	F911_02491	F911_02484	575584	0.792	0.42	0	0.645	0.074	0	0	0
HMPREF0010_01116	HMPREF0010_01111	F911_02491	F911_02486	575584	0.774	0.392	0	0.638	0.057	0	0	0
HMPREF0010_01116	HMPREF0010_01112	F911_02491	F911_02487	575584	0.689	0.41	0	0.487	0.053	0	0	0
HMPREF0010_01116	HMPREF0010_01113	F911_02491	F911_02488	575584	0.686	0.441	0	0.454	0.054	0	0	0
HMPREF0010_01116	HMPREF0010_01114	F911_02491	clpV	575584	0.513	0.465	0	0	0.055	0.111	0	0.045
HMPREF0010_01116	HMPREF0010_01115	F911_02491	F911_02490	575584	0.825	0.817	0	0	0.082	0	0	0
HMPREF0010_01117	HMPREF0010_00631	F911_02492	HMPREF0010_00631	575584	0.407	0	0	0.407	0	0	0	0
HMPREF0010_01117	HMPREF0010_01109	F911_02492	F911_02484	575584	0.872	0.426	0	0.782	0.06	0	0	0
HMPREF0010_01117	HMPREF0010_01111	F911_02492	F911_02486	575584	0.915	0.592	0	0.78	0.132	0	0	0
HMPREF0010_01117	HMPREF0010_01112	F911_02492	F911_02487	575584	0.91	0.604	0	0.764	0.119	0	0	0
HMPREF0010_01117	HMPREF0010_01113	F911_02492	F911_02488	575584	0.909	0.618	0	0.768	0.056	0	0	0
HMPREF0010_01117	HMPREF0010_01114	F911_02492	clpV	575584	0.725	0.471	0	0.494	0.056	0	0	0
HMPREF0010_01117	HMPREF0010_01115	F911_02492	F911_02490	575584	0.846	0.825	0	0	0.157	0	0	0
HMPREF0010_01117	HMPREF0010_01116	F911_02492	F911_02491	575584	0.968	0.881	0	0.71	0.163	0	0	0
HMPREF0010_01118	HMPREF0010_00631	icmF	HMPREF0010_00631	575584	0.496	0	0	0.496	0	0	0	0
HMPREF0010_01118	HMPREF0010_01109	icmF	F911_02484	575584	0.881	0.428	0	0.78	0.054	0	0	0.12
HMPREF0010_01118	HMPREF0010_01111	icmF	F911_02486	575584	0.918	0.592	0	0.782	0.08	0	0	0.12
HMPREF0010_01118	HMPREF0010_01112	icmF	F911_02487	575584	0.916	0.604	0	0.782	0.091	0	0	0.062
HMPREF0010_01118	HMPREF0010_01113	icmF	F911_02488	575584	0.921	0.618	0	0.782	0.055	0	0	0.12
HMPREF0010_01118	HMPREF0010_01114	icmF	clpV	575584	0.949	0.641	0	0.761	0.123	0	0	0.402
HMPREF0010_01118	HMPREF0010_01115	icmF	F911_02490	575584	0.865	0.863	0	0	0.055	0	0	0.044
HMPREF0010_01118	HMPREF0010_01116	icmF	F911_02491	575584	0.974	0.881	0	0.666	0.058	0	0.398	0
HMPREF0010_01118	HMPREF0010_01117	icmF	F911_02492	575584	0.977	0.881	0	0.782	0.194	0	0	0
HMPREF0010_01119	HMPREF0010_01114	F911_02494	clpV	575584	0.416	0.416	0	0	0	0	0	0
HMPREF0010_01119	HMPREF0010_01115	F911_02494	F911_02490	575584	0.71	0.71	0	0	0	0	0	0
HMPREF0010_01119	HMPREF0010_01116	F911_02494	F911_02491	575584	0.752	0.752	0	0	0	0	0	0
HMPREF0010_01119	HMPREF0010_01117	F911_02494	F911_02492	575584	0.752	0.752	0	0	0	0	0	0
HMPREF0010_01119	HMPREF0010_01118	F911_02494	icmF	575584	0.752	0.752	0	0	0	0	0	0
HMPREF0010_01120	HMPREF0010_01109	F911_02495	F911_02484	575584	0.772	0.342	0	0.663	0.056	0	0	0
HMPREF0010_01120	HMPREF0010_01111	F911_02495	F911_02486	575584	0.904	0.566	0	0.781	0.074	0	0	0
HMPREF0010_01120	HMPREF0010_01112	F911_02495	F911_02487	575584	0.913	0.578	0	0.782	0.118	0	0	0.062
HMPREF0010_01120	HMPREF0010_01113	F911_02495	F911_02488	575584	0.908	0.59	0	0.782	0.055	0	0	0.043
HMPREF0010_01120	HMPREF0010_01114	F911_02495	clpV	575584	0.918	0.609	0	0.771	0.081	0	0	0.12
HMPREF0010_01120	HMPREF0010_01115	F911_02495	F911_02490	575584	0.808	0.803	0	0	0.067	0	0	0
HMPREF0010_01120	HMPREF0010_01116	F911_02495	F911_02491	575584	0.793	0.752	0	0.181	0.064	0	0	0
HMPREF0010_01120	HMPREF0010_01117	F911_02495	F911_02492	575584	0.954	0.83	0	0.707	0.163	0	0	0
HMPREF0010_01120	HMPREF0010_01118	F911_02495	icmF	575584	0.967	0.83	0	0.781	0.123	0	0	0.121
HMPREF0010_01120	HMPREF0010_01119	F911_02495	F911_02494	575584	0.859	0.859	0	0	0	0	0	0
HMPREF0010_01121	HMPREF0010_01109	vasA	F911_02484	575584	0.76	0.342	0	0.651	0	0	0	0
HMPREF0010_01121	HMPREF0010_01111	vasA	F911_02486	575584	0.912	0.566	0	0.782	0.144	0	0	0.044
HMPREF0010_01121	HMPREF0010_01112	vasA	F911_02487	575584	0.916	0.578	0	0.782	0.159	0	0	0.044
HMPREF0010_01121	HMPREF0010_01113	vasA	F911_02488	575584	0.908	0.59	0	0.782	0.051	0	0	0.044
HMPREF0010_01121	HMPREF0010_01114	vasA	clpV	575584	0.925	0.609	0	0.778	0.101	0	0	0.152
HMPREF0010_01121	HMPREF0010_01115	vasA	F911_02490	575584	0.806	0.803	0	0	0.053	0	0	0
HMPREF0010_01121	HMPREF0010_01116	vasA	F911_02491	575584	0.823	0.752	0	0.307	0.053	0	0	0
HMPREF0010_01121	HMPREF0010_01117	vasA	F911_02492	575584	0.954	0.83	0	0.717	0.123	0	0	0
HMPREF0010_01121	HMPREF0010_01118	vasA	icmF	575584	0.976	0.83	0	0.782	0.322	0	0	0.158
HMPREF0010_01121	HMPREF0010_01119	vasA	F911_02494	575584	0.859	0.859	0	0	0	0	0	0
HMPREF0010_01121	HMPREF0010_01120	vasA	F911_02495	575584	0.978	0.881	0	0.782	0.157	0	0	0.124
HMPREF0010_01122	HMPREF0010_01109	F911_02497	F911_02484	575584	0.845	0.33	0	0.778	0	0	0	0
HMPREF0010_01122	HMPREF0010_01111	F911_02497	F911_02486	575584	0.911	0.557	0	0.782	0.149	0	0	0.047
HMPREF0010_01122	HMPREF0010_01112	F911_02497	F911_02487	575584	0.912	0.568	0	0.781	0.131	0	0	0.06
HMPREF0010_01122	HMPREF0010_01113	F911_02497	F911_02488	575584	0.908	0.578	0	0.782	0.065	0	0	0.057
HMPREF0010_01122	HMPREF0010_01114	F911_02497	clpV	575584	0.883	0.597	0	0.713	0.057	0	0	0.057
HMPREF0010_01122	HMPREF0010_01115	F911_02497	F911_02490	575584	0.705	0.704	0	0	0	0	0	0
HMPREF0010_01122	HMPREF0010_01116	F911_02497	F911_02491	575584	0.9	0.71	0	0.671	0	0	0	0
HMPREF0010_01122	HMPREF0010_01117	F911_02497	F911_02492	575584	0.958	0.803	0	0.78	0.116	0	0	0
HMPREF0010_01122	HMPREF0010_01118	F911_02497	icmF	575584	0.96	0.803	0	0.782	0.151	0	0	0.044
HMPREF0010_01122	HMPREF0010_01119	F911_02497	F911_02494	575584	0.81	0.81	0	0	0	0	0	0
HMPREF0010_01122	HMPREF0010_01120	F911_02497	F911_02495	575584	0.971	0.863	0	0.781	0.091	0	0	0.06
HMPREF0010_01122	HMPREF0010_01121	F911_02497	vasA	575584	0.983	0.863	0	0.78	0.485	0	0	0.074
HMPREF0010_01123	HMPREF0010_00379	F911_02498	HMPREF0010_00379	575584	0.404	0	0	0.404	0	0	0	0
HMPREF0010_01123	HMPREF0010_00631	F911_02498	HMPREF0010_00631	575584	0.588	0	0	0.588	0	0	0	0
HMPREF0010_01123	HMPREF0010_01109	F911_02498	F911_02484	575584	0.825	0.268	0	0.771	0	0	0	0
HMPREF0010_01123	HMPREF0010_01111	F911_02498	F911_02486	575584	0.891	0.514	0	0.782	0.051	0	0	0.044
HMPREF0010_01123	HMPREF0010_01112	F911_02498	F911_02487	575584	0.892	0.522	0	0.782	0.051	0	0	0
HMPREF0010_01123	HMPREF0010_01113	F911_02498	F911_02488	575584	0.893	0.528	0	0.781	0	0	0	0.045
HMPREF0010_01123	HMPREF0010_01114	F911_02498	clpV	575584	0.874	0.535	0	0.733	0	0	0	0.068
HMPREF0010_01123	HMPREF0010_01115	F911_02498	F911_02490	575584	0.546	0.546	0	0	0	0	0	0
HMPREF0010_01123	HMPREF0010_01116	F911_02498	F911_02491	575584	0.745	0.524	0	0.487	0	0	0	0
HMPREF0010_01123	HMPREF0010_01117	F911_02498	F911_02492	575584	0.924	0.678	0	0.774	0	0	0	0
HMPREF0010_01123	HMPREF0010_01118	F911_02498	icmF	575584	0.931	0.68	0	0.782	0.055	0	0	0.085
HMPREF0010_01123	HMPREF0010_01119	F911_02498	F911_02494	575584	0.592	0.592	0	0	0	0	0	0
HMPREF0010_01123	HMPREF0010_01120	F911_02498	F911_02495	575584	0.936	0.725	0	0.776	0	0	0	0.043
HMPREF0010_01123	HMPREF0010_01121	F911_02498	vasA	575584	0.939	0.725	0	0.781	0.06	0	0	0.062
HMPREF0010_01123	HMPREF0010_01122	F911_02498	F911_02497	575584	0.949	0.747	0	0.779	0.161	0	0	0.045
HMPREF0010_01124	HMPREF0010_01109	HMPREF0010_01124	F911_02484	575584	0.566	0.245	0	0.448	0	0	0	0
HMPREF0010_01124	HMPREF0010_01111	HMPREF0010_01124	F911_02486	575584	0.885	0.494	0	0.782	0	0	0	0
HMPREF0010_01124	HMPREF0010_01112	HMPREF0010_01124	F911_02487	575584	0.888	0.499	0	0.782	0	0	0	0.062
HMPREF0010_01124	HMPREF0010_01113	HMPREF0010_01124	F911_02488	575584	0.89	0.504	0	0.782	0.061	0	0	0.045
HMPREF0010_01124	HMPREF0010_01114	HMPREF0010_01124	clpV	575584	0.973	0.514	0	0.77	0.059	0.761	0	0.12
HMPREF0010_01124	HMPREF0010_01115	HMPREF0010_01124	F911_02490	575584	0.447	0.446	0	0	0	0	0	0
HMPREF0010_01124	HMPREF0010_01116	HMPREF0010_01124	F911_02491	575584	0.561	0.435	0	0.256	0	0	0	0
HMPREF0010_01124	HMPREF0010_01117	HMPREF0010_01124	F911_02492	575584	0.804	0.622	0	0.504	0	0	0	0
HMPREF0010_01124	HMPREF0010_01118	HMPREF0010_01124	icmF	575584	0.923	0.622	0	0.782	0.059	0	0	0.124
HMPREF0010_01124	HMPREF0010_01119	HMPREF0010_01124	F911_02494	575584	0.486	0.486	0	0	0	0	0	0
HMPREF0010_01124	HMPREF0010_01120	HMPREF0010_01124	F911_02495	575584	0.93	0.655	0	0.782	0.065	0	0	0.121
HMPREF0010_01124	HMPREF0010_01121	HMPREF0010_01124	vasA	575584	0.934	0.655	0	0.782	0.122	0	0	0.121
HMPREF0010_01124	HMPREF0010_01122	HMPREF0010_01124	F911_02497	575584	0.934	0.672	0	0.775	0.163	0	0	0.06
HMPREF0010_01124	HMPREF0010_01123	HMPREF0010_01124	F911_02498	575584	0.962	0.791	0	0.78	0.242	0	0	0.059
HMPREF0010_01125	HMPREF0010_01109	F911_02500	F911_02484	575584	0.64	0.245	0	0.543	0	0	0	0
HMPREF0010_01125	HMPREF0010_01111	F911_02500	F911_02486	575584	0.889	0.494	0	0.782	0.056	0	0	0.066
HMPREF0010_01125	HMPREF0010_01112	F911_02500	F911_02487	575584	0.89	0.499	0	0.782	0.053	0	0	0.061
HMPREF0010_01125	HMPREF0010_01113	F911_02500	F911_02488	575584	0.893	0.504	0	0.782	0.064	0	0	0.066
HMPREF0010_01125	HMPREF0010_01114	F911_02500	clpV	575584	0.887	0.514	0	0.774	0.053	0	0	0.045
HMPREF0010_01125	HMPREF0010_01115	F911_02500	F911_02490	575584	0.452	0.451	0	0	0	0	0	0
HMPREF0010_01125	HMPREF0010_01116	F911_02500	F911_02491	575584	0.567	0.435	0	0.266	0	0	0	0
HMPREF0010_01125	HMPREF0010_01117	F911_02500	F911_02492	575584	0.843	0.622	0	0.603	0	0	0	0
HMPREF0010_01125	HMPREF0010_01118	F911_02500	icmF	575584	0.919	0.622	0	0.782	0.045	0	0	0.102
HMPREF0010_01125	HMPREF0010_01119	F911_02500	F911_02494	575584	0.486	0.486	0	0	0	0	0	0
HMPREF0010_01125	HMPREF0010_01120	F911_02500	F911_02495	575584	0.925	0.655	0	0.782	0.058	0	0	0.072
HMPREF0010_01125	HMPREF0010_01121	F911_02500	vasA	575584	0.924	0.655	0	0.782	0.058	0	0	0.06
HMPREF0010_01125	HMPREF0010_01122	F911_02500	F911_02497	575584	0.932	0.672	0	0.778	0.065	0	0	0.12
HMPREF0010_01125	HMPREF0010_01123	F911_02500	F911_02498	575584	0.954	0.791	0	0.781	0.063	0	0	0.067
HMPREF0010_01125	HMPREF0010_01124	F911_02500	HMPREF0010_01124	575584	0.998	0.881	0.888	0.782	0.158	0	0	0.441
HMPREF0010_01126	HMPREF0010_01116	HMPREF0010_01126	F911_02491	575584	0.414	0.414	0	0	0	0	0	0
HMPREF0010_01126	HMPREF0010_01117	HMPREF0010_01126	F911_02492	575584	0.414	0.414	0	0	0	0	0	0
HMPREF0010_01126	HMPREF0010_01118	HMPREF0010_01126	icmF	575584	0.414	0.414	0	0	0	0	0	0
HMPREF0010_01126	HMPREF0010_01119	HMPREF0010_01126	F911_02494	575584	0.463	0.463	0	0	0	0	0	0
HMPREF0010_01126	HMPREF0010_01120	HMPREF0010_01126	F911_02495	575584	0.463	0.463	0	0	0	0	0	0
HMPREF0010_01126	HMPREF0010_01121	HMPREF0010_01126	vasA	575584	0.463	0.463	0	0	0	0	0	0
HMPREF0010_01126	HMPREF0010_01122	HMPREF0010_01126	F911_02497	575584	0.486	0.486	0	0	0	0	0	0
HMPREF0010_01126	HMPREF0010_01123	HMPREF0010_01126	F911_02498	575584	0.654	0.654	0	0	0	0	0	0
HMPREF0010_01126	HMPREF0010_01124	HMPREF0010_01126	HMPREF0010_01124	575584	0.81	0.81	0	0	0	0	0	0
HMPREF0010_01126	HMPREF0010_01125	HMPREF0010_01126	F911_02500	575584	0.81	0.81	0	0	0	0	0	0
HMPREF0010_01450	HMPREF0010_01109	F911_03019	F911_02484	575584	0.772	0.05	0	0.77	0.043	0	0	0
HMPREF0010_01450	HMPREF0010_01111	F911_03019	F911_02486	575584	0.784	0.055	0	0.781	0	0	0	0
HMPREF0010_01450	HMPREF0010_01112	F911_03019	F911_02487	575584	0.785	0.055	0	0.782	0	0	0	0
HMPREF0010_01450	HMPREF0010_01113	F911_03019	F911_02488	575584	0.786	0.045	0	0.78	0	0	0	0.064
HMPREF0010_01450	HMPREF0010_01114	F911_03019	clpV	575584	0.757	0.048	0	0.755	0	0	0	0.043
HMPREF0010_01450	HMPREF0010_01117	F911_03019	F911_02492	575584	0.753	0	0	0.751	0.052	0	0	0
HMPREF0010_01450	HMPREF0010_01118	F911_03019	icmF	575584	0.792	0.071	0	0.781	0	0	0	0.06
HMPREF0010_01450	HMPREF0010_01120	F911_03019	F911_02495	575584	0.791	0.068	0	0.782	0.058	0	0	0
HMPREF0010_01450	HMPREF0010_01121	F911_03019	vasA	575584	0.788	0.07	0	0.782	0	0	0	0
HMPREF0010_01450	HMPREF0010_01122	F911_03019	F911_02497	575584	0.786	0.065	0	0.776	0	0	0	0.062
HMPREF0010_01450	HMPREF0010_01123	F911_03019	F911_02498	575584	0.784	0.067	0	0.778	0	0	0	0.043
HMPREF0010_01450	HMPREF0010_01124	F911_03019	HMPREF0010_01124	575584	0.784	0.055	0	0.781	0	0	0	0
HMPREF0010_01450	HMPREF0010_01125	F911_03019	F911_02500	575584	0.788	0.054	0	0.781	0	0	0	0.062
HMPREF0010_01453	HMPREF0010_00631	F911_03016	HMPREF0010_00631	575584	0.459	0	0	0.459	0	0	0	0
HMPREF0010_01453	HMPREF0010_01109	F911_03016	F911_02484	575584	0.724	0	0	0.724	0	0	0	0
HMPREF0010_01453	HMPREF0010_01111	F911_03016	F911_02486	575584	0.729	0.076	0	0.719	0	0	0	0
HMPREF0010_01453	HMPREF0010_01112	F911_03016	F911_02487	575584	0.69	0.071	0	0.68	0	0	0	0
HMPREF0010_01453	HMPREF0010_01113	F911_03016	F911_02488	575584	0.608	0.057	0	0.602	0	0	0	0
HMPREF0010_01453	HMPREF0010_01117	F911_03016	F911_02492	575584	0.574	0	0	0.574	0	0	0	0
HMPREF0010_01453	HMPREF0010_01118	F911_03016	icmF	575584	0.727	0.073	0	0.718	0	0	0	0
HMPREF0010_01453	HMPREF0010_01120	F911_03016	F911_02495	575584	0.641	0.066	0	0.632	0	0	0	0
HMPREF0010_01453	HMPREF0010_01121	F911_03016	vasA	575584	0.601	0.066	0	0.591	0	0	0	0
HMPREF0010_01453	HMPREF0010_01122	F911_03016	F911_02497	575584	0.672	0.065	0	0.664	0	0	0	0
HMPREF0010_01453	HMPREF0010_01123	F911_03016	F911_02498	575584	0.741	0.062	0	0.736	0	0	0	0
HMPREF0010_01453	HMPREF0010_01124	F911_03016	HMPREF0010_01124	575584	0.441	0.061	0	0.43	0	0	0	0
HMPREF0010_01453	HMPREF0010_01125	F911_03016	F911_02500	575584	0.497	0.061	0	0.487	0	0	0	0
HMPREF0010_01453	HMPREF0010_01450	F911_03016	F911_03019	575584	0.725	0.445	0	0.524	0	0	0	0
HMPREF0010_03005	HMPREF0010_01109	F911_02763	F911_02484	575584	0.771	0.05	0	0.769	0.043	0	0	0
HMPREF0010_03005	HMPREF0010_01111	F911_02763	F911_02486	575584	0.784	0.055	0	0.781	0	0	0	0
HMPREF0010_03005	HMPREF0010_01112	F911_02763	F911_02487	575584	0.785	0.055	0	0.782	0	0	0	0
HMPREF0010_03005	HMPREF0010_01113	F911_02763	F911_02488	575584	0.786	0.045	0	0.78	0	0	0	0.064
HMPREF0010_03005	HMPREF0010_01114	F911_02763	clpV	575584	0.75	0.048	0	0.748	0	0	0	0.043
HMPREF0010_03005	HMPREF0010_01117	F911_02763	F911_02492	575584	0.748	0	0	0.746	0.052	0	0	0
HMPREF0010_03005	HMPREF0010_01118	F911_02763	icmF	575584	0.792	0.071	0	0.781	0	0	0	0.06
HMPREF0010_03005	HMPREF0010_01120	F911_02763	F911_02495	575584	0.791	0.068	0	0.782	0.058	0	0	0
HMPREF0010_03005	HMPREF0010_01121	F911_02763	vasA	575584	0.788	0.07	0	0.782	0	0	0	0
HMPREF0010_03005	HMPREF0010_01122	F911_02763	F911_02497	575584	0.786	0.065	0	0.776	0	0	0	0.062
HMPREF0010_03005	HMPREF0010_01123	F911_02763	F911_02498	575584	0.783	0.067	0	0.777	0	0	0	0.043
HMPREF0010_03005	HMPREF0010_01124	F911_02763	HMPREF0010_01124	575584	0.783	0.055	0	0.78	0	0	0	0
HMPREF0010_03005	HMPREF0010_01125	F911_02763	F911_02500	575584	0.788	0.054	0	0.781	0	0	0	0.062
HMPREF0010_03005	HMPREF0010_01453	F911_02763	F911_03016	575584	0.471	0.046	0	0.469	0	0	0	0
HMPREF0010_03251	HMPREF0010_01109	HMPREF0010_03251	F911_02484	575584	0.773	0.05	0	0.771	0.043	0	0	0
HMPREF0010_03251	HMPREF0010_01111	HMPREF0010_03251	F911_02486	575584	0.784	0.055	0	0.781	0	0	0	0
HMPREF0010_03251	HMPREF0010_01112	HMPREF0010_03251	F911_02487	575584	0.785	0.055	0	0.782	0	0	0	0
HMPREF0010_03251	HMPREF0010_01113	HMPREF0010_03251	F911_02488	575584	0.786	0.045	0	0.78	0	0	0	0.064
[truncated: 1,945 more rows]

## Sheet: VaCAB_INPUT_CYTOSCAPE
stringId_A	stringId_B	score
[truncated: 2,490 more rows]

## Sheet: VaCAB_CYTONCA_RESULT
Protein ID	Betweenness	Closeness	Degree	Eigenvector
[truncated: 599 more rows]

[truncated: 5 more sheets: VaCAB_NETWRKANALYZER_RESULT, VaCAB_CYTONCA_TOP15_CENTRALITY, VaCAB_NETWRK_TOP15_CENTRALITY, VaCAB_COMMON_PROTEIN_FUNCTIONS, VaCAB_CENTRALITY_PROT_FUNCTION]
