# Supplementary material for: Delineating the Plausible Molecular Vaccine Candidates and Drug Targets of Multidrug-Resistant Acinetobacter baumannii
Source: Front Cell Infect Microbiol. 2019 Jun 20;9:203. doi: 10.3389/fcimb.2019.00203 (PMC6596342; doi:10.3389/fcimb.2019.00203)
Supplement: Supplementary Data 2 — Excel sheets showing the data collection, processing, interactome construction, analysis, and functions of virulent factors, ViF of A. baumannii. [file Table_2.XLSX]

## Sheet: ViFProtein_IDS
ViF Protein ID
ABAYE0009
ABAYE0017
ABAYE0057
ABAYE0120
ABAYE0130
ABAYE0145
ABAYE0170
ABAYE0191
ABAYE0235
ABAYE0266
ABAYE0267
ABAYE0304
ABAYE0334
ABAYE0340
ABAYE0360
ABAYE0388
ABAYE0404
ABAYE0448
ABAYE0465
ABAYE0500
ABAYE0506
ABAYE0598
ABAYE0603
ABAYE0606
ABAYE0632
ABAYE0640
ABAYE0657
ABAYE0730
ABAYE0746
ABAYE0792
ABAYE0795
ABAYE0814
ABAYE0821
ABAYE0825
ABAYE0866
ABAYE0901
ABAYE0902
ABAYE0920
ABAYE0924
ABAYE0936
ABAYE0943
ABAYE0990
ABAYE1037
ABAYE1045
ABAYE1048
ABAYE1093
ABAYE1105
ABAYE1110
ABAYE1129
ABAYE1197
ABAYE1205
ABAYE1221
ABAYE1269
ABAYE1298
ABAYE1303
ABAYE1319
ABAYE1438
ABAYE1470
ABAYE1477
ABAYE1486
ABAYE1494
ABAYE1583
ABAYE1584
ABAYE1588
ABAYE1605
ABAYE1611
ABAYE1633
ABAYE1644
ABAYE1646
ABAYE1686
ABAYE1856
ABAYE1859
ABAYE1860
ABAYE1973
ABAYE1974
ABAYE1977
ABAYE1984
ABAYE2001
ABAYE2043
ABAYE2087
ABAYE2114
ABAYE2132
ABAYE2161
ABAYE2178
ABAYE2192
ABAYE2267
ABAYE2389
ABAYE2498
ABAYE2501
ABAYE2552
ABAYE2590
ABAYE2663
ABAYE2668
ABAYE2700
ABAYE2763
ABAYE2793
ABAYE2812
ABAYE2829
ABAYE2921
ABAYE2931
ABAYE2974
ABAYE2978
ABAYE2990
ABAYE3028
ABAYE3030
ABAYE3123
ABAYE3126
ABAYE3245
ABAYE3260
ABAYE3265
ABAYE3267
ABAYE3290
ABAYE3358
ABAYE3468
ABAYE3478
ABAYE3482
ABAYE3490
ABAYE3531
ABAYE3623
ABAYE3674
ABAYE3703
ABAYE3713
ABAYE3745
ABAYE3833

## Sheet: ViF_BLAST
query acc.	subject acc.	% identity	alignment length	mismatches	gap opens	q. start	q. end	s. start	s. end	evalue	bit score
ABAYE0009	575584.HMPREF0010_03359	27.451	102	62	4	133	224	117	216	3.3	26.2
ABAYE0009	575584.HMPREF0010_03148	27.941	136	59	7	192	304	13	132	5	25
ABAYE0009	575584.HMPREF0010_01026	27.957	93	56	3	153	245	299	380	7.4	25
ABAYE0009	575584.HMPREF0010_01995	28.846	52	35	1	64	115	23	72	3	26.2
ABAYE0009	575584.HMPREF0010_00774	29.73	37	26	0	143	179	138	174	5.4	25.4
ABAYE0009	575584.HMPREF0010_02615	30.861	337	217	5	1	332	10	335	8.86e-55	179
ABAYE0009	575584.HMPREF0010_03400	33.333	48	26	1	183	224	108	155	8.6	24.3
ABAYE0009	575584.HMPREF0010_03438	34.091	44	24	2	237	280	32	70	9.4	24.6
ABAYE0009	575584.HMPREF0010_02573	35	60	36	2	114	170	201	260	2.1	26.9
ABAYE0009	575584.HMPREF0010_03188	36.17	47	30	0	150	196	110	156	0.11	30
ABAYE0009	575584.HMPREF0010_01150	36.957	46	25	1	174	219	290	331	0.7	28.5
ABAYE0009	575584.HMPREF0010_00590	44.478	335	179	3	1	335	4	331	5.24e-104	305
ABAYE0009	575584.HMPREF0010_03696	50.599	334	158	3	2	335	18	344	2e-125	360
ABAYE0009	575584.HMPREF0010_03694	61.515	330	127	0	6	335	5	334	1.17e-161	451
ABAYE0009	575584.HMPREF0010_03695	100	335	0	0	1	335	1	335	0	684
ABAYE0017	575584.HMPREF0010_02219	21.429	84	60	3	103	180	89	172	7.7	24.3
ABAYE0017	575584.HMPREF0010_01295	24.088	137	79	7	88	214	83	204	3.7	25.4
ABAYE0017	575584.HMPREF0010_00384	30.189	53	30	2	85	135	31	78	5.8	24.3
ABAYE0017	575584.HMPREF0010_02203	30.556	36	25	0	127	162	192	227	0.41	28.1
ABAYE0017	575584.HMPREF0010_01368	31.667	60	41	0	113	172	82	141	7.8	24.3
ABAYE0017	575584.HMPREF0010_01707	32.5	80	44	4	15	91	242	314	0.42	28.5
ABAYE0017	575584.HMPREF0010_00273	34.426	61	28	4	111	162	411	468	5.7	24.6
ABAYE0017	575584.HMPREF0010_00210	35.185	54	24	3	154	197	138	190	2.9	25.8
ABAYE0017	575584.HMPREF0010_02819	35.897	39	23	1	122	160	26	62	2.7	25.4
ABAYE0017	575584.HMPREF0010_00938	37.838	37	15	2	62	98	95	123	7.4	24.3
ABAYE0017	575584.HMPREF0010_00703	60	15	6	0	11	25	50	64	8.4	23.9
ABAYE0017	575584.HMPREF0010_03374	100	232	0	0	1	232	1	232	2.86e-171	467
ABAYE0057	575584.HMPREF0010_03032	25.455	55	40	1	140	194	8	61	8.1	23.9
ABAYE0057	575584.HMPREF0010_02109	32.432	37	24	1	109	145	99	134	9.9	23.9
ABAYE0057	575584.HMPREF0010_02674	33.333	39	26	0	101	139	92	130	9.9	23.5
ABAYE0057	575584.HMPREF0010_00297	36	25	16	0	79	103	256	280	4.8	24.6
ABAYE0057	575584.HMPREF0010_03048	37.838	37	19	1	10	46	306	338	2	25.8
ABAYE0057	575584.HMPREF0010_03413	100	201	0	0	1	201	1	201	9.95e-150	410
ABAYE0120	575584.HMPREF0010_02558	19.672	61	45	1	2	62	6	62	0.58	26.2
ABAYE0120	575584.HMPREF0010_00585	23.664	131	82	5	10	129	169	292	4.7	23.9
ABAYE0120	575584.HMPREF0010_00452	29.091	55	38	1	1	54	8	62	3.5	24.3
ABAYE0120	575584.HMPREF0010_00206	40	35	20	1	1	35	1	34	1.6	25
ABAYE0120	575584.HMPREF0010_01749	41.667	24	14	0	1	24	1	24	0.41	26.9
ABAYE0120	575584.HMPREF0010_01573	46.154	26	13	1	1	25	4	29	6.1	23.1
ABAYE0120	575584.HMPREF0010_02957	47.368	19	10	0	1	19	2	20	4	24.3
ABAYE0130	575584.HMPREF0010_00551	29.07	86	42	4	64	139	5	81	0.25	28.9
ABAYE0130	575584.HMPREF0010_03026	29.63	54	38	0	80	133	288	341	4.2	25.4
ABAYE0130	575584.HMPREF0010_02560	33.333	39	26	0	101	139	117	155	9.1	23.9
ABAYE0130	575584.HMPREF0010_01133	33.846	65	41	1	7	71	464	526	0.28	28.9
ABAYE0130	575584.HMPREF0010_03478	98.34	241	4	0	1	241	1	241	0	493
ABAYE0145	575584.HMPREF0010_02794	21.967	305	191	11	24	305	6	286	0.000361	40.4
ABAYE0145	575584.HMPREF0010_00727	22.287	691	392	33	10	630	15	630	1.94e-06	47.8
ABAYE0145	575584.HMPREF0010_00709	22.311	753	500	24	21	736	17	721	2.32e-26	111
ABAYE0145	575584.HMPREF0010_01517	22.5	440	246	18	96	483	69	465	8.48e-08	52.4
ABAYE0145	575584.HMPREF0010_02301	22.791	645	415	26	131	736	166	766	9.46e-20	90.9
ABAYE0145	575584.HMPREF0010_01753	22.942	741	496	23	46	736	28	743	2.02e-34	137
ABAYE0145	575584.HMPREF0010_00269	22.957	771	478	25	22	736	8	718	3.69e-25	107
ABAYE0145	575584.HMPREF0010_00262	22.997	287	186	10	453	716	440	714	0.034	33.9
ABAYE0145	575584.HMPREF0010_01931	23.81	63	37	1	47	98	23	85	1.2	28.1
ABAYE0145	575584.HMPREF0010_02938	24.022	179	81	7	23	186	3	141	4.1	27.3
ABAYE0145	575584.HMPREF0010_02428	24.138	58	42	1	223	278	112	169	7.6	26.6
ABAYE0145	575584.HMPREF0010_00652	24.677	697	457	26	53	717	48	708	1.52e-29	121
ABAYE0145	575584.HMPREF0010_02453	24.706	85	56	2	490	574	28	104	5.3	26.6
ABAYE0145	575584.HMPREF0010_03509	25.033	751	478	29	25	734	12	718	2.9e-37	145
ABAYE0145	575584.HMPREF0010_03242	25.342	730	447	25	48	736	24	696	4.19e-44	166
ABAYE0145	575584.HMPREF0010_02968	26.203	748	473	24	22	736	3	704	3.68e-51	187
ABAYE0145	575584.HMPREF0010_02794	26.423	246	135	12	499	715	452	680	1.67e-07	51.2
ABAYE0145	575584.HMPREF0010_00433	26.923	78	52	2	623	696	90	166	0.94	29.3
ABAYE0145	575584.HMPREF0010_01350	29.091	55	37	2	654	707	110	163	2	28.1
ABAYE0145	575584.HMPREF0010_00409	29.231	715	448	20	43	736	21	698	3.56e-80	267
ABAYE0145	575584.HMPREF0010_02747	30	160	90	6	42	187	14	165	4.13e-08	53.1
ABAYE0145	575584.HMPREF0010_01550	30.769	52	32	1	561	612	51	98	5	25.4
ABAYE0145	575584.HMPREF0010_00772	30.986	71	40	1	126	187	88	158	0.004	37
ABAYE0145	575584.HMPREF0010_00772	32.143	84	40	4	454	534	512	581	0.016	35
ABAYE0145	575584.HMPREF0010_02730	34.615	26	17	0	160	185	128	153	0.21	31.6
ABAYE0145	575584.HMPREF0010_02615	41.176	51	20	3	185	228	10	57	3.9	26.9
ABAYE0145	575584.HMPREF0010_02051	52.174	23	11	0	608	630	15	37	3.3	26.2
ABAYE0145	575584.HMPREF0010_02325	59.375	32	13	0	156	187	170	201	0.001	38.5
ABAYE0145	575584.HMPREF0010_03493	99.185	736	6	0	1	736	1	736	0	1509
ABAYE0170	575584.HMPREF0010_01453	25.786	159	93	5	48	183	25	181	8	24.6
ABAYE0170	575584.HMPREF0010_02524	26.23	61	34	2	160	220	77	126	1.3	26.6
ABAYE0170	575584.HMPREF0010_01739	27.941	68	39	3	49	112	341	402	8.4	24.3
ABAYE0170	575584.HMPREF0010_03763	28.235	85	42	4	1	76	1	75	3.7	25.4
ABAYE0170	575584.HMPREF0010_01842	28.571	98	54	4	164	248	311	405	7.1	24.6
ABAYE0170	575584.HMPREF0010_02486	29.31	58	39	2	51	108	359	414	0.54	28.1
ABAYE0170	575584.HMPREF0010_03537	32.377	244	131	6	1	213	1	241	1.69e-20	85.5
ABAYE0170	575584.HMPREF0010_03171	33.333	45	28	1	144	188	353	395	2.9	25.8
ABAYE0170	575584.HMPREF0010_03290	34.483	58	34	1	187	240	139	196	3.3	25.8
ABAYE0170	575584.HMPREF0010_00491	35.294	34	22	0	66	99	29	62	1	27.3
ABAYE0170	575584.HMPREF0010_00690	37.705	61	32	2	104	159	168	227	1.5	26.6
ABAYE0170	575584.HMPREF0010_01147	39.535	43	25	1	83	124	244	286	9.7	24.3
ABAYE0170	575584.HMPREF0010_03259	41.304	46	27	0	205	250	77	122	0.22	29.3
ABAYE0170	575584.HMPREF0010_01197	47.619	21	11	0	206	226	211	231	8	24.3
ABAYE0170	575584.HMPREF0010_03516	99.608	255	1	0	1	255	1	255	0	506
ABAYE0191	575584.HMPREF0010_01870	21.429	98	73	2	66	159	82	179	1.7	26.9
ABAYE0191	575584.HMPREF0010_02340	25.714	70	43	1	168	228	207	276	3.8	25.8
ABAYE0191	575584.HMPREF0010_01985	27.869	61	42	1	163	223	10	68	2.7	25
ABAYE0191	575584.HMPREF0010_03516	30	240	134	8	8	244	1	209	2.8e-14	68.2
ABAYE0191	575584.HMPREF0010_01558	30.233	43	30	0	4	46	1	43	8.5	24.3
ABAYE0191	575584.HMPREF0010_02381	35.484	31	20	0	263	293	37	67	2.4	25.8
ABAYE0191	575584.HMPREF0010_01948	37.5	32	18	1	166	195	59	90	9.4	23.9
ABAYE0191	575584.HMPREF0010_01890	63.158	19	7	0	12	30	15	33	4.1	25.8
ABAYE0191	575584.HMPREF0010_03537	69.103	301	83	5	8	300	1	299	8.21e-141	396
ABAYE0235	575584.HMPREF0010_02282	22.414	58	45	0	39	96	56	113	2.9	24.6
ABAYE0235	575584.HMPREF0010_01910	29.545	44	31	0	67	110	226	269	2	25.4
ABAYE0235	575584.HMPREF0010_02959	32.653	49	31	2	18	65	142	189	9.9	23.1
ABAYE0235	575584.HMPREF0010_00091	36.538	52	31	1	70	119	347	398	0.53	27.3
ABAYE0235	575584.HMPREF0010_02045	36.667	30	19	0	76	105	125	154	5.2	23.9
ABAYE0235	575584.HMPREF0010_02039	45.833	24	13	0	73	96	325	348	6.2	23.9
ABAYE0235	575584.HMPREF0010_02682	52.174	23	11	0	51	73	186	208	3	24.6
ABAYE0235	575584.HMPREF0010_01494	53.333	15	7	0	19	33	338	352	3.3	24.6
ABAYE0235	575584.HMPREF0010_03390	63.636	44	16	0	18	61	1	44	1.8e-14	62.8
ABAYE0235	575584.HMPREF0010_02462	99.387	163	1	0	1	163	5	167	2.65e-109	305
ABAYE0266	575584.HMPREF0010_02555	23.913	138	71	5	11	137	96	210	1.7	25.8
ABAYE0266	575584.HMPREF0010_03625	25.455	55	38	1	75	129	66	117	7.3	23.9
ABAYE0266	575584.HMPREF0010_03199	26.23	61	43	2	88	147	113	172	2.9	25.4
ABAYE0266	575584.HMPREF0010_00543	34.286	35	22	1	161	194	311	345	9.1	23.9
ABAYE0266	575584.HMPREF0010_01245	36.111	36	17	1	102	131	20	55	1.1	26.6
ABAYE0266	575584.HMPREF0010_02297	36.667	30	18	1	119	147	138	167	1.1	26.6
ABAYE0266	575584.HMPREF0010_00146	38.889	36	21	1	97	131	107	142	3.6	25
ABAYE0266	575584.HMPREF0010_03731	46.154	26	14	0	5	30	3	28	8.5	21.9
ABAYE0266	575584.HMPREF0010_00140	48	25	13	0	4	28	1	25	2.5	25
ABAYE0267	575584.HMPREF0010_00041	26.531	49	30	1	72	114	8	56	5.5	23.9
ABAYE0267	575584.HMPREF0010_01065	29.167	48	33	1	32	78	8	55	4.2	25
ABAYE0267	575584.HMPREF0010_01494	41.667	24	14	0	179	202	219	242	8.4	24.3
ABAYE0267	575584.HMPREF0010_02882	47.059	17	9	0	6	22	10	26	9.8	23.9
ABAYE0267	575584.HMPREF0010_02492	99.569	232	1	0	1	232	1	232	1.13e-173	473
ABAYE0304	575584.HMPREF0010_02284	19.149	47	38	0	25	71	52	98	6.6	23.1
ABAYE0304	575584.HMPREF0010_02883	24.49	49	37	0	13	61	59	107	4.6	23.9
ABAYE0304	575584.HMPREF0010_02522	27.119	59	33	1	71	129	1341	1389	9.2	23.5
ABAYE0304	575584.HMPREF0010_02999	27.536	69	39	1	66	123	345	413	1.3	25.8
ABAYE0304	575584.HMPREF0010_02538	30.986	71	35	2	4	74	7	63	6.25e-05	37.7
ABAYE0304	575584.HMPREF0010_02838	32.5	40	26	1	100	138	40	79	6.8	23.5
ABAYE0304	575584.HMPREF0010_03190	34.483	29	19	0	122	150	14	42	2.7	24.6
ABAYE0304	575584.HMPREF0010_02540	36.364	44	28	0	2	45	8	51	0.16	28.5
ABAYE0304	575584.HMPREF0010_02478	36.364	33	21	0	6	38	145	177	0.36	27.3
ABAYE0304	575584.HMPREF0010_02781	42.857	35	20	0	1	35	1	35	0.001	34.3
ABAYE0304	575584.HMPREF0010_02543	43.636	55	31	0	1	55	7	61	3.57e-09	49.7
ABAYE0304	575584.HMPREF0010_00796	44.444	27	15	0	1	27	7	33	0.002	33.9
ABAYE0304	575584.HMPREF0010_00794	45	20	11	0	6	25	30	49	0.24	27.7
ABAYE0304	575584.HMPREF0010_02544	50.98	51	25	0	4	54	2	52	4.6	23.9
ABAYE0304	575584.HMPREF0010_00795	52.174	23	10	1	5	27	4	25	0.15	28.1
ABAYE0304	575584.HMPREF0010_01869	53.571	28	13	0	1	28	61	88	3.23e-05	39.3
ABAYE0304	575584.HMPREF0010_02528	73.333	60	16	0	1	60	17	76	4.33e-12	57.4
ABAYE0334	575584.HMPREF0010_00760	25	44	28	1	61	99	137	180	4.4	23.5
ABAYE0334	575584.HMPREF0010_02930	25.301	83	49	2	15	84	56	138	7.9	23.1
ABAYE0334	575584.HMPREF0010_01404	28.814	59	35	2	2	59	1	53	1.4	25.4
ABAYE0334	575584.HMPREF0010_00035	30.556	36	25	0	16	51	109	144	6.2	23.1
ABAYE0334	575584.HMPREF0010_00411	30.769	78	44	3	30	106	60	128	2.9	24.3
ABAYE0334	575584.HMPREF0010_02767	31.579	38	26	0	12	49	214	251	1.8	24.6
ABAYE0334	575584.HMPREF0010_02561	31.707	123	83	1	2	124	4	125	1.8e-22	82.4
ABAYE0334	575584.HMPREF0010_00348	32.692	52	27	2	15	62	25	72	1.8	24.6
ABAYE0334	575584.HMPREF0010_02689	35.714	28	18	0	39	66	236	263	8.5	22.7
ABAYE0334	575584.HMPREF0010_02680	39.286	28	17	0	35	62	379	406	8.1	23.1
ABAYE0334	575584.HMPREF0010_01975	40	25	15	0	2	26	10	34	1.8	24.6
ABAYE0334	575584.HMPREF0010_01749	40.909	22	13	0	6	27	2	23	0.71	25.8
ABAYE0334	575584.HMPREF0010_02582	41.304	46	21	2	2	47	1	40	0.12	27.7
ABAYE0334	575584.HMPREF0010_02395	44	25	13	1	4	27	39	63	0.34	25.8
ABAYE0334	575584.HMPREF0010_03553	55.556	18	8	0	24	41	207	224	9.7	22.7
ABAYE0334	575584.HMPREF0010_02558	100	125	0	0	1	125	1	125	1.41e-92	259
ABAYE0340	575584.HMPREF0010_01819	27.273	55	26	1	53	107	35	75	9	23.5
ABAYE0340	575584.HMPREF0010_03574	29.032	62	36	2	132	188	133	191	4.6	24.6
ABAYE0340	575584.HMPREF0010_00458	30	70	42	3	32	101	136	198	7	24.3
ABAYE0340	575584.HMPREF0010_02564	100	205	0	0	1	205	1	205	1.68e-149	410
ABAYE0360	575584.HMPREF0010_00552	22.222	45	34	1	86	130	221	264	1.7	25.4
ABAYE0360	575584.HMPREF0010_02233	24.219	128	82	4	7	122	1	125	0.15	28.5
ABAYE0360	575584.HMPREF0010_03456	26.23	61	41	2	5	65	10	66	5.4	23.9
ABAYE0360	575584.HMPREF0010_02928	26.667	105	46	3	4	77	5	109	0.7	26.2
ABAYE0360	575584.HMPREF0010_01370	26.829	41	30	0	20	60	208	248	2.7	24.6
ABAYE0360	575584.HMPREF0010_01099	27.381	84	38	4	4	78	2	71	5.7	23.1
ABAYE0360	575584.HMPREF0010_02839	27.66	47	34	0	76	122	134	180	1.5	25.4
ABAYE0360	575584.HMPREF0010_02031	28.049	82	44	5	62	129	413	493	4.2	24.3
ABAYE0360	575584.HMPREF0010_03539	28.571	21	15	0	121	141	384	404	6.3	23.5
ABAYE0360	575584.HMPREF0010_03386	28.916	83	47	3	1	79	1	75	0.31	27.3
ABAYE0360	575584.HMPREF0010_00211	28.916	83	43	5	4	81	2	73	0.38	26.6
ABAYE0360	575584.HMPREF0010_02718	30	50	34	1	54	103	128	176	6.4	23.5
ABAYE0360	575584.HMPREF0010_03748	32.143	28	19	0	54	81	3	30	9.1	21.2
ABAYE0360	575584.HMPREF0010_01355	32.353	34	21	1	67	100	87	118	3.5	24.3
ABAYE0360	575584.HMPREF0010_03704	40	35	20	1	3	37	5	38	0.033	30
ABAYE0360	575584.HMPREF0010_02558	41.304	46	21	2	1	40	2	47	0.14	27.7
ABAYE0360	575584.HMPREF0010_00594	46.875	32	17	0	22	53	232	263	0.52	26.9
ABAYE0360	575584.HMPREF0010_02039	50	26	9	1	48	73	1813	1834	6.1	23.9
ABAYE0360	575584.HMPREF0010_02582	100	143	0	0	1	143	1	143	5.99e-106	295
ABAYE0388	575584.HMPREF0010_03764	23.684	38	29	0	128	165	78	115	1.3	26.6
ABAYE0388	575584.HMPREF0010_02516	27.5	40	24	1	146	185	110	144	1.9	25.8
ABAYE0388	575584.HMPREF0010_02404	29.688	64	40	2	70	131	7	67	6.6	22.7
ABAYE0388	575584.HMPREF0010_01223	34.286	35	23	0	20	54	150	184	3.9	24.6
ABAYE0388	575584.HMPREF0010_03528	36.667	30	19	0	76	105	142	171	2	25.8
ABAYE0388	575584.HMPREF0010_00817	38.462	26	16	0	95	120	127	152	3.9	25
ABAYE0388	575584.HMPREF0010_02888	50	28	14	0	9	36	7	34	0.065	30.4
ABAYE0388	575584.HMPREF0010_03481	56.522	23	10	0	51	73	149	171	0.39	27.7
ABAYE0388	575584.HMPREF0010_02607	100	219	0	0	1	219	1	219	7.71e-165	450
ABAYE0404	575584.HMPREF0010_02536	22.68	97	67	2	30	123	7	98	4	26.2
ABAYE0404	575584.HMPREF0010_03097	25.758	66	48	1	268	332	47	112	2.3	26.2
ABAYE0404	575584.HMPREF0010_03151	26	100	70	2	6	102	177	275	0.17	31.2
ABAYE0404	575584.HMPREF0010_00868	26.374	91	55	3	265	345	456	544	0.054	32.7
ABAYE0404	575584.HMPREF0010_00293	26.829	82	51	3	248	329	105	177	2.7	27.3
ABAYE0404	575584.HMPREF0010_01947	27.778	234	117	12	300	512	811	1013	2.2	27.7
ABAYE0404	575584.HMPREF0010_02959	29.412	51	26	1	5	55	136	176	3.8	26.6
ABAYE0404	575584.HMPREF0010_01775	29.762	84	56	2	251	332	46	128	0.026	33.5
ABAYE0404	575584.HMPREF0010_00889	30.986	71	34	3	101	161	232	297	9.6	25.4
ABAYE0404	575584.HMPREF0010_03595	31.429	70	41	2	31	100	22	84	2.6	27.3
ABAYE0404	575584.HMPREF0010_01892	32.353	68	37	3	31	97	28	87	0.23	30.8
ABAYE0404	575584.HMPREF0010_00040	36.957	46	23	2	4	43	308	353	3.3	26.9
ABAYE0404	575584.HMPREF0010_01750	37.313	67	32	4	23	87	108	166	1.1	28.5
ABAYE0404	575584.HMPREF0010_01370	38.235	34	21	0	13	46	653	686	5.8	26.2
ABAYE0404	575584.HMPREF0010_02566	44.118	34	19	0	36	69	12	45	0.86	28.5
ABAYE0404	575584.HMPREF0010_01893	46.429	28	12	1	166	190	368	395	8.6	25.4
ABAYE0404	575584.HMPREF0010_01637	53.846	26	9	2	21	43	239	264	2.7	27.3
ABAYE0404	575584.HMPREF0010_02623	100	515	0	0	1	515	1	515	0	1045
ABAYE0448	575584.HMPREF0010_01892	38	50	31	0	747	796	272	321	7.1	26.6
ABAYE0448	575584.HMPREF0010_01245	54.198	131	48	1	129	247	762	892	4.49e-34	137
ABAYE0448	575584.HMPREF0010_01245	55.396	139	54	2	318	456	762	892	6.53e-33	133
ABAYE0448	575584.HMPREF0010_01245	60	110	44	0	549	658	762	871	1.28e-34	139
ABAYE0448	575584.HMPREF0010_02666	99.133	807	7	0	1	807	1	807	0	1381
ABAYE0465	575584.HMPREF0010_01815	22.857	35	27	0	238	272	157	191	5.3	25.4
ABAYE0465	575584.HMPREF0010_01651	31.25	48	33	0	257	304	340	387	5.5	25.4
ABAYE0465	575584.HMPREF0010_02722	33.333	39	25	1	264	302	131	168	8.3	24.6
ABAYE0465	575584.HMPREF0010_03096	34.286	35	16	1	255	289	10	37	0.64	27.7
ABAYE0465	575584.HMPREF0010_02683	100	328	0	0	1	328	1	328	0	670
ABAYE0500	575584.HMPREF0010_00806	24.691	81	40	2	19	99	30	89	4.3	24.3
ABAYE0500	575584.HMPREF0010_02142	30.841	107	73	1	50	155	75	181	4.45e-10	52.8
ABAYE0500	575584.HMPREF0010_00403	32.353	34	23	0	121	154	21	54	9	23.5
ABAYE0500	575584.HMPREF0010_00844	32.5	40	25	1	97	136	25	62	2.5	25
ABAYE0500	575584.HMPREF0010_02782	33.333	105	69	1	54	157	231	335	4.46e-13	62.4
ABAYE0500	575584.HMPREF0010_01116	35.294	102	66	0	57	158	154	255	8.86e-16	68.9
ABAYE0500	575584.HMPREF0010_01378	35.514	107	69	0	51	157	107	213	7.98e-16	68.6
ABAYE0500	575584.HMPREF0010_03158	37.113	97	61	0	57	153	369	465	4.64e-15	68.2
ABAYE0500	575584.HMPREF0010_01756	38.462	26	16	0	133	158	105	130	4.7	24.3
ABAYE0500	575584.HMPREF0010_02582	40	35	20	1	5	38	3	37	0.057	29.3
ABAYE0500	575584.HMPREF0010_02841	44.444	18	10	0	100	117	43	60	7.1	23.5
ABAYE0500	575584.HMPREF0010_03396	45	20	11	0	2	21	7	26	4	23.9
ABAYE0500	575584.HMPREF0010_02036	54.545	22	9	1	5	26	29	49	2.7	24.6
ABAYE0500	575584.HMPREF0010_03704	100	159	0	0	1	159	1	159	9.56e-119	328
ABAYE0506	575584.HMPREF0010_03022	18.072	83	62	1	171	253	249	325	8.6	25
ABAYE0506	575584.HMPREF0010_02424	23.913	46	32	1	187	229	318	363	5.6	25.8
ABAYE0506	575584.HMPREF0010_01882	26.316	38	28	0	108	145	433	470	8.6	25.4
ABAYE0506	575584.HMPREF0010_01022	32.759	58	27	3	257	302	137	194	7.7	25.4
ABAYE0506	575584.HMPREF0010_03168	40.541	37	20	1	187	223	129	163	2.6	26.6
ABAYE0506	575584.HMPREF0010_00479	50	32	16	0	285	316	345	376	0.12	31.2
ABAYE0506	575584.HMPREF0010_02691	97.733	397	9	0	5	401	1	397	0	796
ABAYE0598	575584.HMPREF0010_02202	21.239	113	72	2	20	116	287	398	8.2	23.1
ABAYE0598	575584.HMPREF0010_02904	25	44	30	1	23	63	194	237	3.9	23.9
ABAYE0598	575584.HMPREF0010_02173	28.302	53	36	1	35	85	169	221	2.8	24.3
ABAYE0598	575584.HMPREF0010_02364	28.571	35	17	1	30	64	3	29	3.1	24.3
ABAYE0598	575584.HMPREF0010_02036	30.435	23	16	0	77	99	129	151	6.9	23.1
ABAYE0598	575584.HMPREF0010_02229	31.579	38	26	0	12	49	184	221	3.6	23.9
ABAYE0598	575584.HMPREF0010_01301	32.143	28	19	0	43	70	312	339	3.4	23.9
ABAYE0598	575584.HMPREF0010_00428	38.462	26	16	0	81	106	74	99	6.4	22.7
ABAYE0598	575584.HMPREF0010_02542	56.25	16	7	0	100	115	1234	1249	2.9	24.3
ABAYE0598	575584.HMPREF0010_02739	98.413	126	2	0	1	126	1	126	4.08e-92	258
ABAYE0603	575584.HMPREF0010_00417	22.034	118	75	3	18	122	2	115	2.6	25.4
ABAYE0603	575584.HMPREF0010_01651	23.148	108	72	2	36	139	424	524	0.001	35.8
ABAYE0603	575584.HMPREF0010_02520	25	84	57	2	93	175	119	197	0.87	26.9
ABAYE0603	575584.HMPREF0010_02753	26.667	30	22	0	64	93	224	253	8.7	23.9
ABAYE0603	575584.HMPREF0010_01446	27.273	44	31	1	57	100	240	282	2.9	25.4
ABAYE0603	575584.HMPREF0010_00571	29.787	47	30	1	75	121	259	302	5.8	24.3
ABAYE0603	575584.HMPREF0010_00623	30.909	55	31	2	134	182	69	122	7.9	23.9
ABAYE0603	575584.HMPREF0010_01906	31.25	48	23	2	112	154	133	175	1.3	26.6
ABAYE0603	575584.HMPREF0010_01698	31.818	44	30	0	26	69	3	46	0.63	27.3
ABAYE0603	575584.HMPREF0010_00125	33.333	42	28	0	40	81	35	76	2.6	25
ABAYE0603	575584.HMPREF0010_00534	33.333	30	20	0	30	59	209	238	5.1	24.6
ABAYE0603	575584.HMPREF0010_00020	35.556	45	22	2	32	71	6	48	7.3	23.9
ABAYE0603	575584.HMPREF0010_03396	36.667	30	16	2	27	56	8	34	7.6	23.5
ABAYE0603	575584.HMPREF0010_01196	37.037	27	17	0	7	33	411	437	7.5	23.9
ABAYE0603	575584.HMPREF0010_02828	40	30	14	1	32	61	4	29	2.4	25.4
ABAYE0603	575584.HMPREF0010_02060	42.857	21	12	0	34	54	7	27	2.5	25
ABAYE0603	575584.HMPREF0010_02744	99.468	188	1	0	1	188	1	188	2.57e-142	390
ABAYE0606	575584.HMPREF0010_00772	19.853	136	70	1	385	481	524	659	0.93	29.3
ABAYE0606	575584.HMPREF0010_02968	21.667	720	396	29	27	618	6	685	3.61e-14	72.4
ABAYE0606	575584.HMPREF0010_00727	22.202	554	314	22	44	490	54	597	5.8e-10	58.9
ABAYE0606	575584.HMPREF0010_00652	23.626	182	108	8	17	181	18	185	0.004	37
ABAYE0606	575584.HMPREF0010_02730	24.342	152	110	4	32	181	10	158	1.35e-06	48.1
ABAYE0606	575584.HMPREF0010_03242	24.38	242	139	10	418	638	476	694	4.05e-05	43.1
ABAYE0606	575584.HMPREF0010_03242	25.385	130	89	2	59	185	48	172	1.49e-06	47.8
ABAYE0606	575584.HMPREF0010_02938	25.899	139	83	7	55	178	8	141	0.004	36.6
ABAYE0606	575584.HMPREF0010_02050	25.974	77	53	2	240	314	58	132	0.43	29.3
ABAYE0606	575584.HMPREF0010_02794	26.115	157	106	4	27	174	8	163	5.8e-09	55.8
ABAYE0606	575584.HMPREF0010_00262	27.273	143	83	6	28	159	26	158	0.035	33.9
ABAYE0606	575584.HMPREF0010_01517	27.473	91	40	3	389	456	452	539	0.35	30.4
ABAYE0606	575584.HMPREF0010_01753	27.517	149	95	6	48	192	40	179	5.75e-08	52.4
ABAYE0606	575584.HMPREF0010_01517	27.815	151	87	5	45	179	37	181	1.58e-09	57.4
ABAYE0606	575584.HMPREF0010_00409	28.161	174	105	5	59	226	53	212	1.46e-10	60.8
ABAYE0606	575584.HMPREF0010_00772	28.249	177	110	6	51	211	22	197	1.19e-08	54.7
ABAYE0606	575584.HMPREF0010_00118	29.032	31	22	0	1	31	81	111	3.6	26.9
ABAYE0606	575584.HMPREF0010_02794	29.197	137	77	7	408	536	455	579	0.015	35
ABAYE0606	575584.HMPREF0010_02938	29.358	109	57	6	371	463	474	578	0.02	34.7
ABAYE0606	575584.HMPREF0010_02117	30.645	62	36	2	455	509	101	162	2.4	27.7
ABAYE0606	575584.HMPREF0010_03509	30.827	133	81	5	57	185	56	181	1.68e-07	50.8
ABAYE0606	575584.HMPREF0010_02325	30.864	162	85	4	56	195	66	222	3.23e-10	59.7
ABAYE0606	575584.HMPREF0010_01775	31.25	48	33	0	171	218	94	141	2.4	27.7
ABAYE0606	575584.HMPREF0010_00214	32.5	40	27	0	216	255	266	305	1.3	28.5
ABAYE0606	575584.HMPREF0010_00012	36.364	33	21	0	385	417	34	66	5.1	26.2
ABAYE0606	575584.HMPREF0010_02301	36.667	30	16	1	153	179	197	226	1.4	28.5
ABAYE0606	575584.HMPREF0010_02325	39.216	51	29	1	429	479	662	710	0.53	30
ABAYE0606	575584.HMPREF0010_00599	39.286	28	17	0	272	299	594	621	5.9	26.6
ABAYE0606	575584.HMPREF0010_00299	48	25	13	0	409	433	226	250	9.8	25.8
ABAYE0606	575584.HMPREF0010_03493	48.485	66	27	2	114	179	129	187	3.93e-08	53.1
ABAYE0606	575584.HMPREF0010_02747	55.521	634	254	12	15	638	1	616	0	675
ABAYE0632	575584.HMPREF0010_00462	29.167	96	46	5	188	266	141	231	0.42	29.3
ABAYE0632	575584.HMPREF0010_00603	29.167	96	56	3	269	364	72	155	0.64	28.9
ABAYE0632	575584.HMPREF0010_01010	30.612	49	28	2	121	166	472	517	9.7	25
ABAYE0632	575584.HMPREF0010_00462	31.25	48	24	1	133	180	243	281	6	25.8
ABAYE0632	575584.HMPREF0010_03644	31.746	63	31	2	188	238	141	203	0.12	31.2
ABAYE0632	575584.HMPREF0010_03293	31.818	44	27	1	158	201	441	481	5.8	25.8
ABAYE0632	575584.HMPREF0010_02974	32.558	43	28	1	119	160	90	132	5.2	25.8
ABAYE0632	575584.HMPREF0010_00450	37.358	439	246	7	8	417	1	439	3.5e-96	292
ABAYE0632	575584.HMPREF0010_00905	39.394	33	19	1	85	116	11	43	4.8	26.2
ABAYE0632	575584.HMPREF0010_01880	44.444	45	21	4	80	122	358	400	7.5	25.4
ABAYE0632	575584.HMPREF0010_01867	45.455	22	12	0	88	109	36	57	6.8	24.6
ABAYE0632	575584.HMPREF0010_02773	99.76	417	1	0	1	417	1	417	0	863
ABAYE0640	575584.HMPREF0010_01913	23.932	117	71	5	200	314	143	243	6.9	25.4
ABAYE0640	575584.HMPREF0010_02216	24	75	49	3	34	107	218	285	6.8	25.4
ABAYE0640	575584.HMPREF0010_02253	24.242	66	44	2	82	143	107	170	1.1	27.3
ABAYE0640	575584.HMPREF0010_02142	26	100	73	1	229	328	81	179	0.001	36.2
ABAYE0640	575584.HMPREF0010_01571	27.586	174	101	7	162	328	100	255	9.94e-05	40
ABAYE0640	575584.HMPREF0010_01488	28.986	69	46	2	245	312	8	74	2.1	26.6
ABAYE0640	575584.HMPREF0010_01116	31.034	116	79	1	217	332	140	254	1.25e-11	60.8
ABAYE0640	575584.HMPREF0010_00077	31.25	48	29	1	13	60	72	115	6.3	25.4
ABAYE0640	575584.HMPREF0010_03704	33.333	105	69	1	228	332	54	157	8.83e-13	62.4
ABAYE0640	575584.HMPREF0010_00045	33.929	56	30	2	230	281	119	171	0.44	28.9
ABAYE0640	575584.HMPREF0010_03158	37.273	110	67	2	219	328	358	465	4.74e-13	66.6
ABAYE0640	575584.HMPREF0010_01378	45.455	110	59	1	223	332	105	213	1.4e-20	85.9
ABAYE0640	575584.HMPREF0010_02782	94.382	356	17	1	1	353	1	356	0	647
ABAYE0657	575584.HMPREF0010_03749	23.077	117	73	3	79	189	214	319	2.1	26.2
ABAYE0657	575584.HMPREF0010_02430	24.242	99	62	5	39	129	177	270	8.8	24.3
ABAYE0657	575584.HMPREF0010_01987	25.121	207	141	7	22	220	58	258	1.53e-18	79
ABAYE0657	575584.HMPREF0010_00016	25.532	47	35	0	149	195	72	118	1.7	26.2
ABAYE0657	575584.HMPREF0010_01783	26.667	45	31	1	137	181	118	160	9.8	23.5
ABAYE0657	575584.HMPREF0010_01340	29.63	54	33	1	169	222	79	127	7.2	24.3
ABAYE0657	575584.HMPREF0010_02867	31.579	38	26	0	100	137	339	376	0.06	30.8
ABAYE0657	575584.HMPREF0010_01136	33.333	39	25	1	5	43	1	38	0.94	26.6
ABAYE0657	575584.HMPREF0010_03348	34	50	26	1	36	78	73	122	2	26.2
ABAYE0657	575584.HMPREF0010_03163	34.146	41	17	2	46	81	1246	1281	3.1	25.8
ABAYE0657	575584.HMPREF0010_02106	34.483	29	19	0	86	114	156	184	2.1	25.8
ABAYE0657	575584.HMPREF0010_03557	35.714	28	18	0	30	57	110	137	0.99	26.6
ABAYE0657	575584.HMPREF0010_00508	37.5	24	15	0	72	95	73	96	2.2	25.8
ABAYE0657	575584.HMPREF0010_03679	37.662	231	134	4	5	235	10	230	1.89e-56	176
ABAYE0657	575584.HMPREF0010_01130	38.235	34	19	2	32	64	183	215	4.9	25
ABAYE0657	575584.HMPREF0010_01429	38.71	31	19	0	134	164	312	342	5.8	24.6
ABAYE0657	575584.HMPREF0010_02233	40.426	47	21	3	46	90	634	675	8.8	24.3
ABAYE0657	575584.HMPREF0010_00371	41.379	29	17	0	90	118	129	157	1.8	26.2
ABAYE0657	575584.HMPREF0010_00158	52.632	19	9	0	21	39	69	87	5.4	24.6
ABAYE0657	575584.HMPREF0010_01163	54.545	22	9	1	18	39	180	200	8.2	24.3
ABAYE0657	575584.HMPREF0010_02798	97.881	236	5	0	1	236	1	236	6.82e-177	482
ABAYE0730	575584.HMPREF0010_01638	23.913	46	27	1	259	304	35	72	5.3	25.8
ABAYE0730	575584.HMPREF0010_01713	24.242	132	74	5	81	193	357	481	0.78	28.9
ABAYE0730	575584.HMPREF0010_01961	27.143	70	46	1	36	100	11	80	5.3	25
ABAYE0730	575584.HMPREF0010_01018	27.948	458	275	13	13	435	1	438	2.21e-47	165
ABAYE0730	575584.HMPREF0010_01964	32.353	34	23	0	258	291	124	157	6.4	25.4
ABAYE0730	575584.HMPREF0010_00513	32.5	40	27	0	230	269	64	103	4.1	26.2
ABAYE0730	575584.HMPREF0010_01718	33.333	27	18	0	50	76	2	28	6.5	25.4
ABAYE0730	575584.HMPREF0010_00348	33.962	53	23	2	248	293	92	139	4.2	25.8
ABAYE0730	575584.HMPREF0010_03068	34.146	41	26	1	103	143	211	250	2.7	26.9
ABAYE0730	575584.HMPREF0010_00883	35.32	453	252	15	7	435	8	443	4.32e-66	215
ABAYE0730	575584.HMPREF0010_02825	36.17	47	29	1	2	48	27	72	0.02	31.6
ABAYE0730	575584.HMPREF0010_01003	37.215	438	243	12	12	435	9	428	2.07e-85	265
ABAYE0730	575584.HMPREF0010_02865	99.54	435	2	0	1	435	1	435	0	886
ABAYE0746	575584.HMPREF0010_01184	21.818	275	191	8	175	439	34	294	0.37	29.6
ABAYE0746	575584.HMPREF0010_01972	22.596	416	284	10	59	462	42	431	1.15e-06	47.4
ABAYE0746	575584.HMPREF0010_01972	24.215	223	133	7	286	482	33	245	0.68	28.9
ABAYE0746	575584.HMPREF0010_00572	25.131	191	115	8	91	269	265	439	9.2	25.4
ABAYE0746	575584.HMPREF0010_03481	28.829	111	59	5	380	480	73	173	0.8	28.1
ABAYE0746	575584.HMPREF0010_01714	29.336	467	307	8	12	463	30	488	8.27e-44	158
ABAYE0746	575584.HMPREF0010_00572	30.159	189	113	4	187	369	157	332	1.31e-10	59.7
ABAYE0746	575584.HMPREF0010_00023	31.655	417	273	4	58	464	66	480	4.64e-46	164
ABAYE0746	575584.HMPREF0010_01252	31.707	41	27	1	348	388	419	458	3.1	26.9
ABAYE0746	575584.HMPREF0010_01142	32.258	31	21	0	103	133	1	31	1.9	26.9
ABAYE0746	575584.HMPREF0010_00261	32.258	31	21	0	103	133	1	31	2.3	26.9
ABAYE0746	575584.HMPREF0010_02880	100	485	0	0	1	485	1	485	0	978
ABAYE0792	575584.HMPREF0010_02067	24.003	2433	1464	109	832	3060	75	2326	1.5e-43	174
ABAYE0792	575584.HMPREF0010_02067	24.606	2093	1346	92	1389	3362	389	2368	1.3e-38	158
ABAYE0792	575584.HMPREF0010_02067	24.624	2059	1311	92	2309	4244	448	2388	9.79e-39	158
ABAYE0792	575584.HMPREF0010_02067	24.692	2029	1305	91	1621	3534	448	2368	2.86e-38	157
ABAYE0792	575584.HMPREF0010_02067	24.737	1993	1180	95	307	2121	482	2332	6.36e-28	123
ABAYE0792	575584.HMPREF0010_02067	24.84	1876	1101	85	279	1986	634	2368	4.61e-30	130
ABAYE0792	575584.HMPREF0010_02067	24.88	2086	1349	94	1733	3706	389	2368	4.11e-38	156
ABAYE0792	575584.HMPREF0010_02067	24.914	2027	1303	92	2137	4050	448	2368	6.83e-39	159
ABAYE0792	575584.HMPREF0010_02067	24.951	2032	1296	92	1277	3190	448	2368	1.78e-40	164
ABAYE0792	575584.HMPREF0010_02067	25	136	84	5	6881	7002	102	233	0.000456	44.3
ABAYE0792	575584.HMPREF0010_02067	25.234	2029	1294	95	1965	3878	448	2368	3.86e-39	160
ABAYE0792	575584.HMPREF0010_00811	25.581	129	57	5	767	886	62	160	1.7	32
ABAYE0792	575584.HMPREF0010_02067	26.442	208	143	7	640	838	75	281	6.86e-10	63.5
ABAYE0792	575584.HMPREF0010_02261	26.939	490	271	24	580	1038	165	598	0.005	40.4
ABAYE0792	575584.HMPREF0010_02261	27.681	401	254	14	2318	2693	227	616	3.36e-08	57.4
ABAYE0792	575584.HMPREF0010_02261	27.861	402	252	14	1458	1833	227	616	8.38e-08	56.2
ABAYE0792	575584.HMPREF0010_02261	27.93	401	253	14	3006	3381	227	616	2.47e-08	57.8
ABAYE0792	575584.HMPREF0010_02261	27.93	401	253	14	2490	2865	227	616	3.39e-08	57.4
ABAYE0792	575584.HMPREF0010_02261	28.18	401	252	14	3178	3553	227	616	4.37e-08	57
ABAYE0792	575584.HMPREF0010_02261	28.222	450	267	21	3906	4322	183	609	3.16e-09	60.8
ABAYE0792	575584.HMPREF0010_02261	28.297	417	239	19	755	1145	234	616	1.53e-05	48.5
ABAYE0792	575584.HMPREF0010_02261	28.429	401	251	14	2662	3037	227	616	1.12e-08	58.9
ABAYE0792	575584.HMPREF0010_02261	28.429	401	251	14	3350	3725	227	616	1.89e-08	58.2
ABAYE0792	575584.HMPREF0010_02261	28.429	401	251	14	2834	3209	227	616	2.37e-08	57.8
ABAYE0792	575584.HMPREF0010_02261	28.678	401	250	14	1286	1661	227	616	1.42e-09	62
ABAYE0792	575584.HMPREF0010_02261	28.678	401	250	14	3522	3897	227	616	1.42e-09	62
ABAYE0792	575584.HMPREF0010_02261	28.678	401	250	14	1114	1489	227	616	1.59e-09	61.6
ABAYE0792	575584.HMPREF0010_02261	28.678	401	250	14	2146	2521	227	616	2.58e-09	60.8
ABAYE0792	575584.HMPREF0010_02261	28.833	437	254	20	1842	2242	183	598	3.3e-11	67.4
ABAYE0792	575584.HMPREF0010_02261	28.833	437	254	20	2702	3102	183	598	3.3e-11	67.4
ABAYE0792	575584.HMPREF0010_02261	28.929	439	251	21	1154	1554	183	598	9.97e-12	68.9
ABAYE0792	575584.HMPREF0010_02261	28.929	439	251	21	3562	3962	183	598	9.97e-12	68.9
ABAYE0792	575584.HMPREF0010_02261	28.995	438	252	21	1498	1898	183	598	3.19e-11	67.4
ABAYE0792	575584.HMPREF0010_02261	28.995	438	252	21	3046	3446	183	598	3.47e-11	67
ABAYE0792	575584.HMPREF0010_02261	29.062	437	253	20	3218	3618	183	598	8.63e-12	68.9
ABAYE0792	575584.HMPREF0010_02261	29.062	437	253	20	982	1382	183	598	2.21e-11	67.8
ABAYE0792	575584.HMPREF0010_02067	29.114	237	158	7	419	646	46	281	7.01e-16	83.2
ABAYE0792	575584.HMPREF0010_02067	31.792	173	109	6	202	366	110	281	1.64e-13	75.5
ABAYE0792	575584.HMPREF0010_02261	31.868	91	62	0	1	91	1	91	1.24e-09	62
ABAYE0792	575584.HMPREF0010_02921	32.68	153	91	8	4687	4834	413	558	8.9	29.6
ABAYE0792	575584.HMPREF0010_02039	33.594	128	71	5	280	398	33	155	0.39	34.3
ABAYE0792	575584.HMPREF0010_02039	33.636	110	64	4	560	660	33	142	0.42	34.3
ABAYE0792	575584.HMPREF0010_02787	33.784	74	44	3	164	232	226	299	7.5	30
ABAYE0792	575584.HMPREF0010_03163	35.78	109	52	4	8062	8164	2763	2859	5.89e-06	50.4
ABAYE0792	575584.HMPREF0010_02039	36.364	110	61	4	752	852	33	142	0.028	38.1
ABAYE0792	575584.HMPREF0010_02039	39.035	953	485	30	6989	7893	407	1311	4.15e-127	445
ABAYE0792	575584.HMPREF0010_02067	39.286	140	68	7	8062	8199	2625	2749	2.23e-12	71.6
ABAYE0792	575584.HMPREF0010_02921	42.419	587	240	30	818	1342	256	806	1.16e-56	211
ABAYE0792	575584.HMPREF0010_02039	43.265	1262	619	38	6989	8200	680	1894	0	736
ABAYE0792	575584.HMPREF0010_02921	43.772	562	248	28	1354	1858	256	806	4.55e-63	231
ABAYE0792	575584.HMPREF0010_02921	43.772	562	248	28	1182	1686	256	806	3.23e-62	228
ABAYE0792	575584.HMPREF0010_02921	43.772	562	248	28	3590	4094	256	806	3.23e-62	228
ABAYE0792	575584.HMPREF0010_02921	43.772	562	248	28	1870	2374	256	806	3.54e-62	228
ABAYE0792	575584.HMPREF0010_02921	43.772	562	248	28	2730	3234	256	806	3.54e-62	228
ABAYE0792	575584.HMPREF0010_02921	43.95	562	247	28	2042	2546	256	806	3.15e-63	231
ABAYE0792	575584.HMPREF0010_02921	43.95	562	247	28	2902	3406	256	806	3.89e-63	231
ABAYE0792	575584.HMPREF0010_02921	43.95	562	247	28	3246	3750	256	806	4.89e-63	231
ABAYE0792	575584.HMPREF0010_02921	43.95	562	247	28	1526	2030	256	806	6.81e-63	231
ABAYE0792	575584.HMPREF0010_02921	43.95	562	247	28	1010	1514	256	806	7.81e-63	230
ABAYE0792	575584.HMPREF0010_02921	43.95	562	247	28	1698	2202	256	806	1.09e-62	230
ABAYE0792	575584.HMPREF0010_02921	43.95	562	247	28	2558	3062	256	806	1.09e-62	230
ABAYE0792	575584.HMPREF0010_02921	43.95	562	247	28	3418	3922	256	806	1.44e-62	229
ABAYE0792	575584.HMPREF0010_02921	44.128	562	246	28	2214	2718	256	806	1.46e-63	233
ABAYE0792	575584.HMPREF0010_02921	44.128	562	246	28	3074	3578	256	806	2.42e-63	232
ABAYE0792	575584.HMPREF0010_02921	44.583	563	242	30	2386	2890	256	806	4.04e-63	231
ABAYE0792	575584.HMPREF0010_02039	45.283	53	25	3	1009	1058	103	154	0.01	39.7
ABAYE0792	575584.HMPREF0010_02921	48.556	554	206	23	1423	1912	238	776	7.12e-86	299
ABAYE0792	575584.HMPREF0010_02921	48.556	554	206	23	1079	1568	238	776	3.98e-85	297
ABAYE0792	575584.HMPREF0010_02039	48.718	195	78	7	4093	4280	18	197	1.58e-20	98.6
ABAYE0792	575584.HMPREF0010_02921	48.917	554	204	23	1767	2256	238	776	4.46e-87	303
ABAYE0792	575584.HMPREF0010_02921	48.917	554	204	23	2627	3116	238	776	4.46e-87	303
ABAYE0792	575584.HMPREF0010_02921	48.917	554	204	23	2971	3460	238	776	1.09e-86	301
ABAYE0792	575584.HMPREF0010_02921	48.98	539	197	22	3315	3790	238	761	6.8e-86	299
ABAYE0792	575584.HMPREF0010_02921	49.097	554	203	23	2111	2600	238	776	1.49e-86	301
ABAYE0792	575584.HMPREF0010_02921	49.728	551	210	24	3831	4325	238	777	1.78e-86	301
ABAYE0792	575584.HMPREF0010_02921	49.799	249	108	10	4106	4346	256	495	3.33e-40	160
ABAYE0792	575584.HMPREF0010_02921	51.493	134	62	1	6853	6986	641	771	6.5e-26	115
ABAYE0792	575584.HMPREF0010_02921	55.072	138	60	2	6849	6986	444	579	7.77e-29	124
ABAYE0792	575584.HMPREF0010_02921	57.717	473	158	17	728	1170	346	806	2.53e-110	371
ABAYE0792	575584.HMPREF0010_02921	58.12	117	49	0	6870	6986	183	299	2.78e-30	129
ABAYE0792	575584.HMPREF0010_02039	58.219	146	49	3	334	472	8	148	3.18e-22	103
ABAYE0792	575584.HMPREF0010_02039	59.398	133	44	3	998	1126	8	134	4.59e-21	100
ABAYE0792	575584.HMPREF0010_02039	60	130	38	3	4203	4324	28	151	5.59e-22	103
ABAYE0792	575584.HMPREF0010_02039	60	130	37	3	2889	3017	18	133	5.19e-20	96.7
ABAYE0792	575584.HMPREF0010_02921	65.225	601	163	16	412	998	238	806	0	589
ABAYE0792	575584.HMPREF0010_02921	98.139	806	15	0	1	806	1	806	0	1486
ABAYE0795	575584.HMPREF0010_00458	22.353	85	47	2	2	67	117	201	7.9	24.3
ABAYE0795	575584.HMPREF0010_02233	22.689	119	85	2	65	183	476	587	0.82	27.7
ABAYE0795	575584.HMPREF0010_00211	27.778	90	44	3	8	92	1	74	0.29	27.7
ABAYE0795	575584.HMPREF0010_03757	28.889	45	25	1	31	75	98	135	2.5	25.4
ABAYE0795	575584.HMPREF0010_03661	29.231	65	38	2	165	222	270	333	0.001	36.2
ABAYE0795	575584.HMPREF0010_00566	33.333	24	16	0	78	101	43	66	6.1	24.6
ABAYE0795	575584.HMPREF0010_03660	55.556	18	8	0	186	203	253	270	0.1	30
ABAYE0795	575584.HMPREF0010_02042	99.592	245	1	0	1	245	1	245	0	511
ABAYE0814	575584.HMPREF0010_03290	25.862	116	68	3	6	121	30	127	0.21	28.1
ABAYE0814	575584.HMPREF0010_00976	26.027	73	39	3	15	73	19	90	6.3	23.5
ABAYE0814	575584.HMPREF0010_00411	31.25	64	33	3	56	108	117	180	2.5	24.6
ABAYE0814	575584.HMPREF0010_03167	32.432	37	24	1	1	36	1	37	1.8	24.6
ABAYE0814	575584.HMPREF0010_01962	33.333	27	18	0	30	56	61	87	6.6	23.1
ABAYE0814	575584.HMPREF0010_01037	38.71	31	19	0	98	128	41	71	0.96	25.8
ABAYE0814	575584.HMPREF0010_02546	38.71	31	12	1	96	119	12	42	4.3	23.9
ABAYE0814	575584.HMPREF0010_02633	40	35	16	1	57	91	83	112	2.9	24.3
ABAYE0814	575584.HMPREF0010_03306	40	30	18	0	20	49	146	175	3.5	24.3
ABAYE0814	575584.HMPREF0010_00432	40.741	27	13	2	2	25	8	34	7.5	23.1
ABAYE0814	575584.HMPREF0010_02744	42.857	21	12	0	7	27	34	54	1.8	25
ABAYE0814	575584.HMPREF0010_01239	47.059	17	9	0	7	23	11	27	7.8	23.1
ABAYE0814	575584.HMPREF0010_00069	48	25	12	1	1	24	1	25	1.9	24.6
ABAYE0814	575584.HMPREF0010_03464	55.556	18	8	0	6	23	13	30	1.3	25.4
ABAYE0814	575584.HMPREF0010_02060	100	140	0	0	1	140	1	140	2.81e-103	288
ABAYE0821	575584.HMPREF0010_02261	23.476	328	202	12	761	1058	264	572	2.96e-06	49.7
ABAYE0821	575584.HMPREF0010_02067	24.731	372	209	16	224	573	1410	1732	0.054	35.8
ABAYE0821	575584.HMPREF0010_02921	24.919	618	327	29	1940	2513	278	802	3.88e-06	49.3
ABAYE0821	575584.HMPREF0010_02067	25.275	1634	1029	55	227	1805	895	2391	1.21e-58	223
ABAYE0821	575584.HMPREF0010_02921	25.939	825	445	42	54	777	43	802	8.05e-22	100
ABAYE0821	575584.HMPREF0010_02261	26.426	333	234	6	2503	2832	185	509	1.25e-22	102
ABAYE0821	575584.HMPREF0010_02921	27.033	418	229	24	1596	1967	278	665	0.008	38.5
ABAYE0821	575584.HMPREF0010_00752	27.451	51	32	2	694	741	59	107	9.1	26.9
ABAYE0821	575584.HMPREF0010_02921	27.695	538	273	35	1015	1478	307	802	1.86e-06	50.4
ABAYE0821	575584.HMPREF0010_02921	27.734	512	264	27	1167	1620	279	742	1.68e-06	50.4
ABAYE0821	575584.HMPREF0010_02261	27.854	438	261	17	950	1355	188	602	3.07e-19	92
ABAYE0821	575584.HMPREF0010_02261	27.859	341	235	7	2331	2667	184	517	2.79e-25	111
ABAYE0821	575584.HMPREF0010_02261	28.012	332	233	4	2587	2917	183	509	2.25e-26	115
ABAYE0821	575584.HMPREF0010_02261	28.931	159	103	4	2841	2994	178	331	8.11e-05	45.1
ABAYE0821	575584.HMPREF0010_02261	29.111	371	249	7	2065	2428	178	541	7.32e-31	129
ABAYE0821	575584.HMPREF0010_02921	29.117	419	240	19	409	814	272	646	9.86e-21	97.1
ABAYE0821	575584.HMPREF0010_02261	29.973	367	238	9	1116	1477	183	535	9.87e-30	125
ABAYE0821	575584.HMPREF0010_02261	30.383	339	232	4	1381	1718	184	519	8.22e-34	138
ABAYE0821	575584.HMPREF0010_02261	30.751	426	271	9	1725	2133	184	602	3.08e-34	140
ABAYE0821	575584.HMPREF0010_02261	30.887	327	214	6	2671	2991	178	498	8.64e-27	116
ABAYE0821	575584.HMPREF0010_02261	31.25	320	212	5	2245	2561	184	498	2.75e-29	124
ABAYE0821	575584.HMPREF0010_03163	31.765	85	46	3	3221	3304	349	422	0.98	32
ABAYE0821	575584.HMPREF0010_03591	32.051	78	50	2	857	933	7	82	0.55	32
ABAYE0821	575584.HMPREF0010_03163	32.787	122	53	2	3181	3302	2620	2712	5.93e-05	45.8
ABAYE0821	575584.HMPREF0010_02261	32.911	316	207	4	1553	1867	184	495	8.53e-35	141
ABAYE0821	575584.HMPREF0010_03163	35.088	57	22	2	3231	3272	2489	2545	7.3	28.9
ABAYE0821	575584.HMPREF0010_02261	35.345	348	213	8	1897	2241	184	522	6.21e-43	167
ABAYE0821	575584.HMPREF0010_03163	35.484	62	39	1	3209	3270	1419	1479	0.81	32
ABAYE0821	575584.HMPREF0010_03163	38.889	72	41	1	3195	3266	1984	2052	0.001	41.6
ABAYE0821	575584.HMPREF0010_03163	39.362	94	44	3	3216	3296	2546	2639	0.000483	42.7
ABAYE0821	575584.HMPREF0010_02374	39.535	43	26	0	845	887	9	51	8.2	26.6
ABAYE0821	575584.HMPREF0010_03163	41.176	68	37	2	3203	3268	2103	2169	0.001	41.2
ABAYE0821	575584.HMPREF0010_02039	41.727	139	72	3	3238	3368	1756	1893	4.29e-14	75.9
ABAYE0821	575584.HMPREF0010_03163	44.92	187	87	3	3199	3369	2704	2890	3.4e-24	109
ABAYE0821	575584.HMPREF0010_03163	45.946	37	20	0	3230	3266	2479	2515	0.44	33.1
ABAYE0821	575584.HMPREF0010_02261	46.939	49	26	0	29	77	18	66	1.32e-05	47.8
ABAYE0821	575584.HMPREF0010_02067	57.576	99	37	1	155	248	2	100	6.76e-24	108
ABAYE0821	575584.HMPREF0010_02067	67	100	28	1	249	343	1	100	2.04e-30	129
ABAYE0821	575584.HMPREF0010_02067	73.463	2359	606	14	534	2881	1	2350	0	3278
ABAYE0821	575584.HMPREF0010_02067	81.731	2392	379	19	1001	3369	394	2750	0	3790
ABAYE0825	575584.HMPREF0010_00394	23	100	60	3	109	198	24	116	4.4	25
ABAYE0825	575584.HMPREF0010_02759	23.858	197	108	7	80	248	35	217	1.59e-05	42.4
ABAYE0825	575584.HMPREF0010_01858	24.229	227	130	10	84	303	15	206	1.43e-06	45.1
ABAYE0825	575584.HMPREF0010_00058	24.419	86	52	2	92	173	31	107	1.8	26.9
ABAYE0825	575584.HMPREF0010_03510	25	100	64	4	66	164	22	111	0.4	28.9
ABAYE0825	575584.HMPREF0010_02117	25	120	74	3	109	220	99	210	7.6	25
ABAYE0825	575584.HMPREF0010_01718	26.966	89	58	3	63	148	243	327	7.9	24.6
ABAYE0825	575584.HMPREF0010_00737	30.303	99	47	3	94	182	309	395	0.18	30
ABAYE0825	575584.HMPREF0010_03516	30.588	85	40	4	1	75	1	76	2.5	26.2
ABAYE0825	575584.HMPREF0010_00321	32.5	40	27	0	51	90	138	177	1.4	27.3
ABAYE0825	575584.HMPREF0010_02891	32.692	52	32	1	58	106	257	308	7.6	25
ABAYE0825	575584.HMPREF0010_02874	33.333	78	49	2	47	122	825	901	1.4	27.3
ABAYE0825	575584.HMPREF0010_00118	34.146	41	27	0	223	263	15	55	2.7	26.2
ABAYE0825	575584.HMPREF0010_01557	36.111	36	18	1	12	42	334	369	3	26.2
ABAYE0825	575584.HMPREF0010_01112	36.364	33	20	1	2	34	269	300	2.3	26.6
ABAYE0825	575584.HMPREF0010_00278	36.364	22	14	0	264	285	21	42	8.2	22.7
ABAYE0825	575584.HMPREF0010_01026	40	35	21	0	68	102	235	269	6.1	25
ABAYE0825	575584.HMPREF0010_00150	47.368	19	10	0	125	143	50	68	7.1	24.6
ABAYE0825	575584.HMPREF0010_02019	48	25	13	0	85	109	395	419	3.3	26.2
ABAYE0825	575584.HMPREF0010_03763	98.438	320	5	0	1	320	1	320	0	652
ABAYE0866	575584.HMPREF0010_02224	21.687	166	99	5	63	204	52	210	2.6	26.6
ABAYE0866	575584.HMPREF0010_02999	22.764	123	80	4	73	183	126	245	7.1	25
ABAYE0866	575584.HMPREF0010_02197	26.316	57	38	2	13	68	383	436	0.67	28.1
ABAYE0866	575584.HMPREF0010_02930	28.082	146	55	5	136	269	156	263	9	24.6
ABAYE0866	575584.HMPREF0010_00427	31.25	32	22	0	244	275	522	553	6.7	25
ABAYE0866	575584.HMPREF0010_01399	32.432	37	25	0	240	276	83	119	3.1	26.2
ABAYE0866	575584.HMPREF0010_03264	37.143	35	22	0	153	187	160	194	8.9	24.6
ABAYE0866	575584.HMPREF0010_03455	40.625	32	19	0	238	269	94	125	6.7	25
ABAYE0866	575584.HMPREF0010_00767	52.632	19	9	0	205	223	120	138	8.4	24.6
ABAYE0866	575584.HMPREF0010_02108	99.677	310	1	0	1	310	1	310	0	602
ABAYE0901	575584.HMPREF0010_02782	26	100	73	1	81	179	232	331	0.001	35.8
ABAYE0901	575584.HMPREF0010_01571	26.087	138	91	4	53	183	126	259	0.000281	37.4
ABAYE0901	575584.HMPREF0010_01924	26.531	49	33	1	130	175	101	149	1.1	26.6
ABAYE0901	575584.HMPREF0010_03655	28.07	57	38	2	4	58	13	68	2.3	24.3
ABAYE0901	575584.HMPREF0010_03373	29.825	57	31	1	76	132	24	71	7.9	23.5
ABAYE0901	575584.HMPREF0010_03704	30.841	107	73	1	75	181	50	155	5.57e-10	52.8
ABAYE0901	575584.HMPREF0010_02521	31.25	64	42	2	12	75	210	271	9.7	23.5
ABAYE0901	575584.HMPREF0010_01116	32.71	107	72	0	75	181	146	252	4.56e-12	59.7
ABAYE0901	575584.HMPREF0010_03158	35.185	108	70	0	75	182	361	468	4.17e-15	69.3
ABAYE0901	575584.HMPREF0010_01378	35.238	105	68	0	81	185	111	215	9.5e-16	69.3
ABAYE0901	575584.HMPREF0010_01713	40.625	32	16	1	113	144	561	589	1.8	26.2
ABAYE0901	575584.HMPREF0010_02849	40.909	22	13	0	133	154	18	39	8.7	23.9
ABAYE0901	575584.HMPREF0010_01177	46.667	30	14	1	13	42	9	36	1.6	25.8
ABAYE0901	575584.HMPREF0010_01004	50	18	9	0	141	158	147	164	6.1	23.9
ABAYE0901	575584.HMPREF0010_02142	100	191	0	0	1	191	1	191	2.98e-144	395
ABAYE0902	575584.HMPREF0010_00525	22.078	77	59	1	266	342	127	202	0.3	29.6
ABAYE0902	575584.HMPREF0010_00297	24.188	277	160	13	165	398	88	357	8.55e-05	41.2
ABAYE0902	575584.HMPREF0010_01675	24.868	189	108	7	4	180	192	358	0.12	31.2
ABAYE0902	575584.HMPREF0010_02542	25	76	52	1	323	393	1189	1264	3.5	26.6
ABAYE0902	575584.HMPREF0010_02252	27.5	80	50	3	212	285	179	256	4.1	26.2
ABAYE0902	575584.HMPREF0010_00525	32.895	76	39	2	246	313	150	221	0.028	33.1
ABAYE0902	575584.HMPREF0010_03440	33.333	54	35	1	338	390	143	196	9.6	25
ABAYE0902	575584.HMPREF0010_03143	36.538	52	31	1	325	376	34	83	1.4	27.7
ABAYE0902	575584.HMPREF0010_01302	36.667	30	18	1	62	91	319	347	7.8	25.4
ABAYE0902	575584.HMPREF0010_02969	50	24	12	0	107	130	183	206	3.6	26.2
ABAYE0902	575584.HMPREF0010_02143	99.765	426	1	0	1	426	1	426	0	874
ABAYE0920	575584.HMPREF0010_00745	32.432	37	24	1	78	113	162	198	3.6	23.9
ABAYE0920	575584.HMPREF0010_01250	34.545	55	29	2	78	130	93	142	0.14	28.5
ABAYE0920	575584.HMPREF0010_02165	35.135	37	21	1	98	131	65	101	4.4	23.9
ABAYE0920	575584.HMPREF0010_00713	37.037	27	17	0	48	74	39	65	3	24.3
ABAYE0920	575584.HMPREF0010_02987	38.235	34	21	0	48	81	165	198	6.5	23.5
ABAYE0920	575584.HMPREF0010_02231	39.286	28	17	0	52	79	133	160	5.8	23.5
ABAYE0920	575584.HMPREF0010_01878	47.619	21	11	0	115	135	508	528	7.4	23.5
ABAYE0920	575584.HMPREF0010_03456	56.522	23	10	0	5	27	4	26	1.1	25.8
ABAYE0920	575584.HMPREF0010_03390	61.111	18	7	0	120	137	69	86	1.9	24.3
ABAYE0920	575584.HMPREF0010_02162	100	138	0	0	1	138	1	138	2.71e-97	273
ABAYE0924	575584.HMPREF0010_01253	24.074	54	39	1	45	96	89	142	6.9	24.3
ABAYE0924	575584.HMPREF0010_01133	24.138	145	95	5	98	237	32	166	3.3	25.8
ABAYE0924	575584.HMPREF0010_01875	24.419	86	46	4	68	146	199	272	2.7	25.8
ABAYE0924	575584.HMPREF0010_02304	26.866	67	46	2	169	235	393	456	6.8	24.6
ABAYE0924	575584.HMPREF0010_01384	27.273	55	32	2	180	232	234	282	1.4	26.6
ABAYE0924	575584.HMPREF0010_01753	28.947	76	38	4	80	151	577	640	2.4	26.2
ABAYE0924	575584.HMPREF0010_00531	30.38	79	39	3	63	126	79	156	0.9	27.3
ABAYE0924	575584.HMPREF0010_02122	30.667	75	43	4	133	201	38	109	9.7	23.5
ABAYE0924	575584.HMPREF0010_01222	31.707	41	22	1	143	183	278	312	0.97	27.3
ABAYE0924	575584.HMPREF0010_02519	31.818	44	27	1	95	138	20	60	0.92	26.9
ABAYE0924	575584.HMPREF0010_01947	33.333	45	29	1	120	163	721	765	3.9	25.4
ABAYE0924	575584.HMPREF0010_03347	39.286	28	15	1	65	90	91	118	4.7	25
ABAYE0924	575584.HMPREF0010_02246	42.857	28	14	1	65	90	92	119	1.9	26.2
ABAYE0924	575584.HMPREF0010_02910	48	25	13	0	136	160	48	72	0.25	28.9
ABAYE0924	575584.HMPREF0010_00478	48	25	13	0	187	211	227	251	8	24.3
ABAYE0924	575584.HMPREF0010_01940	52.174	23	11	0	167	189	150	172	1.8	26.2
ABAYE0924	575584.HMPREF0010_02166	75.904	249	57	2	1	246	1	249	6.4e-123	346
ABAYE0936	575584.HMPREF0010_03165	26.316	95	58	3	170	255	152	243	5.5	26.2
ABAYE0936	575584.HMPREF0010_02223	30.894	123	78	5	229	349	411	528	0.002	37
ABAYE0936	575584.HMPREF0010_01959	32.308	65	44	0	298	362	210	274	0.008	34.7
ABAYE0936	575584.HMPREF0010_03199	32.558	43	29	0	321	363	344	386	9.4	25.4
ABAYE0936	575584.HMPREF0010_02338	32.787	61	41	0	408	468	306	366	0.14	31.2
ABAYE0936	575584.HMPREF0010_00352	34.426	61	39	1	302	361	131	191	0.028	33.5
ABAYE0936	575584.HMPREF0010_02338	38.435	294	166	7	79	367	91	374	3.11e-56	189
ABAYE0936	575584.HMPREF0010_01137	41.667	24	14	0	451	474	540	563	6.7	25.8
ABAYE0936	575584.HMPREF0010_00415	46.154	26	14	0	428	453	168	193	0.58	28.9
ABAYE0936	575584.HMPREF0010_02178	99.79	476	1	0	1	476	1	476	0	956
ABAYE0943	575584.HMPREF0010_01132	22.807	57	35	1	2	58	97	144	0.31	25
ABAYE0943	575584.HMPREF0010_01831	32.258	31	21	0	34	64	335	365	9.5	21.2
ABAYE0943	575584.HMPREF0010_01830	32.5	40	24	1	30	66	176	215	8.6	21.2
ABAYE0943	575584.HMPREF0010_00243	35.897	39	25	0	25	63	46	84	5.5	21.6
ABAYE0943	575584.HMPREF0010_02605	36.17	47	26	2	4	48	202	246	5.7	21.6
ABAYE0943	575584.HMPREF0010_00032	37.143	35	22	0	4	38	30	64	2.5	22.3
ABAYE0943	575584.HMPREF0010_03407	38.462	26	14	1	35	58	117	142	8.1	21.2
ABAYE0943	575584.HMPREF0010_01723	40.741	27	16	0	21	47	419	445	1.7	23.1
ABAYE0943	575584.HMPREF0010_01090	64.286	14	5	0	8	21	87	100	0.86	23.9
ABAYE0943	575584.HMPREF0010_02185	95.455	66	1	1	1	66	1	64	1.07e-37	116
ABAYE0990	575584.HMPREF0010_02582	21.212	99	67	1	1	99	7	94	4.7	26.6
ABAYE0990	575584.HMPREF0010_02042	22.689	119	85	3	476	587	65	183	0.68	29.6
ABAYE0990	575584.HMPREF0010_00410	23.333	270	160	11	34	268	32	289	0.002	38.9
ABAYE0990	575584.HMPREF0010_02340	23.457	81	44	2	438	501	375	454	0.49	30.8
ABAYE0990	575584.HMPREF0010_03562	29.012	162	74	10	321	442	1601	1761	0.035	34.7
ABAYE0990	575584.HMPREF0010_00392	29.245	106	46	6	758	855	313	397	6.4	26.9
ABAYE0990	575584.HMPREF0010_00370	30.488	82	48	3	299	373	94	173	0.73	29.6
ABAYE0990	575584.HMPREF0010_01641	31.481	54	33	1	755	808	693	742	2.3	28.5
ABAYE0990	575584.HMPREF0010_01292	33.333	54	27	3	543	594	5	51	1.5	28.9
ABAYE0990	575584.HMPREF0010_01579	35.556	45	29	0	660	704	94	138	5.9	26.9
ABAYE0990	575584.HMPREF0010_01704	42.857	35	20	0	34	68	602	636	2.3	28.5
ABAYE0990	575584.HMPREF0010_00424	63.158	19	7	0	468	486	275	293	5	27.3
ABAYE0990	575584.HMPREF0010_02233	99.783	920	2	0	1	920	1	920	0	1890
ABAYE1037	575584.HMPREF0010_02067	25	360	228	13	179	512	228	571	1.49e-13	71.2
ABAYE1037	575584.HMPREF0010_03218	25.253	99	51	4	100	185	220	308	4.6	26.9
ABAYE1037	575584.HMPREF0010_02285	25.758	66	44	3	287	350	280	342	9.3	26.2
ABAYE1037	575584.HMPREF0010_00887	26.437	87	51	1	525	611	150	223	0.12	32
ABAYE1037	575584.HMPREF0010_02921	26.609	233	138	12	314	518	558	785	0.68	29.6
ABAYE1037	575584.HMPREF0010_02921	26.677	656	372	28	1	573	1	630	4.58e-15	75.9
ABAYE1037	575584.HMPREF0010_02067	27.174	276	170	10	66	331	2121	2375	1.55e-09	58.2
ABAYE1037	575584.HMPREF0010_02067	27.221	349	242	7	169	509	1869	2213	1.32e-25	110
ABAYE1037	575584.HMPREF0010_03234	27.419	62	44	1	99	159	183	244	9.2	25.8
ABAYE1037	575584.HMPREF0010_02067	27.673	477	283	19	156	602	378	822	5.39e-22	98.6
ABAYE1037	575584.HMPREF0010_02067	27.844	334	233	6	183	509	1711	2043	1.61e-26	113
ABAYE1037	575584.HMPREF0010_02921	27.935	247	141	11	234	450	563	802	0.097	32.7
ABAYE1037	575584.HMPREF0010_02067	28.161	348	243	5	168	509	1952	2298	1.55e-27	116
ABAYE1037	575584.HMPREF0010_02067	28.307	378	259	6	170	541	1438	1809	9.22e-33	133
ABAYE1037	575584.HMPREF0010_02067	28.571	392	264	6	142	519	796	1185	9.45e-35	139
ABAYE1037	575584.HMPREF0010_02067	28.986	69	42	2	424	488	214	279	0.34	30.8
ABAYE1037	575584.HMPREF0010_02921	29.075	227	130	11	400	619	279	481	7.22e-05	42.7
ABAYE1037	575584.HMPREF0010_02067	30.57	386	248	10	165	535	564	944	1.34e-32	132
ABAYE1037	575584.HMPREF0010_02067	30.588	340	227	6	165	498	1606	1942	1.41e-30	126
ABAYE1037	575584.HMPREF0010_02067	30.882	340	223	6	165	498	2039	2372	2.17e-29	122
ABAYE1037	575584.HMPREF0010_02067	30.947	433	263	10	183	602	1105	1514	1.35e-37	148
ABAYE1037	575584.HMPREF0010_00251	31.461	89	53	3	537	623	269	351	1.3	28.9
ABAYE1037	575584.HMPREF0010_03390	32.5	40	25	1	415	452	25	64	7.1	25.4
ABAYE1037	575584.HMPREF0010_02067	32.759	406	259	9	130	522	1218	1622	1.23e-43	167
ABAYE1037	575584.HMPREF0010_01646	33.333	36	24	0	383	418	81	116	3.1	27.7
ABAYE1037	575584.HMPREF0010_00294	33.333	60	36	2	203	261	257	313	7.2	26.6
ABAYE1037	575584.HMPREF0010_01438	37.037	27	17	0	345	371	131	157	9	25.4
ABAYE1037	575584.HMPREF0010_03113	45.714	35	18	1	171	204	85	119	5	26.2
ABAYE1037	575584.HMPREF0010_03165	50	20	10	0	79	98	481	500	7.8	26.6
ABAYE1037	575584.HMPREF0010_02261	98.901	728	8	0	1	728	1	728	0	1422
ABAYE1045	575584.HMPREF0010_02270	26.19	84	61	1	53	136	39	121	9.2e-08	44.7
ABAYE1045	575584.HMPREF0010_03711	29.73	74	30	3	1	55	1	71	0.21	27.3
ABAYE1045	575584.HMPREF0010_01728	30.667	75	49	2	2	74	132	205	0.17	28.1
ABAYE1045	575584.HMPREF0010_01119	32.5	40	20	1	83	115	318	357	7.2	23.5
ABAYE1045	575584.HMPREF0010_00778	34.615	26	17	0	86	111	18	43	6.9	23.5
ABAYE1045	575584.HMPREF0010_02305	35.714	28	18	0	61	88	167	194	8	23.1
ABAYE1045	575584.HMPREF0010_03696	37.037	27	17	0	5	31	12	38	6.3	23.5
ABAYE1045	575584.HMPREF0010_00848	37.209	43	25	1	79	121	51	91	2.4	24.6
ABAYE1045	575584.HMPREF0010_01517	37.838	37	21	2	3	37	1	37	5.6	23.9
ABAYE1045	575584.HMPREF0010_02699	38.462	39	18	2	54	89	593	628	7.8	23.1
ABAYE1045	575584.HMPREF0010_01391	40	25	15	0	41	65	95	119	5.9	23.5
ABAYE1045	575584.HMPREF0010_00982	42.857	28	16	0	93	120	658	685	5.5	23.9
ABAYE1045	575584.HMPREF0010_00983	44	25	14	0	45	69	210	234	6.9	23.5
ABAYE1045	575584.HMPREF0010_02587	50	28	14	0	78	105	508	535	0.21	28.1
ABAYE1045	575584.HMPREF0010_03037	60	20	8	0	55	74	150	169	0.054	29.6
ABAYE1045	575584.HMPREF0010_02269	99.286	140	1	0	1	140	1	140	1.43e-100	281
ABAYE1048	575584.HMPREF0010_02962	23.077	104	69	2	3	95	649	752	0.71	28.1
ABAYE1048	575584.HMPREF0010_03150	26.772	127	81	4	158	274	144	268	1.73e-05	42
ABAYE1048	575584.HMPREF0010_01222	26.786	56	26	2	41	81	67	122	2.1	26.6
ABAYE1048	575584.HMPREF0010_00824	29.31	58	29	3	224	269	368	425	9.9	24.3
ABAYE1048	575584.HMPREF0010_02962	30.137	73	50	1	38	109	623	695	2.09e-06	45.4
ABAYE1048	575584.HMPREF0010_02962	30.357	56	35	1	46	97	774	829	0.011	33.9
ABAYE1048	575584.HMPREF0010_00125	30.435	46	22	1	12	57	17	52	1	27.3
ABAYE1048	575584.HMPREF0010_02962	30.682	88	48	3	9	83	918	1005	0.011	33.9
ABAYE1048	575584.HMPREF0010_03174	32.075	53	34	1	20	70	20	72	0.11	30.4
ABAYE1048	575584.HMPREF0010_02017	32.258	31	21	0	46	76	74	104	2.4	25.4
ABAYE1048	575584.HMPREF0010_00237	32.432	37	24	1	57	93	27	62	1.6	26.9
ABAYE1048	575584.HMPREF0010_01530	32.813	64	35	2	78	140	284	340	2.2	26.2
ABAYE1048	575584.HMPREF0010_00706	33.333	48	31	1	203	250	34	80	0.65	28.1
ABAYE1048	575584.HMPREF0010_03464	33.333	24	16	0	17	40	7	30	6.9	24.6
ABAYE1048	575584.HMPREF0010_00633	33.333	54	29	1	33	86	132	178	8.3	24.6
ABAYE1048	575584.HMPREF0010_02962	34.884	43	28	0	55	97	1026	1068	0.000369	38.5
ABAYE1048	575584.HMPREF0010_03396	36.364	33	20	1	19	51	9	40	1.2	26.6
ABAYE1048	575584.HMPREF0010_02962	36.735	49	31	0	49	97	833	881	0.000312	38.5
ABAYE1048	575584.HMPREF0010_01444	38.889	36	17	1	96	131	50	80	6.8	23.9
ABAYE1048	575584.HMPREF0010_03504	40.449	89	51	2	187	274	139	226	1.83e-13	65.1
ABAYE1048	575584.HMPREF0010_01322	40.816	49	24	2	54	97	107	155	0.014	32.3
ABAYE1048	575584.HMPREF0010_02962	43.478	46	26	0	52	97	901	946	6.52e-05	40.8
ABAYE1048	575584.HMPREF0010_02962	44.186	43	24	0	55	97	578	620	6.02e-05	40.8
ABAYE1048	575584.HMPREF0010_01337	45.455	22	12	0	19	40	7	28	0.78	27.7
ABAYE1048	575584.HMPREF0010_02074	50	38	10	3	103	133	237	272	4.8	25
ABAYE1048	575584.HMPREF0010_02272	100	276	0	0	1	276	1	276	0	564
ABAYE1093	575584.HMPREF0010_00727	20	200	130	7	35	229	16	190	0.18	32
ABAYE1093	575584.HMPREF0010_03251	20	210	123	8	440	622	504	695	9.2	26.2
ABAYE1093	575584.HMPREF0010_00269	20.745	752	508	23	60	767	11	718	1.4e-09	58.2
ABAYE1093	575584.HMPREF0010_02747	20.909	110	75	4	196	304	137	235	4.9	26.9
ABAYE1093	575584.HMPREF0010_03468	21.759	216	138	10	426	622	491	694	1.4	28.9
ABAYE1093	575584.HMPREF0010_03242	21.852	691	447	27	119	767	57	696	1.23e-17	84
ABAYE1093	575584.HMPREF0010_00709	22.222	621	390	25	191	767	150	721	4.09e-05	43.5
ABAYE1093	575584.HMPREF0010_03493	23.22	646	411	28	167	767	131	736	4.33e-22	98.2
ABAYE1093	575584.HMPREF0010_03509	23.853	327	214	13	455	767	413	718	4.21e-09	56.6
ABAYE1093	575584.HMPREF0010_00409	23.994	621	417	27	73	672	21	607	1.74e-23	102
ABAYE1093	575584.HMPREF0010_02968	24.674	766	475	31	42	767	1	704	7.11e-21	94.4
ABAYE1093	575584.HMPREF0010_01753	26.172	768	468	31	63	767	12	743	3.24e-31	127
ABAYE1093	575584.HMPREF0010_03509	26.549	226	155	6	54	275	5	223	8.9e-11	62
ABAYE1093	575584.HMPREF0010_00855	26.786	56	40	1	712	767	139	193	6.2	26.6
ABAYE1093	575584.HMPREF0010_00652	27.904	749	483	27	49	767	14	735	4.11e-49	181
ABAYE1093	575584.HMPREF0010_00811	28.571	42	26	1	318	359	288	325	7	26.6
ABAYE1093	575584.HMPREF0010_03005	28.767	73	39	2	551	623	633	692	8.2	26.6
ABAYE1093	575584.HMPREF0010_00404	29.31	58	39	1	7	62	152	209	0.71	29.6
ABAYE1093	575584.HMPREF0010_01705	30.357	56	34	1	248	303	241	291	4.3	26.9
ABAYE1093	575584.HMPREF0010_02002	30.952	84	51	3	486	566	132	211	5.4	26.6
ABAYE1093	575584.HMPREF0010_01902	32.143	56	38	0	555	610	132	187	8.6	26.2
ABAYE1093	575584.HMPREF0010_01517	33.333	63	37	2	194	254	151	210	0.039	33.9
ABAYE1093	575584.HMPREF0010_02522	37.209	43	26	1	180	222	923	964	0.81	29.6
ABAYE1093	575584.HMPREF0010_02730	51.515	33	13	1	193	225	124	153	0.021	34.7
ABAYE1093	575584.HMPREF0010_02301	97.132	767	21	1	1	767	1	766	0	1529
ABAYE1105	575584.HMPREF0010_03453	21.094	128	80	4	193	313	88	201	5.7	25.8
ABAYE1105	575584.HMPREF0010_02217	23.711	97	63	2	120	205	62	158	8.4	25
ABAYE1105	575584.HMPREF0010_03130	26.563	64	41	2	340	403	291	348	9.6	25
ABAYE1105	575584.HMPREF0010_01030	31.818	66	34	3	235	298	160	216	2	26.9
ABAYE1105	575584.HMPREF0010_03663	33.962	53	35	0	149	201	374	426	0.15	30.8
ABAYE1105	575584.HMPREF0010_01015	34.043	47	25	2	259	299	185	231	0.79	28.5
ABAYE1105	575584.HMPREF0010_01442	34.286	70	36	4	182	244	134	200	2.1	26.6
ABAYE1105	575584.HMPREF0010_02818	37.209	43	27	0	376	418	121	163	0.018	32.7
ABAYE1105	575584.HMPREF0010_02398	37.5	48	26	2	239	285	47	91	3.7	25.8
ABAYE1105	575584.HMPREF0010_01833	42.308	26	15	0	117	142	118	143	2.4	26.9
ABAYE1105	575584.HMPREF0010_03120	50	22	11	0	159	180	56	77	2.5	26.6
ABAYE1105	575584.HMPREF0010_02313	99.761	418	1	0	1	418	1	418	0	857
ABAYE1110	575584.HMPREF0010_02784	23.333	60	46	0	43	102	246	305	2.6	26.6
ABAYE1110	575584.HMPREF0010_03112	27.869	61	42	1	125	183	307	367	3.5	26.2
ABAYE1110	575584.HMPREF0010_03089	28.205	39	28	0	271	309	30	68	6.3	24.3
ABAYE1110	575584.HMPREF0010_02708	28.571	70	45	2	41	105	219	288	3	26.6
ABAYE1110	575584.HMPREF0010_02304	30.769	39	27	0	114	152	164	202	0.94	28.1
ABAYE1110	575584.HMPREF0010_02576	35.135	37	22	1	319	355	160	194	2	26.9
ABAYE1110	575584.HMPREF0010_03435	36.957	46	26	2	112	154	43	88	0.11	30.8
ABAYE1110	575584.HMPREF0010_02310	60	15	6	0	158	172	139	153	8.6	25
ABAYE1110	575584.HMPREF0010_02318	98.695	383	5	0	14	396	1	383	0	777
ABAYE1129	575584.HMPREF0010_01284	25.862	116	77	5	5	119	4	111	0.46	29.3
ABAYE1129	575584.HMPREF0010_01529	26.316	38	28	0	367	404	232	269	8.1	25.4
ABAYE1129	575584.HMPREF0010_00301	27.451	102	62	4	96	191	86	181	1.4	28.1
ABAYE1129	575584.HMPREF0010_00024	28.571	49	35	0	215	263	187	235	5.9	26.2
ABAYE1129	575584.HMPREF0010_02999	29.032	93	51	4	224	302	479	570	1	28.5
ABAYE1129	575584.HMPREF0010_01513	30.556	36	25	0	1	36	1	36	1.5	28.1
ABAYE1129	575584.HMPREF0010_00421	32	50	34	0	95	144	58	107	4.8	25.4
ABAYE1129	575584.HMPREF0010_00020	32.667	450	226	12	3	434	2	392	1.52e-57	193
ABAYE1129	575584.HMPREF0010_01512	33.333	24	16	0	5	28	2	25	9.7	25
ABAYE1129	575584.HMPREF0010_03205	34.783	46	28	1	75	120	37	80	3.1	26.2
ABAYE1129	575584.HMPREF0010_02957	36.364	33	18	1	210	242	39	68	8.1	25.4
ABAYE1129	575584.HMPREF0010_03456	37.267	161	91	3	57	207	63	223	4.88e-28	112
ABAYE1129	575584.HMPREF0010_01698	39.535	43	26	0	1	43	2	44	0.25	30
ABAYE1129	575584.HMPREF0010_01073	42.5	40	20	1	18	57	58	94	6.3	25
ABAYE1129	575584.HMPREF0010_02032	54.167	24	11	0	4	27	2	25	1.8	27.7
ABAYE1129	575584.HMPREF0010_02333	56.173	486	156	11	1	483	1	432	2.44e-168	479
ABAYE1129	575584.HMPREF0010_01765	59.091	22	6	1	7	28	44	62	6.3	26.2
ABAYE1129	575584.HMPREF0010_03130	69.231	13	4	0	86	98	499	511	7.9	25.8
ABAYE1197	575584.HMPREF0010_02969	21.429	56	44	0	47	102	66	121	8.2	23.5
ABAYE1197	575584.HMPREF0010_01841	22.667	75	41	3	33	99	449	514	9.8	23.5
ABAYE1197	575584.HMPREF0010_03182	22.727	44	34	0	6	49	22	65	5.7	23.9
ABAYE1197	575584.HMPREF0010_01510	27.059	85	59	2	93	175	385	468	5.8	24.3
ABAYE1197	575584.HMPREF0010_03601	31.707	41	28	0	71	111	26	66	0.028	30.8
ABAYE1197	575584.HMPREF0010_02681	31.944	72	39	3	112	181	314	377	1.3	26.2
ABAYE1197	575584.HMPREF0010_01334	33.333	45	30	0	97	141	295	339	0.15	29.3
ABAYE1197	575584.HMPREF0010_01684	36.364	44	24	1	140	183	8	47	1.9	25.4
ABAYE1197	575584.HMPREF0010_02071	37.037	27	17	0	138	164	849	875	2.5	25.4
ABAYE1197	575584.HMPREF0010_01300	46.667	30	16	0	90	119	875	904	7	24.3
ABAYE1197	575584.HMPREF0010_00211	47.059	17	9	0	2	18	1	17	4	23.9
ABAYE1197	575584.HMPREF0010_01875	52.174	23	11	0	47	69	163	185	0.15	28.9
ABAYE1197	575584.HMPREF0010_02178	52.381	21	8	1	53	71	77	97	8.8	23.9
ABAYE1197	575584.HMPREF0010_03711	53.333	15	7	0	5	19	4	18	10	23.1
ABAYE1197	575584.HMPREF0010_03706	64.286	14	5	0	11	24	34	47	1.3	26.2
ABAYE1197	575584.HMPREF0010_00046	99.454	183	1	0	1	183	1	183	1.07e-135	373
ABAYE1205	575584.HMPREF0010_01110	19.643	112	55	4	179	287	32	111	8.5	24.3
ABAYE1205	575584.HMPREF0010_01370	22.43	107	69	3	190	289	273	372	1.3	27.3
ABAYE1205	575584.HMPREF0010_03281	25.714	35	26	0	217	251	25	59	7	25
ABAYE1205	575584.HMPREF0010_01146	27.419	62	42	1	21	79	810	871	8.2	25
ABAYE1205	575584.HMPREF0010_01205	30.275	109	59	3	147	238	127	235	1.09e-06	45.8
ABAYE1205	575584.HMPREF0010_02090	34.483	29	19	0	190	218	320	348	10	24.6
ABAYE1205	575584.HMPREF0010_00349	35	40	23	1	66	105	10	46	3.4	25.8
ABAYE1205	575584.HMPREF0010_00709	36.17	47	22	2	100	146	165	203	8.1	25
ABAYE1205	575584.HMPREF0010_02441	37.778	45	21	2	69	111	406	445	7.8	25
ABAYE1205	575584.HMPREF0010_00103	38.776	49	26	2	158	202	140	188	1.9	26.6
ABAYE1205	575584.HMPREF0010_01686	76.923	13	3	0	223	235	149	161	4.8	25.4
ABAYE1205	575584.HMPREF0010_00053	98.408	314	5	0	1	314	1	314	0	639
ABAYE1221	575584.HMPREF0010_03402	19.626	107	79	3	1	106	1	101	0.27	26.9
ABAYE1221	575584.HMPREF0010_01656	22.642	53	36	1	31	83	51	98	2.7	23.9
ABAYE1221	575584.HMPREF0010_01975	25	116	63	4	1	94	12	125	5	23.5
ABAYE1221	575584.HMPREF0010_03165	26.23	61	42	1	48	108	651	708	0.71	26.2
ABAYE1221	575584.HMPREF0010_03445	28	25	18	0	54	78	58	82	5.7	23.5
ABAYE1221	575584.HMPREF0010_01068	33.333	24	16	0	29	52	550	573	8.9	22.7
ABAYE1221	575584.HMPREF0010_02550	35.556	45	28	1	16	59	262	306	5.9	23.5
ABAYE1221	575584.HMPREF0010_02060	48	25	12	1	1	25	1	24	1.8	24.6
ABAYE1221	575584.HMPREF0010_00069	100	126	0	0	1	126	1	126	1.36e-89	252
ABAYE1269	575584.HMPREF0010_03362	21.978	91	66	3	20	109	178	264	5.7	23.1
ABAYE1269	575584.HMPREF0010_01819	29.167	24	17	0	96	119	122	145	3.2	23.5
ABAYE1269	575584.HMPREF0010_03306	30.769	26	18	0	4	29	36	61	2.4	24.3
ABAYE1269	575584.HMPREF0010_00102	33.333	30	20	0	70	99	57	86	1.7	24.6
ABAYE1269	575584.HMPREF0010_02577	44.444	27	11	1	16	42	35	57	3.2	23.9
ABAYE1298	575584.HMPREF0010_02313	25.581	43	32	0	24	66	158	200	6.1	21.9
ABAYE1298	575584.HMPREF0010_01958	33.333	30	20	0	33	62	99	128	9.7	21.6
ABAYE1298	575584.HMPREF0010_01490	34.615	52	28	2	9	54	72	123	1.2	23.9
ABAYE1298	575584.HMPREF0010_01571	40.741	27	15	1	43	68	107	133	6.8	21.9
ABAYE1298	575584.HMPREF0010_00093	100	77	0	0	1	77	1	77	1.91e-52	154
ABAYE1303	575584.HMPREF0010_02919	21.622	74	47	1	8	81	27	89	5.8	23.1
ABAYE1303	575584.HMPREF0010_03603	25.424	59	38	3	51	105	115	171	1.4	25
ABAYE1303	575584.HMPREF0010_01648	30.612	49	34	0	37	85	81	129	7.3	23.1
ABAYE1303	575584.HMPREF0010_00069	34.921	63	30	3	1	62	1	53	3.9	23.5
ABAYE1303	575584.HMPREF0010_01455	36.842	38	24	0	27	64	427	464	6.2	23.1
ABAYE1303	575584.HMPREF0010_02982	37.209	43	25	1	1	41	1	43	0.09	27.7
ABAYE1303	575584.HMPREF0010_00227	38.462	39	24	0	82	120	149	187	0.098	28.5
ABAYE1303	575584.HMPREF0010_01975	40	25	15	0	1	25	12	36	9.8	22.7
ABAYE1303	575584.HMPREF0010_00041	40.426	94	51	2	29	117	25	118	9.35e-15	62.4
ABAYE1303	575584.HMPREF0010_00098	100	120	0	0	1	120	1	120	3.39e-84	238
ABAYE1319	575584.HMPREF0010_00252	23.741	139	90	5	52	180	207	339	0.002	35
ABAYE1319	575584.HMPREF0010_00110	26.241	141	84	7	51	180	61	192	0.000516	35.8
ABAYE1319	575584.HMPREF0010_00249	27.465	142	92	5	33	170	3	137	0.000843	35
ABAYE1319	575584.HMPREF0010_00111	28.313	166	99	8	19	178	19	170	3.76e-12	58.5
ABAYE1319	575584.HMPREF0010_00781	30.233	43	30	0	105	147	216	258	1.1	26.6
ABAYE1319	575584.HMPREF0010_00109	99.444	180	1	0	1	180	1	180	4.32e-130	359
ABAYE1438	575584.HMPREF0010_00763	24.194	62	46	1	63	123	106	167	5.3	25
ABAYE1438	575584.HMPREF0010_00218	26.154	65	32	1	117	165	196	260	9.4	24.3
ABAYE1438	575584.HMPREF0010_03684	29.167	48	29	1	11	58	8	50	5.3	24.3
ABAYE1438	575584.HMPREF0010_02015	33.333	36	23	1	82	117	400	434	1.4	26.9
ABAYE1438	575584.HMPREF0010_02877	36.957	46	23	2	85	130	1	40	9	23.9
ABAYE1438	575584.HMPREF0010_02203	37.838	37	22	1	82	118	131	166	8.9	24.3
ABAYE1438	575584.HMPREF0010_00217	99.242	264	2	0	1	264	1	264	0	533
ABAYE1470	575584.HMPREF0010_00110	21.229	179	127	4	9	176	17	192	0.002	34.3
ABAYE1470	575584.HMPREF0010_00114	21.97	132	86	6	55	176	222	346	5.1	24.3
ABAYE1470	575584.HMPREF0010_00111	26.111	180	118	6	3	176	2	172	1.54e-13	62
ABAYE1470	575584.HMPREF0010_02875	26.984	63	44	1	87	149	91	151	4.9	24.3
ABAYE1470	575584.HMPREF0010_00109	29.814	161	100	6	24	176	25	180	3.15e-09	50.4
ABAYE1470	575584.HMPREF0010_02010	33.333	39	26	0	103	141	112	150	0.56	27.3
ABAYE1470	575584.HMPREF0010_00252	35.669	157	79	8	30	176	195	339	6.16e-16	70.9
ABAYE1470	575584.HMPREF0010_02165	41.86	43	14	4	130	166	208	245	5.4	24.3
ABAYE1470	575584.HMPREF0010_02986	51.852	27	10	1	72	98	147	170	4.1	24.6
ABAYE1470	575584.HMPREF0010_00249	99.32	147	1	0	30	176	1	147	6.87e-101	284
ABAYE1477	575584.HMPREF0010_02067	24.658	73	53	1	69	141	2044	2114	3.4	25
ABAYE1477	575584.HMPREF0010_00879	25.581	43	31	1	63	105	1	42	8.9	23.5
ABAYE1477	575584.HMPREF0010_01749	25.974	77	48	3	58	131	34	104	2.4	25
ABAYE1477	575584.HMPREF0010_02321	28.049	82	49	3	54	134	626	698	7.9	23.9
ABAYE1477	575584.HMPREF0010_01960	29.07	86	41	5	103	168	50	135	0.92	26.6
ABAYE1477	575584.HMPREF0010_02943	30.38	79	43	2	1	76	6	75	1.3	25
ABAYE1477	575584.HMPREF0010_02534	32.432	37	20	1	117	148	608	644	1.7	25.8
ABAYE1477	575584.HMPREF0010_01381	35.714	28	18	0	124	151	16	43	3.4	25
ABAYE1477	575584.HMPREF0010_03168	40	35	21	0	120	154	73	107	8.3	23.5
ABAYE1477	575584.HMPREF0010_01557	46.667	15	8	0	55	69	2	16	3	25.4
ABAYE1477	575584.HMPREF0010_00256	98.378	185	3	0	1	185	1	185	4.01e-138	380
ABAYE1486	575584.HMPREF0010_02794	23.485	660	367	30	19	619	2	582	8.56e-10	58.5
ABAYE1486	575584.HMPREF0010_00652	23.711	291	171	15	448	725	455	707	0.016	35
ABAYE1486	575584.HMPREF0010_00269	23.904	251	138	13	505	731	481	702	0.005	36.6
ABAYE1486	575584.HMPREF0010_00652	24.155	207	126	7	32	208	22	227	0.11	32.3
ABAYE1486	575584.HMPREF0010_02730	24.227	194	119	7	394	584	353	521	3.3	27.7
ABAYE1486	575584.HMPREF0010_01753	24.26	169	98	7	32	179	10	169	7.1	26.6
ABAYE1486	575584.HMPREF0010_03493	24.415	299	178	12	440	725	453	716	0.35	30.8
ABAYE1486	575584.HMPREF0010_02968	24.581	179	109	6	32	192	10	180	0.23	31.6
ABAYE1486	575584.HMPREF0010_00433	25	72	49	2	455	521	462	533	1.5	28.9
ABAYE1486	575584.HMPREF0010_00772	25.161	155	95	6	39	177	9	158	0.021	34.7
ABAYE1486	575584.HMPREF0010_00090	25.641	78	51	2	43	119	187	258	9.3	26.2
ABAYE1486	575584.HMPREF0010_02325	26.163	172	96	9	29	177	38	201	0.24	31.2
ABAYE1486	575584.HMPREF0010_02730	26.437	174	85	10	18	174	5	152	0.87	29.6
ABAYE1486	575584.HMPREF0010_02233	26.733	101	69	2	94	192	759	856	1.9	28.5
ABAYE1486	575584.HMPREF0010_01753	26.804	97	64	3	495	589	487	578	0.11	32.3
ABAYE1486	575584.HMPREF0010_00409	27.607	163	90	9	35	177	9	163	0.3	30.8
ABAYE1486	575584.HMPREF0010_03493	27.717	184	102	11	16	179	17	189	0.071	33.1
ABAYE1486	575584.HMPREF0010_02747	27.753	227	128	13	54	270	39	239	8.2e-07	48.9
ABAYE1486	575584.HMPREF0010_03242	27.941	68	37	4	123	186	116	175	0.74	29.6
ABAYE1486	575584.HMPREF0010_00248	28.205	39	28	0	667	705	394	432	1.8	28.5
ABAYE1486	575584.HMPREF0010_03060	28.333	60	39	1	213	268	199	258	1.8	28.1
ABAYE1486	575584.HMPREF0010_02787	29.07	86	56	2	11	95	363	444	1.6	28.5
ABAYE1486	575584.HMPREF0010_00409	29.63	108	60	4	507	611	470	564	0.000377	40.4
ABAYE1486	575584.HMPREF0010_01517	30.22	182	107	5	20	182	6	186	2.11e-09	57.4
ABAYE1486	575584.HMPREF0010_00772	30.556	72	44	3	652	722	760	826	1.5	28.9
ABAYE1486	575584.HMPREF0010_03219	30.556	36	25	0	246	281	1075	1110	9.7	26.2
ABAYE1486	575584.HMPREF0010_00727	30.692	795	474	26	5	756	12	772	1.44e-95	311
ABAYE1486	575584.HMPREF0010_02509	30.769	52	34	1	356	407	346	395	7	26.6
ABAYE1486	575584.HMPREF0010_01765	31.25	48	30	2	344	390	403	448	3.9	27.3
ABAYE1486	575584.HMPREF0010_00132	32.609	46	29	1	694	737	84	129	9.2	26.2
ABAYE1486	575584.HMPREF0010_02301	36.364	44	24	1	147	186	192	235	0.049	33.5
ABAYE1486	575584.HMPREF0010_03049	37.209	43	19	2	47	83	87	127	6	25.8
ABAYE1486	575584.HMPREF0010_00709	39.286	28	17	0	437	464	307	334	0.86	29.6
ABAYE1486	575584.HMPREF0010_03257	44.444	27	15	0	161	187	108	134	5.1	26.6
ABAYE1486	575584.HMPREF0010_00269	60	15	6	0	442	456	306	320	6	26.9
ABAYE1486	575584.HMPREF0010_00262	93.122	756	41	2	1	756	1	745	0	1403
ABAYE1494	575584.HMPREF0010_02301	20.704	739	523	21	11	718	60	766	7.83e-08	52.4
ABAYE1494	575584.HMPREF0010_02747	20.755	159	105	8	72	218	55	204	0.62	30
ABAYE1494	575584.HMPREF0010_00262	21.951	246	144	11	481	702	499	720	0.35	30.8
ABAYE1494	575584.HMPREF0010_02325	22.047	127	83	5	71	181	78	204	1.6	28.5
ABAYE1494	575584.HMPREF0010_03242	22.489	707	483	20	38	718	29	696	3e-20	92
ABAYE1494	575584.HMPREF0010_00409	22.606	752	468	30	18	718	10	698	4.57e-27	113
ABAYE1494	575584.HMPREF0010_00652	22.846	766	476	29	12	718	26	735	6.8e-25	107
ABAYE1494	575584.HMPREF0010_03493	23.219	758	492	25	8	718	22	736	6.87e-25	107
ABAYE1494	575584.HMPREF0010_01753	24.84	781	480	30	3	718	5	743	2.59e-32	130
ABAYE1494	575584.HMPREF0010_03509	24.933	742	484	22	13	718	14	718	1.81e-39	152
ABAYE1494	575584.HMPREF0010_02968	25.134	744	482	25	8	718	3	704	2.29e-48	178
ABAYE1494	575584.HMPREF0010_01517	26.531	147	71	7	72	190	55	192	2.3	28.1
ABAYE1494	575584.HMPREF0010_03451	26.984	63	46	0	649	711	315	377	4.5	26.9
ABAYE1494	575584.HMPREF0010_00727	27.315	216	128	8	8	212	25	222	8.51e-06	45.8
ABAYE1494	575584.HMPREF0010_01679	27.941	68	44	2	212	278	455	518	5.2	26.9
ABAYE1494	575584.HMPREF0010_02730	28.261	46	33	0	149	194	126	171	0.95	29.3
ABAYE1494	575584.HMPREF0010_01382	28.866	97	63	3	233	325	208	302	1.6	28.5
ABAYE1494	575584.HMPREF0010_01540	30	60	39	1	541	597	18	77	8.5	25.4
ABAYE1494	575584.HMPREF0010_03171	33.333	30	20	0	663	692	640	669	7.3	26.6
ABAYE1494	575584.HMPREF0010_00709	34.426	732	445	17	1	718	11	721	9.16e-123	380
ABAYE1494	575584.HMPREF0010_02325	35.593	59	25	2	639	690	840	892	0.98	29.3
ABAYE1494	575584.HMPREF0010_00459	37.838	37	23	0	90	126	253	289	6.3	26.6
ABAYE1494	575584.HMPREF0010_01931	38.095	42	26	0	31	72	22	63	0.26	30
ABAYE1494	575584.HMPREF0010_02257	41.379	29	17	0	345	373	104	132	8.1	26.2
ABAYE1494	575584.HMPREF0010_03038	41.667	24	14	0	526	549	233	256	9.2	26.2
ABAYE1494	575584.HMPREF0010_00262	60	15	6	0	306	320	442	456	7.7	26.2
ABAYE1494	575584.HMPREF0010_00269	98.329	718	12	0	1	718	1	718	0	1452
ABAYE1583	575584.HMPREF0010_00209	20.57	632	352	25	236	824	367	891	0.000268	41.2
ABAYE1583	575584.HMPREF0010_00599	24.615	130	82	5	157	275	477	601	3.6	27.7
ABAYE1583	575584.HMPREF0010_02515	30	70	40	3	11	73	40	107	6.5	26.2
ABAYE1583	575584.HMPREF0010_03706	31.915	47	32	0	412	458	410	456	8.6	26.6
ABAYE1583	575584.HMPREF0010_00641	32.653	49	30	1	304	352	188	233	0.39	30.4
ABAYE1583	575584.HMPREF0010_00911	35.556	45	25	1	723	767	188	228	1.1	29.3
ABAYE1583	575584.HMPREF0010_02195	38.462	39	20	2	722	760	111	145	4.6	27.3
ABAYE1583	575584.HMPREF0010_00353	99.881	841	1	0	1	841	1	841	0	1724
ABAYE1584	575584.HMPREF0010_00576	26.19	84	50	3	45	116	52	135	0.66	26.2
ABAYE1584	575584.HMPREF0010_02437	26.923	52	32	1	69	120	320	365	0.6	26.9
ABAYE1584	575584.HMPREF0010_01082	26.923	52	38	0	66	117	110	161	1.1	25.8
ABAYE1584	575584.HMPREF0010_03199	29.412	34	24	0	83	116	362	395	2.8	25
ABAYE1584	575584.HMPREF0010_02332	29.787	47	29	1	116	158	149	195	1.8	25.4
ABAYE1584	575584.HMPREF0010_00704	30.579	121	62	6	9	122	34	139	9.8	23.1
ABAYE1584	575584.HMPREF0010_00078	34.483	29	19	0	46	74	379	407	7.9	23.5
ABAYE1584	575584.HMPREF0010_02490	36.364	44	28	0	37	80	245	288	2.1	25.4
ABAYE1584	575584.HMPREF0010_00354	100	167	0	0	1	167	1	167	2.11e-119	331
ABAYE1588	575584.HMPREF0010_01588	24.096	83	55	1	114	188	159	241	6	25
ABAYE1588	575584.HMPREF0010_01570	32.692	52	35	0	47	98	989	1040	0.019	33.1
ABAYE1588	575584.HMPREF0010_03427	33.333	57	35	1	80	136	353	406	2.1	26.6
ABAYE1588	575584.HMPREF0010_03635	56.25	16	7	0	72	87	158	173	8.6	24.6
ABAYE1588	575584.HMPREF0010_00358	98.98	294	3	0	1	294	1	294	0	589
ABAYE1605	575584.HMPREF0010_02349	23.256	172	113	6	175	342	212	368	5.2	26.2
ABAYE1605	575584.HMPREF0010_01930	24	100	59	4	123	205	25	124	5.6	26.2
ABAYE1605	575584.HMPREF0010_03408	27.5	400	188	14	31	413	30	344	3.86e-28	112
ABAYE1605	575584.HMPREF0010_00144	35.185	54	28	3	245	291	251	304	2.9	26.9
ABAYE1605	575584.HMPREF0010_01587	44	25	14	0	3	27	116	140	5.5	25.4
ABAYE1605	575584.HMPREF0010_03555	56.25	16	7	0	275	290	166	181	7	25.8
ABAYE1605	575584.HMPREF0010_00374	98.958	480	5	0	1	480	1	480	0	978
ABAYE1611	575584.HMPREF0010_01112	17.544	57	35	1	52	96	398	454	9.9	23.5
ABAYE1611	575584.HMPREF0010_03497	24.39	41	31	0	15	55	34	74	9.9	23.5
ABAYE1611	575584.HMPREF0010_01924	27.778	72	40	2	95	154	20	91	2.8	25
ABAYE1611	575584.HMPREF0010_02492	37.037	27	17	0	1	27	3	29	4.3	24.3
ABAYE1611	575584.HMPREF0010_00202	38.235	34	16	2	52	80	131	164	3.8	24.3
ABAYE1611	575584.HMPREF0010_03038	44.828	29	14	1	86	114	203	229	1.5	25.8
ABAYE1611	575584.HMPREF0010_02881	48.571	35	17	1	103	136	177	211	0.003	33.9
ABAYE1611	575584.HMPREF0010_00693	50	22	9	1	1	22	4	23	1.5	24.6
ABAYE1611	575584.HMPREF0010_00379	97.248	109	3	0	60	168	4	112	1.83e-75	218
ABAYE1633	575584.HMPREF0010_00383	21.053	38	30	0	33	70	248	285	3	25
ABAYE1633	575584.HMPREF0010_02086	26.531	49	36	0	5	53	4	52	0.47	27.3
ABAYE1633	575584.HMPREF0010_01013	28.571	42	24	1	18	59	125	160	8.7	23.9
ABAYE1633	575584.HMPREF0010_03219	29.231	65	40	2	136	194	663	727	1.1	26.9
ABAYE1633	575584.HMPREF0010_01992	30	50	35	0	118	167	3	52	0.29	28.5
ABAYE1633	575584.HMPREF0010_02682	34.615	26	17	0	127	152	10	35	6.6	23.9
ABAYE1633	575584.HMPREF0010_00914	35.088	57	31	2	5	56	862	917	0.56	27.7
ABAYE1633	575584.HMPREF0010_00226	36.111	36	23	0	59	94	561	596	1.3	26.6
ABAYE1633	575584.HMPREF0010_02667	67.347	196	64	0	2	197	45	240	2.56e-102	292
ABAYE1633	575584.HMPREF0010_00399	100	198	0	0	1	198	1	198	1.33e-147	405
ABAYE1644	575584.HMPREF0010_00727	20.721	222	161	4	380	590	415	632	7.61e-06	45.8
ABAYE1644	575584.HMPREF0010_03259	20.792	101	71	1	560	660	193	284	4.6	26.9
ABAYE1644	575584.HMPREF0010_00772	22.222	90	47	3	399	488	501	567	1.8	28.5
ABAYE1644	575584.HMPREF0010_02794	22.819	745	472	28	6	699	12	704	2.42e-16	79.7
ABAYE1644	575584.HMPREF0010_02301	23.015	617	418	23	25	608	79	671	2.6e-21	95.5
ABAYE1644	575584.HMPREF0010_00269	23.419	743	474	29	10	699	18	718	1.57e-30	124
ABAYE1644	575584.HMPREF0010_00652	23.624	745	477	27	9	699	29	735	3.16e-36	142
ABAYE1644	575584.HMPREF0010_01517	23.636	330	192	13	419	699	436	754	0.005	36.6
ABAYE1644	575584.HMPREF0010_02747	23.645	203	130	10	478	671	403	589	2.3	28.1
ABAYE1644	575584.HMPREF0010_02325	23.684	228	123	8	2	204	29	230	0.000339	40.4
ABAYE1644	575584.HMPREF0010_03171	24.691	162	105	7	67	213	58	217	0.33	30.8
ABAYE1644	575584.HMPREF0010_00530	25.41	122	77	4	395	505	231	349	0.12	32
ABAYE1644	575584.HMPREF0010_00772	25.455	165	89	5	20	164	9	159	0.003	37.4
ABAYE1644	575584.HMPREF0010_00709	25.469	746	455	27	8	699	23	721	1.62e-38	149
ABAYE1644	575584.HMPREF0010_02730	25.551	227	129	9	3	211	5	209	2.74e-05	43.9
ABAYE1644	575584.HMPREF0010_00727	25.843	178	107	8	3	164	21	189	7.17e-06	45.8
ABAYE1644	575584.HMPREF0010_03509	26.129	731	483	23	3	699	11	718	5.87e-56	200
ABAYE1644	575584.HMPREF0010_02968	26.928	713	487	17	6	699	7	704	5.21e-71	241
ABAYE1644	575584.HMPREF0010_01753	27.808	730	459	18	3	677	7	723	1.53e-73	249
ABAYE1644	575584.HMPREF0010_03251	28.07	114	73	3	274	378	305	418	0.58	30
ABAYE1644	575584.HMPREF0010_00914	28.125	64	35	2	559	622	725	777	8.6	26.2
ABAYE1644	575584.HMPREF0010_03493	28.873	710	458	18	21	699	43	736	7.95e-82	271
ABAYE1644	575584.HMPREF0010_02747	30.081	123	76	3	53	165	45	167	1.96e-11	63.5
ABAYE1644	575584.HMPREF0010_03242	30.256	704	446	18	18	699	16	696	8.17e-77	257
ABAYE1644	575584.HMPREF0010_01517	30.256	195	94	10	3	169	7	187	1.71e-06	47.8
ABAYE1644	575584.HMPREF0010_03019	30.303	66	36	2	480	542	76	134	9	25.8
ABAYE1644	575584.HMPREF0010_01648	30.488	82	49	3	267	343	297	375	4.6	26.9
ABAYE1644	575584.HMPREF0010_00756	31.579	38	26	0	32	69	71	108	4.4	25.8
ABAYE1644	575584.HMPREF0010_00262	32.394	71	38	3	469	531	501	569	0.004	37
ABAYE1644	575584.HMPREF0010_02590	35.526	76	46	3	17	89	154	229	0.8	29.3
ABAYE1644	575584.HMPREF0010_00076	38.71	31	19	0	139	169	130	160	5.5	26.2
ABAYE1644	575584.HMPREF0010_02766	40	25	15	0	212	236	20	44	0.29	29.6
ABAYE1644	575584.HMPREF0010_01624	40.625	32	19	0	407	438	67	98	0.46	28.9
ABAYE1644	575584.HMPREF0010_03218	40.625	32	19	0	593	624	365	396	0.47	30
ABAYE1644	575584.HMPREF0010_01464	43.478	23	13	0	643	665	163	185	8.9	26.2
ABAYE1644	575584.HMPREF0010_00409	94	700	39	2	1	699	1	698	0	1350
ABAYE1646	575584.HMPREF0010_02681	24.272	103	68	3	180	275	326	425	2.2	26.9
ABAYE1646	575584.HMPREF0010_03292	25.51	98	67	2	171	267	90	182	1.1	27.7
ABAYE1646	575584.HMPREF0010_03402	27.273	77	35	2	6	82	1	56	9.9	24.3
ABAYE1646	575584.HMPREF0010_02558	29.487	78	45	3	60	128	30	106	5.5	25
ABAYE1646	575584.HMPREF0010_01330	31.111	45	31	0	59	103	39	83	5.3	24.6
ABAYE1646	575584.HMPREF0010_01910	31.25	32	19	1	115	143	167	198	7.6	25
ABAYE1646	575584.HMPREF0010_00339	42.857	21	12	0	12	32	12	32	5.9	25.4
ABAYE1646	575584.HMPREF0010_01288	51.22	41	16	3	3	42	10	47	0.53	28.9
ABAYE1646	575584.HMPREF0010_00411	97.389	383	10	0	1	383	1	383	0	780
ABAYE1686	575584.HMPREF0010_02425	20	95	62	3	72	159	251	338	5.4	24.3
ABAYE1686	575584.HMPREF0010_03332	26.829	82	48	3	34	112	119	191	3.3	24.6
ABAYE1686	575584.HMPREF0010_03707	27.083	48	35	0	14	61	31	78	5.4	23.9
ABAYE1686	575584.HMPREF0010_01761	30.233	43	29	1	48	90	4	45	6.1	22.7
ABAYE1686	575584.HMPREF0010_03182	34.483	29	17	1	10	38	21	47	3.5	24.3
ABAYE1686	575584.HMPREF0010_01155	35.714	28	18	0	82	109	69	96	4	23.5
ABAYE1686	575584.HMPREF0010_02928	36.585	41	24	1	8	48	4	42	4.2	24.3
ABAYE1686	575584.HMPREF0010_03053	42.308	26	15	0	4	29	82	107	3.5	24.6
ABAYE1686	575584.HMPREF0010_03235	43.333	30	16	1	16	44	353	382	6.2	23.9
ABAYE1686	575584.HMPREF0010_03236	48	25	12	1	21	44	358	382	7.1	23.9
ABAYE1686	575584.HMPREF0010_00452	99.383	162	1	0	1	162	1	162	1.35e-120	333
ABAYE1856	575584.HMPREF0010_02714	28.571	63	45	0	81	143	170	232	0.012	32.3
ABAYE1856	575584.HMPREF0010_00608	30	100	60	4	5	99	73	167	0.59	26.9
ABAYE1856	575584.HMPREF0010_02447	30	50	35	0	24	73	161	210	4.1	24.3
ABAYE1856	575584.HMPREF0010_01863	35.484	31	20	0	66	96	528	558	6.9	23.9
ABAYE1856	575584.HMPREF0010_00160	36.842	38	24	0	37	74	574	611	0.21	28.5
ABAYE1856	575584.HMPREF0010_00380	40.909	22	13	0	30	51	515	536	7.6	23.9
ABAYE1856	575584.HMPREF0010_02339	47.619	21	11	0	41	61	41	61	9.8	23.5
ABAYE1856	575584.HMPREF0010_00854	74.86	179	42	3	1	177	32	209	1.86e-86	249
ABAYE1856	575584.HMPREF0010_00597	99.254	134	1	0	1	134	1	134	1.36e-93	265
ABAYE1859	575584.HMPREF0010_00568	35.294	51	30	1	244	294	40	87	3.4	26.2
ABAYE1859	575584.HMPREF0010_00857	54.572	339	151	3	1	336	1	339	8.04e-130	371
ABAYE1859	575584.HMPREF0010_00600	99.107	336	3	0	1	336	1	336	0	679
ABAYE1860	575584.HMPREF0010_02274	25	36	27	0	17	52	478	513	7.7	25
ABAYE1860	575584.HMPREF0010_01048	27.397	73	45	1	241	313	87	151	6.6	25
ABAYE1860	575584.HMPREF0010_03683	28.571	56	34	1	38	87	42	97	7.4	25
ABAYE1860	575584.HMPREF0010_02208	30	50	33	1	101	148	186	235	4	25.8
ABAYE1860	575584.HMPREF0010_00595	30.435	46	31	1	277	321	95	140	1.3	27.3
ABAYE1860	575584.HMPREF0010_03391	30.556	36	25	0	290	325	141	176	6.2	25
ABAYE1860	575584.HMPREF0010_02204	31.148	61	42	0	121	181	100	160	0.35	28.9
ABAYE1860	575584.HMPREF0010_02665	34.211	38	22	1	95	129	36	73	4.1	25.4
ABAYE1860	575584.HMPREF0010_01118	35	60	35	2	182	240	1050	1106	6	25.4
ABAYE1860	575584.HMPREF0010_02914	35.849	53	29	2	105	152	383	435	0.79	28.1
ABAYE1860	575584.HMPREF0010_02588	37.037	27	17	0	201	227	69	95	3.2	26.2
ABAYE1860	575584.HMPREF0010_03660	37.143	35	22	0	52	86	121	155	4.3	25.8
ABAYE1860	575584.HMPREF0010_03350	66.667	18	6	0	161	178	165	182	2.9	25.8
ABAYE1860	575584.HMPREF0010_00601	85.231	325	47	1	1	325	1	324	0	566
ABAYE1973	575584.HMPREF0010_02185	23.864	88	39	3	7	93	4	64	9.8	21.6
ABAYE1973	575584.HMPREF0010_01239	30.909	55	29	2	3	48	10	64	0.55	26.2
ABAYE1973	575584.HMPREF0010_02596	32.394	71	34	3	5	75	665	721	5.1	23.5
ABAYE1973	575584.HMPREF0010_01109	32.558	43	25	1	18	56	115	157	2.6	24.3
ABAYE1973	575584.HMPREF0010_02144	33.333	84	55	1	41	123	383	466	3.94e-12	58.5
ABAYE1973	575584.HMPREF0010_00638	34.043	47	26	1	1	47	1	42	4.2	23.5
ABAYE1973	575584.HMPREF0010_01455	36.111	36	19	1	5	36	21	56	8.1	23.1
ABAYE1973	575584.HMPREF0010_00973	39.286	28	17	0	94	121	164	191	3.1	23.9
ABAYE1973	575584.HMPREF0010_02042	41.026	39	19	2	1	35	8	46	7.4	22.7
ABAYE1973	575584.HMPREF0010_02409	50	16	8	0	86	101	58	73	9.6	22.7
ABAYE1973	575584.HMPREF0010_00692	100	124	0	0	1	124	1	124	1.1e-87	247
ABAYE1974	575584.HMPREF0010_00999	26.667	30	22	0	9	38	10	39	6.4	20.8
ABAYE1974	575584.HMPREF0010_02297	32.143	28	19	0	3	30	44	71	9.1	21.6
ABAYE1974	575584.HMPREF0010_01831	32.353	68	28	4	6	58	562	626	3.4	22.7
ABAYE1974	575584.HMPREF0010_02928	33.333	78	50	1	1	76	1	78	1.8e-10	51.2
ABAYE1974	575584.HMPREF0010_01105	36.364	22	14	0	3	24	115	136	9.2	21.6
ABAYE1974	575584.HMPREF0010_00890	37.5	32	20	0	13	44	207	238	0.45	25
ABAYE1974	575584.HMPREF0010_01169	38.095	21	13	0	6	26	227	247	8.1	21.6
ABAYE1974	575584.HMPREF0010_00599	38.235	34	21	0	42	75	79	112	1.8	23.5
ABAYE1974	575584.HMPREF0010_03012	40	20	11	1	4	22	1	20	5.6	21.9
ABAYE1974	575584.HMPREF0010_00610	40	25	10	1	1	20	7	31	7.5	21.2
ABAYE1974	575584.HMPREF0010_02333	40.741	27	15	1	49	75	92	117	5.2	22.3
ABAYE1974	575584.HMPREF0010_00391	42.105	19	11	0	40	58	43	61	7.5	21.6
ABAYE1974	575584.HMPREF0010_03638	44.444	18	10	0	48	65	441	458	7.4	21.9
ABAYE1974	575584.HMPREF0010_02999	47.059	17	9	0	57	73	300	316	6.6	21.9
ABAYE1974	575584.HMPREF0010_03090	50	18	9	0	48	65	117	134	8.7	21.6
ABAYE1974	575584.HMPREF0010_03714	50	16	8	0	14	29	15	30	9.5	21.6
ABAYE1974	575584.HMPREF0010_00693	100	77	0	0	1	77	1	77	5.89e-56	163
ABAYE1977	575584.HMPREF0010_02328	26.563	64	44	2	14	77	367	427	2.1	23.9
ABAYE1977	575584.HMPREF0010_01750	30.435	69	44	2	10	76	144	210	2.6	23.5
ABAYE1977	575584.HMPREF0010_00376	32.558	43	26	1	6	48	632	671	5	22.7
ABAYE1977	575584.HMPREF0010_01001	33.333	36	23	1	10	45	238	272	5.3	22.7
ABAYE1977	575584.HMPREF0010_02888	34.615	26	17	0	4	29	13	38	3.9	22.7
ABAYE1977	575584.HMPREF0010_03405	37.5	32	12	1	16	47	101	124	8.3	21.9
ABAYE1977	575584.HMPREF0010_03432	40	20	12	0	19	38	263	282	3.5	23.1
ABAYE1977	575584.HMPREF0010_00696	100	89	0	0	1	89	1	89	5.95e-64	184
ABAYE1984	575584.HMPREF0010_02794	20.37	108	70	2	71	165	44	148	1.8	28.5
ABAYE1984	575584.HMPREF0010_03171	20.789	279	161	11	482	721	447	704	7.8	26.2
ABAYE1984	575584.HMPREF0010_02301	21.044	632	384	23	150	721	190	766	1.2e-05	45.1
ABAYE1984	575584.HMPREF0010_03242	21.289	714	506	22	30	721	17	696	1.05e-17	84
ABAYE1984	575584.HMPREF0010_03509	22.016	754	488	28	21	721	12	718	4.94e-18	85.1
ABAYE1984	575584.HMPREF0010_03493	22.222	747	499	23	20	721	27	736	3.81e-27	114
ABAYE1984	575584.HMPREF0010_02938	22.318	233	150	9	435	649	464	683	1.2	28.9
ABAYE1984	575584.HMPREF0010_00652	22.497	769	487	32	16	721	13	735	2.83e-19	89
ABAYE1984	575584.HMPREF0010_02730	24.713	174	106	6	20	189	8	160	0.054	33.5
ABAYE1984	575584.HMPREF0010_02747	24.737	190	111	9	9	189	3	169	1.4	28.9
ABAYE1984	575584.HMPREF0010_02953	25	64	38	1	102	165	184	237	0.63	29.6
ABAYE1984	575584.HMPREF0010_01753	25.681	771	463	30	21	721	13	743	7.03e-32	129
ABAYE1984	575584.HMPREF0010_00409	25.832	751	445	27	23	721	8	698	2.8e-40	154
ABAYE1984	575584.HMPREF0010_02968	26.025	707	474	18	11	696	1	679	3.65e-45	169
ABAYE1984	575584.HMPREF0010_00451	26.056	142	77	6	85	219	328	448	5.6	26.9
ABAYE1984	575584.HMPREF0010_02794	27.869	244	137	12	486	699	449	683	0.015	35
ABAYE1984	575584.HMPREF0010_01737	29.167	96	53	5	496	589	12	94	0.45	30
ABAYE1984	575584.HMPREF0010_01150	33.333	57	33	2	535	587	414	469	0.19	31.6
ABAYE1984	575584.HMPREF0010_02756	33.962	53	34	1	246	298	261	312	3.6	27.3
ABAYE1984	575584.HMPREF0010_00269	34.473	731	446	16	11	721	1	718	7.31e-122	377
ABAYE1984	575584.HMPREF0010_00631	37.5	24	15	0	487	510	186	209	6.6	26.6
ABAYE1984	575584.HMPREF0010_02534	39.535	43	25	1	280	322	429	470	1.2	28.9
ABAYE1984	575584.HMPREF0010_00262	41.667	24	14	0	311	334	441	464	2.2	28.1
ABAYE1984	575584.HMPREF0010_03230	61.538	13	5	0	264	276	17	29	8.1	26.2
ABAYE1984	575584.HMPREF0010_00709	99.168	721	6	0	1	721	1	721	0	1475
ABAYE2001	575584.HMPREF0010_01753	18.152	303	206	9	272	571	300	563	7.7	26.6
ABAYE2001	575584.HMPREF0010_02747	20.066	304	167	15	453	745	358	596	4.9	26.9
ABAYE2001	575584.HMPREF0010_02301	20.603	199	129	7	16	190	35	228	0.07	33.1
ABAYE2001	575584.HMPREF0010_00652	21.053	228	140	11	1	210	10	215	1.1	29.3
ABAYE2001	575584.HMPREF0010_02794	21.154	520	343	19	62	560	34	507	2.91e-05	43.9
ABAYE2001	575584.HMPREF0010_01517	21.931	611	373	24	26	584	4	562	2.78e-08	53.9
ABAYE2001	575584.HMPREF0010_03493	22.431	691	391	33	15	630	10	630	1.31e-06	48.5
ABAYE2001	575584.HMPREF0010_03509	22.535	284	177	12	20	289	2	256	0.086	32.7
ABAYE2001	575584.HMPREF0010_00409	22.744	277	173	11	415	662	380	644	5.35e-07	49.7
ABAYE2001	575584.HMPREF0010_02968	23.116	398	242	15	385	770	359	704	8.96e-09	55.5
ABAYE2001	575584.HMPREF0010_03242	24.832	149	99	7	46	189	27	167	0.068	33.1
ABAYE2001	575584.HMPREF0010_02730	25.676	222	121	11	23	225	1	197	1.74e-05	44.7
ABAYE2001	575584.HMPREF0010_00409	25.843	178	107	8	21	189	3	164	9.71e-06	45.4
ABAYE2001	575584.HMPREF0010_02747	27.053	207	120	9	54	252	30	213	5.32e-10	59.3
ABAYE2001	575584.HMPREF0010_00269	27.053	207	123	7	25	214	8	203	8.33e-06	45.8
ABAYE2001	575584.HMPREF0010_02325	27.684	177	96	9	34	189	37	202	0.000381	40.4
ABAYE2001	575584.HMPREF0010_01753	27.717	184	104	11	18	190	4	169	0.000853	39.3
ABAYE2001	575584.HMPREF0010_02730	28.8	125	66	5	512	627	464	574	0.035	33.9
ABAYE2001	575584.HMPREF0010_01754	29.545	44	29	1	650	691	83	126	3.3	27.3
ABAYE2001	575584.HMPREF0010_02968	29.697	165	97	10	30	188	16	167	5.67e-05	43.1
ABAYE2001	575584.HMPREF0010_02274	30.556	72	46	3	349	418	202	271	2.9	27.7
ABAYE2001	575584.HMPREF0010_00262	30.946	782	478	25	12	772	5	745	8.96e-86	284
ABAYE2001	575584.HMPREF0010_00772	30.968	155	96	5	46	189	5	159	8.34e-10	58.9
ABAYE2001	575584.HMPREF0010_02325	31.034	58	39	1	369	425	293	350	7.4	26.6
ABAYE2001	575584.HMPREF0010_02308	31.579	57	31	1	351	399	392	448	0.051	33.5
ABAYE2001	575584.HMPREF0010_03492	34.694	49	26	1	277	319	65	113	1.5	28.5
ABAYE2001	575584.HMPREF0010_03684	41.935	31	18	0	299	329	21	51	3.6	26.2
ABAYE2001	575584.HMPREF0010_00727	99.87	772	1	0	1	772	1	772	0	1587
ABAYE2043	575584.HMPREF0010_01048	22.826	92	58	4	224	304	14	103	7.8	26.2
ABAYE2043	575584.HMPREF0010_01570	24.59	122	76	4	101	207	756	876	8	26.2
ABAYE2043	575584.HMPREF0010_00901	27.692	65	41	1	393	457	137	195	0.32	30.4
ABAYE2043	575584.HMPREF0010_00068	28.125	64	45	1	576	638	13	76	9.5	25.8
ABAYE2043	575584.HMPREF0010_02084	28.75	80	39	3	427	505	180	242	4.7	26.9
ABAYE2043	575584.HMPREF0010_02663	29.29	676	411	21	35	662	10	666	1.66e-75	253
ABAYE2043	575584.HMPREF0010_02172	30.645	62	41	1	173	232	204	265	1.1	28.9
ABAYE2043	575584.HMPREF0010_03546	35.593	59	35	2	434	492	51	106	0.71	29.6
ABAYE2043	575584.HMPREF0010_03006	47.826	23	12	0	46	68	76	98	1.5	28.5
ABAYE2043	575584.HMPREF0010_00769	98.966	677	7	0	1	677	1	677	0	1394
ABAYE2087	575584.HMPREF0010_02209	22.297	148	92	5	189	313	67	214	2.4	26.9
ABAYE2087	575584.HMPREF0010_01030	22.581	62	48	0	210	271	69	130	9.6	25
ABAYE2087	575584.HMPREF0010_00284	26.667	45	33	0	259	303	73	117	7.1	25.4
ABAYE2087	575584.HMPREF0010_01026	27.586	87	56	3	95	180	271	351	8.8	25.4
ABAYE2087	575584.HMPREF0010_02862	27.848	79	52	2	194	269	85	161	3.7	26.2
ABAYE2087	575584.HMPREF0010_02134	30.769	39	27	0	150	188	294	332	8.9	25.4
ABAYE2087	575584.HMPREF0010_00742	31.818	110	69	2	274	383	255	358	2.64e-12	65.5
ABAYE2087	575584.HMPREF0010_00194	35.714	28	18	0	343	370	357	384	5.5	25.8
ABAYE2087	575584.HMPREF0010_02791	36.559	93	49	2	292	384	6	88	1.56e-12	60.5
ABAYE2087	575584.HMPREF0010_02495	46.429	28	13	1	34	61	395	420	6.6	25.8
ABAYE2087	575584.HMPREF0010_00812	100	441	0	0	1	441	1	441	0	905
ABAYE2114	575584.HMPREF0010_01713	25.758	132	79	4	31	155	323	442	0.45	27.7
ABAYE2114	575584.HMPREF0010_01509	25.806	31	21	1	74	102	4	34	7.8	23.9
ABAYE2114	575584.HMPREF0010_03390	27.143	70	43	2	1	65	1	67	4.1	23.9
ABAYE2114	575584.HMPREF0010_03307	27.419	62	41	1	131	192	4	61	0.091	29.3
ABAYE2114	575584.HMPREF0010_00819	36.364	33	20	1	136	167	65	97	4.5	24.3
ABAYE2114	575584.HMPREF0010_00972	37.255	51	26	1	40	90	420	464	4.1	25
ABAYE2114	575584.HMPREF0010_03685	38.462	26	16	0	97	122	101	126	6.2	23.9
ABAYE2114	575584.HMPREF0010_03127	39.394	33	15	2	13	40	48	80	10	23.9
ABAYE2114	575584.HMPREF0010_00837	99.49	196	1	0	1	196	1	196	2.48e-142	391
ABAYE2132	575584.HMPREF0010_02493	31.707	41	27	1	14	53	2	42	1.4	25.8
ABAYE2132	575584.HMPREF0010_03663	31.818	44	27	1	90	133	147	187	3.8	25
ABAYE2132	575584.HMPREF0010_00088	50	22	11	0	66	87	41	62	1.7	25.8
ABAYE2132	575584.HMPREF0010_00597	73.333	135	33	3	32	165	1	133	9.81e-59	178
ABAYE2132	575584.HMPREF0010_00854	99.522	209	1	0	1	209	1	209	1.05e-152	419
ABAYE2161	575584.HMPREF0010_00976	22.42	281	200	6	6	279	11	280	4.92e-10	55.8
ABAYE2161	575584.HMPREF0010_00975	25.854	205	136	6	16	213	25	220	4.69e-11	58.9
ABAYE2161	575584.HMPREF0010_02261	26.437	87	51	1	150	223	525	611	0.046	32
ABAYE2161	575584.HMPREF0010_00210	26.923	52	38	0	22	73	1220	1271	9.5	24.6
ABAYE2161	575584.HMPREF0010_00210	27.273	55	40	0	22	76	645	699	8.1	25
ABAYE2161	575584.HMPREF0010_00028	28.571	266	166	9	8	266	8	256	6.97e-11	58.2
ABAYE2161	575584.HMPREF0010_00165	29.167	72	40	2	194	254	159	230	4.2	25.4
ABAYE2161	575584.HMPREF0010_02033	33.766	77	39	5	144	215	3	72	0.27	28.5
ABAYE2161	575584.HMPREF0010_02090	34.091	44	25	2	160	199	133	176	2.8	26.2
ABAYE2161	575584.HMPREF0010_01012	35.556	45	23	2	80	121	125	166	3.6	25.8
ABAYE2161	575584.HMPREF0010_00210	36.667	30	19	0	223	252	784	813	7.6	25
ABAYE2161	575584.HMPREF0010_02168	36.842	38	24	0	101	138	57	94	0.39	28.9
ABAYE2161	575584.HMPREF0010_03714	37.5	24	15	0	52	75	7	30	6.5	25
ABAYE2161	575584.HMPREF0010_00887	100	297	0	0	1	297	1	297	0	612
ABAYE2178	575584.HMPREF0010_01699	21.348	89	65	3	41	128	165	249	5.6	23.5
ABAYE2178	575584.HMPREF0010_03147	23.478	115	70	3	20	120	123	233	0.069	28.9
ABAYE2178	575584.HMPREF0010_00742	26.786	56	41	0	51	106	220	275	0.58	26.6
ABAYE2178	575584.HMPREF0010_01472	28.571	28	20	0	84	111	588	615	8.7	23.1
ABAYE2178	575584.HMPREF0010_00273	29.412	34	24	0	22	55	300	333	6.1	23.5
ABAYE2178	575584.HMPREF0010_02613	30	40	28	0	64	103	506	545	2.5	24.6
ABAYE2178	575584.HMPREF0010_00184	31.915	47	28	2	64	108	142	186	2.8	24.3
ABAYE2178	575584.HMPREF0010_00255	32.653	49	22	2	54	102	150	187	1	25.4
ABAYE2178	575584.HMPREF0010_01170	35.135	37	23	1	30	66	24	59	2.5	23.1
ABAYE2178	575584.HMPREF0010_01984	38.235	34	19	1	53	86	415	446	8.1	23.1
ABAYE2178	575584.HMPREF0010_01255	38.889	36	20	1	95	128	184	219	2.5	24.6
ABAYE2178	575584.HMPREF0010_02849	41.176	34	19	1	55	87	263	296	4.1	23.9
ABAYE2178	575584.HMPREF0010_00662	47.059	17	9	0	24	40	43	59	6.2	23.5
ABAYE2178	575584.HMPREF0010_00903	98.45	129	2	0	1	129	1	129	2.81e-93	262
ABAYE2192	575584.HMPREF0010_03060	30	60	39	1	217	273	64	123	1.5	26.9
ABAYE2192	575584.HMPREF0010_02972	34	50	32	1	165	214	181	229	9.5	24.6
ABAYE2192	575584.HMPREF0010_01724	37.778	45	23	2	5	49	8	47	7	25
ABAYE2192	575584.HMPREF0010_00617	47.619	21	11	0	269	289	255	275	4.5	25.8
ABAYE2192	575584.HMPREF0010_00868	48.148	27	10	1	101	127	296	318	1.9	26.9
ABAYE2192	575584.HMPREF0010_00917	100	313	0	0	1	313	1	313	0	643
ABAYE2267	575584.HMPREF0010_00989	99.333	150	1	0	1	150	1	150	2.32e-93	274
ABAYE2389	575584.HMPREF0010_00382	25.714	35	26	0	98	132	123	157	5.3	23.9
ABAYE2389	575584.HMPREF0010_02582	26.19	84	39	4	2	71	4	78	8	22.7
ABAYE2389	575584.HMPREF0010_00883	26.531	49	36	0	14	62	274	322	1.2	25.8
ABAYE2389	575584.HMPREF0010_02012	27.027	37	27	0	69	105	55	91	8.9	23.1
ABAYE2389	575584.HMPREF0010_02361	30.435	23	16	0	49	71	12	34	5.9	21.9
ABAYE2389	575584.HMPREF0010_00448	32.203	59	33	3	33	88	100	154	1.7	25
ABAYE2389	575584.HMPREF0010_00787	32.432	37	25	0	100	136	179	215	9.5	22.7
ABAYE2389	575584.HMPREF0010_02212	32.653	49	33	0	53	101	36	84	2.5	24.6
ABAYE2389	575584.HMPREF0010_02974	33.333	27	18	0	29	55	15	41	5.8	23.9
ABAYE2389	575584.HMPREF0010_00185	36	25	16	0	1	25	1	25	8	23.1
ABAYE2389	575584.HMPREF0010_02928	37.143	35	22	0	1	35	4	38	1.9	25
ABAYE2389	575584.HMPREF0010_00153	37.209	43	21	2	1	41	13	51	3.6	24.3
ABAYE2389	575584.HMPREF0010_01402	38.462	26	16	0	95	120	282	307	9.9	23.1
ABAYE2389	575584.HMPREF0010_01836	40.741	27	15	1	34	60	130	155	4.5	23.9
ABAYE2389	575584.HMPREF0010_00357	44.118	34	19	0	85	118	216	249	1.4	25.4
ABAYE2389	575584.HMPREF0010_02941	47.368	19	10	0	1	19	1	19	5.7	23.5
ABAYE2389	575584.HMPREF0010_01099	98.611	144	2	0	1	144	1	144	1.25e-105	294
ABAYE2498	575584.HMPREF0010_01051	24.51	102	54	3	89	183	158	243	0.25	28.5
ABAYE2498	575584.HMPREF0010_01701	25	56	41	1	33	87	58	113	1.2	26.6
ABAYE2498	575584.HMPREF0010_02484	25.316	79	49	2	10	88	190	258	0.069	30.4
ABAYE2498	575584.HMPREF0010_03447	26.471	68	50	0	100	167	29	96	1	26.6
ABAYE2498	575584.HMPREF0010_02233	38.889	36	20	1	151	184	203	238	6.1	24.3
ABAYE2498	575584.HMPREF0010_01494	39.286	28	13	1	15	42	258	281	8	23.9
ABAYE2498	575584.HMPREF0010_01845	52.632	19	9	0	26	44	172	190	2.2	25.8
ABAYE2501	575584.HMPREF0010_00580	24.615	65	40	1	138	193	684	748	7.8	24.6
ABAYE2501	575584.HMPREF0010_02888	25	108	59	5	146	237	93	194	8.8	24.3
ABAYE2501	575584.HMPREF0010_01148	28.571	49	32	1	92	140	162	207	5.8	25
ABAYE2501	575584.HMPREF0010_00918	28.767	73	34	2	22	94	71	125	9.8	24.3
ABAYE2501	575584.HMPREF0010_02957	29.167	48	33	1	40	87	105	151	8.9	24.3
ABAYE2501	575584.HMPREF0010_00625	30.303	33	23	0	165	197	420	452	1	27.3
ABAYE2501	575584.HMPREF0010_00601	31.641	256	147	7	22	254	71	321	3.28e-30	112
ABAYE2501	575584.HMPREF0010_03658	35.897	39	16	2	161	199	85	114	7.7	23.9
ABAYE2501	575584.HMPREF0010_02333	38.889	36	22	0	88	123	101	136	6.9	24.6
ABAYE2501	575584.HMPREF0010_01007	60	15	6	0	106	120	343	357	5.5	25
ABAYE2552	575584.HMPREF0010_01669	23.913	46	35	0	21	66	89	134	1.1	23.5
ABAYE2552	575584.HMPREF0010_02995	30.159	63	42	1	5	65	4	66	0.19	25.8
ABAYE2552	575584.HMPREF0010_03635	30.508	59	39	1	5	61	20	78	0.002	31.6
ABAYE2552	575584.HMPREF0010_01463	31.25	32	22	0	25	56	509	540	9.5	21.2
ABAYE2552	575584.HMPREF0010_03635	32.813	64	41	1	3	64	86	149	0.000258	33.9
ABAYE2552	575584.HMPREF0010_00172	34.286	35	23	0	13	47	55	89	1.2	23.5
ABAYE2552	575584.HMPREF0010_00473	36.364	22	14	0	20	41	29	50	8.1	21.2
ABAYE2552	575584.HMPREF0010_00368	38.462	26	16	0	34	59	140	165	5.3	21.6
ABAYE2552	575584.HMPREF0010_00437	70	10	3	0	26	35	108	117	5.5	21.6
ABAYE2552	575584.HMPREF0010_03636	100	66	0	0	1	66	1	66	1.66e-44	134
ABAYE2590	575584.HMPREF0010_02246	23.077	78	50	2	119	189	290	364	0.31	28.9
ABAYE2590	575584.HMPREF0010_03006	23.214	168	94	4	99	241	192	349	0.000251	38.5
ABAYE2590	575584.HMPREF0010_02036	26.389	72	47	2	86	153	54	123	9	23.9
ABAYE2590	575584.HMPREF0010_02418	29.63	54	31	2	37	90	54	100	7.9	23.9
ABAYE2590	575584.HMPREF0010_03165	30.769	65	37	2	195	259	509	565	1.7	26.6
ABAYE2590	575584.HMPREF0010_02997	32.941	85	43	5	101	184	12	83	2.9	25.4
ABAYE2590	575584.HMPREF0010_00081	34.104	173	103	6	81	245	87	256	3.19e-16	74.3
ABAYE2590	575584.HMPREF0010_03189	37.778	45	24	1	153	197	1	41	6.8	23.5
ABAYE2590	575584.HMPREF0010_01434	39.286	28	17	0	118	145	448	475	2.1	26.6
ABAYE2590	575584.HMPREF0010_02881	39.286	28	17	0	226	253	295	322	2.2	26.2
ABAYE2590	575584.HMPREF0010_00431	45.455	22	12	0	120	141	81	102	6.1	24.6
ABAYE2590	575584.HMPREF0010_00697	73.333	15	4	0	166	180	109	123	7.7	23.9
ABAYE2590	575584.HMPREF0010_03145	100	259	0	0	1	259	3	261	0	531
ABAYE2663	575584.HMPREF0010_02272	24.719	89	57	1	649	737	3	81	2.1	28.5
ABAYE2663	575584.HMPREF0010_02681	27.692	130	82	5	156	281	520	641	0.23	32
ABAYE2663	575584.HMPREF0010_02074	28.333	180	103	8	105	281	62	218	8.63e-07	48.5
ABAYE2663	575584.HMPREF0010_01337	29.688	64	42	2	17	77	6	69	2.6	28.5
ABAYE2663	575584.HMPREF0010_02272	30	60	38	1	775	834	47	102	0.054	33.5
ABAYE2663	575584.HMPREF0010_02077	30.556	108	61	4	149	249	227	327	0.008	36.2
ABAYE2663	575584.HMPREF0010_02272	30.682	88	48	3	918	1005	9	83	0.052	33.5
ABAYE2663	575584.HMPREF0010_00084	31.034	58	32	3	271	324	33	86	7.2	26.9
ABAYE2663	575584.HMPREF0010_02272	31.746	63	42	1	623	685	38	99	0.000208	41.2
ABAYE2663	575584.HMPREF0010_03174	32.558	43	28	1	614	656	31	72	9.7	26.6
ABAYE2663	575584.HMPREF0010_02272	34.884	43	28	0	1026	1068	55	97	0.002	38.1
ABAYE2663	575584.HMPREF0010_02036	35.714	98	48	5	137	229	84	171	0.003	37
ABAYE2663	575584.HMPREF0010_03647	35.897	39	24	1	477	515	99	136	4.2	27.3
ABAYE2663	575584.HMPREF0010_03663	36.508	63	37	2	160	222	193	252	0.88	30
ABAYE2663	575584.HMPREF0010_02272	36.735	49	31	0	833	881	49	97	0.002	38.1
ABAYE2663	575584.HMPREF0010_01322	38.636	44	22	2	881	920	82	124	1.6	28.1
ABAYE2663	575584.HMPREF0010_00682	39.474	38	21	1	388	425	347	382	1.5	29.3
ABAYE2663	575584.HMPREF0010_02272	43.478	46	26	0	901	946	52	97	0.000458	40
ABAYE2663	575584.HMPREF0010_02272	44.186	43	24	0	578	620	55	97	0.00022	41.2
ABAYE2663	575584.HMPREF0010_00367	57.692	26	10	1	719	744	11	35	5.8	26.6
ABAYE2663	575584.HMPREF0010_02962	99.533	1071	5	0	1	1071	1	1071	0	2154
ABAYE2668	575584.HMPREF0010_01815	22.302	139	77	4	75	206	120	234	1.6	26.2
ABAYE2668	575584.HMPREF0010_02086	25.301	83	52	4	86	167	17	90	4.1	25
ABAYE2668	575584.HMPREF0010_02233	34.043	47	19	2	49	87	28	70	4	25.4
ABAYE2668	575584.HMPREF0010_00066	55.556	18	8	0	198	215	2	19	8.7	23.1
ABAYE2668	575584.HMPREF0010_02957	100	235	0	0	1	235	1	235	6.85e-174	474
ABAYE2700	575584.HMPREF0010_03380	21.774	124	74	4	64	180	321	428	3.9	25
ABAYE2700	575584.HMPREF0010_01920	23.81	42	32	0	111	152	84	125	5.4	24.6
ABAYE2700	575584.HMPREF0010_03601	25.581	43	32	0	61	103	2	44	2	25.8
ABAYE2700	575584.HMPREF0010_02582	26.667	105	46	3	5	109	4	77	1.2	26.2
ABAYE2700	575584.HMPREF0010_02915	28.947	38	27	0	95	132	283	320	1.4	26.6
ABAYE2700	575584.HMPREF0010_00275	29.825	57	36	1	154	210	14	66	4	23.9
ABAYE2700	575584.HMPREF0010_02596	31.707	41	28	0	6	46	4	44	2	26.2
ABAYE2700	575584.HMPREF0010_00693	33.333	78	50	1	1	78	1	76	5.37e-10	51.2
ABAYE2700	575584.HMPREF0010_02119	34.091	44	18	2	60	95	71	111	5.4	24.6
ABAYE2700	575584.HMPREF0010_01099	34.615	52	26	2	4	55	1	44	4.6	24.3
ABAYE2700	575584.HMPREF0010_00452	36.585	41	24	1	4	42	8	48	5	24.3
ABAYE2700	575584.HMPREF0010_03017	42.308	26	15	0	182	207	5	30	4.4	25
ABAYE2700	575584.HMPREF0010_03013	48.148	27	11	1	4	27	1	27	0.12	28.9
ABAYE2700	575584.HMPREF0010_02941	55	20	9	0	4	23	1	20	0.95	26.6
ABAYE2700	575584.HMPREF0010_02928	100	229	0	0	1	229	1	229	2.42e-171	467
ABAYE2763	575584.HMPREF0010_03350	21.233	146	88	4	194	319	29	167	7.1	25
ABAYE2763	575584.HMPREF0010_03490	28.571	42	25	1	182	218	52	93	1.9	26.2
ABAYE2763	575584.HMPREF0010_01565	99.725	363	1	0	1	363	1	363	0	753
ABAYE2793	575584.HMPREF0010_01889	21.818	55	43	0	57	111	181	235	9.8	25.4
ABAYE2793	575584.HMPREF0010_00336	27.451	51	37	0	45	95	25	75	2.3	26.6
ABAYE2793	575584.HMPREF0010_00812	28.261	46	30	1	101	143	390	435	9.1	25.4
ABAYE2793	575584.HMPREF0010_02095	31.034	29	20	0	428	456	193	221	3.3	26.6
ABAYE2793	575584.HMPREF0010_02363	31.325	83	39	4	2	74	5	79	0.075	32
ABAYE2793	575584.HMPREF0010_00477	31.429	35	24	0	231	265	241	275	9.2	25.4
ABAYE2793	575584.HMPREF0010_01257	31.579	38	26	0	286	323	250	287	3.4	26.6
ABAYE2793	575584.HMPREF0010_02275	34.043	47	30	1	237	283	596	641	5.9	26.2
ABAYE2793	575584.HMPREF0010_00340	34.884	43	26	1	266	306	45	87	1.1	27.7
ABAYE2793	575584.HMPREF0010_02539	36	25	16	0	221	245	105	129	8.2	25
ABAYE2793	575584.HMPREF0010_01535	91.06	481	42	1	1	481	1	480	0	892
ABAYE2812	575584.HMPREF0010_02794	20.408	147	76	4	36	176	52	163	0.041	33.9
ABAYE2812	575584.HMPREF0010_00772	20.455	396	235	17	412	754	493	861	0.029	34.3
ABAYE2812	575584.HMPREF0010_03171	21.008	238	158	8	527	754	487	704	0.076	33.1
ABAYE2812	575584.HMPREF0010_01885	21.693	189	123	6	553	727	101	278	0.87	29.3
ABAYE2812	575584.HMPREF0010_03242	21.725	626	389	21	153	750	138	690	2.99e-06	47.4
ABAYE2812	575584.HMPREF0010_02968	21.898	411	239	18	142	502	128	506	6.54e-06	46.2
ABAYE2812	575584.HMPREF0010_00409	23.78	328	192	13	436	754	420	698	0.000353	40.4
ABAYE2812	575584.HMPREF0010_00652	23.973	146	79	6	142	282	145	263	0.011	35.8
ABAYE2812	575584.HMPREF0010_02747	24.02	204	108	7	523	725	429	586	4.9	26.9
ABAYE2812	575584.HMPREF0010_03171	24.581	179	109	8	2	176	4	160	0.004	37.4
ABAYE2812	575584.HMPREF0010_03509	24.742	194	110	8	7	187	11	181	2.61e-06	47.4
ABAYE2812	575584.HMPREF0010_02730	24.878	205	110	10	5	204	3	168	2.9e-05	43.9
ABAYE2812	575584.HMPREF0010_00727	25.764	229	129	10	4	226	26	219	3.19e-08	53.5
ABAYE2812	575584.HMPREF0010_01753	25.946	185	106	6	3	181	8	167	2.23e-06	47.8
ABAYE2812	575584.HMPREF0010_00269	26.087	138	66	6	55	184	72	181	3	27.7
ABAYE2812	575584.HMPREF0010_03239	27.273	77	50	1	24	100	184	254	3.9	27.3
ABAYE2812	575584.HMPREF0010_02747	28.571	161	96	6	37	192	31	177	1.1e-09	58.2
ABAYE2812	575584.HMPREF0010_00262	28.571	49	28	1	696	737	681	729	5.9	26.9
ABAYE2812	575584.HMPREF0010_01780	28.846	52	37	0	609	660	209	260	3.2	27.3
ABAYE2812	575584.HMPREF0010_00772	29.282	181	90	8	18	182	1	159	1.71e-07	51.2
ABAYE2812	575584.HMPREF0010_03493	29.688	192	87	9	69	257	96	242	1.07e-07	52
ABAYE2812	575584.HMPREF0010_00409	30.256	195	94	10	7	187	3	169	1.82e-06	47.8
ABAYE2812	575584.HMPREF0010_00262	30.645	186	108	6	2	186	17	182	0.03	34.3
ABAYE2812	575584.HMPREF0010_02301	33.333	63	37	2	151	210	193	253	0.083	32.7
ABAYE2812	575584.HMPREF0010_02325	34.434	212	109	12	29	228	48	241	1.43e-11	64.7
ABAYE2812	575584.HMPREF0010_02730	39.535	43	26	0	523	565	486	528	0.37	30.8
ABAYE2812	575584.HMPREF0010_01517	99.735	754	2	0	1	754	1	754	0	1538
ABAYE2829	575584.HMPREF0010_00831	25.49	51	36	1	114	162	560	610	6.1	25.8
ABAYE2829	575584.HMPREF0010_02542	27.941	136	76	7	259	380	849	976	5.4	25.8
ABAYE2829	575584.HMPREF0010_02856	28.571	77	44	3	8	77	296	368	7.4	25.4
ABAYE2829	575584.HMPREF0010_02865	30.769	39	27	0	146	184	136	174	9.2	25
ABAYE2829	575584.HMPREF0010_02043	32.727	55	24	3	243	295	35	78	6.6	24.6
ABAYE2829	575584.HMPREF0010_00916	35.135	37	23	1	289	324	4	40	9.7	24.6
ABAYE2829	575584.HMPREF0010_02152	36.667	30	19	0	325	354	1191	1220	6.6	25.4
ABAYE2829	575584.HMPREF0010_00248	48.148	27	14	0	180	206	522	548	4.6	26.2
ABAYE2829	575584.HMPREF0010_01499	98.425	381	6	0	1	381	1	381	0	767
ABAYE2921	575584.HMPREF0010_00612	26.923	78	56	1	10	86	72	149	0.23	27.7
ABAYE2921	575584.HMPREF0010_01571	30.233	43	28	2	39	79	53	95	0.11	28.5
ABAYE2921	575584.HMPREF0010_03391	34.091	44	28	1	23	66	160	202	0.48	26.6
ABAYE2921	575584.HMPREF0010_02833	34.545	55	33	2	24	75	96	150	8.9	22.7
ABAYE2921	575584.HMPREF0010_00878	34.615	26	17	0	68	93	28	53	3.9	22.7
ABAYE2921	575584.HMPREF0010_00408	36.111	36	17	2	61	90	152	187	6.2	23.5
ABAYE2921	575584.HMPREF0010_03525	47.826	23	10	1	53	75	380	400	0.2	27.7
ABAYE2921	575584.HMPREF0010_03654	57.895	19	7	1	3	20	4	22	2.5	23.9
ABAYE2921	575584.HMPREF0010_00904	69.231	13	4	0	10	22	262	274	7.7	23.1
ABAYE2921	575584.HMPREF0010_01388	100	132	0	0	1	132	1	132	3.53e-96	269
ABAYE2931	575584.HMPREF0010_00031	23.81	84	48	2	108	175	172	255	0.016	32.3
ABAYE2931	575584.HMPREF0010_02828	27.692	65	38	2	9	73	8	63	1.9	25.8
ABAYE2931	575584.HMPREF0010_01821	28.235	85	42	2	12	77	14	98	3.8	24.6
ABAYE2931	575584.HMPREF0010_02175	29.73	37	26	0	135	171	42	78	3.4	25
ABAYE2931	575584.HMPREF0010_03124	34.783	46	29	1	128	172	181	226	2.8	25.8
ABAYE2931	575584.HMPREF0010_02142	35.238	105	68	0	111	215	81	185	1.05e-15	69.3
ABAYE2931	575584.HMPREF0010_03704	35.514	107	69	0	107	213	51	157	1.09e-15	68.6
ABAYE2931	575584.HMPREF0010_01571	35.897	78	44	2	141	212	181	258	6.51e-05	39.7
ABAYE2931	575584.HMPREF0010_01942	36.842	38	18	1	120	151	3	40	5.4	24.6
ABAYE2931	575584.HMPREF0010_01116	41.86	86	50	0	128	213	169	254	1.04e-19	81.3
ABAYE2931	575584.HMPREF0010_00420	42.105	19	11	0	9	27	40	58	8.7	23.9
ABAYE2931	575584.HMPREF0010_03158	44.66	103	57	0	111	213	367	469	1.16e-20	86.3
ABAYE2931	575584.HMPREF0010_00930	44.828	29	15	1	17	44	212	240	8.5	24.3
ABAYE2931	575584.HMPREF0010_02782	45.455	110	59	1	105	213	226	335	8.98e-21	85.9
ABAYE2931	575584.HMPREF0010_01378	100	217	0	0	1	217	1	217	7.8e-158	432
ABAYE2974	575584.HMPREF0010_01641	22.685	216	114	8	111	323	617	782	8.1	25.4
ABAYE2974	575584.HMPREF0010_02436	23.853	109	76	3	27	128	9	117	8.7	25
ABAYE2974	575584.HMPREF0010_03706	26.744	86	59	2	114	199	245	326	0.18	30.4
ABAYE2974	575584.HMPREF0010_03000	27.451	51	37	0	71	121	345	395	0.9	28.1
ABAYE2974	575584.HMPREF0010_00073	27.451	51	36	1	70	120	44	93	6.1	25.4
ABAYE2974	575584.HMPREF0010_01069	27.5	40	29	0	183	222	37	76	3	25.8
ABAYE2974	575584.HMPREF0010_01506	31.429	35	24	0	226	260	476	510	2.2	26.9
ABAYE2974	575584.HMPREF0010_00234	32.5	40	23	1	8	47	69	104	8.6	25
ABAYE2974	575584.HMPREF0010_01119	33.333	33	20	1	141	171	265	297	4.6	25.8
ABAYE2974	575584.HMPREF0010_01508	37.838	37	22	1	206	241	330	366	3.5	26.6
ABAYE2974	575584.HMPREF0010_03464	44	25	14	0	11	35	13	37	2.7	26.2
ABAYE2974	575584.HMPREF0010_02272	45.455	22	12	0	7	28	19	40	1	27.7
ABAYE2974	575584.HMPREF0010_01337	100	385	0	0	1	385	1	385	0	794
ABAYE2978	575584.HMPREF0010_03234	20.8	125	86	3	38	162	81	192	2.8	25
ABAYE2978	575584.HMPREF0010_03171	23.232	99	70	2	36	130	416	512	4.5	24.6
ABAYE2978	575584.HMPREF0010_02371	25.641	39	29	0	90	128	34	72	6.6	23.1
ABAYE2978	575584.HMPREF0010_03002	27.5	40	25	1	3	42	199	234	9.6	23.5
ABAYE2978	575584.HMPREF0010_03219	31.429	35	24	0	108	142	295	329	9.7	23.9
ABAYE2978	575584.HMPREF0010_02513	31.579	57	37	1	109	163	314	370	0.26	28.5
ABAYE2978	575584.HMPREF0010_01419	39.286	28	13	1	60	87	268	291	8.4	23.9
ABAYE2978	575584.HMPREF0010_03321	40	25	15	0	41	65	188	212	6.3	24.3
ABAYE2978	575584.HMPREF0010_00007	40.741	27	16	0	100	126	18	44	3.1	24.6
ABAYE2978	575584.HMPREF0010_03159	40.741	27	16	0	128	154	225	251	7.2	23.9
ABAYE2978	575584.HMPREF0010_00212	42.105	19	11	0	34	52	755	773	7.5	24.3
ABAYE2978	575584.HMPREF0010_02690	42.424	33	16	1	109	141	405	434	7.8	23.9
ABAYE2978	575584.HMPREF0010_01333	99.479	192	1	0	1	192	1	192	3.44e-143	393
ABAYE2990	575584.HMPREF0010_02810	20.833	144	97	4	6	147	42	170	0.004	33.1
ABAYE2990	575584.HMPREF0010_02962	27.381	84	49	3	72	144	604	686	5.1	24.3
ABAYE2990	575584.HMPREF0010_03030	27.907	43	31	0	73	115	85	127	7.8	23.1
ABAYE2990	575584.HMPREF0010_02012	28.409	88	50	4	53	138	104	180	7.6	23.5
ABAYE2990	575584.HMPREF0010_01930	28.889	90	60	3	40	128	76	162	3.5	24.6
ABAYE2990	575584.HMPREF0010_02412	31.481	54	35	2	37	89	51	103	7.2	23.5
ABAYE2990	575584.HMPREF0010_01516	33.333	42	28	0	10	51	1	42	9.6	23.1
ABAYE2990	575584.HMPREF0010_03174	34.783	46	29	1	108	153	57	101	0.002	34.3
ABAYE2990	575584.HMPREF0010_03032	36.364	33	21	0	30	62	270	302	3.5	24.6
ABAYE2990	575584.HMPREF0010_02962	36.667	30	19	0	91	120	561	590	8	23.5
ABAYE2990	575584.HMPREF0010_02962	38.636	44	22	2	82	124	881	920	0.25	28.1
ABAYE2990	575584.HMPREF0010_02272	40.816	49	24	2	107	155	54	97	0.007	32.7
ABAYE2990	575584.HMPREF0010_03553	41.379	29	17	0	14	42	206	234	1.9	25.4
ABAYE2990	575584.HMPREF0010_02449	45.833	24	13	0	43	66	13	36	1	26.2
ABAYE2990	575584.HMPREF0010_00382	47.826	23	12	0	125	147	456	478	0.64	26.9
ABAYE2990	575584.HMPREF0010_01322	100	157	0	0	1	157	1	157	7.04e-114	316
ABAYE3028	575584.HMPREF0010_00478	25.455	55	32	1	163	217	393	438	2.2	26.6
ABAYE3028	575584.HMPREF0010_02889	26.087	69	46	2	4	67	18	86	1.3	26.9
ABAYE3028	575584.HMPREF0010_01975	30.882	68	40	2	9	69	17	84	0.17	30
ABAYE3028	575584.HMPREF0010_03358	30.952	42	29	0	4	45	11	52	5.9	25
ABAYE3028	575584.HMPREF0010_01054	31.429	35	24	0	13	47	203	237	5.1	25
ABAYE3028	575584.HMPREF0010_02070	32.143	56	35	1	1	56	4	56	2	26.6
ABAYE3028	575584.HMPREF0010_02032	36.538	52	28	2	4	54	3	50	0.033	32.3
ABAYE3028	575584.HMPREF0010_00953	37.838	37	23	0	182	218	26	62	5.7	23.9
ABAYE3028	575584.HMPREF0010_01513	38.889	36	19	1	4	36	2	37	5.5	25.4
ABAYE3028	575584.HMPREF0010_00355	40	25	15	0	245	269	285	309	3.5	25.8
ABAYE3028	575584.HMPREF0010_02119	40.741	27	16	0	189	215	275	301	1	27.3
ABAYE3028	575584.HMPREF0010_01785	41.026	39	21	1	171	207	62	100	7	24.6
ABAYE3028	575584.HMPREF0010_01698	43.59	39	18	1	4	38	6	44	0.67	28.1
ABAYE3028	575584.HMPREF0010_01404	44.444	27	15	0	1	27	1	27	4.4	25.4
ABAYE3028	575584.HMPREF0010_00617	44.828	29	15	1	11	38	39	67	0.19	30
ABAYE3028	575584.HMPREF0010_02333	50	22	11	0	4	25	5	26	0.87	27.7
ABAYE3028	575584.HMPREF0010_01284	97.586	290	7	0	1	290	1	290	0	592
ABAYE3030	575584.HMPREF0010_02049	22.628	137	106	0	31	167	59	195	3.4	24.6
ABAYE3030	575584.HMPREF0010_02049	24.324	148	98	4	31	171	4	144	5.2	23.9
ABAYE3030	575584.HMPREF0010_03124	27.66	94	60	4	63	152	658	747	7.4	23.9
ABAYE3030	575584.HMPREF0010_02867	27.66	47	34	0	30	76	205	251	8.4	23.5
ABAYE3030	575584.HMPREF0010_03188	30.882	68	40	1	96	163	51	111	0.048	29.6
ABAYE3030	575584.HMPREF0010_00512	32.609	46	30	1	116	161	114	158	1.3	26.2
ABAYE3030	575584.HMPREF0010_02579	36.486	74	36	2	30	103	156	218	2.6	25
ABAYE3030	575584.HMPREF0010_01282	97.661	171	4	0	1	171	1	171	1.01e-109	306
ABAYE3123	575584.HMPREF0010_02515	27.907	86	46	3	128	210	44	116	0.47	29.3
ABAYE3123	575584.HMPREF0010_01491	30.952	42	29	0	130	171	156	197	1.6	28.1
ABAYE3123	575584.HMPREF0010_00237	34.146	41	27	0	136	176	151	191	7.1	26.2
ABAYE3123	575584.HMPREF0010_02624	34.545	55	35	1	588	641	116	170	1.4	28.5
ABAYE3123	575584.HMPREF0010_03384	46.429	28	15	0	3	30	723	750	3.6	27.3
ABAYE3123	575584.HMPREF0010_01198	99.22	641	5	0	1	641	1	641	0	1301
ABAYE3126	575584.HMPREF0010_03527	25.926	54	38	1	281	334	25	76	1.9	26.6
ABAYE3126	575584.HMPREF0010_00444	26.087	46	34	0	294	339	90	135	7.7	25.4
ABAYE3126	575584.HMPREF0010_03545	27.473	91	54	4	303	384	258	345	1.3	27.7
ABAYE3126	575584.HMPREF0010_01570	28.169	71	49	2	209	278	228	297	8.5	25.4
ABAYE3126	575584.HMPREF0010_01496	30.208	96	60	4	15	104	39	133	1.6	27.3
ABAYE3126	575584.HMPREF0010_00982	32.432	37	25	0	68	104	1115	1151	3	26.9
ABAYE3126	575584.HMPREF0010_00709	38.554	83	38	6	4	80	12	87	2.1	27.3
ABAYE3126	575584.HMPREF0010_00569	41.935	31	18	0	202	232	122	152	6.6	25.4
ABAYE3126	575584.HMPREF0010_01195	76.79	405	84	3	2	405	3	398	0	621
ABAYE3245	575584.HMPREF0010_00790	27.119	59	29	1	120	164	179	237	9.3	23.5
ABAYE3245	575584.HMPREF0010_02067	29.508	61	31	2	102	162	1236	1284	8.6	23.9
ABAYE3245	575584.HMPREF0010_03427	30.159	63	34	2	103	155	132	194	1.5	25.8
ABAYE3245	575584.HMPREF0010_02067	30.667	75	39	3	89	162	1136	1198	6	24.3
ABAYE3245	575584.HMPREF0010_02067	32.787	61	29	2	102	162	1064	1112	5.8	24.3
ABAYE3245	575584.HMPREF0010_03139	50	20	10	0	59	78	295	314	4.1	24.6
ABAYE3245	575584.HMPREF0010_01530	54.167	24	9	1	2	25	142	163	4	24.6
ABAYE3245	575584.HMPREF0010_01710	99.408	169	1	0	1	169	1	169	1.82e-121	336
ABAYE3260	575584.HMPREF0010_00451	24.742	97	42	3	120	216	470	535	8.6	25
ABAYE3260	575584.HMPREF0010_02775	25	76	35	3	255	308	677	752	2.2	26.9
ABAYE3260	575584.HMPREF0010_01816	25.806	155	77	9	241	379	80	212	0.39	29.3
ABAYE3260	575584.HMPREF0010_02775	27.273	44	32	0	270	313	209	252	9.7	25
ABAYE3260	575584.HMPREF0010_01485	27.586	87	52	3	42	119	181	265	7.4	25.4
ABAYE3260	575584.HMPREF0010_02775	30.612	49	34	0	297	345	195	243	3.1	26.6
ABAYE3260	575584.HMPREF0010_00451	37.037	27	17	0	284	310	243	269	3	26.6
ABAYE3260	575584.HMPREF0010_00451	37.5	24	15	0	286	309	753	776	6.3	25.4
ABAYE3260	575584.HMPREF0010_02324	37.5	32	20	0	208	239	53	84	3.5	26.2
ABAYE3260	575584.HMPREF0010_00917	37.778	45	23	2	8	47	5	49	8.7	25
ABAYE3260	575584.HMPREF0010_02929	38.636	44	15	2	80	121	41	74	2.1	25.4
ABAYE3260	575584.HMPREF0010_00593	39.394	33	19	1	1	33	1	32	1.3	27.7
ABAYE3260	575584.HMPREF0010_02775	40	35	17	1	270	304	283	313	9.2	25
ABAYE3260	575584.HMPREF0010_01181	40.625	32	18	1	164	194	42	73	0.25	29.6
ABAYE3260	575584.HMPREF0010_02775	40.909	22	13	0	111	132	225	246	8.1	25.4
ABAYE3260	575584.HMPREF0010_00728	41.176	34	18	1	303	336	135	166	0.41	28.9
ABAYE3260	575584.HMPREF0010_03217	42.105	38	20	1	111	148	446	481	4.6	26.2
ABAYE3260	575584.HMPREF0010_03757	46.875	32	17	0	329	360	55	86	0.4	28.5
ABAYE3260	575584.HMPREF0010_00451	52.632	19	9	0	111	129	516	534	4.3	26.2
ABAYE3260	575584.HMPREF0010_01724	99.738	381	1	0	1	381	1	381	0	763
ABAYE3265	575584.HMPREF0010_01913	21.277	94	65	3	81	165	42	135	9.7	24.3
ABAYE3265	575584.HMPREF0010_02259	24.59	61	43	2	116	174	93	152	6.3	24.6
ABAYE3265	575584.HMPREF0010_03154	26.087	46	34	0	24	69	108	153	0.57	28.1
ABAYE3265	575584.HMPREF0010_00139	27.586	116	63	7	16	111	45	159	8.8	23.9
ABAYE3265	575584.HMPREF0010_01280	31.429	35	22	1	7	39	3	37	0.61	25.8
ABAYE3265	575584.HMPREF0010_02012	37.037	27	17	0	40	66	215	241	9.1	24.3
ABAYE3265	575584.HMPREF0010_03677	42.857	28	16	0	128	155	148	175	4	25
ABAYE3265	575584.HMPREF0010_01975	43.75	32	14	1	5	32	11	42	3.1	25.8
ABAYE3265	575584.HMPREF0010_01729	99.624	266	1	0	1	266	1	266	0	544
ABAYE3267	575584.HMPREF0010_00502	25	96	52	4	15	110	37	112	7.9	23.1
ABAYE3267	575584.HMPREF0010_01830	26.506	83	48	1	48	117	483	565	1.6	25.4
ABAYE3267	575584.HMPREF0010_02721	27.273	33	24	0	80	112	51	83	3.3	24.3
ABAYE3267	575584.HMPREF0010_02202	28.571	49	31	1	90	138	414	458	9.4	23.1
ABAYE3267	575584.HMPREF0010_01700	30.159	63	37	4	25	81	327	388	6.7	23.5
ABAYE3267	575584.HMPREF0010_00243	34.286	35	22	1	16	49	207	241	3.9	24.3
ABAYE3267	575584.HMPREF0010_00386	37.209	43	22	1	50	92	74	111	2.2	24.6
ABAYE3267	575584.HMPREF0010_01731	100	143	0	0	1	143	1	143	6.09e-104	290
ABAYE3290	575584.HMPREF0010_00727	18.152	303	206	9	300	563	272	571	6.6	26.6
ABAYE3290	575584.HMPREF0010_03493	23.253	744	490	24	28	743	46	736	3.7e-36	142
ABAYE3290	575584.HMPREF0010_02794	24.402	209	122	8	1	191	1	191	2.68e-06	47.4
ABAYE3290	575584.HMPREF0010_02794	24.667	300	203	10	432	717	390	680	2.31e-10	60.5
ABAYE3290	575584.HMPREF0010_00652	24.7	749	455	31	13	718	25	707	5.6e-31	126
ABAYE3290	575584.HMPREF0010_00269	24.778	787	477	31	3	743	1	718	6.44e-31	125
ABAYE3290	575584.HMPREF0010_00709	25.162	771	467	30	13	743	21	721	3.1e-33	133
ABAYE3290	575584.HMPREF0010_00772	25.61	164	99	6	21	167	1	158	1.8	28.5
ABAYE3290	575584.HMPREF0010_03242	25.741	742	472	20	21	743	15	696	2.21e-51	187
ABAYE3290	575584.HMPREF0010_01517	25.946	185	106	6	8	167	3	181	1.63e-06	48.1
ABAYE3290	575584.HMPREF0010_02325	26.136	176	105	7	26	182	45	214	0.005	37
ABAYE3290	575584.HMPREF0010_00262	26.144	153	94	7	438	578	433	578	0.004	37
ABAYE3290	575584.HMPREF0010_03509	26.329	771	474	27	6	743	9	718	4.41e-45	169
ABAYE3290	575584.HMPREF0010_02301	26.463	752	454	32	28	743	78	766	6.8e-30	123
ABAYE3290	575584.HMPREF0010_01179	26.804	97	45	3	166	254	101	179	2.6	27.7
ABAYE3290	575584.HMPREF0010_02968	26.974	760	473	29	7	743	4	704	1.6e-54	196
ABAYE3290	575584.HMPREF0010_02730	27.011	174	86	7	8	165	5	153	0.000168	41.6
ABAYE3290	575584.HMPREF0010_02135	27.027	37	27	0	129	165	139	175	4	27.3
ABAYE3290	575584.HMPREF0010_00727	27.717	184	104	11	4	169	18	190	0.001	39.3
ABAYE3290	575584.HMPREF0010_02747	28.481	158	101	5	40	189	34	187	1.87e-10	60.8
ABAYE3290	575584.HMPREF0010_00409	28.571	728	455	18	7	723	3	676	1.06e-75	255
ABAYE3290	575584.HMPREF0010_00772	29.348	92	38	4	534	599	616	706	0.67	30
ABAYE3290	575584.HMPREF0010_01288	38.235	34	21	0	161	194	278	311	9.9	25.8
ABAYE3290	575584.HMPREF0010_00087	41.176	51	21	3	679	720	324	374	3.6	27.3
ABAYE3290	575584.HMPREF0010_01753	99.731	743	2	0	1	743	1	743	0	1531
ABAYE3358	575584.HMPREF0010_03251	25.641	78	45	2	98	162	418	495	2.3	25.8
ABAYE3358	575584.HMPREF0010_02841	27.869	61	33	4	115	171	28	81	2	25.4
ABAYE3358	575584.HMPREF0010_01378	28.235	85	42	2	14	98	12	77	3.5	24.6
ABAYE3358	575584.HMPREF0010_03468	29.508	61	35	2	110	162	434	494	4.3	25
ABAYE3358	575584.HMPREF0010_00196	32.075	53	31	1	45	92	48	100	5.8	24.3
ABAYE3358	575584.HMPREF0010_00504	35.294	34	22	0	94	127	58	91	5.3	24.3
ABAYE3358	575584.HMPREF0010_01352	39.286	28	17	0	159	186	57	84	1.6	26.2
ABAYE3358	575584.HMPREF0010_02039	41.026	39	19	2	56	93	1715	1750	8.2	23.9
ABAYE3358	575584.HMPREF0010_03447	45.455	22	12	0	160	181	136	157	3.1	25
ABAYE3358	575584.HMPREF0010_03143	62.5	16	6	0	115	130	424	439	6.2	24.3
ABAYE3358	575584.HMPREF0010_01821	100	196	0	0	1	196	1	196	4.62e-149	408
ABAYE3468	575584.HMPREF0010_00968	20.588	68	54	0	145	212	15	82	0.43	28.5
ABAYE3468	575584.HMPREF0010_02024	24.038	104	70	4	144	239	217	319	0.51	28.9
ABAYE3468	575584.HMPREF0010_03220	33.824	68	38	2	130	190	1205	1272	0.23	30
ABAYE3468	575584.HMPREF0010_00771	34.783	46	28	1	260	303	520	565	0.7	28.5
ABAYE3468	575584.HMPREF0010_02101	38.71	31	19	0	206	236	152	182	6.9	25
ABAYE3468	575584.HMPREF0010_03509	42.308	26	15	0	225	250	648	673	2.9	26.6
ABAYE3468	575584.HMPREF0010_01565	69.231	13	4	0	1	13	6	18	6.5	25
ABAYE3478	575584.HMPREF0010_03165	25	72	50	1	2	73	587	654	7.7	25.4
ABAYE3478	575584.HMPREF0010_00873	25.51	98	68	2	64	156	735	832	9.5	25
ABAYE3478	575584.HMPREF0010_00210	30	50	34	1	224	272	1241	1290	4	26.2
ABAYE3478	575584.HMPREF0010_01937	39.648	227	128	3	155	379	81	300	1.5e-48	163
ABAYE3478	575584.HMPREF0010_01936	99.736	379	1	0	1	379	1	379	0	780
ABAYE3482	575584.HMPREF0010_03516	24.503	151	82	5	16	165	3	122	3.5	25
ABAYE3482	575584.HMPREF0010_02352	25.862	116	74	5	94	206	197	303	0.059	30.4
ABAYE3482	575584.HMPREF0010_02011	27.451	51	32	1	146	196	46	91	6.4	24.3
ABAYE3482	575584.HMPREF0010_00270	27.612	134	80	7	77	206	196	316	0.002	35
ABAYE3482	575584.HMPREF0010_00508	28.571	42	29	1	73	113	160	201	8.7	23.9
ABAYE3482	575584.HMPREF0010_01564	29.231	65	35	1	62	115	309	373	2.9	25.4
ABAYE3482	575584.HMPREF0010_00470	32	25	17	0	21	45	198	222	7.4	24.3
ABAYE3482	575584.HMPREF0010_02575	35.088	57	32	3	74	127	198	252	4.5	24.6
ABAYE3482	575584.HMPREF0010_00625	39.474	38	15	1	9	38	174	211	0.15	29.3
ABAYE3482	575584.HMPREF0010_02166	41.509	53	30	1	133	184	152	204	0.000779	36.2
ABAYE3482	575584.HMPREF0010_02938	43.333	30	12	2	147	176	165	189	3.5	25.4
ABAYE3482	575584.HMPREF0010_01940	91.866	209	14	1	1	206	1	209	4.67e-140	386
ABAYE3490	575584.HMPREF0010_02488	26.667	45	33	0	78	122	24	68	9.6	22.7
ABAYE3490	575584.HMPREF0010_02325	29.091	55	36	1	59	113	176	227	9.7	22.7
ABAYE3490	575584.HMPREF0010_02770	30.303	33	23	0	17	49	332	364	7.6	23.1
ABAYE3490	575584.HMPREF0010_02571	30.357	56	35	1	30	81	319	374	9.2	22.7
ABAYE3490	575584.HMPREF0010_03706	32	75	42	3	51	123	365	432	7.8	23.1
ABAYE3490	575584.HMPREF0010_00677	33.333	45	29	1	44	88	135	178	4.5	23.5
ABAYE3490	575584.HMPREF0010_02146	33.333	18	12	0	89	106	107	124	5.1	23.5
ABAYE3490	575584.HMPREF0010_01526	33.333	45	25	1	5	44	387	431	10	22.7
ABAYE3490	575584.HMPREF0010_00427	35.088	57	25	2	69	120	197	246	8.3	22.7
ABAYE3490	575584.HMPREF0010_00616	35.556	45	24	1	5	44	386	430	4.3	23.9
ABAYE3490	575584.HMPREF0010_02189	38.889	36	22	0	80	115	19	54	2	24.6
ABAYE3490	575584.HMPREF0010_02069	44.444	27	15	0	92	118	45	71	0.93	25.8
ABAYE3490	575584.HMPREF0010_01321	47.059	17	9	0	18	34	51	67	1.1	24.6
ABAYE3490	575584.HMPREF0010_01948	100	123	0	0	1	123	1	123	7.18e-79	225
ABAYE3531	575584.HMPREF0010_02009	21.053	57	43	1	167	221	131	187	1.9	27.3
ABAYE3531	575584.HMPREF0010_02749	23.167	341	222	11	34	348	68	394	0.003	35.8
ABAYE3531	575584.HMPREF0010_02900	25	140	79	7	58	184	366	492	0.43	29.3
ABAYE3531	575584.HMPREF0010_02037	25.397	126	82	3	32	148	26	148	0.005	35
ABAYE3531	575584.HMPREF0010_00483	28.814	59	41	1	74	131	62	120	9.7	24.6
ABAYE3531	575584.HMPREF0010_00439	28.814	59	41	1	74	131	62	120	9.7	24.6
ABAYE3531	575584.HMPREF0010_02829	29.814	161	105	5	33	191	29	183	2.75e-13	67.4
ABAYE3531	575584.HMPREF0010_00414	30.058	173	108	7	39	203	25	192	1.24e-07	50.1
ABAYE3531	575584.HMPREF0010_00489	30.909	55	37	1	236	289	180	234	0.69	28.1
ABAYE3531	575584.HMPREF0010_02291	31.111	135	90	3	49	181	39	172	1.31e-10	58.5
ABAYE3531	575584.HMPREF0010_01678	32.558	86	52	2	32	113	20	103	9.07e-06	43.5
ABAYE3531	575584.HMPREF0010_01989	99.736	379	1	0	1	379	1	379	0	778
ABAYE3623	575584.HMPREF0010_03482	18.349	109	81	2	77	177	17	125	0.83	27.7
ABAYE3623	575584.HMPREF0010_01048	23.404	94	63	2	53	146	142	226	0.96	27.7
ABAYE3623	575584.HMPREF0010_02806	23.497	183	111	7	81	260	30	186	1.7	26.9
ABAYE3623	575584.HMPREF0010_03032	25.455	55	38	1	72	123	269	323	7.5	24.6
ABAYE3623	575584.HMPREF0010_00352	27.869	61	39	1	237	292	290	350	9.1	24.6
ABAYE3623	575584.HMPREF0010_00512	27.907	86	60	2	185	270	152	235	3.3	26.2
ABAYE3623	575584.HMPREF0010_00450	32.258	31	21	0	189	219	31	61	7.3	25
ABAYE3623	575584.HMPREF0010_00118	32.558	43	26	1	85	124	17	59	9.1	24.3
ABAYE3623	575584.HMPREF0010_00201	33.333	33	22	0	144	176	394	426	1.2	27.3
ABAYE3623	575584.HMPREF0010_03379	35.088	57	31	3	61	114	320	373	2.8	26.2
ABAYE3674	575584.HMPREF0010_03054	24.009	429	277	12	32	437	24	426	3.34e-19	85.9
ABAYE3674	575584.HMPREF0010_03043	24.083	436	288	11	17	437	6	413	1.41e-24	101
ABAYE3674	575584.HMPREF0010_01445	24.339	189	130	7	58	237	54	238	0.001	37.4
ABAYE3674	575584.HMPREF0010_00462	25.176	425	252	18	8	409	16	397	1.62e-15	74.7
ABAYE3674	575584.HMPREF0010_03644	26.437	435	249	21	2	409	7	397	3.54e-16	76.6
ABAYE3674	575584.HMPREF0010_00625	28.07	57	34	2	128	184	281	330	5.4	25.8
ABAYE3674	575584.HMPREF0010_02838	28.261	92	59	4	168	255	3	91	0.45	29.3
ABAYE3674	575584.HMPREF0010_02625	28.333	60	43	0	263	322	143	202	4.7	25.8
ABAYE3674	575584.HMPREF0010_00217	33.333	36	23	1	400	434	82	117	2.3	26.9
ABAYE3674	575584.HMPREF0010_00325	40	25	14	1	367	390	220	244	6.5	25.8
ABAYE3674	575584.HMPREF0010_02020	42.857	35	20	0	398	432	517	551	2.4	27.3
ABAYE3674	575584.HMPREF0010_02486	50	24	12	0	206	229	92	115	4.5	26.2
ABAYE3674	575584.HMPREF0010_02015	100	438	0	0	1	438	1	438	0	899
ABAYE3703	575584.HMPREF0010_02747	22.785	158	108	5	16	167	20	169	0.022	34.7
ABAYE3703	575584.HMPREF0010_01333	23.232	99	70	2	416	512	36	130	8	25.8
ABAYE3703	575584.HMPREF0010_00409	24.691	162	105	8	58	217	67	213	1.8	28.5
ABAYE3703	575584.HMPREF0010_01517	24.737	190	116	9	4	171	2	186	0.001	38.5
ABAYE3703	575584.HMPREF0010_02730	24.797	246	153	9	6	227	3	240	2.23e-06	47.4
ABAYE3703	575584.HMPREF0010_03509	25.532	188	108	10	38	217	64	227	6.6	26.6
ABAYE3703	575584.HMPREF0010_01096	26.19	42	31	0	200	241	184	225	6.9	26.2
ABAYE3703	575584.HMPREF0010_02730	26.587	252	146	12	462	704	463	684	1.09e-05	45.4
ABAYE3703	575584.HMPREF0010_01517	28.767	73	41	2	634	704	691	754	0.13	32
ABAYE3703	575584.HMPREF0010_01675	30	60	32	2	38	97	394	443	4.7	26.9
ABAYE3703	575584.HMPREF0010_02794	31.818	88	47	4	100	186	106	181	2.9	27.7
ABAYE3703	575584.HMPREF0010_00269	32.258	31	21	0	639	669	662	692	5.8	26.6
ABAYE3703	575584.HMPREF0010_01457	36.364	33	21	0	408	440	72	104	4.9	26.6
ABAYE3703	575584.HMPREF0010_02353	40.816	49	27	2	153	200	128	175	0.27	30.8
ABAYE3703	575584.HMPREF0010_02478	45.833	24	13	0	374	397	10	33	3	26.9
ABAYE3703	575584.HMPREF0010_03171	98.58	704	10	0	1	704	1	704	0	1450
ABAYE3713	575584.HMPREF0010_02725	21.429	112	78	3	47	157	185	287	1.1	26.2
ABAYE3713	575584.HMPREF0010_03688	24.299	107	65	3	46	147	208	303	0.17	28.9
ABAYE3713	575584.HMPREF0010_03549	27.451	51	37	0	124	174	190	240	7.4	23.9
ABAYE3713	575584.HMPREF0010_02827	28.814	59	41	1	21	79	433	490	1.1	26.6
ABAYE3713	575584.HMPREF0010_02938	31.111	45	30	1	134	178	379	422	5.6	24.3
ABAYE3713	575584.HMPREF0010_02545	32.5	40	25	2	96	135	5	42	8.6	22.7
ABAYE3713	575584.HMPREF0010_01019	33.333	48	32	0	130	177	28	75	2.8	25
ABAYE3713	575584.HMPREF0010_00113	33.333	33	22	0	133	165	669	701	5.9	24.3
ABAYE3713	575584.HMPREF0010_02641	36.957	46	27	2	17	61	61	105	1.7	25.4
ABAYE3713	575584.HMPREF0010_00909	46.328	177	76	3	4	180	3	160	2.62e-49	154
ABAYE3713	575584.HMPREF0010_00447	50	20	10	0	152	171	186	205	5.9	23.9
ABAYE3713	575584.HMPREF0010_03181	98.895	181	2	0	1	181	1	181	3.96e-134	369
ABAYE3745	575584.HMPREF0010_01543	26.471	68	45	2	57	120	186	252	4.1	23.9
ABAYE3745	575584.HMPREF0010_02967	27.848	79	36	4	77	136	40	116	9	23.1
ABAYE3745	575584.HMPREF0010_00498	28.889	45	27	2	5	45	93	136	8.5	23.1
ABAYE3745	575584.HMPREF0010_01825	30.435	46	25	1	69	114	226	264	9.8	22.7
ABAYE3745	575584.HMPREF0010_01842	30.556	36	20	1	37	72	508	538	2.6	24.6
ABAYE3745	575584.HMPREF0010_01508	30.769	39	25	1	47	85	412	448	1.9	25
ABAYE3745	575584.HMPREF0010_03635	31.579	38	24	2	46	82	697	733	4.7	23.9
ABAYE3745	575584.HMPREF0010_00816	31.707	41	28	0	43	83	45	85	1.5	24.6
ABAYE3745	575584.HMPREF0010_02966	33.333	54	29	1	40	86	273	326	3.3	24.3
ABAYE3745	575584.HMPREF0010_01076	40	30	18	0	12	41	82	111	4.7	23.9
ABAYE3745	575584.HMPREF0010_03402	40.541	37	21	1	18	53	10	46	0.31	26.9
ABAYE3745	575584.HMPREF0010_02565	40.909	22	13	0	56	77	198	219	6	23.5
ABAYE3745	575584.HMPREF0010_00069	44.444	27	15	0	9	35	1	27	8	22.7
ABAYE3745	575584.HMPREF0010_02283	44.828	29	14	1	64	90	504	532	6.2	23.5
ABAYE3745	575584.HMPREF0010_03313	47.619	21	11	0	113	133	5	25	8.6	22.7
ABAYE3745	575584.HMPREF0010_02973	53.333	15	7	0	69	83	567	581	8.9	23.1
ABAYE3745	575584.HMPREF0010_03212	100	137	0	0	1	137	1	137	2.85e-100	280
ABAYE3833	575584.HMPREF0010_03555	23.81	84	45	3	13	95	209	274	3.3	25
ABAYE3833	575584.HMPREF0010_01112	26	50	32	1	40	89	400	444	1.9	25.8
ABAYE3833	575584.HMPREF0010_00480	27.723	101	50	6	107	197	6	93	7.4	23.9
ABAYE3833	575584.HMPREF0010_01987	28.261	46	26	2	56	95	164	208	5.1	24.6
ABAYE3833	575584.HMPREF0010_03456	28.261	46	33	0	9	54	12	57	9.9	23.9
ABAYE3833	575584.HMPREF0010_03175	31.818	44	25	1	2	40	223	266	2.6	25.4
ABAYE3833	575584.HMPREF0010_00780	32.353	34	22	1	126	159	171	203	2.6	25.4
ABAYE3833	575584.HMPREF0010_03262	35.135	37	22	1	124	158	649	685	1.7	26.2
ABAYE3833	575584.HMPREF0010_03641	36	25	16	0	122	146	217	241	2.9	25.4
ABAYE3833	575584.HMPREF0010_02092	36.842	38	20	2	46	82	117	151	5.8	24.3
ABAYE3833	575584.HMPREF0010_03107	38.71	31	19	0	72	102	299	329	0.28	28.5
ABAYE3833	575584.HMPREF0010_03761	40.625	32	15	1	32	59	324	355	2.7	25.4
ABAYE3833	575584.HMPREF0010_03351	99.512	205	1	0	1	205	1	205	2.17e-155	425

## Sheet: ViF_BLAST_UNIQUE_Top%Identity
query acc.	subject acc.	% identity	alignment length	mismatches	gap opens	q. start	q. end	s. start	s. end	evalue	bit score
ABAYE0009	575584.HMPREF0010_03695	100	335	0	0	1	335	1	335	0	684
ABAYE0017	575584.HMPREF0010_03374	100	232	0	0	1	232	1	232	2.86e-171	467
ABAYE0057	575584.HMPREF0010_03413	100	201	0	0	1	201	1	201	9.95e-150	410
ABAYE0334	575584.HMPREF0010_02558	100	125	0	0	1	125	1	125	1.41e-92	259
ABAYE0340	575584.HMPREF0010_02564	100	205	0	0	1	205	1	205	1.68e-149	410
ABAYE0360	575584.HMPREF0010_02582	100	143	0	0	1	143	1	143	5.99e-106	295
ABAYE0388	575584.HMPREF0010_02607	100	219	0	0	1	219	1	219	7.71e-165	450
ABAYE0404	575584.HMPREF0010_02623	100	515	0	0	1	515	1	515	0	1045
ABAYE0465	575584.HMPREF0010_02683	100	328	0	0	1	328	1	328	0	670
ABAYE0500	575584.HMPREF0010_03704	100	159	0	0	1	159	1	159	9.56e-119	328
ABAYE0746	575584.HMPREF0010_02880	100	485	0	0	1	485	1	485	0	978
ABAYE0814	575584.HMPREF0010_02060	100	140	0	0	1	140	1	140	2.81e-103	288
ABAYE0901	575584.HMPREF0010_02142	100	191	0	0	1	191	1	191	2.98e-144	395
ABAYE0920	575584.HMPREF0010_02162	100	138	0	0	1	138	1	138	2.71e-97	273
ABAYE1048	575584.HMPREF0010_02272	100	276	0	0	1	276	1	276	0	564
ABAYE1221	575584.HMPREF0010_00069	100	126	0	0	1	126	1	126	1.36e-89	252
ABAYE1298	575584.HMPREF0010_00093	100	77	0	0	1	77	1	77	1.91e-52	154
ABAYE1303	575584.HMPREF0010_00098	100	120	0	0	1	120	1	120	3.39e-84	238
ABAYE1584	575584.HMPREF0010_00354	100	167	0	0	1	167	1	167	2.11e-119	331
ABAYE1633	575584.HMPREF0010_00399	100	198	0	0	1	198	1	198	1.33e-147	405
ABAYE1973	575584.HMPREF0010_00692	100	124	0	0	1	124	1	124	1.1e-87	247
ABAYE1974	575584.HMPREF0010_00693	100	77	0	0	1	77	1	77	5.89e-56	163
ABAYE1977	575584.HMPREF0010_00696	100	89	0	0	1	89	1	89	5.95e-64	184
ABAYE2087	575584.HMPREF0010_00812	100	441	0	0	1	441	1	441	0	905
ABAYE2161	575584.HMPREF0010_00887	100	297	0	0	1	297	1	297	0	612
ABAYE2192	575584.HMPREF0010_00917	100	313	0	0	1	313	1	313	0	643
ABAYE2552	575584.HMPREF0010_03636	100	66	0	0	1	66	1	66	1.66e-44	134
ABAYE2590	575584.HMPREF0010_03145	100	259	0	0	1	259	3	261	0	531
ABAYE2668	575584.HMPREF0010_02957	100	235	0	0	1	235	1	235	6.85e-174	474
ABAYE2700	575584.HMPREF0010_02928	100	229	0	0	1	229	1	229	2.42e-171	467
ABAYE2921	575584.HMPREF0010_01388	100	132	0	0	1	132	1	132	3.53e-96	269
ABAYE2931	575584.HMPREF0010_01378	100	217	0	0	1	217	1	217	7.8e-158	432
ABAYE2974	575584.HMPREF0010_01337	100	385	0	0	1	385	1	385	0	794
ABAYE2990	575584.HMPREF0010_01322	100	157	0	0	1	157	1	157	7.04e-114	316
ABAYE3267	575584.HMPREF0010_01731	100	143	0	0	1	143	1	143	6.09e-104	290
ABAYE3358	575584.HMPREF0010_01821	100	196	0	0	1	196	1	196	4.62e-149	408
ABAYE3490	575584.HMPREF0010_01948	100	123	0	0	1	123	1	123	7.18e-79	225
ABAYE3674	575584.HMPREF0010_02015	100	438	0	0	1	438	1	438	0	899
ABAYE3745	575584.HMPREF0010_03212	100	137	0	0	1	137	1	137	2.85e-100	280
ABAYE1583	575584.HMPREF0010_00353	99.881	841	1	0	1	841	1	841	0	1724
ABAYE2001	575584.HMPREF0010_00727	99.87	772	1	0	1	772	1	772	0	1587
ABAYE0936	575584.HMPREF0010_02178	99.79	476	1	0	1	476	1	476	0	956
ABAYE0990	575584.HMPREF0010_02233	99.783	920	2	0	1	920	1	920	0	1890
ABAYE0902	575584.HMPREF0010_02143	99.765	426	1	0	1	426	1	426	0	874
ABAYE1105	575584.HMPREF0010_02313	99.761	418	1	0	1	418	1	418	0	857
ABAYE0632	575584.HMPREF0010_02773	99.76	417	1	0	1	417	1	417	0	863
ABAYE3260	575584.HMPREF0010_01724	99.738	381	1	0	1	381	1	381	0	763
ABAYE3478	575584.HMPREF0010_01936	99.736	379	1	0	1	379	1	379	0	780
ABAYE3531	575584.HMPREF0010_01989	99.736	379	1	0	1	379	1	379	0	778
ABAYE2812	575584.HMPREF0010_01517	99.735	754	2	0	1	754	1	754	0	1538
ABAYE3290	575584.HMPREF0010_01753	99.731	743	2	0	1	743	1	743	0	1531
ABAYE2763	575584.HMPREF0010_01565	99.725	363	1	0	1	363	1	363	0	753
ABAYE0866	575584.HMPREF0010_02108	99.677	310	1	0	1	310	1	310	0	602
ABAYE3265	575584.HMPREF0010_01729	99.624	266	1	0	1	266	1	266	0	544
ABAYE0170	575584.HMPREF0010_03516	99.608	255	1	0	1	255	1	255	0	506
ABAYE0795	575584.HMPREF0010_02042	99.592	245	1	0	1	245	1	245	0	511
ABAYE0267	575584.HMPREF0010_02492	99.569	232	1	0	1	232	1	232	1.13e-173	473
ABAYE0730	575584.HMPREF0010_02865	99.54	435	2	0	1	435	1	435	0	886
ABAYE2663	575584.HMPREF0010_02962	99.533	1071	5	0	1	1071	1	1071	0	2154
ABAYE2132	575584.HMPREF0010_00854	99.522	209	1	0	1	209	1	209	1.05e-152	419
ABAYE3833	575584.HMPREF0010_03351	99.512	205	1	0	1	205	1	205	2.17e-155	425
ABAYE2114	575584.HMPREF0010_00837	99.49	196	1	0	1	196	1	196	2.48e-142	391
ABAYE2978	575584.HMPREF0010_01333	99.479	192	1	0	1	192	1	192	3.44e-143	393
ABAYE0603	575584.HMPREF0010_02744	99.468	188	1	0	1	188	1	188	2.57e-142	390
ABAYE1197	575584.HMPREF0010_00046	99.454	183	1	0	1	183	1	183	1.07e-135	373
ABAYE1319	575584.HMPREF0010_00109	99.444	180	1	0	1	180	1	180	4.32e-130	359
ABAYE3245	575584.HMPREF0010_01710	99.408	169	1	0	1	169	1	169	1.82e-121	336
ABAYE0235	575584.HMPREF0010_02462	99.387	163	1	0	1	163	5	167	2.65e-109	305
ABAYE1686	575584.HMPREF0010_00452	99.383	162	1	0	1	162	1	162	1.35e-120	333
ABAYE1470	575584.HMPREF0010_00249	99.32	147	1	0	30	176	1	147	6.87e-101	284
ABAYE1045	575584.HMPREF0010_02269	99.286	140	1	0	1	140	1	140	1.43e-100	281
ABAYE1856	575584.HMPREF0010_00597	99.254	134	1	0	1	134	1	134	1.36e-93	265
ABAYE1438	575584.HMPREF0010_00217	99.242	264	2	0	1	264	1	264	0	533
ABAYE3123	575584.HMPREF0010_01198	99.22	641	5	0	1	641	1	641	0	1301
ABAYE0145	575584.HMPREF0010_03493	99.185	736	6	0	1	736	1	736	0	1509
ABAYE1984	575584.HMPREF0010_00709	99.168	721	6	0	1	721	1	721	0	1475
ABAYE0448	575584.HMPREF0010_02666	99.133	807	7	0	1	807	1	807	0	1381
ABAYE1859	575584.HMPREF0010_00600	99.107	336	3	0	1	336	1	336	0	679
ABAYE1588	575584.HMPREF0010_00358	98.98	294	3	0	1	294	1	294	0	589
ABAYE2043	575584.HMPREF0010_00769	98.966	677	7	0	1	677	1	677	0	1394
ABAYE1605	575584.HMPREF0010_00374	98.958	480	5	0	1	480	1	480	0	978
ABAYE1037	575584.HMPREF0010_02261	98.901	728	8	0	1	728	1	728	0	1422
ABAYE3713	575584.HMPREF0010_03181	98.895	181	2	0	1	181	1	181	3.96e-134	369
ABAYE1110	575584.HMPREF0010_02318	98.695	383	5	0	14	396	1	383	0	777
ABAYE2389	575584.HMPREF0010_01099	98.611	144	2	0	1	144	1	144	1.25e-105	294
ABAYE3703	575584.HMPREF0010_03171	98.58	704	10	0	1	704	1	704	0	1450
ABAYE2178	575584.HMPREF0010_00903	98.45	129	2	0	1	129	1	129	2.81e-93	262
ABAYE0825	575584.HMPREF0010_03763	98.438	320	5	0	1	320	1	320	0	652
ABAYE2829	575584.HMPREF0010_01499	98.425	381	6	0	1	381	1	381	0	767
ABAYE0598	575584.HMPREF0010_02739	98.413	126	2	0	1	126	1	126	4.08e-92	258
ABAYE1205	575584.HMPREF0010_00053	98.408	314	5	0	1	314	1	314	0	639
ABAYE1477	575584.HMPREF0010_00256	98.378	185	3	0	1	185	1	185	4.01e-138	380
ABAYE0130	575584.HMPREF0010_03478	98.34	241	4	0	1	241	1	241	0	493
ABAYE1494	575584.HMPREF0010_00269	98.329	718	12	0	1	718	1	718	0	1452
ABAYE0792	575584.HMPREF0010_02921	98.139	806	15	0	1	806	1	806	0	1486
ABAYE0657	575584.HMPREF0010_02798	97.881	236	5	0	1	236	1	236	6.82e-177	482
ABAYE0506	575584.HMPREF0010_02691	97.733	397	9	0	5	401	1	397	0	796
ABAYE3030	575584.HMPREF0010_01282	97.661	171	4	0	1	171	1	171	1.01e-109	306
ABAYE3028	575584.HMPREF0010_01284	97.586	290	7	0	1	290	1	290	0	592
ABAYE1646	575584.HMPREF0010_00411	97.389	383	10	0	1	383	1	383	0	780
ABAYE1611	575584.HMPREF0010_00379	97.248	109	3	0	60	168	4	112	1.83e-75	218
ABAYE1093	575584.HMPREF0010_02301	97.132	767	21	1	1	767	1	766	0	1529
ABAYE0943	575584.HMPREF0010_02185	95.455	66	1	1	1	66	1	64	1.07e-37	116
ABAYE0640	575584.HMPREF0010_02782	94.382	356	17	1	1	353	1	356	0	647
ABAYE1644	575584.HMPREF0010_00409	94	700	39	2	1	699	1	698	0	1350
ABAYE1486	575584.HMPREF0010_00262	93.122	756	41	2	1	756	1	745	0	1403
ABAYE3482	575584.HMPREF0010_01940	91.866	209	14	1	1	206	1	209	4.67e-140	386
ABAYE2793	575584.HMPREF0010_01535	91.06	481	42	1	1	481	1	480	0	892
ABAYE1860	575584.HMPREF0010_00601	85.231	325	47	1	1	325	1	324	0	566
ABAYE0821	575584.HMPREF0010_02067	81.731	2392	379	19	1001	3369	394	2750	0	3790
ABAYE3126	575584.HMPREF0010_01195	76.79	405	84	3	2	405	3	398	0	621
ABAYE0924	575584.HMPREF0010_02166	75.904	249	57	2	1	246	1	249	6.4e-123	346
ABAYE0304	575584.HMPREF0010_02528	73.333	60	16	0	1	60	17	76	4.33e-12	57.4
ABAYE1129	575584.HMPREF0010_03130	69.231	13	4	0	86	98	499	511	7.9	25.8
ABAYE3468	575584.HMPREF0010_01565	69.231	13	4	0	1	13	6	18	6.5	25
ABAYE0191	575584.HMPREF0010_03537	69.103	301	83	5	8	300	1	299	8.21e-141	396
ABAYE2501	575584.HMPREF0010_01007	60	15	6	0	106	120	343	357	5.5	25
ABAYE0606	575584.HMPREF0010_02747	55.521	634	254	12	15	638	1	616	0	675
ABAYE2498	575584.HMPREF0010_01845	52.632	19	9	0	26	44	172	190	2.2	25.8
ABAYE0266	575584.HMPREF0010_00140	48	25	13	0	4	28	1	25	2.5	25
ABAYE0120	575584.HMPREF0010_02957	47.368	19	10	0	1	19	2	20	4	24.3
ABAYE1269	575584.HMPREF0010_02577	44.444	27	11	1	16	42	35	57	3.2	23.9
ABAYE3623	575584.HMPREF0010_03379	35.088	57	31	3	61	114	320	373	2.8	26.2

## Sheet: ViF_BLAST_99-100%IDENTITY
query acc.	subject acc.	% identity	alignment length	mismatches	gap opens	q. start	q. end	s. start	s. end	evalue	bit score
ABAYE0009	575584.HMPREF0010_03695	100	335	0	0	1	335	1	335	0	684
ABAYE0017	575584.HMPREF0010_03374	100	232	0	0	1	232	1	232	2.86e-171	467
ABAYE0057	575584.HMPREF0010_03413	100	201	0	0	1	201	1	201	9.95e-150	410
ABAYE0334	575584.HMPREF0010_02558	100	125	0	0	1	125	1	125	1.41e-92	259
ABAYE0340	575584.HMPREF0010_02564	100	205	0	0	1	205	1	205	1.68e-149	410
ABAYE0360	575584.HMPREF0010_02582	100	143	0	0	1	143	1	143	5.99e-106	295
ABAYE0388	575584.HMPREF0010_02607	100	219	0	0	1	219	1	219	7.71e-165	450
ABAYE0404	575584.HMPREF0010_02623	100	515	0	0	1	515	1	515	0	1045
ABAYE0465	575584.HMPREF0010_02683	100	328	0	0	1	328	1	328	0	670
ABAYE0500	575584.HMPREF0010_03704	100	159	0	0	1	159	1	159	9.56e-119	328
ABAYE0746	575584.HMPREF0010_02880	100	485	0	0	1	485	1	485	0	978
ABAYE0814	575584.HMPREF0010_02060	100	140	0	0	1	140	1	140	2.81e-103	288
ABAYE0901	575584.HMPREF0010_02142	100	191	0	0	1	191	1	191	2.98e-144	395
ABAYE0920	575584.HMPREF0010_02162	100	138	0	0	1	138	1	138	2.71e-97	273
ABAYE1048	575584.HMPREF0010_02272	100	276	0	0	1	276	1	276	0	564
ABAYE1221	575584.HMPREF0010_00069	100	126	0	0	1	126	1	126	1.36e-89	252
ABAYE1298	575584.HMPREF0010_00093	100	77	0	0	1	77	1	77	1.91e-52	154
ABAYE1303	575584.HMPREF0010_00098	100	120	0	0	1	120	1	120	3.39e-84	238
ABAYE1584	575584.HMPREF0010_00354	100	167	0	0	1	167	1	167	2.11e-119	331
ABAYE1633	575584.HMPREF0010_00399	100	198	0	0	1	198	1	198	1.33e-147	405
ABAYE1973	575584.HMPREF0010_00692	100	124	0	0	1	124	1	124	1.1e-87	247
ABAYE1974	575584.HMPREF0010_00693	100	77	0	0	1	77	1	77	5.89e-56	163
ABAYE1977	575584.HMPREF0010_00696	100	89	0	0	1	89	1	89	5.95e-64	184
ABAYE2087	575584.HMPREF0010_00812	100	441	0	0	1	441	1	441	0	905
ABAYE2161	575584.HMPREF0010_00887	100	297	0	0	1	297	1	297	0	612
ABAYE2192	575584.HMPREF0010_00917	100	313	0	0	1	313	1	313	0	643
ABAYE2552	575584.HMPREF0010_03636	100	66	0	0	1	66	1	66	1.66e-44	134
ABAYE2590	575584.HMPREF0010_03145	100	259	0	0	1	259	3	261	0	531
ABAYE2668	575584.HMPREF0010_02957	100	235	0	0	1	235	1	235	6.85e-174	474
ABAYE2700	575584.HMPREF0010_02928	100	229	0	0	1	229	1	229	2.42e-171	467
ABAYE2921	575584.HMPREF0010_01388	100	132	0	0	1	132	1	132	3.53e-96	269
ABAYE2931	575584.HMPREF0010_01378	100	217	0	0	1	217	1	217	7.8e-158	432
ABAYE2974	575584.HMPREF0010_01337	100	385	0	0	1	385	1	385	0	794
ABAYE2990	575584.HMPREF0010_01322	100	157	0	0	1	157	1	157	7.04e-114	316
ABAYE3267	575584.HMPREF0010_01731	100	143	0	0	1	143	1	143	6.09e-104	290
ABAYE3358	575584.HMPREF0010_01821	100	196	0	0	1	196	1	196	4.62e-149	408
ABAYE3490	575584.HMPREF0010_01948	100	123	0	0	1	123	1	123	7.18e-79	225
ABAYE3674	575584.HMPREF0010_02015	100	438	0	0	1	438	1	438	0	899
ABAYE3745	575584.HMPREF0010_03212	100	137	0	0	1	137	1	137	2.85e-100	280
ABAYE1583	575584.HMPREF0010_00353	99.881	841	1	0	1	841	1	841	0	1724
ABAYE2001	575584.HMPREF0010_00727	99.87	772	1	0	1	772	1	772	0	1587
ABAYE0936	575584.HMPREF0010_02178	99.79	476	1	0	1	476	1	476	0	956
ABAYE0990	575584.HMPREF0010_02233	99.783	920	2	0	1	920	1	920	0	1890
ABAYE0902	575584.HMPREF0010_02143	99.765	426	1	0	1	426	1	426	0	874
ABAYE1105	575584.HMPREF0010_02313	99.761	418	1	0	1	418	1	418	0	857
ABAYE0632	575584.HMPREF0010_02773	99.76	417	1	0	1	417	1	417	0	863
ABAYE3260	575584.HMPREF0010_01724	99.738	381	1	0	1	381	1	381	0	763
ABAYE3478	575584.HMPREF0010_01936	99.736	379	1	0	1	379	1	379	0	780
ABAYE3531	575584.HMPREF0010_01989	99.736	379	1	0	1	379	1	379	0	778
ABAYE2812	575584.HMPREF0010_01517	99.735	754	2	0	1	754	1	754	0	1538
ABAYE3290	575584.HMPREF0010_01753	99.731	743	2	0	1	743	1	743	0	1531
ABAYE2763	575584.HMPREF0010_01565	99.725	363	1	0	1	363	1	363	0	753
ABAYE0866	575584.HMPREF0010_02108	99.677	310	1	0	1	310	1	310	0	602
ABAYE3265	575584.HMPREF0010_01729	99.624	266	1	0	1	266	1	266	0	544
ABAYE0170	575584.HMPREF0010_03516	99.608	255	1	0	1	255	1	255	0	506
ABAYE0795	575584.HMPREF0010_02042	99.592	245	1	0	1	245	1	245	0	511
ABAYE0267	575584.HMPREF0010_02492	99.569	232	1	0	1	232	1	232	1.13e-173	473
ABAYE0730	575584.HMPREF0010_02865	99.54	435	2	0	1	435	1	435	0	886
ABAYE2663	575584.HMPREF0010_02962	99.533	1071	5	0	1	1071	1	1071	0	2154
ABAYE2132	575584.HMPREF0010_00854	99.522	209	1	0	1	209	1	209	1.05e-152	419
ABAYE3833	575584.HMPREF0010_03351	99.512	205	1	0	1	205	1	205	2.17e-155	425
ABAYE2114	575584.HMPREF0010_00837	99.49	196	1	0	1	196	1	196	2.48e-142	391
ABAYE2978	575584.HMPREF0010_01333	99.479	192	1	0	1	192	1	192	3.44e-143	393
ABAYE0603	575584.HMPREF0010_02744	99.468	188	1	0	1	188	1	188	2.57e-142	390
ABAYE1197	575584.HMPREF0010_00046	99.454	183	1	0	1	183	1	183	1.07e-135	373
ABAYE1319	575584.HMPREF0010_00109	99.444	180	1	0	1	180	1	180	4.32e-130	359
ABAYE3245	575584.HMPREF0010_01710	99.408	169	1	0	1	169	1	169	1.82e-121	336
ABAYE0235	575584.HMPREF0010_02462	99.387	163	1	0	1	163	5	167	2.65e-109	305
ABAYE1686	575584.HMPREF0010_00452	99.383	162	1	0	1	162	1	162	1.35e-120	333
ABAYE1470	575584.HMPREF0010_00249	99.32	147	1	0	30	176	1	147	6.87e-101	284
ABAYE1045	575584.HMPREF0010_02269	99.286	140	1	0	1	140	1	140	1.43e-100	281
ABAYE1856	575584.HMPREF0010_00597	99.254	134	1	0	1	134	1	134	1.36e-93	265
ABAYE1438	575584.HMPREF0010_00217	99.242	264	2	0	1	264	1	264	0	533
ABAYE3123	575584.HMPREF0010_01198	99.22	641	5	0	1	641	1	641	0	1301
ABAYE0145	575584.HMPREF0010_03493	99.185	736	6	0	1	736	1	736	0	1509
ABAYE1984	575584.HMPREF0010_00709	99.168	721	6	0	1	721	1	721	0	1475
ABAYE0448	575584.HMPREF0010_02666	99.133	807	7	0	1	807	1	807	0	1381
ABAYE1859	575584.HMPREF0010_00600	99.107	336	3	0	1	336	1	336	0	679

## Sheet: ViF_STRING_RESULT
stringId_A	stringId_B	preferredName_A	preferredName_B	ncbiTaxonId	score	nscore	fscore	pscore	ascore	escore	dscore	tscore
HMPREF0010_03695	HMPREF0010_03694	F911_00218	F911_00217	575584	0.466	0.466	0	0	0	0	0	0
HMPREF0010_03696	HMPREF0010_03695	HMPREF0010_03696	F911_00218	575584	0.448	0.448	0	0	0	0	0	0
HMPREF0010_01959	HMPREF0010_00698	F911_03637	F911_02072	575584	0.405	0	0	0.405	0	0	0	0
HMPREF0010_01959	HMPREF0010_01301	F911_03637	zipA	575584	0.411	0	0	0.411	0	0	0	0
HMPREF0010_02280	HMPREF0010_01301	F911_01220	zipA	575584	0.716	0	0	0.716	0	0	0	0
HMPREF0010_02280	HMPREF0010_01959	F911_01220	F911_03637	575584	0.552	0	0	0.552	0	0	0	0
HMPREF0010_02662	HMPREF0010_01959	HMPREF0010_02662	F911_03637	575584	0.677	0	0	0.677	0	0	0	0
HMPREF0010_03374	HMPREF0010_00698	HMPREF0010_03374	F911_02072	575584	0.438	0	0	0.438	0	0	0	0
HMPREF0010_03374	HMPREF0010_01301	HMPREF0010_03374	zipA	575584	0.455	0	0	0.455	0	0	0	0
HMPREF0010_03374	HMPREF0010_01959	HMPREF0010_03374	F911_03637	575584	0.745	0	0	0.745	0	0	0	0
HMPREF0010_03374	HMPREF0010_02280	HMPREF0010_03374	F911_01220	575584	0.64	0	0	0.64	0	0	0	0
HMPREF0010_03374	HMPREF0010_02662	HMPREF0010_03374	HMPREF0010_02662	575584	0.629	0	0	0.629	0	0	0	0
HMPREF0010_03412	HMPREF0010_03411	purC	F911_00271	575584	0.5	0.5	0	0	0	0	0	0
HMPREF0010_03413	HMPREF0010_03411	F911_00273	F911_00271	575584	0.434	0.434	0	0	0	0	0	0
HMPREF0010_03413	HMPREF0010_03412	F911_00273	purC	575584	0.738	0.738	0	0	0	0	0	0
HMPREF0010_03414	HMPREF0010_03411	dapA	F911_00271	575584	0.422	0.422	0	0	0	0	0	0
HMPREF0010_03414	HMPREF0010_03412	dapA	purC	575584	0.836	0.799	0	0	0.082	0	0	0.181
HMPREF0010_03414	HMPREF0010_03413	dapA	F911_00273	575584	0.838	0.837	0	0	0	0	0	0
HMPREF0010_02558	HMPREF0010_02557	HMPREF0010_02558	F911_00558	575584	0.612	0.612	0	0	0	0	0	0
HMPREF0010_00500	HMPREF0010_00498	F911_01874	F911_01872	575584	0.5	0.468	0	0.060214	0	0	0	0
HMPREF0010_00839	HMPREF0010_00188	tkt	F911_01560	575584	0.415	0.053	0	0	0.156	0	0.326	0.043
HMPREF0010_00839	HMPREF0010_00498	tkt	F911_01872	575584	0.415	0.053	0	0	0.156	0	0.326	0.043
HMPREF0010_00839	HMPREF0010_00500	tkt	F911_01874	575584	0.415	0.053	0	0	0.156	0	0.326	0.043
HMPREF0010_00992	HMPREF0010_00188	F911_02363	F911_01560	575584	0.478	0.054	0	0	0.214	0.341	0	0.061
HMPREF0010_00992	HMPREF0010_00498	F911_02363	F911_01872	575584	0.478	0.054	0	0	0.214	0.341	0	0.061
HMPREF0010_00992	HMPREF0010_00500	F911_02363	F911_01874	575584	0.478	0.054	0	0	0.214	0.341	0	0.061
HMPREF0010_00992	HMPREF0010_00839	F911_02363	tkt	575584	0.511	0	0	0	0.382	0.125	0	0.169
HMPREF0010_00992	HMPREF0010_00909	F911_02363	hYR	575584	0.488	0.044	0	0	0.235	0	0	0.357
HMPREF0010_01059	HMPREF0010_00188	F911_02430	F911_01560	575584	0.478	0.054	0	0	0.214	0.341	0	0.061
HMPREF0010_01059	HMPREF0010_00498	F911_02430	F911_01872	575584	0.478	0.054	0	0	0.214	0.341	0	0.061
HMPREF0010_01059	HMPREF0010_00500	F911_02430	F911_01874	575584	0.478	0.054	0	0	0.214	0.341	0	0.061
HMPREF0010_01059	HMPREF0010_00839	F911_02430	tkt	575584	0.482	0	0	0	0.382	0.125	0	0.12
HMPREF0010_01059	HMPREF0010_00992	F911_02430	F911_02363	575584	0.626	0	0	0.15246	0	0	0.55	0.0462
HMPREF0010_01281	HMPREF0010_00747	metG	iscS	575584	0.598	0	0	0	0.122	0	0	0.561
HMPREF0010_01647	HMPREF0010_00194	HMPREF0010_01647	F911_01567	575584	0.496	0.044	0	0.417	0.056	0.136	0	0.063
HMPREF0010_01647	HMPREF0010_00809	HMPREF0010_01647	F911_02181	575584	0.434	0.373	0	0	0.051	0.126	0	0
HMPREF0010_01647	HMPREF0010_00839	HMPREF0010_01647	tkt	575584	0.497	0.059	0	0	0.059	0.384	0	0.188
HMPREF0010_01647	HMPREF0010_00909	HMPREF0010_01647	hYR	575584	0.74	0.073	0	0	0.061	0.442	0.418	0.224
HMPREF0010_01647	HMPREF0010_00992	HMPREF0010_01647	F911_02363	575584	0.502	0	0	0	0.132	0.18	0	0.357
HMPREF0010_01647	HMPREF0010_01334	HMPREF0010_01647	F911_03135	575584	0.432	0	0	0	0.064	0.279	0.202	0.07
HMPREF0010_01831	HMPREF0010_00992	katG	F911_02363	575584	0.703	0.046	0	0	0.053	0	0.55	0.357
HMPREF0010_01831	HMPREF0010_01059	katG	F911_02430	575584	0.756	0.046	0	0	0.053	0	0.73	0.12
HMPREF0010_01831	HMPREF0010_01647	katG	HMPREF0010_01647	575584	0.745	0	0	0	0	0.711	0	0.155
HMPREF0010_02069	HMPREF0010_00188	groL	F911_01560	575584	0.434	0.055	0	0	0.113	0.36	0	0.071
HMPREF0010_02069	HMPREF0010_00498	groL	F911_01872	575584	0.434	0.055	0	0	0.113	0.36	0	0.071
HMPREF0010_02069	HMPREF0010_00500	groL	F911_01874	575584	0.434	0.055	0	0	0.113	0.36	0	0.071
HMPREF0010_02069	HMPREF0010_00747	groL	iscS	575584	0.571	0	0	0.308	0.136	0.145	0	0.261
HMPREF0010_02069	HMPREF0010_00839	groL	tkt	575584	0.616	0	0	0	0.079	0	0	0.601
HMPREF0010_02069	HMPREF0010_00992	groL	F911_02363	575584	0.426	0.058	0	0	0.059	0.112	0	0.357
HMPREF0010_02069	HMPREF0010_01281	groL	metG	575584	0.714	0.063	0	0	0.135	0.447	0	0.439
HMPREF0010_02069	HMPREF0010_01647	groL	HMPREF0010_01647	575584	0.928	0.061	0	0	0.055	0.755	0.171	0.663
HMPREF0010_02069	HMPREF0010_01831	groL	katG	575584	0.61	0	0	0	0.052	0.14	0	0.561
HMPREF0010_02336	HMPREF0010_00604	sodB	F911_01977	575584	0.95	0	0	0	0	0	0.95	0
HMPREF0010_02336	HMPREF0010_00909	sodB	hYR	575584	0.909	0	0	0	0.061	0.184	0.73	0.616
HMPREF0010_02336	HMPREF0010_00992	sodB	F911_02363	575584	0.746	0	0	0	0.059	0.179	0.55	0.357
HMPREF0010_02336	HMPREF0010_01059	sodB	F911_02430	575584	0.978	0	0	0	0.059	0.179	0.971	0.12
HMPREF0010_02336	HMPREF0010_01647	sodB	HMPREF0010_01647	575584	0.802	0	0	0	0.157	0.359	0	0.664
HMPREF0010_02336	HMPREF0010_01831	sodB	katG	575584	0.994	0	0	0	0.055	0.154	0.971	0.77
HMPREF0010_02336	HMPREF0010_02069	sodB	groL	575584	0.824	0.062	0	0	0.157	0.131	0	0.775
HMPREF0010_02564	HMPREF0010_00188	sodC	F911_01560	575584	0.414	0	0	0	0.164	0.324	0	0.047
HMPREF0010_02564	HMPREF0010_00194	sodC	F911_01567	575584	0.418	0	0	0	0	0.419	0	0
HMPREF0010_02564	HMPREF0010_00233	sodC	F911_01607	575584	0.461	0.054	0	0	0.059	0.444	0	0
HMPREF0010_02564	HMPREF0010_00498	sodC	F911_01872	575584	0.414	0	0	0	0.164	0.324	0	0.047
HMPREF0010_02564	HMPREF0010_00500	sodC	F911_01874	575584	0.414	0	0	0	0.164	0.324	0	0.047
HMPREF0010_02564	HMPREF0010_00604	sodC	F911_01977	575584	0.947	0	0	0	0	0	0.947	0
HMPREF0010_02564	HMPREF0010_00747	sodC	iscS	575584	0.447	0	0	0	0.051	0.441	0	0.043
HMPREF0010_02564	HMPREF0010_00809	sodC	F911_02181	575584	0.442	0	0	0	0	0.442	0	0
HMPREF0010_02564	HMPREF0010_00839	sodC	tkt	575584	0.499	0	0	0	0.138	0.443	0	0
HMPREF0010_02564	HMPREF0010_00909	sodC	hYR	575584	0.806	0.044	0	0	0.139	0.162	0.73	0.121
HMPREF0010_02564	HMPREF0010_00992	sodC	F911_02363	575584	0.754	0.051	0	0	0.158	0.227	0.55	0.254
HMPREF0010_02564	HMPREF0010_01059	sodC	F911_02430	575584	0.969	0.051	0	0	0.158	0.227	0.953	0.12
HMPREF0010_02564	HMPREF0010_01281	sodC	metG	575584	0.443	0.044	0	0	0	0.442	0	0
HMPREF0010_02564	HMPREF0010_01334	sodC	F911_03135	575584	0.445	0	0	0	0	0.445	0	0
HMPREF0010_02564	HMPREF0010_01647	sodC	HMPREF0010_01647	575584	0.691	0	0	0	0.089	0.442	0.417	0.083
HMPREF0010_02564	HMPREF0010_01831	sodC	katG	575584	0.989	0	0	0	0	0.163	0.971	0.576
HMPREF0010_02564	HMPREF0010_02069	sodC	groL	575584	0.883	0	0	0	0	0.873	0	0.12
HMPREF0010_02564	HMPREF0010_02336	sodC	sodB	575584	0.868	0	0	0	0.122	0.445	0.421	0.588
HMPREF0010_02564	HMPREF0010_02563	sodC	F911_00564	575584	0.5	0.5	0	0	0	0	0	0
HMPREF0010_02565	HMPREF0010_02563	F911_00566	F911_00564	575584	0.4	0.388	0	0	0.06	0	0	0
HMPREF0010_02565	HMPREF0010_02564	F911_00566	sodC	575584	0.636	0.636	0	0	0	0	0	0
HMPREF0010_02566	HMPREF0010_02564	HMPREF0010_02566	sodC	575584	0.431	0.431	0	0	0	0	0	0
HMPREF0010_02566	HMPREF0010_02565	HMPREF0010_02566	F911_00566	575584	0.571	0.562	0	0	0.061	0	0	0
HMPREF0010_02694	HMPREF0010_00194	F911_00743	F911_01567	575584	0.423	0.044	0	0.333	0.056	0.136	0	0.063
HMPREF0010_02694	HMPREF0010_00809	F911_00743	F911_02181	575584	0.434	0.373	0	0	0.051	0.126	0	0
HMPREF0010_02694	HMPREF0010_00839	F911_00743	tkt	575584	0.497	0.059	0	0	0.059	0.384	0	0.188
HMPREF0010_02694	HMPREF0010_00909	F911_00743	hYR	575584	0.74	0.073	0	0	0.061	0.442	0.418	0.224
HMPREF0010_02694	HMPREF0010_00992	F911_00743	F911_02363	575584	0.502	0	0	0	0.132	0.18	0	0.357
HMPREF0010_02694	HMPREF0010_01334	F911_00743	F911_03135	575584	0.432	0	0	0	0.064	0.279	0.202	0.07
HMPREF0010_02694	HMPREF0010_01647	F911_00743	HMPREF0010_01647	575584	0.789	0	0	0.188811	0	0.74	0	0.015552
HMPREF0010_02694	HMPREF0010_01831	F911_00743	katG	575584	0.745	0	0	0	0	0.711	0	0.155
HMPREF0010_02694	HMPREF0010_02069	F911_00743	groL	575584	0.862	0.061	0	0	0.055	0.755	0.171	0.357
HMPREF0010_02694	HMPREF0010_02336	F911_00743	sodB	575584	0.628	0	0	0	0.157	0.359	0	0.368
HMPREF0010_02694	HMPREF0010_02564	F911_00743	sodC	575584	0.691	0	0	0	0.089	0.442	0.417	0.083
HMPREF0010_02760	HMPREF0010_00188	F911_00810	F911_01560	575584	0.628	0.047	0	0	0.158	0.554	0	0.085
HMPREF0010_02760	HMPREF0010_00498	F911_00810	F911_01872	575584	0.628	0.047	0	0	0.158	0.554	0	0.085
HMPREF0010_02760	HMPREF0010_00500	F911_00810	F911_01874	575584	0.628	0.047	0	0	0.158	0.554	0	0.085
HMPREF0010_02760	HMPREF0010_00909	F911_00810	hYR	575584	0.586	0	0	0	0.095	0.444	0	0.245
HMPREF0010_02760	HMPREF0010_00992	F911_00810	F911_02363	575584	0.939	0.06	0	0	0.594	0.687	0.333	0.357
HMPREF0010_02760	HMPREF0010_01059	F911_00810	F911_02430	575584	0.909	0.06	0	0	0.594	0.687	0.271	0.12
HMPREF0010_02760	HMPREF0010_01647	F911_00810	HMPREF0010_01647	575584	0.946	0.373	0	0	0.154	0.771	0.421	0.356
HMPREF0010_02760	HMPREF0010_01831	F911_00810	katG	575584	0.543	0.06	0	0	0.062	0.151	0.197	0.357
HMPREF0010_02760	HMPREF0010_02069	F911_00810	groL	575584	0.434	0	0	0	0.157	0	0	0.357
HMPREF0010_02760	HMPREF0010_02336	F911_00810	sodB	575584	0.648	0.362	0	0	0.212	0	0	0.357
HMPREF0010_02760	HMPREF0010_02564	F911_00810	sodC	575584	0.557	0	0	0	0.161	0.444	0	0.127
HMPREF0010_02760	HMPREF0010_02694	F911_00810	F911_00743	575584	0.946	0.373	0	0	0.154	0.771	0.421	0.356
HMPREF0010_02834	HMPREF0010_00839	F911_00888	tkt	575584	0.425	0.053	0	0	0.156	0	0.326	0.06
HMPREF0010_02834	HMPREF0010_00992	F911_00888	F911_02363	575584	0.508	0.054	0	0	0.259	0.341	0	0.061
HMPREF0010_02834	HMPREF0010_01059	F911_00888	F911_02430	575584	0.478	0.054	0	0	0.214	0.341	0	0.061
HMPREF0010_02834	HMPREF0010_02069	F911_00888	groL	575584	0.434	0.055	0	0	0.113	0.36	0	0.071
HMPREF0010_02834	HMPREF0010_02564	F911_00888	sodC	575584	0.414	0	0	0	0.164	0.324	0	0.047
HMPREF0010_02834	HMPREF0010_02760	F911_00888	F911_00810	575584	0.628	0.047	0	0	0.158	0.554	0	0.085
HMPREF0010_02855	HMPREF0010_00839	hchA	tkt	575584	0.418	0.053	0	0	0.16	0	0.326	0.043
HMPREF0010_02855	HMPREF0010_00992	hchA	F911_02363	575584	0.478	0.054	0	0	0.214	0.341	0	0.061
HMPREF0010_02855	HMPREF0010_01059	hchA	F911_02430	575584	0.557	0.054	0	0.187	0.214	0.341	0	0.061
HMPREF0010_02855	HMPREF0010_02069	hchA	groL	575584	0.434	0.055	0	0	0.113	0.36	0	0.071
HMPREF0010_02855	HMPREF0010_02564	hchA	sodC	575584	0.414	0	0	0	0.164	0.324	0	0.047
HMPREF0010_02855	HMPREF0010_02760	hchA	F911_00810	575584	0.628	0.047	0	0	0.158	0.554	0	0.085
HMPREF0010_03181	HMPREF0010_00909	F911_00019	hYR	575584	0.747	0	0	0.06647	0	0	0.73	0
HMPREF0010_03181	HMPREF0010_00992	F911_00019	F911_02363	575584	0.488	0.044	0	0	0.235	0	0	0.357
HMPREF0010_03181	HMPREF0010_01647	F911_00019	HMPREF0010_01647	575584	0.74	0.073	0	0	0.061	0.442	0.418	0.224
HMPREF0010_03181	HMPREF0010_02336	F911_00019	sodB	575584	0.905	0	0	0	0.061	0.184	0.73	0.596
HMPREF0010_03181	HMPREF0010_02564	F911_00019	sodC	575584	0.806	0.044	0	0	0.139	0.162	0.73	0.121
HMPREF0010_03181	HMPREF0010_02694	F911_00019	F911_00743	575584	0.74	0.073	0	0	0.061	0.442	0.418	0.224
HMPREF0010_03181	HMPREF0010_02760	F911_00019	F911_00810	575584	0.586	0	0	0	0.095	0.444	0	0.245
HMPREF0010_03231	HMPREF0010_01647	F911_00071	HMPREF0010_01647	575584	0.484	0.044	0	0.403	0.056	0.136	0	0.063
HMPREF0010_03231	HMPREF0010_02564	F911_00071	sodC	575584	0.418	0	0	0	0	0.419	0	0
HMPREF0010_03231	HMPREF0010_02694	F911_00071	F911_00743	575584	0.416	0.044	0	0.324	0.056	0.136	0	0.063
HMPREF0010_03266	HMPREF0010_00233	F911_00105	F911_01607	575584	0.447	0	0	0	0.052	0.441	0	0
HMPREF0010_03266	HMPREF0010_01831	F911_00105	katG	575584	0.73	0	0	0	0	0	0.73	0.044
HMPREF0010_03266	HMPREF0010_02564	F911_00105	sodC	575584	0.77	0	0	0	0.122	0.748	0	0.045
HMPREF0010_03351	HMPREF0010_00233	F911_00189	F911_01607	575584	0.456	0.052	0	0.279	0.065	0.183	0	0.12
HMPREF0010_03351	HMPREF0010_00839	F911_00189	tkt	575584	0.455	0.059	0	0	0.059	0.384	0	0.12
HMPREF0010_03351	HMPREF0010_00909	F911_00189	hYR	575584	0.704	0.069	0	0	0.061	0.442	0.418	0.12
HMPREF0010_03351	HMPREF0010_01281	F911_00189	metG	575584	0.415	0.078	0	0.214	0.052	0	0	0.25
HMPREF0010_03351	HMPREF0010_01334	F911_00189	F911_03135	575584	0.732	0	0	0.549	0.064	0.279	0.202	0.07
HMPREF0010_03351	HMPREF0010_01647	F911_00189	HMPREF0010_01647	575584	0.686	0	0	0	0	0	0	0.686
HMPREF0010_03351	HMPREF0010_01831	F911_00189	katG	575584	0.734	0	0	0	0	0.711	0	0.12
HMPREF0010_03351	HMPREF0010_02069	F911_00189	groL	575584	0.825	0.061	0	0	0.055	0.755	0.171	0.18
HMPREF0010_03351	HMPREF0010_02336	F911_00189	sodB	575584	0.482	0	0	0	0.157	0.359	0	0.12
HMPREF0010_03351	HMPREF0010_02564	F911_00189	sodC	575584	0.691	0	0	0	0.089	0.442	0.417	0.083
HMPREF0010_03351	HMPREF0010_02760	F911_00189	F911_00810	575584	0.926	0.373	0	0	0.154	0.771	0.421	0.12
HMPREF0010_03351	HMPREF0010_03181	F911_00189	F911_00019	575584	0.704	0.069	0	0	0.061	0.442	0.418	0.12
HMPREF0010_03451	HMPREF0010_00188	F911_00311	F911_01560	575584	0.478	0.054	0	0	0.214	0.341	0	0.061
HMPREF0010_03451	HMPREF0010_00498	F911_00311	F911_01872	575584	0.478	0.054	0	0	0.214	0.341	0	0.061
HMPREF0010_03451	HMPREF0010_00500	F911_00311	F911_01874	575584	0.478	0.054	0	0	0.214	0.341	0	0.061
HMPREF0010_03451	HMPREF0010_00839	F911_00311	tkt	575584	0.511	0	0	0	0.382	0.125	0	0.169
HMPREF0010_03451	HMPREF0010_00909	F911_00311	hYR	575584	0.68	0.044	0	0	0.235	0	0	0.598
HMPREF0010_03451	HMPREF0010_01059	F911_00311	F911_02430	575584	0.788	0	0	0.197376	0	0	0.73	0.04608
HMPREF0010_03451	HMPREF0010_01647	F911_00311	HMPREF0010_01647	575584	0.702	0	0	0	0.132	0.18	0	0.615
HMPREF0010_03451	HMPREF0010_01831	F911_00311	katG	575584	0.937	0.046	0	0	0.053	0	0.73	0.773
HMPREF0010_03451	HMPREF0010_02069	F911_00311	groL	575584	0.664	0.058	0	0	0.059	0.113	0	0.624
HMPREF0010_03451	HMPREF0010_02336	F911_00311	sodB	575584	0.994	0	0	0	0.059	0.179	0.971	0.777
HMPREF0010_03451	HMPREF0010_02564	F911_00311	sodC	575584	0.984	0.051	0	0	0.158	0.227	0.971	0.254
HMPREF0010_03451	HMPREF0010_02694	F911_00311	F911_00743	575584	0.502	0	0	0	0.132	0.18	0	0.357
HMPREF0010_03451	HMPREF0010_02760	F911_00311	F911_00810	575584	0.939	0.06	0	0	0.594	0.687	0.333	0.357
HMPREF0010_03451	HMPREF0010_02834	F911_00311	F911_00888	575584	0.508	0.054	0	0	0.259	0.341	0	0.061
HMPREF0010_03451	HMPREF0010_02855	F911_00311	hchA	575584	0.478	0.054	0	0	0.214	0.341	0	0.061
HMPREF0010_03451	HMPREF0010_03181	F911_00311	F911_00019	575584	0.733	0.044	0	0	0.235	0	0	0.665
HMPREF0010_03525	HMPREF0010_00194	acsA	F911_01567	575584	0.673	0.048	0	0.23607	0.08	0	0.55	0.018605
HMPREF0010_03525	HMPREF0010_02564	acsA	sodC	575584	0.418	0	0	0	0	0.419	0	0
HMPREF0010_03525	HMPREF0010_02694	acsA	F911_00743	575584	0.514	0.044	0	0.438	0.056	0.136	0	0.063
HMPREF0010_03525	HMPREF0010_03231	acsA	F911_00071	575584	0.806	0.048	0	0.2077	0.123	0	0.73	0.016348
HMPREF0010_03647	HMPREF0010_00188	ahpC	F911_01560	575584	0.628	0.047	0	0	0.158	0.554	0	0.085
HMPREF0010_03647	HMPREF0010_00498	ahpC	F911_01872	575584	0.628	0.047	0	0	0.158	0.554	0	0.085
HMPREF0010_03647	HMPREF0010_00500	ahpC	F911_01874	575584	0.628	0.047	0	0	0.158	0.554	0	0.085
HMPREF0010_03647	HMPREF0010_00909	ahpC	hYR	575584	0.586	0	0	0	0.095	0.444	0	0.245
HMPREF0010_03647	HMPREF0010_00992	ahpC	F911_02363	575584	0.939	0.06	0	0	0.594	0.687	0.333	0.357
HMPREF0010_03647	HMPREF0010_01059	ahpC	F911_02430	575584	0.909	0.06	0	0	0.594	0.687	0.271	0.12
HMPREF0010_03647	HMPREF0010_01647	ahpC	HMPREF0010_01647	575584	0.946	0.373	0	0	0.154	0.771	0.421	0.356
HMPREF0010_03647	HMPREF0010_01831	ahpC	katG	575584	0.812	0.06	0	0	0.062	0.151	0.197	0.736
HMPREF0010_03647	HMPREF0010_02069	ahpC	groL	575584	0.503	0	0	0	0.157	0	0	0.435
HMPREF0010_03647	HMPREF0010_02336	ahpC	sodB	575584	0.877	0.362	0	0	0.212	0	0	0.776
HMPREF0010_03647	HMPREF0010_02564	ahpC	sodC	575584	0.557	0	0	0	0.161	0.444	0	0.127
HMPREF0010_03647	HMPREF0010_02694	ahpC	F911_00743	575584	0.946	0.373	0	0	0.154	0.771	0.421	0.356
HMPREF0010_03647	HMPREF0010_02834	ahpC	F911_00888	575584	0.628	0.047	0	0	0.158	0.554	0	0.085
HMPREF0010_03647	HMPREF0010_02855	ahpC	hchA	575584	0.628	0.047	0	0	0.158	0.554	0	0.085
HMPREF0010_03647	HMPREF0010_03181	ahpC	F911_00019	575584	0.586	0	0	0	0.095	0.444	0	0.245
HMPREF0010_03647	HMPREF0010_03351	ahpC	F911_00189	575584	0.926	0.373	0	0	0.154	0.771	0.421	0.12
HMPREF0010_03647	HMPREF0010_03451	ahpC	F911_00311	575584	0.963	0.06	0	0	0.594	0.687	0.333	0.617
HMPREF0010_03652	HMPREF0010_02564	F911_03723	sodC	575584	0.461	0.054	0	0	0.059	0.444	0	0
HMPREF0010_03652	HMPREF0010_03266	F911_03723	F911_00105	575584	0.447	0	0	0	0.052	0.441	0	0
HMPREF0010_03712	HMPREF0010_00233	apaH	F911_01607	575584	0.715	0	0	0	0.046	0.592	0.328	0.042
HMPREF0010_03712	HMPREF0010_01334	apaH	F911_03135	575584	0.686	0	0	0	0.092	0.446	0.421	0.05
HMPREF0010_03712	HMPREF0010_02069	apaH	groL	575584	0.497	0	0	0	0.057	0.443	0	0.12
HMPREF0010_03712	HMPREF0010_02564	apaH	sodC	575584	0.497	0	0	0	0	0.177	0.415	0
HMPREF0010_03712	HMPREF0010_03351	apaH	F911_00189	575584	0.557	0.047	0	0.493	0.06	0.141	0	0
HMPREF0010_03712	HMPREF0010_03652	apaH	F911_03723	575584	0.715	0	0	0	0.046	0.592	0.328	0.042
HMPREF0010_02583	HMPREF0010_02582	F911_00584	F911_00583	575584	0.599	0.599	0	0	0	0	0	0
HMPREF0010_01334	HMPREF0010_00812	F911_03135	surA	575584	0.605	0.044	0	0.555	0.051	0.135	0	0.045
HMPREF0010_01388	HMPREF0010_00437	bamE	ftsB	575584	0.47	0	0	0.463	0.054	0	0	0
HMPREF0010_01388	HMPREF0010_00812	bamE	surA	575584	0.751	0.054	0	0.32	0	0.114	0	0.615
HMPREF0010_01632	HMPREF0010_01334	HMPREF0010_01632	F911_03135	575584	0.508	0.062	0	0.491	0.054	0	0	0
HMPREF0010_01632	HMPREF0010_01630	HMPREF0010_01632	F911_03298	575584	0.615	0.523	0	0.227	0	0	0	0
HMPREF0010_01725	HMPREF0010_00437	HMPREF0010_01725	ftsB	575584	0.714	0	0	0.709	0.06	0	0	0
HMPREF0010_01725	HMPREF0010_01388	HMPREF0010_01725	bamE	575584	0.681	0	0	0.677	0.055	0	0	0
HMPREF0010_01997	HMPREF0010_00812	F911_03675	surA	575584	0.676	0.263	0	0.529	0.049	0.111	0	0.068
HMPREF0010_01997	HMPREF0010_01388	F911_03675	bamE	575584	0.484	0	0	0.431	0.053	0	0	0.12
HMPREF0010_02125	HMPREF0010_00812	lolD	surA	575584	0.448	0.044	0	0	0.066	0	0	0.432
HMPREF0010_02125	HMPREF0010_01713	lolD	macB	575584	0.922	0.373	0	0	0.309	0.432	0.713	0.035568
HMPREF0010_02143	HMPREF0010_00812	tolB	surA	575584	0.764	0.062	0	0.384	0.063	0	0	0.617
HMPREF0010_02143	HMPREF0010_01630	tolB	F911_03298	575584	0.405	0	0	0.298	0	0.114	0	0.121
HMPREF0010_02143	HMPREF0010_02125	tolB	lolD	575584	0.561	0.042	0	0	0	0	0	0.561
HMPREF0010_02603	HMPREF0010_02602	HMPREF0010_02603	HMPREF0010_02602	575584	0.582	0.582	0	0	0	0	0	0
HMPREF0010_02604	HMPREF0010_01187	HMPREF0010_02604	HMPREF0010_01187	575584	0.401	0.373	0	0	0.085	0	0	0
HMPREF0010_02604	HMPREF0010_01630	HMPREF0010_02604	F911_03298	575584	0.431	0.373	0	0	0	0	0	0.131
HMPREF0010_02604	HMPREF0010_02602	HMPREF0010_02604	HMPREF0010_02602	575584	0.405	0.405	0	0	0	0	0	0
HMPREF0010_02604	HMPREF0010_02603	HMPREF0010_02604	HMPREF0010_02603	575584	0.571	0.571	0	0	0	0	0	0
HMPREF0010_02605	HMPREF0010_01187	F911_00606	HMPREF0010_01187	575584	0.445	0.373	0	0	0.152	0	0	0
HMPREF0010_02605	HMPREF0010_01630	F911_00606	F911_03298	575584	0.49	0.373	0	0.15	0	0	0	0.121
HMPREF0010_02605	HMPREF0010_01713	F911_00606	macB	575584	0.421	0.046	0	0	0.059	0	0.407	0
HMPREF0010_02605	HMPREF0010_02602	F911_00606	HMPREF0010_02602	575584	0.405	0.405	0	0	0	0	0	0
HMPREF0010_02605	HMPREF0010_02603	F911_00606	HMPREF0010_02603	575584	0.571	0.571	0	0	0	0	0	0
HMPREF0010_02605	HMPREF0010_02604	F911_00606	HMPREF0010_02604	575584	0.998	0.881	0	0.781	0.593	0	0.73	0.598
HMPREF0010_02606	HMPREF0010_01630	F911_00607	F911_03298	575584	0.861	0.373	0	0.769	0	0	0	0.121
HMPREF0010_02606	HMPREF0010_01713	F911_00607	macB	575584	0.5	0	0	0	0.395	0	0.209	0
HMPREF0010_02606	HMPREF0010_02602	F911_00607	HMPREF0010_02602	575584	0.405	0.405	0	0	0	0	0	0
HMPREF0010_02606	HMPREF0010_02603	F911_00607	HMPREF0010_02603	575584	0.571	0.571	0	0	0	0	0	0
HMPREF0010_02606	HMPREF0010_02604	F911_00607	HMPREF0010_02604	575584	0.996	0.881	0	0.651	0.157	0.27	0.73	0.587
HMPREF0010_02606	HMPREF0010_02605	F911_00607	F911_00606	575584	0.998	0.881	0	0.769	0.397	0.191	0.73	0.619
HMPREF0010_02607	HMPREF0010_00354	ttg2D	F911_01727	575584	0.409	0	0	0.409	0	0	0	0
HMPREF0010_02607	HMPREF0010_00437	ttg2D	ftsB	575584	0.524	0	0	0.518	0.053	0	0	0
HMPREF0010_02607	HMPREF0010_00812	ttg2D	surA	575584	0.454	0	0	0.445	0.057	0	0	0
HMPREF0010_02607	HMPREF0010_01187	ttg2D	HMPREF0010_01187	575584	0.488	0.373	0	0.204	0.053	0	0	0.045
HMPREF0010_02607	HMPREF0010_01307	ttg2D	HMPREF0010_01307	575584	0.44	0	0	0.44	0	0	0	0
HMPREF0010_02607	HMPREF0010_01334	ttg2D	F911_03135	575584	0.429	0.07	0	0.412	0	0	0	0
HMPREF0010_02607	HMPREF0010_01388	ttg2D	bamE	575584	0.627	0	0	0.627	0	0	0	0
HMPREF0010_02607	HMPREF0010_01630	ttg2D	F911_03298	575584	0.574	0.373	0	0.284	0.055	0	0	0.116
HMPREF0010_02607	HMPREF0010_01632	ttg2D	HMPREF0010_01632	575584	0.527	0.043	0	0.318	0	0	0.334	0
HMPREF0010_02607	HMPREF0010_01713	ttg2D	macB	575584	0.542	0	0	0	0.395	0	0.209	0.12
HMPREF0010_02607	HMPREF0010_01725	ttg2D	HMPREF0010_01725	575584	0.617	0	0	0.611	0.056	0	0	0
HMPREF0010_02607	HMPREF0010_01997	ttg2D	F911_03675	575584	0.472	0	0	0.464	0.053	0	0	0.044
HMPREF0010_02607	HMPREF0010_02125	ttg2D	lolD	575584	0.424	0	0	0	0.283	0	0.209	0.067
HMPREF0010_02607	HMPREF0010_02143	ttg2D	tolB	575584	0.618	0	0	0.564	0.159	0	0	0.044
HMPREF0010_02607	HMPREF0010_02602	ttg2D	HMPREF0010_02602	575584	0.402	0.402	0	0	0	0	0	0
HMPREF0010_02607	HMPREF0010_02603	ttg2D	HMPREF0010_02603	575584	0.566	0.566	0	0	0	0	0	0
HMPREF0010_02607	HMPREF0010_02604	ttg2D	HMPREF0010_02604	575584	0.98	0.878	0	0.401	0.061	0	0.73	0.121
HMPREF0010_02607	HMPREF0010_02605	ttg2D	F911_00606	575584	0.981	0.878	0	0.413	0.059	0	0.73	0.13
HMPREF0010_02607	HMPREF0010_02606	ttg2D	F911_00607	575584	0.987	0.878	0	0.398	0.364	0	0.73	0.121
HMPREF0010_02608	HMPREF0010_02603	F911_00609	HMPREF0010_02603	575584	0.552	0.552	0	0	0	0	0	0
HMPREF0010_02608	HMPREF0010_02604	F911_00609	HMPREF0010_02604	575584	0.826	0.826	0	0	0	0	0	0
HMPREF0010_02608	HMPREF0010_02605	F911_00609	F911_00606	575584	0.826	0.826	0	0	0	0	0	0
HMPREF0010_02608	HMPREF0010_02606	F911_00609	F911_00607	575584	0.826	0.826	0	0	0	0	0	0
HMPREF0010_02608	HMPREF0010_02607	F911_00609	ttg2D	575584	0.834	0.834	0	0	0	0	0	0
HMPREF0010_02888	HMPREF0010_00812	lolA	surA	575584	0.685	0	0	0.17	0.067	0	0	0.626
HMPREF0010_02888	HMPREF0010_01334	lolA	F911_03135	575584	0.441	0	0	0.434	0.054	0	0	0
HMPREF0010_02888	HMPREF0010_01388	lolA	bamE	575584	0.429	0	0	0	0	0	0	0.429
HMPREF0010_02888	HMPREF0010_01713	lolA	macB	575584	0.578	0.078	0	0	0.395	0.114	0	0.248
HMPREF0010_02888	HMPREF0010_01997	lolA	F911_03675	575584	0.587	0	0	0.506	0.054	0.115	0	0.12
HMPREF0010_02888	HMPREF0010_02125	lolA	lolD	575584	0.846	0.054	0	0	0.276	0.116	0	0.777
HMPREF0010_02888	HMPREF0010_02143	lolA	tolB	575584	0.824	0	0	0.183	0	0.113	0	0.777
HMPREF0010_02888	HMPREF0010_02607	lolA	ttg2D	575584	0.465	0	0	0.173	0.324	0	0	0.12
HMPREF0010_02957	HMPREF0010_02607	F911_02812	ttg2D	575584	0.554	0.042	0	0.545	0.059	0	0	0
HMPREF0010_03043	HMPREF0010_01307	F911_02725	HMPREF0010_01307	575584	0.472	0	0	0.472	0	0	0	0
HMPREF0010_03043	HMPREF0010_01334	F911_02725	F911_03135	575584	0.454	0	0	0.454	0	0	0	0
HMPREF0010_03043	HMPREF0010_01632	F911_02725	HMPREF0010_01632	575584	0.693	0	0	0.693	0	0	0	0
HMPREF0010_03043	HMPREF0010_02607	F911_02725	ttg2D	575584	0.564	0	0	0.564	0	0	0	0
HMPREF0010_03054	HMPREF0010_01307	F911_02714	HMPREF0010_01307	575584	0.529	0	0	0.529	0	0	0	0
HMPREF0010_03054	HMPREF0010_01334	F911_02714	F911_03135	575584	0.514	0	0	0.514	0	0	0	0
HMPREF0010_03054	HMPREF0010_01632	F911_02714	HMPREF0010_01632	575584	0.712	0	0	0.712	0	0	0	0
HMPREF0010_03054	HMPREF0010_02607	F911_02714	ttg2D	575584	0.571	0	0	0.571	0	0	0	0
HMPREF0010_03351	HMPREF0010_00437	F911_00189	ftsB	575584	0.486	0	0	0.48	0.053	0	0	0
HMPREF0010_03351	HMPREF0010_00812	F911_00189	surA	575584	0.828	0.047	0	0.567	0.06	0.124	0	0.573
HMPREF0010_03351	HMPREF0010_01334	F911_00189	F911_03135	575584	0.732	0	0	0.549	0.064	0.279	0.202	0.07
HMPREF0010_03351	HMPREF0010_01388	F911_00189	bamE	575584	0.674	0	0	0.645	0	0	0	0.12
HMPREF0010_03351	HMPREF0010_01713	F911_00189	macB	575584	0.444	0.06	0	0	0.161	0	0	0.352
HMPREF0010_03351	HMPREF0010_01725	F911_00189	HMPREF0010_01725	575584	0.406	0.042	0	0.406	0	0	0	0
HMPREF0010_03351	HMPREF0010_02143	F911_00189	tolB	575584	0.454	0.042	0	0.42	0.054	0	0	0.084
HMPREF0010_03351	HMPREF0010_02607	F911_00189	ttg2D	575584	0.599	0.068	0	0.577	0.066	0	0	0
HMPREF0010_03357	HMPREF0010_01713	argA	macB	575584	0.606	0	0	0	0.606	0	0	0.043
HMPREF0010_03357	HMPREF0010_02606	argA	F911_00607	575584	0.506	0.217	0	0	0.395	0	0	0.042
HMPREF0010_03357	HMPREF0010_02607	argA	ttg2D	575584	0.469	0	0	0.159	0.395	0	0	0
HMPREF0010_03357	HMPREF0010_02888	argA	lolA	575584	0.454	0.058	0	0	0.395	0	0	0.12
HMPREF0010_03486	HMPREF0010_02607	HMPREF0010_03486	ttg2D	575584	0.406	0	0	0.406	0	0	0	0
HMPREF0010_03486	HMPREF0010_03351	HMPREF0010_03486	F911_00189	575584	0.948	0.356	0	0	0.085	0.793	0	0.625
HMPREF0010_03499	HMPREF0010_00437	ftsQ	ftsB	575584	0.962	0	0	0.727	0	0.855	0	0.12
HMPREF0010_03499	HMPREF0010_01388	ftsQ	bamE	575584	0.572	0	0	0.572	0	0	0	0
HMPREF0010_03499	HMPREF0010_01725	ftsQ	HMPREF0010_01725	575584	0.716	0	0	0.716	0	0	0	0
HMPREF0010_03499	HMPREF0010_02143	ftsQ	tolB	575584	0.405	0	0	0.346	0.053	0.115	0	0.043
HMPREF0010_03499	HMPREF0010_02607	ftsQ	ttg2D	575584	0.609	0	0	0.609	0	0	0	0
HMPREF0010_03499	HMPREF0010_02888	ftsQ	lolA	575584	0.583	0	0	0.54	0.054	0	0	0.12
HMPREF0010_03499	HMPREF0010_03043	ftsQ	F911_02725	575584	0.512	0	0	0.512	0	0	0	0
HMPREF0010_03499	HMPREF0010_03054	ftsQ	F911_02714	575584	0.528	0	0	0.528	0	0	0	0
HMPREF0010_03499	HMPREF0010_03351	ftsQ	F911_00189	575584	0.478	0	0	0.465	0.065	0	0	0
HMPREF0010_03550	HMPREF0010_01388	lptA	bamE	575584	0.543	0	0	0.532	0	0	0	0.064
HMPREF0010_03550	HMPREF0010_01997	lptA	F911_03675	575584	0.746	0.373	0	0.263	0.059	0.114	0.392	0.123
HMPREF0010_03550	HMPREF0010_02607	lptA	ttg2D	575584	0.455	0.373	0	0.151	0.059	0	0	0
HMPREF0010_03550	HMPREF0010_03351	lptA	F911_00189	575584	0.461	0.061	0	0.441	0.053	0	0	0.045
HMPREF0010_03552	HMPREF0010_02605	kdsC	F911_00606	575584	0.539	0.373	0	0.277	0.065	0	0	0
HMPREF0010_03552	HMPREF0010_02606	kdsC	F911_00607	575584	0.423	0.373	0	0	0.119	0	0	0
HMPREF0010_03552	HMPREF0010_02607	kdsC	ttg2D	575584	0.443	0.373	0	0	0.149	0	0	0
HMPREF0010_03552	HMPREF0010_03357	kdsC	argA	575584	0.448	0.373	0	0	0.157	0	0	0
HMPREF0010_03552	HMPREF0010_03550	kdsC	lptA	575584	0.83	0.815	0	0	0.121	0	0	0
HMPREF0010_03553	HMPREF0010_01187	kdsD	HMPREF0010_01187	575584	0.465	0.449	0	0	0.069	0	0	0
HMPREF0010_03553	HMPREF0010_01334	kdsD	F911_03135	575584	0.467	0.043	0	0	0.084	0.441	0	0
HMPREF0010_03553	HMPREF0010_01713	kdsD	macB	575584	0.823	0.065	0	0	0.202	0	0	0.782
HMPREF0010_03553	HMPREF0010_01997	kdsD	F911_03675	575584	0.479	0.453	0	0	0.06	0	0	0.069
HMPREF0010_03553	HMPREF0010_02604	kdsD	HMPREF0010_02604	575584	0.519	0.444	0	0.15	0.065	0	0	0
HMPREF0010_03553	HMPREF0010_02605	kdsD	F911_00606	575584	0.55	0.443	0	0.209	0.061	0	0	0
HMPREF0010_03553	HMPREF0010_02606	kdsD	F911_00607	575584	0.507	0.44	0	0	0.157	0	0	0
HMPREF0010_03553	HMPREF0010_02607	kdsD	ttg2D	575584	0.513	0.449	0	0	0.153	0	0	0
HMPREF0010_03553	HMPREF0010_03550	kdsD	lptA	575584	0.857	0.845	0	0	0.118	0	0	0
HMPREF0010_03553	HMPREF0010_03552	kdsD	kdsC	575584	0.996	0.919	0	0.712	0.381	0	0.561	0.561
HMPREF0010_01394	HMPREF0010_01393	sbcD	sbcC	575584	0.999	0.876	0	0.782	0.601	0.938	0.421	0.649
HMPREF0010_02622	HMPREF0010_02621	F911_00623	HMPREF0010_02621	575584	0.841	0.75	0	0.323	0.055	0	0	0.12
HMPREF0010_02623	HMPREF0010_01393	F911_00624	sbcC	575584	0.424	0.373	0	0	0	0	0	0.12
HMPREF0010_02623	HMPREF0010_01394	F911_00624	sbcD	575584	0.424	0.373	0	0	0	0	0	0.12
HMPREF0010_02623	HMPREF0010_02621	F911_00624	HMPREF0010_02621	575584	0.411	0.411	0	0	0	0	0	0
HMPREF0010_02623	HMPREF0010_02622	F911_00624	F911_00623	575584	0.537	0.537	0	0	0	0	0	0
HMPREF0010_02624	HMPREF0010_02622	F911_00625	F911_00623	575584	0.466	0.454	0	0	0.061	0	0	0
HMPREF0010_02624	HMPREF0010_02623	F911_00625	F911_00624	575584	0.716	0.711	0	0	0.058	0	0	0
HMPREF0010_02625	HMPREF0010_02623	HMPREF0010_02625	F911_00624	575584	0.53	0.529	0	0	0	0	0	0
HMPREF0010_02625	HMPREF0010_02624	HMPREF0010_02625	F911_00625	575584	0.652	0.632	0	0	0.054	0	0	0.082
HMPREF0010_02919	HMPREF0010_02623	F911_00973	F911_00624	575584	0.492	0.062	0	0.471	0.06	0	0	0
HMPREF0010_00239	HMPREF0010_00091	aldB	F911_01462	575584	0.751	0.062	0	0	0.086	0	0.73	0.025438
HMPREF0010_00334	HMPREF0010_00091	fumC	F911_01462	575584	0.652	0	0	0	0.123	0.158	0.522	0.132
HMPREF0010_00334	HMPREF0010_00239	fumC	aldB	575584	0.803	0	0	0	0.123	0.158	0.73	0.132
HMPREF0010_00435	HMPREF0010_00091	eno	F911_01462	575584	0.692	0.043	0	0	0.093	0.191	0.522	0.224
HMPREF0010_00435	HMPREF0010_00239	eno	aldB	575584	0.723	0.043	0	0	0.093	0.191	0.55	0.26
HMPREF0010_00435	HMPREF0010_00334	eno	fumC	575584	0.698	0.044	0	0	0.576	0.178	0	0.201
HMPREF0010_00660	HMPREF0010_00091	HMPREF0010_00660	F911_01462	575584	0.583	0.063	0	0	0.159	0.122	0.421	0.12
HMPREF0010_00660	HMPREF0010_00239	HMPREF0010_00660	aldB	575584	0.583	0.063	0	0	0.159	0.122	0.421	0.12
HMPREF0010_00660	HMPREF0010_00334	HMPREF0010_00660	fumC	575584	0.983	0.373	0	0	0.367	0.131	0.953	0.12
HMPREF0010_00676	HMPREF0010_00091	F911_02050	F911_01462	575584	0.776	0.075	0	0	0.199	0	0.698	0.121
HMPREF0010_00676	HMPREF0010_00239	F911_02050	aldB	575584	0.597	0.042	0	0	0.073	0	0.545	0.121
HMPREF0010_00676	HMPREF0010_00334	F911_02050	fumC	575584	0.71	0	0	0	0.315	0.125	0.456	0.217
HMPREF0010_00676	HMPREF0010_00660	F911_02050	HMPREF0010_00660	575584	0.813	0.373	0	0	0.591	0	0.271	0.12
HMPREF0010_00778	HMPREF0010_00091	glcB	F911_01462	575584	0.776	0	0	0	0.057	0.12	0.73	0.12
HMPREF0010_00778	HMPREF0010_00239	glcB	aldB	575584	0.606	0	0	0	0.057	0.124	0.522	0.12
HMPREF0010_00778	HMPREF0010_00334	glcB	fumC	575584	0.763	0.061	0	0	0.064	0	0.73	0.12
HMPREF0010_00778	HMPREF0010_00676	glcB	F911_02050	575584	0.569	0	0	0	0.055	0	0.55	0.068
HMPREF0010_01047	HMPREF0010_00091	F911_02419	F911_01462	575584	0.771	0.062	0	0.090692	0.086	0	0.73	0.022673
HMPREF0010_01047	HMPREF0010_00334	F911_02419	fumC	575584	0.803	0	0	0	0.123	0.158	0.73	0.132
HMPREF0010_01047	HMPREF0010_00435	F911_02419	eno	575584	0.723	0.043	0	0	0.093	0.191	0.55	0.26
HMPREF0010_01047	HMPREF0010_00660	F911_02419	HMPREF0010_00660	575584	0.583	0.063	0	0	0.159	0.122	0.421	0.12
HMPREF0010_01047	HMPREF0010_00676	F911_02419	F911_02050	575584	0.597	0.042	0	0	0.073	0	0.545	0.121
HMPREF0010_01047	HMPREF0010_00778	F911_02419	glcB	575584	0.606	0	0	0	0.057	0.124	0.522	0.12
HMPREF0010_01051	HMPREF0010_00091	F911_02422	F911_01462	575584	0.671	0.062	0	0.120268	0.064	0	0.608	0.022199
HMPREF0010_01051	HMPREF0010_00239	F911_02422	aldB	575584	0.501	0	0	0.120805	0	0	0.435	0
HMPREF0010_01051	HMPREF0010_00334	F911_02422	fumC	575584	0.672	0	0	0	0.123	0.158	0.55	0.132
HMPREF0010_01051	HMPREF0010_00435	F911_02422	eno	575584	0.723	0.043	0	0	0.093	0.191	0.55	0.26
HMPREF0010_01051	HMPREF0010_00660	F911_02422	HMPREF0010_00660	575584	0.583	0.063	0	0	0.159	0.122	0.421	0.12
HMPREF0010_01051	HMPREF0010_00676	F911_02422	F911_02050	575584	0.597	0.042	0	0	0.073	0	0.545	0.121
HMPREF0010_01051	HMPREF0010_00778	F911_02422	glcB	575584	0.604	0	0	0	0.057	0.121	0.522	0.12
HMPREF0010_01051	HMPREF0010_01047	F911_02422	F911_02419	575584	0.656	0.308	0	0.15826	0	0	0.435	0
HMPREF0010_01226	HMPREF0010_00091	cobZ	F911_01462	575584	0.676	0.063	0	0	0.159	0.122	0.55	0.12
HMPREF0010_01226	HMPREF0010_00239	cobZ	aldB	575584	0.676	0.063	0	0	0.159	0.122	0.55	0.12
HMPREF0010_01226	HMPREF0010_00334	cobZ	fumC	575584	0.983	0.373	0	0	0.367	0.131	0.953	0.12
HMPREF0010_01226	HMPREF0010_00676	cobZ	F911_02050	575584	0.813	0.373	0	0	0.591	0	0.271	0.12
HMPREF0010_01226	HMPREF0010_01047	cobZ	F911_02419	575584	0.676	0.063	0	0	0.159	0.122	0.55	0.12
HMPREF0010_01226	HMPREF0010_01051	cobZ	F911_02422	575584	0.676	0.063	0	0	0.159	0.122	0.55	0.12
HMPREF0010_01257	HMPREF0010_00334	nuoF	fumC	575584	0.814	0	0	0	0.158	0.181	0.73	0.12
HMPREF0010_01257	HMPREF0010_00660	nuoF	HMPREF0010_00660	575584	0.87	0.07	0	0	0.68	0.275	0.421	0.12
HMPREF0010_01257	HMPREF0010_00676	nuoF	F911_02050	575584	0.634	0	0	0	0.396	0	0.246	0.262
HMPREF0010_01257	HMPREF0010_01226	nuoF	cobZ	575584	0.87	0.07	0	0	0.68	0.275	0.421	0.12
HMPREF0010_01350	HMPREF0010_00091	F911_03118	F911_01462	575584	0.774	0.062	0	0.101136	0.086	0	0.73	0.023779
HMPREF0010_01350	HMPREF0010_00334	F911_03118	fumC	575584	0.803	0	0	0	0.123	0.158	0.73	0.132
HMPREF0010_01350	HMPREF0010_00435	F911_03118	eno	575584	0.723	0.043	0	0	0.093	0.191	0.55	0.26
HMPREF0010_01350	HMPREF0010_00660	F911_03118	HMPREF0010_00660	575584	0.583	0.063	0	0	0.159	0.122	0.421	0.12
HMPREF0010_01350	HMPREF0010_00676	F911_03118	F911_02050	575584	0.597	0.042	0	0	0.073	0	0.545	0.121
HMPREF0010_01350	HMPREF0010_00778	F911_03118	glcB	575584	0.606	0	0	0	0.057	0.124	0.522	0.12
HMPREF0010_01350	HMPREF0010_01051	F911_03118	F911_02422	575584	0.505	0	0	0.1271	0	0	0.435	0
HMPREF0010_01350	HMPREF0010_01226	F911_03118	cobZ	575584	0.676	0.063	0	0	0.159	0.122	0.55	0.12
HMPREF0010_01461	HMPREF0010_00091	betB	F911_01462	575584	0.773	0.062	0	0.096	0.086	0	0.73	0.020224
HMPREF0010_01461	HMPREF0010_00334	betB	fumC	575584	0.803	0	0	0	0.123	0.158	0.73	0.132
HMPREF0010_01461	HMPREF0010_00435	betB	eno	575584	0.723	0.043	0	0	0.093	0.191	0.55	0.26
HMPREF0010_01461	HMPREF0010_00660	betB	HMPREF0010_00660	575584	0.583	0.063	0	0	0.159	0.122	0.421	0.12
HMPREF0010_01461	HMPREF0010_00676	betB	F911_02050	575584	0.597	0.042	0	0	0.073	0	0.545	0.121
HMPREF0010_01461	HMPREF0010_00778	betB	glcB	575584	0.606	0	0	0	0.057	0.124	0.522	0.12
HMPREF0010_01461	HMPREF0010_01051	betB	F911_02422	575584	0.495	0	0	0.10842	0	0	0.435	0
HMPREF0010_01461	HMPREF0010_01226	betB	cobZ	575584	0.676	0.063	0	0	0.159	0.122	0.55	0.12
HMPREF0010_01491	HMPREF0010_00091	F911_02979	F911_01462	575584	0.626	0.062	0	0.12635	0.064	0	0.55	0.021014
HMPREF0010_01491	HMPREF0010_00239	F911_02979	aldB	575584	0.461	0	0	0.117245	0	0	0.392	0
HMPREF0010_01491	HMPREF0010_00334	F911_02979	fumC	575584	0.672	0	0	0	0.123	0.158	0.55	0.132
HMPREF0010_01491	HMPREF0010_00435	F911_02979	eno	575584	0.723	0.043	0	0	0.093	0.191	0.55	0.26
HMPREF0010_01491	HMPREF0010_00660	F911_02979	HMPREF0010_00660	575584	0.583	0.063	0	0	0.159	0.122	0.421	0.12
HMPREF0010_01491	HMPREF0010_00676	F911_02979	F911_02050	575584	0.597	0.042	0	0	0.073	0	0.545	0.121
HMPREF0010_01491	HMPREF0010_00778	F911_02979	glcB	575584	0.604	0	0	0	0.057	0.121	0.522	0.12
HMPREF0010_01491	HMPREF0010_01047	F911_02979	F911_02419	575584	0.473	0	0	0.13552	0	0	0.392	0
HMPREF0010_01491	HMPREF0010_01226	F911_02979	cobZ	575584	0.676	0.063	0	0	0.159	0.122	0.55	0.12
HMPREF0010_01491	HMPREF0010_01350	F911_02979	F911_03118	575584	0.467	0	0	0.126325	0	0	0.392	0
HMPREF0010_01491	HMPREF0010_01461	F911_02979	betB	575584	0.454	0	0	0.10452	0	0	0.392	0
HMPREF0010_01564	HMPREF0010_00091	HMPREF0010_01564	F911_01462	575584	0.707	0.061	0	0	0.157	0.18	0.522	0.202
HMPREF0010_01564	HMPREF0010_00239	HMPREF0010_01564	aldB	575584	0.834	0.061	0	0	0.157	0.18	0.73	0.202
HMPREF0010_01564	HMPREF0010_00435	HMPREF0010_01564	eno	575584	0.481	0.054	0	0	0.247	0	0	0.33
HMPREF0010_01564	HMPREF0010_00676	HMPREF0010_01564	F911_02050	575584	0.55	0.07	0	0	0.164	0	0.421	0.119
HMPREF0010_01564	HMPREF0010_01047	HMPREF0010_01564	F911_02419	575584	0.834	0.061	0	0	0.157	0.18	0.73	0.202
HMPREF0010_01564	HMPREF0010_01051	HMPREF0010_01564	F911_02422	575584	0.724	0.061	0	0	0.157	0.18	0.55	0.202
HMPREF0010_01564	HMPREF0010_01350	HMPREF0010_01564	F911_03118	575584	0.834	0.061	0	0	0.157	0.18	0.73	0.202
HMPREF0010_01564	HMPREF0010_01461	HMPREF0010_01564	betB	575584	0.834	0.061	0	0	0.157	0.18	0.73	0.202
HMPREF0010_01564	HMPREF0010_01491	HMPREF0010_01564	F911_02979	575584	0.724	0.061	0	0	0.157	0.18	0.55	0.202
HMPREF0010_01740	HMPREF0010_00091	F911_03410	F911_01462	575584	0.601	0.062	0	0.071905	0.064	0	0.55	0.028835
HMPREF0010_01740	HMPREF0010_00334	F911_03410	fumC	575584	0.672	0	0	0	0.123	0.158	0.55	0.132
HMPREF0010_01740	HMPREF0010_00435	F911_03410	eno	575584	0.834	0.043	0	0	0.093	0.191	0.73	0.26
HMPREF0010_01740	HMPREF0010_00660	F911_03410	HMPREF0010_00660	575584	0.583	0.063	0	0	0.159	0.122	0.421	0.12
HMPREF0010_01740	HMPREF0010_00676	F911_03410	F911_02050	575584	0.597	0.042	0	0	0.073	0	0.545	0.121
HMPREF0010_01740	HMPREF0010_00778	F911_03410	glcB	575584	0.604	0	0	0	0.057	0.121	0.522	0.12
HMPREF0010_01740	HMPREF0010_01226	F911_03410	cobZ	575584	0.676	0.063	0	0	0.159	0.122	0.55	0.12
HMPREF0010_01740	HMPREF0010_01564	F911_03410	HMPREF0010_01564	575584	0.724	0.061	0	0	0.157	0.18	0.55	0.202
HMPREF0010_01746	HMPREF0010_00091	pta	F911_01462	575584	0.909	0.074	0	0	0.155	0.121	0.803	0.435
HMPREF0010_01746	HMPREF0010_00239	pta	aldB	575584	0.909	0.074	0	0	0.155	0.121	0.803	0.435
HMPREF0010_01746	HMPREF0010_00334	pta	fumC	575584	0.737	0.373	0	0	0	0	0.55	0.143
HMPREF0010_01746	HMPREF0010_00435	pta	eno	575584	0.566	0.081	0	0	0.156	0.116	0	0.443
HMPREF0010_01746	HMPREF0010_00660	pta	HMPREF0010_00660	575584	0.456	0	0	0	0.156	0	0	0.382
HMPREF0010_01746	HMPREF0010_00676	pta	F911_02050	575584	0.899	0.149	0	0	0.065	0	0.803	0.432
HMPREF0010_01746	HMPREF0010_00778	pta	glcB	575584	0.903	0.061	0	0.222	0.061	0	0.803	0.395
HMPREF0010_01746	HMPREF0010_01047	pta	F911_02419	575584	0.909	0.074	0	0	0.155	0.121	0.803	0.435
HMPREF0010_01746	HMPREF0010_01051	pta	F911_02422	575584	0.909	0.074	0	0	0.155	0.121	0.803	0.435
HMPREF0010_01746	HMPREF0010_01226	pta	cobZ	575584	0.456	0	0	0	0.156	0	0	0.382
HMPREF0010_01746	HMPREF0010_01257	pta	nuoF	575584	0.578	0.044	0	0	0.077	0	0.55	0.064
HMPREF0010_01746	HMPREF0010_01350	pta	F911_03118	575584	0.909	0.074	0	0	0.155	0.121	0.803	0.435
HMPREF0010_01746	HMPREF0010_01461	pta	betB	575584	0.909	0.074	0	0	0.155	0.121	0.803	0.435
HMPREF0010_01746	HMPREF0010_01491	pta	F911_02979	575584	0.909	0.074	0	0	0.155	0.121	0.803	0.435
HMPREF0010_01746	HMPREF0010_01564	pta	HMPREF0010_01564	575584	0.46	0.081	0	0	0	0	0	0.437
HMPREF0010_01746	HMPREF0010_01740	pta	F911_03410	575584	0.909	0.074	0	0	0.155	0.121	0.803	0.435
HMPREF0010_01747	HMPREF0010_00091	F911_03417	F911_01462	575584	0.838	0.042	0	0	0.14	0	0.803	0.12
HMPREF0010_01747	HMPREF0010_00239	F911_03417	aldB	575584	0.838	0.042	0	0	0.14	0	0.803	0.12
HMPREF0010_01747	HMPREF0010_00334	F911_03417	fumC	575584	0.958	0.47	0	0	0.21	0	0.803	0.561
HMPREF0010_01747	HMPREF0010_00660	F911_03417	HMPREF0010_00660	575584	0.997	0.47	0	0	0.576	0	0.979	0.441
HMPREF0010_01747	HMPREF0010_00778	F911_03417	glcB	575584	0.822	0	0	0	0.055	0	0.803	0.121
HMPREF0010_01747	HMPREF0010_01047	F911_03417	F911_02419	575584	0.838	0.042	0	0	0.14	0	0.803	0.12
HMPREF0010_01747	HMPREF0010_01051	F911_03417	F911_02422	575584	0.838	0.042	0	0	0.14	0	0.803	0.12
HMPREF0010_01747	HMPREF0010_01226	F911_03417	cobZ	575584	0.997	0.47	0	0	0.576	0	0.979	0.441
HMPREF0010_01747	HMPREF0010_01257	F911_03417	nuoF	575584	0.832	0.066	0	0	0.161	0	0.803	0.044
HMPREF0010_01747	HMPREF0010_01350	F911_03417	F911_03118	575584	0.838	0.042	0	0	0.14	0	0.803	0.12
HMPREF0010_01747	HMPREF0010_01461	F911_03417	betB	575584	0.838	0.042	0	0	0.14	0	0.803	0.12
HMPREF0010_01747	HMPREF0010_01491	F911_03417	F911_02979	575584	0.838	0.042	0	0	0.14	0	0.803	0.12
HMPREF0010_01747	HMPREF0010_01740	F911_03417	F911_03410	575584	0.838	0.042	0	0	0.14	0	0.803	0.12
HMPREF0010_01747	HMPREF0010_01746	F911_03417	pta	575584	0.972	0.651	0	0	0.066	0	0.803	0.619
HMPREF0010_02064	HMPREF0010_00091	pckG	F911_01462	575584	0.561	0	0	0	0	0	0.522	0.12
HMPREF0010_02064	HMPREF0010_00239	pckG	aldB	575584	0.587	0	0	0	0	0	0.55	0.12
HMPREF0010_02064	HMPREF0010_00435	pckG	eno	575584	0.971	0	0	0	0.053	0	0.968	0.12
HMPREF0010_02064	HMPREF0010_00778	pckG	glcB	575584	0.564	0	0	0	0.052	0	0.55	0.062
HMPREF0010_02064	HMPREF0010_01047	pckG	F911_02419	575584	0.587	0	0	0	0	0	0.55	0.12
HMPREF0010_02064	HMPREF0010_01051	pckG	F911_02422	575584	0.587	0	0	0	0	0	0.55	0.12
HMPREF0010_02064	HMPREF0010_01350	pckG	F911_03118	575584	0.587	0	0	0	0	0	0.55	0.12
HMPREF0010_02064	HMPREF0010_01461	pckG	betB	575584	0.587	0	0	0	0	0	0.55	0.12
HMPREF0010_02064	HMPREF0010_01491	pckG	F911_02979	575584	0.587	0	0	0	0	0	0.55	0.12
HMPREF0010_02064	HMPREF0010_01564	pckG	HMPREF0010_01564	575584	0.576	0.044	0	0	0.055	0	0.566	0.047
HMPREF0010_02064	HMPREF0010_01740	pckG	F911_03410	575584	0.587	0	0	0	0	0	0.55	0.12
HMPREF0010_02064	HMPREF0010_01746	pckG	pta	575584	0.546	0.044	0	0	0	0	0.522	0.087
HMPREF0010_02069	HMPREF0010_00435	groL	eno	575584	0.86	0.048	0	0	0.123	0.402	0	0.753
HMPREF0010_02069	HMPREF0010_01746	groL	pta	575584	0.792	0.05	0	0	0.046	0.727	0	0.26
HMPREF0010_02195	HMPREF0010_00091	aspC	F911_01462	575584	0.573	0.044	0	0	0.064	0	0.522	0.121
HMPREF0010_02195	HMPREF0010_00239	aspC	aldB	575584	0.598	0.044	0	0	0.064	0	0.55	0.121
HMPREF0010_02195	HMPREF0010_00334	aspC	fumC	575584	0.741	0	0	0	0.057	0	0.73	0.066
HMPREF0010_02195	HMPREF0010_00435	aspC	eno	575584	0.4	0.062	0	0	0.144	0	0.242	0.131
HMPREF0010_02195	HMPREF0010_00660	aspC	HMPREF0010_00660	575584	0.5	0	0	0	0.157	0	0.421	0.058
HMPREF0010_02195	HMPREF0010_00676	aspC	F911_02050	575584	0.49	0.042	0	0	0.063	0.133	0.421	0.043
HMPREF0010_02195	HMPREF0010_00778	aspC	glcB	575584	0.452	0	0	0	0.093	0	0.421	0
HMPREF0010_02195	HMPREF0010_01047	aspC	F911_02419	575584	0.598	0.044	0	0	0.064	0	0.55	0.121
HMPREF0010_02195	HMPREF0010_01051	aspC	F911_02422	575584	0.598	0.044	0	0	0.064	0	0.55	0.121
HMPREF0010_02195	HMPREF0010_01226	aspC	cobZ	575584	0.611	0	0	0	0.157	0	0.55	0.058
HMPREF0010_02195	HMPREF0010_01350	aspC	F911_03118	575584	0.598	0.044	0	0	0.064	0	0.55	0.121
HMPREF0010_02195	HMPREF0010_01461	aspC	betB	575584	0.598	0.044	0	0	0.064	0	0.55	0.121
HMPREF0010_02195	HMPREF0010_01491	aspC	F911_02979	575584	0.598	0.044	0	0	0.064	0	0.55	0.121
HMPREF0010_02195	HMPREF0010_01564	aspC	HMPREF0010_01564	575584	0.787	0.051	0	0	0.058	0	0.73	0.224
HMPREF0010_02195	HMPREF0010_01740	aspC	F911_03410	575584	0.598	0.044	0	0	0.064	0	0.55	0.121
HMPREF0010_02195	HMPREF0010_01746	aspC	pta	575584	0.661	0.046	0	0	0.123	0.135	0.55	0.12
HMPREF0010_02195	HMPREF0010_01747	aspC	F911_03417	575584	0.805	0	0	0	0.055	0	0.803	0
HMPREF0010_02195	HMPREF0010_02064	aspC	pckG	575584	0.573	0.043	0	0	0.053	0	0.566	0.044
HMPREF0010_02226	HMPREF0010_00091	icd	F911_01462	575584	0.603	0.052	0	0	0.122	0	0.522	0.12
HMPREF0010_02226	HMPREF0010_00239	icd	aldB	575584	0.775	0.052	0	0	0.122	0	0.73	0.12
HMPREF0010_02226	HMPREF0010_00660	icd	HMPREF0010_00660	575584	0.653	0.044	0	0	0.326	0.107	0.421	0.12
HMPREF0010_02226	HMPREF0010_00676	icd	F911_02050	575584	0.7	0	0	0	0.275	0	0.55	0.156
HMPREF0010_02226	HMPREF0010_01047	icd	F911_02419	575584	0.775	0.052	0	0	0.122	0	0.73	0.12
HMPREF0010_02226	HMPREF0010_01051	icd	F911_02422	575584	0.626	0.052	0	0	0.122	0	0.55	0.12
HMPREF0010_02226	HMPREF0010_01226	icd	cobZ	575584	0.653	0.044	0	0	0.326	0.107	0.421	0.12
HMPREF0010_02226	HMPREF0010_01350	icd	F911_03118	575584	0.775	0.052	0	0	0.122	0	0.73	0.12
HMPREF0010_02226	HMPREF0010_01461	icd	betB	575584	0.775	0.052	0	0	0.122	0	0.73	0.12
HMPREF0010_02226	HMPREF0010_01491	icd	F911_02979	575584	0.626	0.052	0	0	0.122	0	0.55	0.12
HMPREF0010_02226	HMPREF0010_01564	icd	HMPREF0010_01564	575584	0.98	0	0	0	0.157	0.184	0.971	0.12
HMPREF0010_02226	HMPREF0010_01740	icd	F911_03410	575584	0.626	0.052	0	0	0.122	0	0.55	0.12
HMPREF0010_02226	HMPREF0010_01747	icd	F911_03417	575584	0.498	0	0	0	0.161	0	0	0.427
HMPREF0010_02226	HMPREF0010_02195	icd	aspC	575584	0.782	0.045	0	0	0.202	0	0.73	0.067
HMPREF0010_02252	HMPREF0010_00091	F911_01192	F911_01462	575584	0.623	0.062	0	0.120528	0.064	0	0.55	0.019592
HMPREF0010_02252	HMPREF0010_00334	F911_01192	fumC	575584	0.672	0	0	0	0.123	0.158	0.55	0.132
HMPREF0010_02252	HMPREF0010_00435	F911_01192	eno	575584	0.723	0.043	0	0	0.093	0.191	0.55	0.26
HMPREF0010_02252	HMPREF0010_00660	F911_01192	HMPREF0010_00660	575584	0.583	0.063	0	0	0.159	0.122	0.421	0.12
HMPREF0010_02252	HMPREF0010_00676	F911_01192	F911_02050	575584	0.597	0.042	0	0	0.073	0	0.545	0.121
HMPREF0010_02252	HMPREF0010_00778	F911_01192	glcB	575584	0.604	0	0	0	0.057	0.121	0.522	0.12
HMPREF0010_02252	HMPREF0010_01226	F911_01192	cobZ	575584	0.676	0.063	0	0	0.159	0.122	0.55	0.12
HMPREF0010_02252	HMPREF0010_01564	F911_01192	HMPREF0010_01564	575584	0.724	0.061	0	0	0.157	0.18	0.55	0.202
HMPREF0010_02252	HMPREF0010_01746	F911_01192	pta	575584	0.909	0.074	0	0	0.155	0.121	0.803	0.435
HMPREF0010_02252	HMPREF0010_01747	F911_01192	F911_03417	575584	0.838	0.042	0	0	0.14	0	0.803	0.12
HMPREF0010_02252	HMPREF0010_02064	F911_01192	pckG	575584	0.587	0	0	0	0	0	0.55	0.12
HMPREF0010_02252	HMPREF0010_02195	F911_01192	aspC	575584	0.598	0.044	0	0	0.064	0	0.55	0.121
HMPREF0010_02252	HMPREF0010_02226	F911_01192	icd	575584	0.626	0.052	0	0	0.122	0	0.55	0.12
HMPREF0010_02263	HMPREF0010_00334	purB	fumC	575584	0.565	0.373	0	0	0.059	0.126	0	0.257
HMPREF0010_02263	HMPREF0010_00676	purB	F911_02050	575584	0.497	0.044	0	0	0.089	0	0.421	0.121
HMPREF0010_02263	HMPREF0010_02226	purB	icd	575584	0.755	0.112	0	0	0.061	0	0.73	0.043
HMPREF0010_02340	HMPREF0010_00091	F911_01283	F911_01462	575584	0.91	0.077	0	0	0.148	0.121	0.803	0.441
HMPREF0010_02340	HMPREF0010_00239	F911_01283	aldB	575584	0.91	0.077	0	0	0.148	0.121	0.803	0.441
HMPREF0010_02340	HMPREF0010_00334	F911_01283	fumC	575584	0.938	0.445	0	0	0.066	0.112	0.803	0.431
HMPREF0010_02340	HMPREF0010_00435	F911_01283	eno	575584	0.557	0.069	0	0	0.157	0.114	0	0.439
HMPREF0010_02340	HMPREF0010_00660	F911_01283	HMPREF0010_00660	575584	0.678	0.392	0	0	0.157	0	0	0.424
HMPREF0010_02340	HMPREF0010_00676	F911_01283	F911_02050	575584	0.93	0.342	0	0	0.151	0	0.803	0.441
HMPREF0010_02340	HMPREF0010_00778	F911_01283	glcB	575584	0.891	0.08	0	0	0.058	0	0.803	0.438
HMPREF0010_02340	HMPREF0010_01047	F911_01283	F911_02419	575584	0.91	0.077	0	0	0.148	0.121	0.803	0.441
HMPREF0010_02340	HMPREF0010_01051	F911_01283	F911_02422	575584	0.91	0.077	0	0	0.148	0.121	0.803	0.441
HMPREF0010_02340	HMPREF0010_01226	F911_01283	cobZ	575584	0.678	0.392	0	0	0.157	0	0	0.424
HMPREF0010_02340	HMPREF0010_01257	F911_01283	nuoF	575584	0.83	0.051	0	0	0.093	0	0.803	0.12
HMPREF0010_02340	HMPREF0010_01350	F911_01283	F911_03118	575584	0.91	0.077	0	0	0.148	0.121	0.803	0.441
HMPREF0010_02340	HMPREF0010_01461	F911_01283	betB	575584	0.91	0.077	0	0	0.148	0.121	0.803	0.441
HMPREF0010_02340	HMPREF0010_01491	F911_01283	F911_02979	575584	0.91	0.077	0	0	0.148	0.121	0.803	0.441
HMPREF0010_02340	HMPREF0010_01564	F911_01283	HMPREF0010_01564	575584	0.559	0.206	0	0	0.087	0	0	0.441
HMPREF0010_02340	HMPREF0010_01740	F911_01283	F911_03410	575584	0.91	0.077	0	0	0.148	0.121	0.803	0.441
HMPREF0010_02340	HMPREF0010_01746	F911_01283	pta	575584	0.982	0.351	0	0.146689	0	0.8	0.803	0.265036
HMPREF0010_02340	HMPREF0010_01747	F911_01283	F911_03417	575584	0.975	0.47	0	0	0.07	0	0.803	0.782
HMPREF0010_02340	HMPREF0010_02064	F911_01283	pckG	575584	0.641	0.049	0	0	0.051	0	0.596	0.134
HMPREF0010_02340	HMPREF0010_02069	F911_01283	groL	575584	0.842	0.054	0	0	0	0.753	0	0.381
HMPREF0010_02340	HMPREF0010_02195	F911_01283	aspC	575584	0.863	0.062	0	0	0.126	0.135	0.803	0.176
HMPREF0010_02340	HMPREF0010_02252	F911_01283	F911_01192	575584	0.91	0.077	0	0	0.148	0.121	0.803	0.441
HMPREF0010_02437	HMPREF0010_00091	F911_00430	F911_01462	575584	0.775	0.062	0	0.107146	0.086	0	0.73	0.025043
HMPREF0010_02437	HMPREF0010_00334	F911_00430	fumC	575584	0.803	0	0	0	0.123	0.158	0.73	0.132
HMPREF0010_02437	HMPREF0010_00435	F911_00430	eno	575584	0.723	0.043	0	0	0.093	0.191	0.55	0.26
HMPREF0010_02437	HMPREF0010_00660	F911_00430	HMPREF0010_00660	575584	0.956	0.063	0	0	0.159	0.122	0.939	0.12
HMPREF0010_02437	HMPREF0010_00676	F911_00430	F911_02050	575584	0.597	0.042	0	0	0.073	0	0.545	0.121
HMPREF0010_02437	HMPREF0010_00778	F911_00430	glcB	575584	0.606	0	0	0	0.057	0.124	0.522	0.12
HMPREF0010_02437	HMPREF0010_01051	F911_00430	F911_02422	575584	0.534	0	0	0.178794	0	0	0.435	0
HMPREF0010_02437	HMPREF0010_01226	F911_00430	cobZ	575584	0.966	0.063	0	0	0.159	0.122	0.953	0.12
HMPREF0010_02437	HMPREF0010_01491	F911_00430	F911_02979	575584	0.48	0	0	0.147643	0	0	0.392	0
HMPREF0010_02437	HMPREF0010_01564	F911_00430	HMPREF0010_01564	575584	0.834	0.061	0	0	0.157	0.18	0.73	0.202
HMPREF0010_02437	HMPREF0010_01746	F911_00430	pta	575584	0.909	0.074	0	0	0.155	0.121	0.803	0.435
HMPREF0010_02437	HMPREF0010_01747	F911_00430	F911_03417	575584	0.838	0.042	0	0	0.14	0	0.803	0.12
HMPREF0010_02437	HMPREF0010_02064	F911_00430	pckG	575584	0.587	0	0	0	0	0	0.55	0.12
HMPREF0010_02437	HMPREF0010_02195	F911_00430	aspC	575584	0.598	0.044	0	0	0.064	0	0.55	0.121
HMPREF0010_02437	HMPREF0010_02226	F911_00430	icd	575584	0.775	0.052	0	0	0.122	0	0.73	0.12
HMPREF0010_02437	HMPREF0010_02340	F911_00430	F911_01283	575584	0.91	0.077	0	0	0.148	0.121	0.803	0.441
HMPREF0010_02522	HMPREF0010_00091	F911_00523	F911_01462	575584	0.924	0.052	0	0	0.063	0	0.803	0.617
HMPREF0010_02522	HMPREF0010_00239	F911_00523	aldB	575584	0.925	0.069	0	0	0.063	0	0.803	0.617
HMPREF0010_02522	HMPREF0010_00435	F911_00523	eno	575584	0.79	0.061	0	0	0.057	0	0	0.782
HMPREF0010_02522	HMPREF0010_00660	F911_00523	HMPREF0010_00660	575584	0.61	0	0	0	0.368	0	0	0.409
HMPREF0010_02522	HMPREF0010_00676	F911_00523	F911_02050	575584	0.958	0	0	0	0.123	0	0.803	0.777
HMPREF0010_02522	HMPREF0010_01047	F911_00523	F911_02419	575584	0.925	0.069	0	0	0.063	0	0.803	0.617
HMPREF0010_02522	HMPREF0010_01051	F911_00523	F911_02422	575584	0.925	0.069	0	0	0.063	0	0.803	0.617
HMPREF0010_02522	HMPREF0010_01226	F911_00523	cobZ	575584	0.61	0	0	0	0.368	0	0	0.409
HMPREF0010_02522	HMPREF0010_01350	F911_00523	F911_03118	575584	0.925	0.069	0	0	0.063	0	0.803	0.617
HMPREF0010_02522	HMPREF0010_01461	F911_00523	betB	575584	0.925	0.069	0	0	0.063	0	0.803	0.617
HMPREF0010_02522	HMPREF0010_01491	F911_00523	F911_02979	575584	0.925	0.069	0	0	0.063	0	0.803	0.617
HMPREF0010_02522	HMPREF0010_01564	F911_00523	HMPREF0010_01564	575584	0.999	0.367	0	0	0.418	0.982	0.803	0.782
HMPREF0010_02522	HMPREF0010_01740	F911_00523	F911_03410	575584	0.925	0.069	0	0	0.063	0	0.803	0.617
HMPREF0010_02522	HMPREF0010_01747	F911_00523	F911_03417	575584	0.96	0	0	0	0.828	0	0	0.782
HMPREF0010_02522	HMPREF0010_02064	F911_00523	pckG	575584	0.805	0	0	0	0.051	0	0.803	0
HMPREF0010_02522	HMPREF0010_02069	F911_00523	groL	575584	0.403	0.061	0	0	0	0	0	0.391
HMPREF0010_02522	HMPREF0010_02195	F911_00523	aspC	575584	0.979	0.448	0	0	0.157	0.135	0.803	0.782
HMPREF0010_02522	HMPREF0010_02226	F911_00523	icd	575584	0.995	0.061	0	0	0.063	0	0.979	0.782
HMPREF0010_02522	HMPREF0010_02252	F911_00523	F911_01192	575584	0.925	0.069	0	0	0.063	0	0.803	0.617
HMPREF0010_02522	HMPREF0010_02263	F911_00523	purB	575584	0.73	0.06	0	0	0.074	0.689	0	0.121
HMPREF0010_02522	HMPREF0010_02437	F911_00523	F911_00430	575584	0.925	0.069	0	0	0.063	0	0.803	0.617
HMPREF0010_02556	HMPREF0010_00091	serA	F911_01462	575584	0.45	0.052	0	0	0.055	0	0.421	0.065
HMPREF0010_02556	HMPREF0010_00239	serA	aldB	575584	0.45	0.052	0	0	0.055	0	0.421	0.065
HMPREF0010_02556	HMPREF0010_01047	serA	F911_02419	575584	0.45	0.052	0	0	0.055	0	0.421	0.065
HMPREF0010_02556	HMPREF0010_01051	serA	F911_02422	575584	0.45	0.052	0	0	0.055	0	0.421	0.065
HMPREF0010_02556	HMPREF0010_01350	serA	F911_03118	575584	0.45	0.052	0	0	0.055	0	0.421	0.065
HMPREF0010_02556	HMPREF0010_01461	serA	betB	575584	0.45	0.052	0	0	0.055	0	0.421	0.065
HMPREF0010_02556	HMPREF0010_01491	serA	F911_02979	575584	0.45	0.052	0	0	0.055	0	0.421	0.065
HMPREF0010_02556	HMPREF0010_01740	serA	F911_03410	575584	0.45	0.052	0	0	0.055	0	0.421	0.065
HMPREF0010_02556	HMPREF0010_02195	serA	aspC	575584	0.592	0.056	0	0	0.116	0	0.55	0.044
HMPREF0010_02556	HMPREF0010_02252	serA	F911_01192	575584	0.45	0.052	0	0	0.055	0	0.421	0.065
HMPREF0010_02556	HMPREF0010_02340	serA	F911_01283	575584	0.428	0.063	0	0	0.052	0	0.325	0.16
HMPREF0010_02556	HMPREF0010_02437	serA	F911_00430	575584	0.45	0.052	0	0	0.055	0	0.421	0.065
HMPREF0010_02556	HMPREF0010_02522	serA	F911_00523	575584	0.693	0.058	0	0	0.214	0	0	0.619
HMPREF0010_02573	HMPREF0010_00091	F911_00574	F911_01462	575584	0.707	0.061	0	0	0.157	0.18	0.522	0.202
HMPREF0010_02573	HMPREF0010_00239	F911_00574	aldB	575584	0.834	0.061	0	0	0.157	0.18	0.73	0.202
HMPREF0010_02573	HMPREF0010_00435	F911_00574	eno	575584	0.481	0.054	0	0	0.247	0	0	0.33
HMPREF0010_02573	HMPREF0010_00676	F911_00574	F911_02050	575584	0.55	0.07	0	0	0.164	0	0.421	0.119
HMPREF0010_02573	HMPREF0010_01047	F911_00574	F911_02419	575584	0.834	0.061	0	0	0.157	0.18	0.73	0.202
HMPREF0010_02573	HMPREF0010_01051	F911_00574	F911_02422	575584	0.724	0.061	0	0	0.157	0.18	0.55	0.202
HMPREF0010_02573	HMPREF0010_01350	F911_00574	F911_03118	575584	0.834	0.061	0	0	0.157	0.18	0.73	0.202
HMPREF0010_02573	HMPREF0010_01461	F911_00574	betB	575584	0.834	0.061	0	0	0.157	0.18	0.73	0.202
HMPREF0010_02573	HMPREF0010_01491	F911_00574	F911_02979	575584	0.761	0.061	0	0.171	0.157	0.18	0.55	0.202
HMPREF0010_02573	HMPREF0010_01740	F911_00574	F911_03410	575584	0.724	0.061	0	0	0.157	0.18	0.55	0.202
HMPREF0010_02573	HMPREF0010_01746	F911_00574	pta	575584	0.46	0.081	0	0	0	0	0	0.437
HMPREF0010_02573	HMPREF0010_02064	F911_00574	pckG	575584	0.576	0.044	0	0	0.055	0	0.566	0.047
HMPREF0010_02573	HMPREF0010_02195	F911_00574	aspC	575584	0.787	0.051	0	0	0.058	0	0.73	0.224
HMPREF0010_02573	HMPREF0010_02226	F911_00574	icd	575584	0.98	0	0	0	0.157	0.184	0.971	0.12
HMPREF0010_02573	HMPREF0010_02252	F911_00574	F911_01192	575584	0.724	0.061	0	0	0.157	0.18	0.55	0.202
HMPREF0010_02573	HMPREF0010_02340	F911_00574	F911_01283	575584	0.559	0.206	0	0	0.087	0	0	0.441
HMPREF0010_02573	HMPREF0010_02437	F911_00574	F911_00430	575584	0.834	0.061	0	0	0.157	0.18	0.73	0.202
HMPREF0010_02573	HMPREF0010_02522	F911_00574	F911_00523	575584	0.999	0.367	0	0	0.418	0.982	0.803	0.782
HMPREF0010_02576	HMPREF0010_00334	astD	fumC	575584	0.652	0	0	0	0.123	0.158	0.522	0.132
HMPREF0010_02576	HMPREF0010_00435	astD	eno	575584	0.692	0.043	0	0	0.093	0.191	0.522	0.224
HMPREF0010_02576	HMPREF0010_00660	astD	HMPREF0010_00660	575584	0.583	0.063	0	0	0.159	0.122	0.421	0.12
HMPREF0010_02576	HMPREF0010_00676	astD	F911_02050	575584	0.576	0.042	0	0	0.073	0	0.522	0.121
HMPREF0010_02576	HMPREF0010_00778	astD	glcB	575584	0.604	0	0	0	0.057	0.12	0.522	0.12
HMPREF0010_02576	HMPREF0010_01226	astD	cobZ	575584	0.655	0.063	0	0	0.159	0.122	0.522	0.12
HMPREF0010_02576	HMPREF0010_01564	astD	HMPREF0010_01564	575584	0.707	0.061	0	0	0.157	0.18	0.522	0.202
HMPREF0010_02576	HMPREF0010_01746	astD	pta	575584	0.909	0.074	0	0	0.155	0.121	0.803	0.435
HMPREF0010_02576	HMPREF0010_01747	astD	F911_03417	575584	0.838	0.042	0	0	0.14	0	0.803	0.12
HMPREF0010_02576	HMPREF0010_02064	astD	pckG	575584	0.561	0	0	0	0	0	0.522	0.12
HMPREF0010_02576	HMPREF0010_02195	astD	aspC	575584	0.573	0.044	0	0	0.064	0	0.522	0.121
HMPREF0010_02576	HMPREF0010_02226	astD	icd	575584	0.603	0.052	0	0	0.122	0	0.522	0.12
HMPREF0010_02576	HMPREF0010_02340	astD	F911_01283	575584	0.91	0.077	0	0	0.148	0.121	0.803	0.441
HMPREF0010_02576	HMPREF0010_02522	astD	F911_00523	575584	0.924	0.052	0	0	0.063	0	0.803	0.617
HMPREF0010_02576	HMPREF0010_02556	astD	serA	575584	0.45	0.052	0	0	0.055	0	0.421	0.065
HMPREF0010_02576	HMPREF0010_02573	astD	F911_00574	575584	0.849	0.516	0	0	0.157	0.18	0.522	0.202
HMPREF0010_02683	HMPREF0010_00091	mdh	F911_01462	575584	0.64	0.053	0	0	0.072	0.178	0.522	0.12
HMPREF0010_02683	HMPREF0010_00239	mdh	aldB	575584	0.661	0.053	0	0	0.072	0.178	0.55	0.12
HMPREF0010_02683	HMPREF0010_00334	mdh	fumC	575584	0.989	0.373	0	0	0.346	0.385	0.953	0.223
HMPREF0010_02683	HMPREF0010_00435	mdh	eno	575584	0.717	0.079	0	0	0.586	0.179	0	0.205
HMPREF0010_02683	HMPREF0010_00660	mdh	HMPREF0010_00660	575584	0.786	0.373	0	0	0.313	0.179	0.421	0.12
HMPREF0010_02683	HMPREF0010_00676	mdh	F911_02050	575584	0.685	0.139	0	0	0.309	0.122	0.42	0.121
HMPREF0010_02683	HMPREF0010_00778	mdh	glcB	575584	0.961	0	0	0	0.145	0	0.953	0.12
HMPREF0010_02683	HMPREF0010_01047	mdh	F911_02419	575584	0.661	0.053	0	0	0.072	0.178	0.55	0.12
HMPREF0010_02683	HMPREF0010_01051	mdh	F911_02422	575584	0.661	0.053	0	0	0.072	0.178	0.55	0.12
HMPREF0010_02683	HMPREF0010_01226	mdh	cobZ	575584	0.786	0.373	0	0	0.313	0.179	0.421	0.12
HMPREF0010_02683	HMPREF0010_01257	mdh	nuoF	575584	0.66	0.044	0	0	0.209	0	0.55	0.12
HMPREF0010_02683	HMPREF0010_01350	mdh	F911_03118	575584	0.661	0.053	0	0	0.072	0.178	0.55	0.12
HMPREF0010_02683	HMPREF0010_01461	mdh	betB	575584	0.661	0.053	0	0	0.072	0.178	0.55	0.12
HMPREF0010_02683	HMPREF0010_01491	mdh	F911_02979	575584	0.661	0.053	0	0	0.072	0.178	0.55	0.12
HMPREF0010_02683	HMPREF0010_01564	mdh	HMPREF0010_01564	575584	0.637	0	0	0	0.157	0	0.55	0.12
HMPREF0010_02683	HMPREF0010_01740	mdh	F911_03410	575584	0.661	0.053	0	0	0.072	0.178	0.55	0.12
HMPREF0010_02683	HMPREF0010_01746	mdh	pta	575584	0.765	0.055	0	0	0.126	0	0.55	0.443
HMPREF0010_02683	HMPREF0010_01747	mdh	F911_03417	575584	0.994	0.47	0	0	0.161	0	0.979	0.442
HMPREF0010_02683	HMPREF0010_02064	mdh	pckG	575584	0.966	0	0	0.181	0.057	0.112	0.953	0.12
HMPREF0010_02683	HMPREF0010_02069	mdh	groL	575584	0.81	0	0	0	0.065	0.786	0	0.127
HMPREF0010_02683	HMPREF0010_02195	mdh	aspC	575584	0.958	0.058	0	0	0.063	0	0.953	0.12
HMPREF0010_02683	HMPREF0010_02226	mdh	icd	575584	0.809	0.373	0	0	0.451	0.446	0	0.12
HMPREF0010_02683	HMPREF0010_02252	mdh	F911_01192	575584	0.661	0.053	0	0	0.072	0.178	0.55	0.12
HMPREF0010_02683	HMPREF0010_02263	mdh	purB	575584	0.666	0	0	0	0.097	0.177	0.55	0.12
HMPREF0010_02683	HMPREF0010_02340	mdh	F911_01283	575584	0.952	0.414	0	0	0.242	0.183	0.803	0.443
HMPREF0010_02683	HMPREF0010_02437	mdh	F911_00430	575584	0.661	0.053	0	0	0.072	0.178	0.55	0.12
HMPREF0010_02683	HMPREF0010_02522	mdh	F911_00523	575584	0.961	0.065	0	0	0.159	0	0.803	0.78
HMPREF0010_02683	HMPREF0010_02556	mdh	serA	575584	0.645	0	0	0	0.059	0.162	0.55	0.12
HMPREF0010_02683	HMPREF0010_02573	mdh	F911_00574	575584	0.637	0	0	0	0.157	0	0.55	0.12
HMPREF0010_02683	HMPREF0010_02576	mdh	astD	575584	0.64	0.053	0	0	0.072	0.178	0.522	0.12
HMPREF0010_02906	HMPREF0010_00091	F911_00961	F911_01462	575584	0.699	0.056	0	0	0.197	0	0.55	0.224
HMPREF0010_02906	HMPREF0010_00239	F911_00961	aldB	575584	0.83	0.056	0	0	0.197	0	0.73	0.268
HMPREF0010_02906	HMPREF0010_00334	F911_00961	fumC	575584	0.914	0.046	0	0	0.6	0	0.73	0.268
HMPREF0010_02906	HMPREF0010_00435	F911_00961	eno	575584	0.864	0.373	0	0	0.246	0	0	0.737
HMPREF0010_02906	HMPREF0010_00660	F911_00961	HMPREF0010_00660	575584	0.875	0.373	0	0	0.435	0.416	0.421	0.12
HMPREF0010_02906	HMPREF0010_00676	F911_00961	F911_02050	575584	0.941	0.373	0	0	0.352	0.387	0.73	0.268
HMPREF0010_02906	HMPREF0010_00778	F911_00961	glcB	575584	0.82	0	0	0	0.164	0	0.73	0.268
HMPREF0010_02906	HMPREF0010_01047	F911_00961	F911_02419	575584	0.83	0.056	0	0	0.197	0	0.73	0.268
HMPREF0010_02906	HMPREF0010_01051	F911_00961	F911_02422	575584	0.716	0.056	0	0	0.197	0	0.55	0.268
HMPREF0010_02906	HMPREF0010_01226	F911_00961	cobZ	575584	0.875	0.373	0	0	0.435	0.416	0.421	0.12
HMPREF0010_02906	HMPREF0010_01350	F911_00961	F911_03118	575584	0.83	0.056	0	0	0.197	0	0.73	0.268
HMPREF0010_02906	HMPREF0010_01461	F911_00961	betB	575584	0.83	0.056	0	0	0.197	0	0.73	0.268
HMPREF0010_02906	HMPREF0010_01491	F911_00961	F911_02979	575584	0.716	0.056	0	0	0.197	0	0.55	0.268
HMPREF0010_02906	HMPREF0010_01564	F911_00961	HMPREF0010_01564	575584	0.883	0	0	0	0.298	0	0.73	0.433
HMPREF0010_02906	HMPREF0010_01740	F911_00961	F911_03410	575584	0.716	0.056	0	0	0.197	0	0.55	0.268
HMPREF0010_02906	HMPREF0010_01746	F911_00961	pta	575584	0.968	0.076	0	0	0.6	0	0.803	0.618
HMPREF0010_02906	HMPREF0010_01747	F911_00961	F911_03417	575584	0.905	0.091	0	0	0.163	0	0.803	0.442
HMPREF0010_02906	HMPREF0010_02064	F911_00961	pckG	575584	0.725	0	0	0	0.058	0	0.695	0.12
HMPREF0010_02906	HMPREF0010_02069	F911_00961	groL	575584	0.851	0.043	0	0	0.058	0.113	0.307	0.774
HMPREF0010_02906	HMPREF0010_02195	F911_00961	aspC	575584	0.812	0.086	0	0	0.159	0	0.73	0.202
HMPREF0010_02906	HMPREF0010_02226	F911_00961	icd	575584	0.792	0.373	0	0.251	0.372	0	0	0.378
HMPREF0010_02906	HMPREF0010_02252	F911_00961	F911_01192	575584	0.716	0.056	0	0	0.197	0	0.55	0.268
HMPREF0010_02906	HMPREF0010_02263	F911_00961	purB	575584	0.787	0.047	0	0	0.123	0	0.73	0.168
HMPREF0010_02906	HMPREF0010_02340	F911_00961	F911_01283	575584	0.931	0.091	0	0	0.396	0	0.803	0.443
HMPREF0010_02906	HMPREF0010_02437	F911_00961	F911_00430	575584	0.83	0.056	0	0	0.197	0	0.73	0.268
HMPREF0010_02906	HMPREF0010_02522	F911_00961	F911_00523	575584	0.981	0.048	0	0	0.606	0	0.803	0.782
HMPREF0010_02906	HMPREF0010_02573	F911_00961	F911_00574	575584	0.883	0	0	0	0.298	0	0.73	0.433
HMPREF0010_02906	HMPREF0010_02576	F911_00961	astD	575584	0.681	0.056	0	0	0.197	0	0.522	0.224
HMPREF0010_02906	HMPREF0010_02683	F911_00961	mdh	575584	0.993	0.373	0	0	0.583	0.367	0.953	0.248
HMPREF0010_02909	HMPREF0010_00091	sdhA	F911_01462	575584	0.829	0.109	0	0	0.159	0.122	0.73	0.187
HMPREF0010_02909	HMPREF0010_00239	sdhA	aldB	575584	0.82	0.063	0	0	0.159	0.122	0.73	0.187
HMPREF0010_02909	HMPREF0010_00334	sdhA	fumC	575584	0.992	0.373	0	0	0.367	0.131	0.971	0.345
HMPREF0010_02909	HMPREF0010_00676	sdhA	F911_02050	575584	0.842	0.373	0	0	0.591	0	0.271	0.259
HMPREF0010_02909	HMPREF0010_01047	sdhA	F911_02419	575584	0.82	0.063	0	0	0.159	0.122	0.73	0.187
HMPREF0010_02909	HMPREF0010_01051	sdhA	F911_02422	575584	0.7	0.063	0	0	0.159	0.122	0.55	0.187
HMPREF0010_02909	HMPREF0010_01226	sdhA	cobZ	575584	0.587	0	0	0	0	0	0.55	0.12
HMPREF0010_02909	HMPREF0010_01257	sdhA	nuoF	575584	0.909	0.07	0	0	0.68	0.275	0.595	0.12
HMPREF0010_02909	HMPREF0010_01350	sdhA	F911_03118	575584	0.82	0.063	0	0	0.159	0.122	0.73	0.187
HMPREF0010_02909	HMPREF0010_01461	sdhA	betB	575584	0.82	0.063	0	0	0.159	0.122	0.73	0.187
HMPREF0010_02909	HMPREF0010_01491	sdhA	F911_02979	575584	0.7	0.063	0	0	0.159	0.122	0.55	0.187
HMPREF0010_02909	HMPREF0010_01740	sdhA	F911_03410	575584	0.7	0.063	0	0	0.159	0.122	0.55	0.187
HMPREF0010_02909	HMPREF0010_01746	sdhA	pta	575584	0.639	0.364	0	0	0.156	0	0	0.382
HMPREF0010_02909	HMPREF0010_01747	sdhA	F911_03417	575584	0.997	0.47	0	0	0.576	0	0.979	0.441
HMPREF0010_02909	HMPREF0010_02195	sdhA	aspC	575584	0.766	0	0	0	0.157	0	0.73	0.058
HMPREF0010_02909	HMPREF0010_02226	sdhA	icd	575584	0.672	0.046	0	0	0.326	0.107	0.421	0.168
HMPREF0010_02909	HMPREF0010_02252	sdhA	F911_01192	575584	0.7	0.063	0	0	0.159	0.122	0.55	0.187
HMPREF0010_02909	HMPREF0010_02340	sdhA	F911_01283	575584	0.678	0.392	0	0	0.157	0	0	0.424
HMPREF0010_02909	HMPREF0010_02437	sdhA	F911_00430	575584	0.981	0.063	0	0	0.159	0.122	0.971	0.187
HMPREF0010_02909	HMPREF0010_02522	sdhA	F911_00523	575584	0.61	0	0	0	0.368	0	0	0.409
HMPREF0010_02909	HMPREF0010_02576	sdhA	astD	575584	0.682	0.063	0	0	0.159	0.122	0.522	0.187
HMPREF0010_02909	HMPREF0010_02683	sdhA	mdh	575584	0.83	0.373	0	0	0.313	0.179	0.509	0.176
HMPREF0010_02909	HMPREF0010_02906	sdhA	F911_00961	575584	0.92	0.373	0	0	0.435	0.416	0.517	0.328
HMPREF0010_02910	HMPREF0010_00091	sQR	F911_01462	575584	0.662	0.109	0	0	0.157	0	0.55	0.12
HMPREF0010_02910	HMPREF0010_00239	sQR	aldB	575584	0.786	0.059	0	0	0.157	0	0.73	0.12
HMPREF0010_02910	HMPREF0010_00334	sQR	fumC	575584	0.988	0.14	0	0	0.395	0.117	0.971	0.253
HMPREF0010_02910	HMPREF0010_00660	sQR	HMPREF0010_00660	575584	0.999	0.294	0	0.151	0.986	0.811	0.421	0.12
HMPREF0010_02910	HMPREF0010_00676	sQR	F911_02050	575584	0.8	0.373	0	0	0.585	0.175	0	0.181
HMPREF0010_02910	HMPREF0010_01047	sQR	F911_02419	575584	0.786	0.059	0	0	0.157	0	0.73	0.12
HMPREF0010_02910	HMPREF0010_01051	sQR	F911_02422	575584	0.643	0.059	0	0	0.157	0	0.55	0.12
HMPREF0010_02910	HMPREF0010_01226	sQR	cobZ	575584	0.999	0.294	0	0	0.986	0.811	0.55	0.12
HMPREF0010_02910	HMPREF0010_01257	sQR	nuoF	575584	0.864	0.044	0	0	0.634	0.181	0.546	0.12
HMPREF0010_02910	HMPREF0010_01350	sQR	F911_03118	575584	0.786	0.059	0	0	0.157	0	0.73	0.12
HMPREF0010_02910	HMPREF0010_01461	sQR	betB	575584	0.786	0.059	0	0	0.157	0	0.73	0.12
HMPREF0010_02910	HMPREF0010_01491	sQR	F911_02979	575584	0.643	0.059	0	0	0.157	0	0.55	0.12
HMPREF0010_02910	HMPREF0010_01740	sQR	F911_03410	575584	0.643	0.059	0	0	0.157	0	0.55	0.12
HMPREF0010_02910	HMPREF0010_01746	sQR	pta	575584	0.494	0.373	0	0	0.156	0	0	0.121
HMPREF0010_02910	HMPREF0010_01747	sQR	F911_03417	575584	0.995	0.47	0	0	0.381	0	0.979	0.434
HMPREF0010_02910	HMPREF0010_02195	sQR	aspC	575584	0.772	0.043	0	0	0.122	0.115	0.73	0
HMPREF0010_02910	HMPREF0010_02252	sQR	F911_01192	575584	0.643	0.059	0	0	0.157	0	0.55	0.12
HMPREF0010_02910	HMPREF0010_02340	sQR	F911_01283	575584	0.532	0.399	0	0	0.162	0	0	0.146
HMPREF0010_02910	HMPREF0010_02437	sQR	F911_00430	575584	0.977	0.059	0	0	0.157	0	0.971	0.12
HMPREF0010_02910	HMPREF0010_02522	sQR	F911_00523	575584	0.586	0.054	0	0	0.388	0	0	0.343
HMPREF0010_02910	HMPREF0010_02576	sQR	astD	575584	0.621	0.059	0	0	0.157	0	0.522	0.12
HMPREF0010_02910	HMPREF0010_02683	sQR	mdh	575584	0.694	0.373	0	0	0.381	0.175	0	0.159
HMPREF0010_02910	HMPREF0010_02906	sQR	F911_00961	575584	0.929	0.373	0	0	0.597	0.442	0.417	0.276
HMPREF0010_02910	HMPREF0010_02909	sQR	sdhA	575584	0.999	0.866	0	0.782	0.986	0.967	0.73	0.777
HMPREF0010_02912	HMPREF0010_00091	sucA	F911_01462	575584	0.627	0.078	0	0	0.153	0	0.522	0.121
HMPREF0010_02912	HMPREF0010_00239	sucA	aldB	575584	0.781	0	0	0	0.153	0	0.73	0.121
HMPREF0010_02912	HMPREF0010_00334	sucA	fumC	575584	0.85	0.043	0	0	0.633	0	0.418	0.356
HMPREF0010_02912	HMPREF0010_00660	sucA	HMPREF0010_00660	575584	0.901	0.373	0	0	0.728	0	0.421	0.12
HMPREF0010_02912	HMPREF0010_00676	sucA	F911_02050	575584	0.99	0.196	0.006	0.365	0.728	0.801	0.55	0.357
HMPREF0010_02912	HMPREF0010_01047	sucA	F911_02419	575584	0.781	0	0	0	0.153	0	0.73	0.121
HMPREF0010_02912	HMPREF0010_01051	sucA	F911_02422	575584	0.635	0	0	0	0.153	0	0.55	0.121
HMPREF0010_02912	HMPREF0010_01226	sucA	cobZ	575584	0.901	0.373	0	0	0.728	0	0.421	0.12
HMPREF0010_02912	HMPREF0010_01257	sucA	nuoF	575584	0.692	0	0	0	0.579	0	0.3	0
HMPREF0010_02912	HMPREF0010_01350	sucA	F911_03118	575584	0.781	0	0	0	0.153	0	0.73	0.121
HMPREF0010_02912	HMPREF0010_01461	sucA	betB	575584	0.781	0	0	0	0.153	0	0.73	0.121
HMPREF0010_02912	HMPREF0010_01491	sucA	F911_02979	575584	0.635	0	0	0	0.153	0	0.55	0.121
HMPREF0010_02912	HMPREF0010_01564	sucA	HMPREF0010_01564	575584	0.887	0.043	0	0	0.394	0.314	0.73	0.117
HMPREF0010_02912	HMPREF0010_01740	sucA	F911_03410	575584	0.635	0	0	0	0.153	0	0.55	0.121
HMPREF0010_02912	HMPREF0010_01747	sucA	F911_03417	575584	0.477	0	0	0	0.395	0	0	0.172
HMPREF0010_02912	HMPREF0010_02195	sucA	aspC	575584	0.745	0.042	0	0	0.07	0	0.73	0.066
HMPREF0010_02912	HMPREF0010_02226	sucA	icd	575584	0.987	0	0	0	0.499	0	0.971	0.163
HMPREF0010_02912	HMPREF0010_02252	sucA	F911_01192	575584	0.635	0	0	0	0.153	0	0.55	0.121
HMPREF0010_02912	HMPREF0010_02263	sucA	purB	575584	0.753	0.043	0	0	0	0	0.73	0.121
HMPREF0010_02912	HMPREF0010_02340	sucA	F911_01283	575584	0.506	0.094	0	0	0.137	0	0	0.419
HMPREF0010_02912	HMPREF0010_02437	sucA	F911_00430	575584	0.781	0	0	0	0.153	0	0.73	0.121
HMPREF0010_02912	HMPREF0010_02522	sucA	F911_00523	575584	0.841	0	0	0	0.161	0	0.803	0.12
HMPREF0010_02912	HMPREF0010_02573	sucA	F911_00574	575584	0.887	0.043	0	0	0.394	0.314	0.73	0.117
HMPREF0010_02912	HMPREF0010_02576	sucA	astD	575584	0.613	0	0	0	0.153	0	0.522	0.121
HMPREF0010_02912	HMPREF0010_02683	sucA	mdh	575584	0.76	0.373	0	0.349	0.361	0	0	0.191
HMPREF0010_02912	HMPREF0010_02906	sucA	F911_00961	575584	0.912	0.373	0	0.154	0.626	0	0	0.612
HMPREF0010_02912	HMPREF0010_02909	sucA	sdhA	575584	0.94	0.373	0	0	0.728	0	0.522	0.351
HMPREF0010_02912	HMPREF0010_02910	sucA	sQR	575584	0.872	0.373	0	0.182	0.704	0	0	0.26
HMPREF0010_02913	HMPREF0010_00091	sucB	F911_01462	575584	0.648	0.075	0	0	0.153	0	0.55	0.121
HMPREF0010_02913	HMPREF0010_00239	sucB	aldB	575584	0.597	0.042	0	0	0.073	0	0.545	0.121
HMPREF0010_02913	HMPREF0010_00334	sucB	fumC	575584	0.71	0	0	0	0.315	0.125	0.456	0.217
HMPREF0010_02913	HMPREF0010_00660	sucB	HMPREF0010_00660	575584	0.813	0.373	0	0	0.591	0	0.271	0.12
HMPREF0010_02913	HMPREF0010_00778	sucB	glcB	575584	0.569	0	0	0	0.055	0	0.55	0.068
HMPREF0010_02913	HMPREF0010_01047	sucB	F911_02419	575584	0.597	0.042	0	0	0.073	0	0.545	0.121
HMPREF0010_02913	HMPREF0010_01051	sucB	F911_02422	575584	0.597	0.042	0	0	0.073	0	0.545	0.121
HMPREF0010_02913	HMPREF0010_01226	sucB	cobZ	575584	0.813	0.373	0	0	0.591	0	0.271	0.12
HMPREF0010_02913	HMPREF0010_01257	sucB	nuoF	575584	0.634	0	0	0	0.396	0	0.246	0.262
HMPREF0010_02913	HMPREF0010_01350	sucB	F911_03118	575584	0.597	0.042	0	0	0.073	0	0.545	0.121
HMPREF0010_02913	HMPREF0010_01461	sucB	betB	575584	0.597	0.042	0	0	0.073	0	0.545	0.121
HMPREF0010_02913	HMPREF0010_01491	sucB	F911_02979	575584	0.597	0.042	0	0	0.073	0	0.545	0.121
HMPREF0010_02913	HMPREF0010_01564	sucB	HMPREF0010_01564	575584	0.55	0.07	0	0	0.164	0	0.421	0.119
HMPREF0010_02913	HMPREF0010_01740	sucB	F911_03410	575584	0.643	0.042	0	0.152	0.073	0	0.545	0.121
HMPREF0010_02913	HMPREF0010_01746	sucB	pta	575584	0.899	0.149	0	0	0.065	0	0.803	0.432
HMPREF0010_02913	HMPREF0010_02195	sucB	aspC	575584	0.49	0.042	0	0	0.063	0.133	0.421	0.043
HMPREF0010_02913	HMPREF0010_02226	sucB	icd	575584	0.806	0	0	0	0.275	0	0.709	0.156
HMPREF0010_02913	HMPREF0010_02252	sucB	F911_01192	575584	0.597	0.042	0	0	0.073	0	0.545	0.121
HMPREF0010_02913	HMPREF0010_02263	sucB	purB	575584	0.497	0.044	0	0	0.089	0	0.421	0.121
HMPREF0010_02913	HMPREF0010_02340	sucB	F911_01283	575584	0.93	0.342	0	0	0.151	0	0.803	0.441
HMPREF0010_02913	HMPREF0010_02437	sucB	F911_00430	575584	0.597	0.042	0	0	0.073	0	0.545	0.121
HMPREF0010_02913	HMPREF0010_02522	sucB	F911_00523	575584	0.958	0	0	0	0.123	0	0.803	0.777
HMPREF0010_02913	HMPREF0010_02573	sucB	F911_00574	575584	0.55	0.07	0	0	0.164	0	0.421	0.119
HMPREF0010_02913	HMPREF0010_02576	sucB	astD	575584	0.576	0.042	0	0	0.073	0	0.522	0.121
HMPREF0010_02913	HMPREF0010_02683	sucB	mdh	575584	0.733	0.139	0	0.187	0.309	0.122	0.42	0.121
HMPREF0010_02913	HMPREF0010_02906	sucB	F911_00961	575584	0.914	0.373	0	0.158	0.352	0.387	0.55	0.268
HMPREF0010_02913	HMPREF0010_02909	sucB	sdhA	575584	0.842	0.373	0	0	0.591	0	0.271	0.259
HMPREF0010_02913	HMPREF0010_02910	sucB	sQR	575584	0.8	0.373	0	0	0.585	0.175	0	0.181
HMPREF0010_02913	HMPREF0010_02912	sucB	sucA	575584	0.999	0.881	0.292	0.781	0.728	0.801	0.73	0.773
HMPREF0010_02915	HMPREF0010_00091	sucC	F911_01462	575584	0.609	0.083	0	0	0.192	0.125	0.421	0.121
HMPREF0010_02915	HMPREF0010_00239	sucC	aldB	575584	0.6	0.061	0	0	0.192	0.125	0.421	0.121
HMPREF0010_02915	HMPREF0010_00334	sucC	fumC	575584	0.801	0.078	0	0	0.343	0	0.55	0.359
HMPREF0010_02915	HMPREF0010_00435	sucC	eno	575584	0.439	0	0	0	0.211	0.119	0	0.258
HMPREF0010_02915	HMPREF0010_00660	sucC	HMPREF0010_00660	575584	0.876	0.373	0	0	0.598	0.184	0.421	0.12
HMPREF0010_02915	HMPREF0010_00676	sucC	F911_02050	575584	0.968	0.359	0	0	0.736	0.183	0.701	0.357
HMPREF0010_02915	HMPREF0010_00778	sucC	glcB	575584	0.756	0	0	0	0.057	0	0.73	0.12
HMPREF0010_02915	HMPREF0010_01047	sucC	F911_02419	575584	0.6	0.061	0	0	0.192	0.125	0.421	0.121
HMPREF0010_02915	HMPREF0010_01051	sucC	F911_02422	575584	0.6	0.061	0	0	0.192	0.125	0.421	0.121
HMPREF0010_02915	HMPREF0010_01226	sucC	cobZ	575584	0.903	0.373	0	0	0.598	0.184	0.55	0.12
HMPREF0010_02915	HMPREF0010_01350	sucC	F911_03118	575584	0.6	0.061	0	0	0.192	0.125	0.421	0.121
HMPREF0010_02915	HMPREF0010_01461	sucC	betB	575584	0.6	0.061	0	0	0.192	0.125	0.421	0.121
HMPREF0010_02915	HMPREF0010_01491	sucC	F911_02979	575584	0.6	0.061	0	0	0.192	0.125	0.421	0.121
HMPREF0010_02915	HMPREF0010_01564	sucC	HMPREF0010_01564	575584	0.638	0	0	0	0.35	0	0.421	0.116
HMPREF0010_02915	HMPREF0010_01740	sucC	F911_03410	575584	0.6	0.061	0	0	0.192	0.125	0.421	0.121
HMPREF0010_02915	HMPREF0010_01746	sucC	pta	575584	0.93	0.361	0	0	0.202	0	0.803	0.393
HMPREF0010_02915	HMPREF0010_01747	sucC	F911_03417	575584	0.957	0.47	0	0	0.385	0	0.803	0.411
HMPREF0010_02915	HMPREF0010_02064	sucC	pckG	575584	0.432	0	0	0	0.057	0	0.421	0.044
HMPREF0010_02915	HMPREF0010_02195	sucC	aspC	575584	0.434	0.044	0	0	0.06	0	0.421	0
HMPREF0010_02915	HMPREF0010_02226	sucC	icd	575584	0.644	0.349	0	0	0.395	0	0	0.169
HMPREF0010_02915	HMPREF0010_02252	sucC	F911_01192	575584	0.6	0.061	0	0	0.192	0.125	0.421	0.121
HMPREF0010_02915	HMPREF0010_02263	sucC	purB	575584	0.452	0	0	0	0.094	0	0.421	0
HMPREF0010_02915	HMPREF0010_02340	sucC	F911_01283	575584	0.947	0.439	0	0	0.257	0	0.803	0.432
HMPREF0010_02915	HMPREF0010_02437	sucC	F911_00430	575584	0.6	0.061	0	0	0.192	0.125	0.421	0.121
HMPREF0010_02915	HMPREF0010_02522	sucC	F911_00523	575584	0.85	0.048	0	0	0.081	0	0.803	0.233
HMPREF0010_02915	HMPREF0010_02573	sucC	F911_00574	575584	0.638	0	0	0	0.35	0	0.421	0.116
HMPREF0010_02915	HMPREF0010_02576	sucC	astD	575584	0.6	0.061	0	0	0.192	0.125	0.421	0.121
HMPREF0010_02915	HMPREF0010_02683	sucC	mdh	575584	0.985	0.373	0	0	0.381	0.18	0.953	0.176
HMPREF0010_02915	HMPREF0010_02906	sucC	F911_00961	575584	0.928	0.356	0	0	0.603	0.369	0.421	0.357
HMPREF0010_02915	HMPREF0010_02909	sucC	sdhA	575584	0.977	0.373	0	0.245	0.598	0.184	0.73	0.561
HMPREF0010_02915	HMPREF0010_02910	sucC	sQR	575584	0.973	0.373	0	0.172	0.576	0.178	0.73	0.561
HMPREF0010_02915	HMPREF0010_02912	sucC	sucA	575584	0.996	0.615	0	0.384	0.828	0.364	0.73	0.618
HMPREF0010_02915	HMPREF0010_02913	sucC	sucB	575584	0.995	0.615	0	0.333	0.736	0.183	0.73	0.736
HMPREF0010_02916	HMPREF0010_00091	F911_00970	F911_01462	575584	0.553	0.083	0	0	0.156	0	0.421	0.121
HMPREF0010_02916	HMPREF0010_00239	F911_00970	aldB	575584	0.541	0.058	0	0	0.156	0	0.421	0.121
HMPREF0010_02916	HMPREF0010_00334	F911_00970	fumC	575584	0.849	0.078	0	0	0.579	0	0.55	0.239
HMPREF0010_02916	HMPREF0010_00435	F911_00970	eno	575584	0.473	0.045	0	0	0.347	0	0	0.223
HMPREF0010_02916	HMPREF0010_00660	F911_00970	HMPREF0010_00660	575584	0.989	0.373	0	0	0.579	0.358	0.939	0.12
HMPREF0010_02916	HMPREF0010_00676	F911_00970	F911_02050	575584	0.957	0.359	0	0	0.67	0.112	0.701	0.357
HMPREF0010_02916	HMPREF0010_00778	F911_00970	glcB	575584	0.74	0	0	0	0.057	0	0.73	0.064
HMPREF0010_02916	HMPREF0010_01047	F911_00970	F911_02419	575584	0.541	0.058	0	0	0.156	0	0.421	0.121
HMPREF0010_02916	HMPREF0010_01051	F911_00970	F911_02422	575584	0.541	0.058	0	0	0.156	0	0.421	0.121
HMPREF0010_02916	HMPREF0010_01226	F911_00970	cobZ	575584	0.991	0.373	0	0	0.579	0.358	0.953	0.12
HMPREF0010_02916	HMPREF0010_01257	F911_00970	nuoF	575584	0.487	0	0	0	0.331	0	0	0.265
HMPREF0010_02916	HMPREF0010_01350	F911_00970	F911_03118	575584	0.541	0.058	0	0	0.156	0	0.421	0.121
HMPREF0010_02916	HMPREF0010_01461	F911_00970	betB	575584	0.541	0.058	0	0	0.156	0	0.421	0.121
HMPREF0010_02916	HMPREF0010_01491	F911_00970	F911_02979	575584	0.541	0.058	0	0	0.156	0	0.421	0.121
HMPREF0010_02916	HMPREF0010_01564	F911_00970	HMPREF0010_01564	575584	0.584	0	0	0	0.292	0	0.421	0.068
HMPREF0010_02916	HMPREF0010_01740	F911_00970	F911_03410	575584	0.541	0.058	0	0	0.156	0	0.421	0.121
HMPREF0010_02916	HMPREF0010_01746	F911_00970	pta	575584	0.91	0.373	0	0	0.236	0	0.803	0.164
HMPREF0010_02916	HMPREF0010_01747	F911_00970	F911_03417	575584	0.97	0.47	0	0	0.571	0	0.803	0.414
HMPREF0010_02916	HMPREF0010_02064	F911_00970	pckG	575584	0.429	0	0	0	0.055	0	0.421	0
HMPREF0010_02916	HMPREF0010_02195	F911_00970	aspC	575584	0.431	0.045	0	0	0.052	0	0.421	0.044
HMPREF0010_02916	HMPREF0010_02226	F911_00970	icd	575584	0.599	0.343	0	0	0.327	0	0	0.167
HMPREF0010_02916	HMPREF0010_02252	F911_00970	F911_01192	575584	0.541	0.058	0	0	0.156	0	0.421	0.121
HMPREF0010_02916	HMPREF0010_02263	F911_00970	purB	575584	0.489	0	0	0	0.154	0	0.421	0
HMPREF0010_02916	HMPREF0010_02340	F911_00970	F911_01283	575584	0.927	0.445	0	0	0.203	0	0.803	0.264
HMPREF0010_02916	HMPREF0010_02437	F911_00970	F911_00430	575584	0.541	0.058	0	0	0.156	0	0.421	0.121
HMPREF0010_02916	HMPREF0010_02522	F911_00970	F911_00523	575584	0.847	0.053	0	0	0.158	0	0.803	0.143
HMPREF0010_02916	HMPREF0010_02573	F911_00970	F911_00574	575584	0.584	0	0	0	0.292	0	0.421	0.068
HMPREF0010_02916	HMPREF0010_02576	F911_00970	astD	575584	0.541	0.058	0	0	0.156	0	0.421	0.121
HMPREF0010_02916	HMPREF0010_02683	F911_00970	mdh	575584	0.883	0.373	0	0	0.578	0	0.55	0.134
HMPREF0010_02916	HMPREF0010_02906	F911_00970	F911_00961	575584	0.882	0.068	0	0	0.579	0.404	0.421	0.269
HMPREF0010_02916	HMPREF0010_02909	F911_00970	sdhA	575584	0.997	0.373	0	0.342	0.579	0.358	0.971	0.434
HMPREF0010_02916	HMPREF0010_02910	F911_00970	sQR	575584	0.997	0.373	0	0.259	0.603	0.179	0.971	0.561
HMPREF0010_02916	HMPREF0010_02912	F911_00970	sucA	575584	0.999	0.605	0	0.35	0.702	0.399	0.971	0.561
HMPREF0010_02916	HMPREF0010_02913	F911_00970	sucB	575584	0.989	0.605	0	0.272	0.67	0.112	0.73	0.617
HMPREF0010_02916	HMPREF0010_02915	F911_00970	sucC	575584	0.999	0.866	0.763	0.782	0.986	0.986	0.73	0.777
HMPREF0010_03022	HMPREF0010_00091	F911_02747	F911_01462	575584	0.779	0.062	0	0.122767	0.086	0	0.73	0.023147
HMPREF0010_03022	HMPREF0010_00334	F911_02747	fumC	575584	0.803	0	0	0	0.123	0.158	0.73	0.132
HMPREF0010_03022	HMPREF0010_00435	F911_02747	eno	575584	0.723	0.043	0	0	0.093	0.191	0.55	0.26
HMPREF0010_03022	HMPREF0010_00660	F911_02747	HMPREF0010_00660	575584	0.583	0.063	0	0	0.159	0.122	0.421	0.12
HMPREF0010_03022	HMPREF0010_00676	F911_02747	F911_02050	575584	0.597	0.042	0	0	0.073	0	0.545	0.121
HMPREF0010_03022	HMPREF0010_00778	F911_02747	glcB	575584	0.606	0	0	0	0.057	0.124	0.522	0.12
HMPREF0010_03022	HMPREF0010_01051	F911_02747	F911_02422	575584	0.519	0	0	0.151905	0	0	0.435	0
HMPREF0010_03022	HMPREF0010_01226	F911_02747	cobZ	575584	0.676	0.063	0	0	0.159	0.122	0.55	0.12
HMPREF0010_03022	HMPREF0010_01491	F911_02747	F911_02979	575584	0.484	0	0	0.153463	0	0	0.392	0
HMPREF0010_03022	HMPREF0010_01564	F911_02747	HMPREF0010_01564	575584	0.834	0.061	0	0	0.157	0.18	0.73	0.202
HMPREF0010_03022	HMPREF0010_01746	F911_02747	pta	575584	0.909	0.074	0	0	0.155	0.121	0.803	0.435
HMPREF0010_03022	HMPREF0010_01747	F911_02747	F911_03417	575584	0.838	0.042	0	0	0.14	0	0.803	0.12
HMPREF0010_03022	HMPREF0010_02064	F911_02747	pckG	575584	0.587	0	0	0	0	0	0.55	0.12
HMPREF0010_03022	HMPREF0010_02195	F911_02747	aspC	575584	0.598	0.044	0	0	0.064	0	0.55	0.121
HMPREF0010_03022	HMPREF0010_02226	F911_02747	icd	575584	0.775	0.052	0	0	0.122	0	0.73	0.12
HMPREF0010_03022	HMPREF0010_02340	F911_02747	F911_01283	575584	0.91	0.077	0	0	0.148	0.121	0.803	0.441
HMPREF0010_03022	HMPREF0010_02522	F911_02747	F911_00523	575584	0.925	0.069	0	0	0.063	0	0.803	0.617
HMPREF0010_03022	HMPREF0010_02556	F911_02747	serA	575584	0.45	0.052	0	0	0.055	0	0.421	0.065
HMPREF0010_03022	HMPREF0010_02573	F911_02747	F911_00574	575584	0.834	0.061	0	0	0.157	0.18	0.73	0.202
HMPREF0010_03022	HMPREF0010_02683	F911_02747	mdh	575584	0.661	0.053	0	0	0.072	0.178	0.55	0.12
HMPREF0010_03022	HMPREF0010_02906	F911_02747	F911_00961	575584	0.83	0.056	0	0	0.197	0	0.73	0.268
HMPREF0010_03022	HMPREF0010_02909	F911_02747	sdhA	575584	0.82	0.063	0	0	0.159	0.122	0.73	0.187
HMPREF0010_03022	HMPREF0010_02910	F911_02747	sQR	575584	0.786	0.059	0	0	0.157	0	0.73	0.12
HMPREF0010_03022	HMPREF0010_02912	F911_02747	sucA	575584	0.781	0	0	0	0.153	0	0.73	0.121
HMPREF0010_03022	HMPREF0010_02913	F911_02747	sucB	575584	0.597	0.042	0	0	0.073	0	0.545	0.121
HMPREF0010_03022	HMPREF0010_02915	F911_02747	sucC	575584	0.6	0.061	0	0	0.192	0.125	0.421	0.121
HMPREF0010_03022	HMPREF0010_02916	F911_02747	F911_00970	575584	0.541	0.058	0	0	0.156	0	0.421	0.121
HMPREF0010_03046	HMPREF0010_00091	vdh	F911_01462	575584	0.635	0.062	0	0.1482	0.064	0	0.55	0.024648
HMPREF0010_03046	HMPREF0010_00334	vdh	fumC	575584	0.672	0	0	0	0.123	0.158	0.55	0.132
HMPREF0010_03046	HMPREF0010_00435	vdh	eno	575584	0.723	0.043	0	0	0.093	0.191	0.55	0.26
HMPREF0010_03046	HMPREF0010_00660	vdh	HMPREF0010_00660	575584	0.583	0.063	0	0	0.159	0.122	0.421	0.12
HMPREF0010_03046	HMPREF0010_00676	vdh	F911_02050	575584	0.597	0.042	0	0	0.073	0	0.545	0.121
HMPREF0010_03046	HMPREF0010_00778	vdh	glcB	575584	0.604	0	0	0	0.057	0.121	0.522	0.12
HMPREF0010_03046	HMPREF0010_01226	vdh	cobZ	575584	0.676	0.063	0	0	0.159	0.122	0.55	0.12
HMPREF0010_03046	HMPREF0010_01564	vdh	HMPREF0010_01564	575584	0.724	0.061	0	0	0.157	0.18	0.55	0.202
HMPREF0010_03046	HMPREF0010_01746	vdh	pta	575584	0.909	0.074	0	0	0.155	0.121	0.803	0.435
HMPREF0010_03046	HMPREF0010_01747	vdh	F911_03417	575584	0.838	0.042	0	0	0.14	0	0.803	0.12
HMPREF0010_03046	HMPREF0010_02064	vdh	pckG	575584	0.587	0	0	0	0	0	0.55	0.12
HMPREF0010_03046	HMPREF0010_02195	vdh	aspC	575584	0.598	0.044	0	0	0.064	0	0.55	0.121
HMPREF0010_03046	HMPREF0010_02226	vdh	icd	575584	0.626	0.052	0	0	0.122	0	0.55	0.12
HMPREF0010_03046	HMPREF0010_02340	vdh	F911_01283	575584	0.91	0.077	0	0	0.148	0.121	0.803	0.441
HMPREF0010_03046	HMPREF0010_02522	vdh	F911_00523	575584	0.925	0.069	0	0	0.063	0	0.803	0.617
HMPREF0010_03046	HMPREF0010_02556	vdh	serA	575584	0.45	0.052	0	0	0.055	0	0.421	0.065
HMPREF0010_03046	HMPREF0010_02573	vdh	F911_00574	575584	0.724	0.061	0	0	0.157	0.18	0.55	0.202
HMPREF0010_03046	HMPREF0010_02683	vdh	mdh	575584	0.661	0.053	0	0	0.072	0.178	0.55	0.12
HMPREF0010_03046	HMPREF0010_02906	vdh	F911_00961	575584	0.716	0.056	0	0	0.197	0	0.55	0.268
HMPREF0010_03046	HMPREF0010_02909	vdh	sdhA	575584	0.7	0.063	0	0	0.159	0.122	0.55	0.187
HMPREF0010_03046	HMPREF0010_02910	vdh	sQR	575584	0.643	0.059	0	0	0.157	0	0.55	0.12
HMPREF0010_03046	HMPREF0010_02912	vdh	sucA	575584	0.635	0	0	0	0.153	0	0.55	0.121
HMPREF0010_03046	HMPREF0010_02913	vdh	sucB	575584	0.597	0.042	0	0	0.073	0	0.545	0.121
HMPREF0010_03046	HMPREF0010_02915	vdh	sucC	575584	0.6	0.061	0	0	0.192	0.125	0.421	0.121
HMPREF0010_03046	HMPREF0010_02916	vdh	F911_00970	575584	0.541	0.058	0	0	0.156	0	0.421	0.121
HMPREF0010_03184	HMPREF0010_00334	atpD	fumC	575584	0.682	0	0	0	0.625	0.114	0	0.12
HMPREF0010_03184	HMPREF0010_00435	atpD	eno	575584	0.609	0.052	0	0	0.434	0.14	0	0.253
HMPREF0010_03184	HMPREF0010_00660	atpD	HMPREF0010_00660	575584	0.73	0.045	0	0	0.705	0	0	0.12
HMPREF0010_03184	HMPREF0010_00676	atpD	F911_02050	575584	0.696	0.062	0	0	0.575	0.18	0	0.181
HMPREF0010_03184	HMPREF0010_01226	atpD	cobZ	575584	0.73	0.045	0	0	0.705	0	0	0.12
HMPREF0010_03184	HMPREF0010_01257	atpD	nuoF	575584	0.87	0	0	0	0.824	0	0.229	0.12
HMPREF0010_03184	HMPREF0010_02069	atpD	groL	575584	0.774	0.068	0	0	0.15	0	0.344	0.618
HMPREF0010_03184	HMPREF0010_02522	atpD	F911_00523	575584	0.788	0.049	0	0	0.061	0	0	0.782
HMPREF0010_03184	HMPREF0010_02683	atpD	mdh	575584	0.683	0.059	0	0	0.584	0.189	0	0.12
HMPREF0010_03184	HMPREF0010_02906	atpD	F911_00961	575584	0.796	0	0	0	0.572	0	0.387	0.285
HMPREF0010_03184	HMPREF0010_02909	atpD	sdhA	575584	0.772	0.052	0	0	0.705	0	0	0.251
HMPREF0010_03184	HMPREF0010_02910	atpD	sQR	575584	0.676	0.061	0	0	0.578	0.181	0	0.12
HMPREF0010_03184	HMPREF0010_02912	atpD	sucA	575584	0.684	0.06	0	0	0.595	0	0	0.237
HMPREF0010_03184	HMPREF0010_02913	atpD	sucB	575584	0.696	0.062	0	0	0.575	0.18	0	0.181
HMPREF0010_03184	HMPREF0010_02915	atpD	sucC	575584	0.425	0.065	0	0	0.357	0	0	0.121
HMPREF0010_03184	HMPREF0010_02916	atpD	F911_00970	575584	0.664	0.059	0	0	0.627	0	0	0.12
HMPREF0010_03185	HMPREF0010_00435	atpG	eno	575584	0.574	0.052	0	0	0.52	0	0	0.14
HMPREF0010_03185	HMPREF0010_00660	atpG	HMPREF0010_00660	575584	0.604	0.044	0	0	0.574	0	0	0.106
HMPREF0010_03185	HMPREF0010_00676	atpG	F911_02050	575584	0.658	0.064	0	0	0.59	0	0	0.181
HMPREF0010_03185	HMPREF0010_01226	atpG	cobZ	575584	0.604	0.044	0	0	0.574	0	0	0.106
HMPREF0010_03185	HMPREF0010_01257	atpG	nuoF	575584	0.604	0	0	0	0.595	0	0	0.063
HMPREF0010_03185	HMPREF0010_02683	atpG	mdh	575584	0.663	0.059	0	0	0.586	0.135	0	0.12
HMPREF0010_03185	HMPREF0010_02909	atpG	sdhA	575584	0.607	0.053	0	0	0.574	0	0	0.106
HMPREF0010_03185	HMPREF0010_02910	atpG	sQR	575584	0.831	0.053	0	0	0.794	0	0	0.204
HMPREF0010_03185	HMPREF0010_02913	atpG	sucB	575584	0.658	0.064	0	0	0.59	0	0	0.181
HMPREF0010_03185	HMPREF0010_02915	atpG	sucC	575584	0.663	0.058	0	0	0.572	0.163	0	0.12
HMPREF0010_03185	HMPREF0010_02916	atpG	F911_00970	575584	0.602	0.059	0	0	0.594	0	0	0.044
HMPREF0010_03185	HMPREF0010_03184	atpG	atpD	575584	0.999	0.83	0.002	0.782	0.986	0.986	0.73	0.777
HMPREF0010_03186	HMPREF0010_00334	atpA	fumC	575584	0.782	0	0	0	0.737	0.133	0	0.121
HMPREF0010_03186	HMPREF0010_00435	atpA	eno	575584	0.509	0.053	0	0	0.397	0	0	0.21
HMPREF0010_03186	HMPREF0010_00660	atpA	HMPREF0010_00660	575584	0.637	0.044	0	0	0.604	0	0	0.12
HMPREF0010_03186	HMPREF0010_00676	atpA	F911_02050	575584	0.582	0.064	0	0	0.517	0	0	0.151
HMPREF0010_03186	HMPREF0010_01226	atpA	cobZ	575584	0.637	0.044	0	0	0.604	0	0	0.12
HMPREF0010_03186	HMPREF0010_01257	atpA	nuoF	575584	0.615	0	0	0	0.601	0	0	0.077
HMPREF0010_03186	HMPREF0010_02069	atpA	groL	575584	0.754	0.043	0	0	0.122	0	0.344	0.607
HMPREF0010_03186	HMPREF0010_02683	atpA	mdh	575584	0.734	0.058	0	0	0.624	0.248	0	0.121
HMPREF0010_03186	HMPREF0010_02906	atpA	F911_00961	575584	0.715	0	0	0	0.58	0	0	0.35
HMPREF0010_03186	HMPREF0010_02909	atpA	sdhA	575584	0.701	0.053	0	0	0.604	0	0	0.269
HMPREF0010_03186	HMPREF0010_02910	atpA	sQR	575584	0.555	0.053	0	0	0.51	0	0	0.12
HMPREF0010_03186	HMPREF0010_02912	atpA	sucA	575584	0.738	0.063	0	0	0.617	0.172	0	0.224
HMPREF0010_03186	HMPREF0010_02913	atpA	sucB	575584	0.582	0.064	0	0	0.517	0	0	0.151
HMPREF0010_03186	HMPREF0010_02915	atpA	sucC	575584	0.529	0.058	0	0	0.367	0.172	0	0.159
HMPREF0010_03186	HMPREF0010_02916	atpA	F911_00970	575584	0.631	0.059	0	0	0.59	0	0	0.121
HMPREF0010_03186	HMPREF0010_03184	atpA	atpD	575584	0.999	0.701	0	0.291686	0.986	0.988	0.73	0.289821
HMPREF0010_03186	HMPREF0010_03185	atpA	atpG	575584	0.999	0.749	0	0.782	0.986	0.985	0.73	0.777
HMPREF0010_03198	HMPREF0010_00091	maeA	F911_01462	575584	0.575	0.053	0	0	0.061	0	0.522	0.12
HMPREF0010_03198	HMPREF0010_00239	maeA	aldB	575584	0.76	0.053	0	0	0.061	0	0.73	0.12
HMPREF0010_03198	HMPREF0010_00334	maeA	fumC	575584	0.853	0.373	0	0	0.066	0.112	0.73	0.12
HMPREF0010_03198	HMPREF0010_00660	maeA	HMPREF0010_00660	575584	0.426	0.373	0	0	0.084	0	0	0.081
HMPREF0010_03198	HMPREF0010_00676	maeA	F911_02050	575584	0.517	0.048	0	0	0.123	0	0.421	0.12
HMPREF0010_03198	HMPREF0010_00778	maeA	glcB	575584	0.763	0.072	0	0	0.054	0	0.73	0.12
HMPREF0010_03198	HMPREF0010_01047	maeA	F911_02419	575584	0.76	0.053	0	0	0.061	0	0.73	0.12
HMPREF0010_03198	HMPREF0010_01051	maeA	F911_02422	575584	0.6	0.053	0	0	0.061	0	0.55	0.12
HMPREF0010_03198	HMPREF0010_01226	maeA	cobZ	575584	0.426	0.373	0	0	0.084	0	0	0.081
HMPREF0010_03198	HMPREF0010_01257	maeA	nuoF	575584	0.734	0.044	0	0	0.055	0	0.73	0
HMPREF0010_03198	HMPREF0010_01350	maeA	F911_03118	575584	0.76	0.053	0	0	0.061	0	0.73	0.12
HMPREF0010_03198	HMPREF0010_01461	maeA	betB	575584	0.76	0.053	0	0	0.061	0	0.73	0.12
HMPREF0010_03198	HMPREF0010_01491	maeA	F911_02979	575584	0.6	0.053	0	0	0.061	0	0.55	0.12
HMPREF0010_03198	HMPREF0010_01740	maeA	F911_03410	575584	0.6	0.053	0	0	0.061	0	0.55	0.12
HMPREF0010_03198	HMPREF0010_01746	maeA	pta	575584	0.945	0.07	0	0	0.053	0.8	0.55	0.423
HMPREF0010_03198	HMPREF0010_01747	maeA	F911_03417	575584	0.918	0.47	0	0	0.064	0	0.803	0.268
HMPREF0010_03198	HMPREF0010_02064	maeA	pckG	575584	0.555	0.044	0	0	0.051	0	0.522	0.095
HMPREF0010_03198	HMPREF0010_02069	maeA	groL	575584	0.451	0.051	0	0	0	0.433	0	0.062
HMPREF0010_03198	HMPREF0010_02195	maeA	aspC	575584	0.78	0.051	0	0	0.07	0.135	0.73	0.101
HMPREF0010_03198	HMPREF0010_02252	maeA	F911_01192	575584	0.6	0.053	0	0	0.061	0	0.55	0.12
HMPREF0010_03198	HMPREF0010_02340	maeA	F911_01283	575584	0.879	0.07	0	0	0.056	0.412	0.73	0.240909
HMPREF0010_03198	HMPREF0010_02437	maeA	F911_00430	575584	0.76	0.053	0	0	0.061	0	0.73	0.12
HMPREF0010_03198	HMPREF0010_02576	maeA	astD	575584	0.575	0.053	0	0	0.061	0	0.522	0.12
HMPREF0010_03198	HMPREF0010_02683	maeA	mdh	575584	0.821	0.373	0	0.151	0.16	0.183	0.55	0.12
HMPREF0010_03198	HMPREF0010_02906	maeA	F911_00961	575584	0.779	0.069	0	0	0.122	0	0.73	0.12
HMPREF0010_03198	HMPREF0010_02909	maeA	sdhA	575584	0.426	0.373	0	0	0.084	0	0	0.081
HMPREF0010_03198	HMPREF0010_02910	maeA	sQR	575584	0.446	0.373	0	0	0.151	0	0	0.043
HMPREF0010_03198	HMPREF0010_02913	maeA	sucB	575584	0.517	0.048	0	0	0.123	0	0.421	0.12
HMPREF0010_03198	HMPREF0010_02915	maeA	sucC	575584	0.852	0.373	0	0	0.145	0	0.725	0.12
HMPREF0010_03198	HMPREF0010_02916	maeA	F911_00970	575584	0.737	0.373	0	0	0.121	0	0.55	0.065
HMPREF0010_03198	HMPREF0010_03022	maeA	F911_02747	575584	0.76	0.053	0	0	0.061	0	0.73	0.12
HMPREF0010_03198	HMPREF0010_03046	maeA	vdh	575584	0.6	0.053	0	0	0.061	0	0.55	0.12
HMPREF0010_03233	HMPREF0010_00239	HMPREF0010_03233	aldB	575584	0.751	0.062	0	0	0.086	0	0.73	0.024411
HMPREF0010_03233	HMPREF0010_00334	HMPREF0010_03233	fumC	575584	0.652	0	0	0	0.123	0.158	0.522	0.132
HMPREF0010_03233	HMPREF0010_00435	HMPREF0010_03233	eno	575584	0.692	0.043	0	0	0.093	0.191	0.522	0.224
HMPREF0010_03233	HMPREF0010_00660	HMPREF0010_03233	HMPREF0010_00660	575584	0.583	0.063	0	0	0.159	0.122	0.421	0.12
HMPREF0010_03233	HMPREF0010_00676	HMPREF0010_03233	F911_02050	575584	0.776	0.075	0	0	0.199	0	0.698	0.121
HMPREF0010_03233	HMPREF0010_00778	HMPREF0010_03233	glcB	575584	0.776	0	0	0	0.057	0.12	0.73	0.12
HMPREF0010_03233	HMPREF0010_01047	HMPREF0010_03233	F911_02419	575584	0.781	0.062	0	0.129948	0.086	0	0.73	0.023226
HMPREF0010_03233	HMPREF0010_01051	HMPREF0010_03233	F911_02422	575584	0.686	0.062	0	0.158661	0.064	0	0.608	0.022831
HMPREF0010_03233	HMPREF0010_01226	HMPREF0010_03233	cobZ	575584	0.676	0.063	0	0	0.159	0.122	0.55	0.12
HMPREF0010_03233	HMPREF0010_01350	HMPREF0010_03233	F911_03118	575584	0.781	0.062	0	0.127143	0.086	0	0.73	0.021883
HMPREF0010_03233	HMPREF0010_01461	HMPREF0010_03233	betB	575584	0.784	0.062	0	0.138598	0.086	0	0.73	0.020698
HMPREF0010_03233	HMPREF0010_01491	HMPREF0010_03233	F911_02979	575584	0.646	0.062	0	0.171981	0.064	0	0.55	0.022989
HMPREF0010_03233	HMPREF0010_01564	HMPREF0010_03233	HMPREF0010_01564	575584	0.707	0.061	0	0	0.157	0.18	0.522	0.202
HMPREF0010_03233	HMPREF0010_01740	HMPREF0010_03233	F911_03410	575584	0.609	0.062	0	0.089528	0.064	0	0.55	0.028519
HMPREF0010_03233	HMPREF0010_01746	HMPREF0010_03233	pta	575584	0.909	0.074	0	0	0.155	0.121	0.803	0.435
HMPREF0010_03233	HMPREF0010_01747	HMPREF0010_03233	F911_03417	575584	0.838	0.042	0	0	0.14	0	0.803	0.12
HMPREF0010_03233	HMPREF0010_02064	HMPREF0010_03233	pckG	575584	0.561	0	0	0	0	0	0.522	0.12
HMPREF0010_03233	HMPREF0010_02195	HMPREF0010_03233	aspC	575584	0.573	0.044	0	0	0.064	0	0.522	0.121
HMPREF0010_03233	HMPREF0010_02226	HMPREF0010_03233	icd	575584	0.603	0.052	0	0	0.122	0	0.522	0.12
HMPREF0010_03233	HMPREF0010_02252	HMPREF0010_03233	F911_01192	575584	0.641	0.062	0	0.16038	0.064	0	0.55	0.02133
HMPREF0010_03233	HMPREF0010_02340	HMPREF0010_03233	F911_01283	575584	0.91	0.077	0	0	0.148	0.121	0.803	0.441
HMPREF0010_03233	HMPREF0010_02437	HMPREF0010_03233	F911_00430	575584	0.781	0.062	0	0.1296	0.086	0	0.73	0.022752
HMPREF0010_03233	HMPREF0010_02522	HMPREF0010_03233	F911_00523	575584	0.924	0.052	0	0	0.063	0	0.803	0.617
HMPREF0010_03233	HMPREF0010_02556	HMPREF0010_03233	serA	575584	0.45	0.052	0	0	0.055	0	0.421	0.065
HMPREF0010_03233	HMPREF0010_02573	HMPREF0010_03233	F911_00574	575584	0.707	0.061	0	0	0.157	0.18	0.522	0.202
HMPREF0010_03233	HMPREF0010_02576	HMPREF0010_03233	astD	575584	0.559	0	0	0.075374	0	0	0.529	0
HMPREF0010_03233	HMPREF0010_02683	HMPREF0010_03233	mdh	575584	0.64	0.053	0	0	0.072	0.178	0.522	0.12
HMPREF0010_03233	HMPREF0010_02906	HMPREF0010_03233	F911_00961	575584	0.699	0.056	0	0	0.197	0	0.55	0.224
HMPREF0010_03233	HMPREF0010_02909	HMPREF0010_03233	sdhA	575584	0.829	0.109	0	0	0.159	0.122	0.73	0.187
HMPREF0010_03233	HMPREF0010_02910	HMPREF0010_03233	sQR	575584	0.662	0.109	0	0	0.157	0	0.55	0.12
HMPREF0010_03233	HMPREF0010_02912	HMPREF0010_03233	sucA	575584	0.627	0.078	0	0	0.153	0	0.522	0.121
HMPREF0010_03233	HMPREF0010_02913	HMPREF0010_03233	sucB	575584	0.648	0.075	0	0	0.153	0	0.55	0.121
HMPREF0010_03233	HMPREF0010_02915	HMPREF0010_03233	sucC	575584	0.609	0.083	0	0	0.192	0.125	0.421	0.121
HMPREF0010_03233	HMPREF0010_02916	HMPREF0010_03233	F911_00970	575584	0.553	0.083	0	0	0.156	0	0.421	0.121
HMPREF0010_03233	HMPREF0010_03022	HMPREF0010_03233	F911_02747	575584	0.782	0.062	0	0.133878	0.086	0	0.73	0.025122
HMPREF0010_03233	HMPREF0010_03046	HMPREF0010_03233	vdh	575584	0.651	0.062	0	0.184423	0.064	0	0.55	0.024569
HMPREF0010_03233	HMPREF0010_03198	HMPREF0010_03233	maeA	575584	0.575	0.053	0	0	0.061	0	0.522	0.12
HMPREF0010_03263	HMPREF0010_00091	prpC	F911_01462	575584	0.819	0.056	0	0	0.197	0	0.73	0.224
HMPREF0010_03263	HMPREF0010_00239	prpC	aldB	575584	0.83	0.056	0	0	0.197	0	0.73	0.268
HMPREF0010_03263	HMPREF0010_00334	prpC	fumC	575584	0.857	0.046	0	0	0.6	0	0.55	0.268
HMPREF0010_03263	HMPREF0010_00435	prpC	eno	575584	0.783	0.373	0	0	0.246	0	0	0.578
HMPREF0010_03263	HMPREF0010_00660	prpC	HMPREF0010_00660	575584	0.875	0.373	0	0	0.435	0.416	0.421	0.12
HMPREF0010_03263	HMPREF0010_00676	prpC	F911_02050	575584	0.903	0.373	0	0	0.352	0.387	0.55	0.268
HMPREF0010_03263	HMPREF0010_00778	prpC	glcB	575584	0.7	0	0	0	0.164	0	0.55	0.268
HMPREF0010_03263	HMPREF0010_01047	prpC	F911_02419	575584	0.83	0.056	0	0	0.197	0	0.73	0.268
HMPREF0010_03263	HMPREF0010_01051	prpC	F911_02422	575584	0.716	0.056	0	0	0.197	0	0.55	0.268
HMPREF0010_03263	HMPREF0010_01226	prpC	cobZ	575584	0.875	0.373	0	0	0.435	0.416	0.421	0.12
HMPREF0010_03263	HMPREF0010_01350	prpC	F911_03118	575584	0.83	0.056	0	0	0.197	0	0.73	0.268
HMPREF0010_03263	HMPREF0010_01461	prpC	betB	575584	0.83	0.056	0	0	0.197	0	0.73	0.268
HMPREF0010_03263	HMPREF0010_01491	prpC	F911_02979	575584	0.716	0.056	0	0	0.197	0	0.55	0.268
HMPREF0010_03263	HMPREF0010_01564	prpC	HMPREF0010_01564	575584	0.78	0	0	0	0.298	0	0.55	0.362
HMPREF0010_03263	HMPREF0010_01740	prpC	F911_03410	575584	0.716	0.056	0	0	0.197	0	0.55	0.268
HMPREF0010_03263	HMPREF0010_01746	prpC	pta	575584	0.963	0.076	0	0	0.6	0	0.803	0.561
HMPREF0010_03263	HMPREF0010_01747	prpC	F911_03417	575584	0.905	0.091	0	0	0.163	0	0.803	0.442
HMPREF0010_03263	HMPREF0010_02064	prpC	pckG	575584	0.594	0	0	0	0.058	0	0.55	0.12
HMPREF0010_03263	HMPREF0010_02069	prpC	groL	575584	0.757	0.043	0	0	0.058	0.112	0.307	0.63
HMPREF0010_03263	HMPREF0010_02195	prpC	aspC	575584	0.687	0.086	0	0	0.159	0	0.55	0.202
HMPREF0010_03263	HMPREF0010_02226	prpC	icd	575584	0.667	0.373	0	0	0.372	0	0	0.224
HMPREF0010_03263	HMPREF0010_02252	prpC	F911_01192	575584	0.716	0.056	0	0	0.197	0	0.55	0.268
HMPREF0010_03263	HMPREF0010_02263	prpC	purB	575584	0.645	0.047	0	0	0.123	0	0.55	0.168
HMPREF0010_03263	HMPREF0010_02340	prpC	F911_01283	575584	0.931	0.091	0	0	0.396	0	0.803	0.443
HMPREF0010_03263	HMPREF0010_02437	prpC	F911_00430	575584	0.83	0.056	0	0	0.197	0	0.73	0.268
HMPREF0010_03263	HMPREF0010_02522	prpC	F911_00523	575584	0.981	0.048	0	0	0.606	0	0.803	0.782
HMPREF0010_03263	HMPREF0010_02573	prpC	F911_00574	575584	0.78	0	0	0	0.298	0	0.55	0.362
HMPREF0010_03263	HMPREF0010_02576	prpC	astD	575584	0.681	0.056	0	0	0.197	0	0.522	0.224
HMPREF0010_03263	HMPREF0010_02683	prpC	mdh	575584	0.993	0.373	0	0	0.583	0.367	0.953	0.248
HMPREF0010_03263	HMPREF0010_02909	prpC	sdhA	575584	0.92	0.373	0	0	0.435	0.416	0.517	0.328
HMPREF0010_03263	HMPREF0010_02910	prpC	sQR	575584	0.929	0.373	0	0	0.597	0.442	0.417	0.276
HMPREF0010_03263	HMPREF0010_02912	prpC	sucA	575584	0.836	0.373	0	0	0.626	0	0	0.357
HMPREF0010_03263	HMPREF0010_02913	prpC	sucB	575584	0.903	0.373	0	0	0.352	0.387	0.55	0.268
HMPREF0010_03263	HMPREF0010_02915	prpC	sucC	575584	0.928	0.356	0	0	0.603	0.369	0.421	0.357
HMPREF0010_03263	HMPREF0010_02916	prpC	F911_00970	575584	0.882	0.068	0	0	0.579	0.404	0.421	0.269
HMPREF0010_03263	HMPREF0010_03022	prpC	F911_02747	575584	0.83	0.056	0	0	0.197	0	0.73	0.268
HMPREF0010_03263	HMPREF0010_03046	prpC	vdh	575584	0.716	0.056	0	0	0.197	0	0.55	0.268
HMPREF0010_03263	HMPREF0010_03184	prpC	atpD	575584	0.796	0	0	0	0.572	0	0.387	0.285
HMPREF0010_03263	HMPREF0010_03186	prpC	atpA	575584	0.715	0	0	0	0.58	0	0	0.35
HMPREF0010_03263	HMPREF0010_03198	prpC	maeA	575584	0.672	0.069	0	0	0.122	0	0.598	0.12
HMPREF0010_03263	HMPREF0010_03233	prpC	HMPREF0010_03233	575584	0.819	0.056	0	0	0.197	0	0.73	0.224
HMPREF0010_03264	HMPREF0010_00091	prpB	F911_01462	575584	0.663	0	0	0	0	0.442	0.421	0
HMPREF0010_03264	HMPREF0010_00239	prpB	aldB	575584	0.663	0	0	0	0	0.442	0.421	0
HMPREF0010_03264	HMPREF0010_00660	prpB	HMPREF0010_00660	575584	0.459	0.104	0	0	0	0	0.421	0
HMPREF0010_03264	HMPREF0010_00676	prpB	F911_02050	575584	0.586	0.045	0	0	0.053	0	0.58	0
HMPREF0010_03264	HMPREF0010_00778	prpB	glcB	575584	0.736	0.05	0	0	0.054	0	0.73	0.044
HMPREF0010_03264	HMPREF0010_01047	prpB	F911_02419	575584	0.663	0	0	0	0	0.442	0.421	0
HMPREF0010_03264	HMPREF0010_01051	prpB	F911_02422	575584	0.663	0	0	0	0	0.442	0.421	0
HMPREF0010_03264	HMPREF0010_01226	prpB	cobZ	575584	0.562	0.127	0	0	0	0	0.519	0
HMPREF0010_03264	HMPREF0010_01350	prpB	F911_03118	575584	0.663	0	0	0	0	0.442	0.421	0
HMPREF0010_03264	HMPREF0010_01461	prpB	betB	575584	0.663	0	0	0	0	0.442	0.421	0
HMPREF0010_03264	HMPREF0010_01491	prpB	F911_02979	575584	0.663	0	0	0	0	0.442	0.421	0
HMPREF0010_03264	HMPREF0010_01740	prpB	F911_03410	575584	0.663	0	0	0	0	0.442	0.421	0
HMPREF0010_03264	HMPREF0010_01746	prpB	pta	575584	0.831	0.058	0	0	0	0	0.803	0.164
HMPREF0010_03264	HMPREF0010_01747	prpB	F911_03417	575584	0.829	0.077	0	0	0	0	0.803	0.14
HMPREF0010_03264	HMPREF0010_02252	prpB	F911_01192	575584	0.663	0	0	0	0	0.442	0.421	0
HMPREF0010_03264	HMPREF0010_02340	prpB	F911_01283	575584	0.822	0.058	0	0	0	0	0.803	0.12
HMPREF0010_03264	HMPREF0010_02437	prpB	F911_00430	575584	0.663	0	0	0	0	0.442	0.421	0
HMPREF0010_03264	HMPREF0010_02576	prpB	astD	575584	0.663	0	0	0	0	0.442	0.421	0
HMPREF0010_03264	HMPREF0010_02683	prpB	mdh	575584	0.636	0.344	0	0	0	0	0.421	0.12
HMPREF0010_03264	HMPREF0010_02906	prpB	F911_00961	575584	0.731	0.352	0	0	0.205	0	0.421	0.206
HMPREF0010_03264	HMPREF0010_02909	prpB	sdhA	575584	0.747	0.104	0	0	0	0	0.73	0
HMPREF0010_03264	HMPREF0010_02910	prpB	sQR	575584	0.64	0.07	0	0	0	0	0.55	0.21
HMPREF0010_03264	HMPREF0010_02913	prpB	sucB	575584	0.557	0.045	0	0	0.053	0	0.55	0
HMPREF0010_03264	HMPREF0010_02915	prpB	sucC	575584	0.731	0.047	0	0	0	0	0.73	0
HMPREF0010_03264	HMPREF0010_02916	prpB	F911_00970	575584	0.731	0.047	0	0	0	0	0.73	0
HMPREF0010_03264	HMPREF0010_03022	prpB	F911_02747	575584	0.663	0	0	0	0	0.442	0.421	0
HMPREF0010_03264	HMPREF0010_03046	prpB	vdh	575584	0.663	0	0	0	0	0.442	0.421	0
HMPREF0010_03264	HMPREF0010_03198	prpB	maeA	575584	0.43	0.057	0	0	0	0	0.421	0
HMPREF0010_03264	HMPREF0010_03233	prpB	HMPREF0010_03233	575584	0.663	0	0	0	0	0.442	0.421	0
HMPREF0010_03264	HMPREF0010_03263	prpB	prpC	575584	0.986	0.764	0	0.779	0.379	0	0.421	0.405
HMPREF0010_03266	HMPREF0010_00091	F911_00105	F911_01462	575584	0.605	0	0	0	0.093	0.147	0.522	0.058
HMPREF0010_03266	HMPREF0010_00239	F911_00105	aldB	575584	0.605	0.043	0	0	0.093	0.147	0.522	0.058
HMPREF0010_03266	HMPREF0010_00334	F911_00105	fumC	575584	0.802	0	0	0	0.162	0.179	0.73	0.062
HMPREF0010_03266	HMPREF0010_00435	F911_00105	eno	575584	0.446	0	0	0	0.433	0	0	0.064
HMPREF0010_03266	HMPREF0010_00660	F911_00105	HMPREF0010_00660	575584	0.535	0	0	0	0.157	0.122	0.421	0.045
HMPREF0010_03266	HMPREF0010_01047	F911_00105	F911_02419	575584	0.605	0.043	0	0	0.093	0.147	0.522	0.058
HMPREF0010_03266	HMPREF0010_01051	F911_00105	F911_02422	575584	0.605	0	0	0	0.093	0.147	0.522	0.058
HMPREF0010_03266	HMPREF0010_01226	F911_00105	cobZ	575584	0.598	0	0	0	0.157	0.122	0.499	0.045
HMPREF0010_03266	HMPREF0010_01350	F911_00105	F911_03118	575584	0.605	0.043	0	0	0.093	0.147	0.522	0.058
HMPREF0010_03266	HMPREF0010_01461	F911_00105	betB	575584	0.605	0.043	0	0	0.093	0.147	0.522	0.058
HMPREF0010_03266	HMPREF0010_01491	F911_00105	F911_02979	575584	0.605	0	0	0	0.093	0.147	0.522	0.058
HMPREF0010_03266	HMPREF0010_01564	F911_00105	HMPREF0010_01564	575584	0.81	0	0	0	0.158	0.163	0.73	0.12
HMPREF0010_03266	HMPREF0010_01740	F911_00105	F911_03410	575584	0.605	0	0	0	0.093	0.147	0.522	0.058
HMPREF0010_03266	HMPREF0010_01746	F911_00105	pta	575584	0.539	0.053	0	0	0	0	0.534	0
HMPREF0010_03266	HMPREF0010_01747	F911_00105	F911_03417	575584	0.89	0.462	0	0	0.048	0	0.803	0
HMPREF0010_03266	HMPREF0010_02064	F911_00105	pckG	575584	0.524	0	0	0	0	0	0.522	0.046
HMPREF0010_03266	HMPREF0010_02195	F911_00105	aspC	575584	0.827	0.045	0	0	0.089	0.162	0.73	0.257
HMPREF0010_03266	HMPREF0010_02226	F911_00105	icd	575584	0.843	0	0	0	0.332	0.129	0.73	0.121
HMPREF0010_03266	HMPREF0010_02252	F911_00105	F911_01192	575584	0.605	0	0	0	0.093	0.147	0.522	0.058
HMPREF0010_03266	HMPREF0010_02340	F911_00105	F911_01283	575584	0.628	0.053	0	0	0.057	0	0.583	0.12
HMPREF0010_03266	HMPREF0010_02437	F911_00105	F911_00430	575584	0.605	0.043	0	0	0.093	0.147	0.522	0.058
HMPREF0010_03266	HMPREF0010_02522	F911_00105	F911_00523	575584	0.819	0	0	0	0	0	0.803	0.121
HMPREF0010_03266	HMPREF0010_02573	F911_00105	F911_00574	575584	0.81	0	0	0	0.158	0.163	0.73	0.12
HMPREF0010_03266	HMPREF0010_02576	F911_00105	astD	575584	0.605	0	0	0	0.093	0.147	0.522	0.058
HMPREF0010_03266	HMPREF0010_02683	F911_00105	mdh	575584	0.692	0	0	0	0.168	0.177	0.55	0.12
HMPREF0010_03266	HMPREF0010_02906	F911_00105	F911_00961	575584	0.762	0	0	0	0.138	0	0.73	0.06
HMPREF0010_03266	HMPREF0010_02909	F911_00105	sdhA	575584	0.783	0	0	0	0.157	0.122	0.73	0.045
HMPREF0010_03266	HMPREF0010_02910	F911_00105	sQR	575584	0.752	0	0	0	0.12	0	0.73	0
HMPREF0010_03266	HMPREF0010_02912	F911_00105	sucA	575584	0.736	0	0	0	0.063	0	0.73	0
HMPREF0010_03266	HMPREF0010_02915	F911_00105	sucC	575584	0.469	0	0	0	0.122	0	0.421	0
HMPREF0010_03266	HMPREF0010_02916	F911_00105	F911_00970	575584	0.489	0	0	0	0.154	0	0.421	0
HMPREF0010_03266	HMPREF0010_03022	F911_00105	F911_02747	575584	0.605	0.043	0	0	0.093	0.147	0.522	0.058
HMPREF0010_03266	HMPREF0010_03046	F911_00105	vdh	575584	0.605	0	0	0	0.093	0.147	0.522	0.058
HMPREF0010_03266	HMPREF0010_03198	F911_00105	maeA	575584	0.746	0	0	0	0.057	0	0.73	0.083
HMPREF0010_03266	HMPREF0010_03233	F911_00105	HMPREF0010_03233	575584	0.605	0	0	0	0.093	0.147	0.522	0.058
HMPREF0010_03266	HMPREF0010_03263	F911_00105	prpC	575584	0.603	0	0	0	0.138	0	0.55	0.06
HMPREF0010_03384	HMPREF0010_00091	ppc	F911_01462	575584	0.485	0.043	0	0	0	0	0.421	0.146
HMPREF0010_03384	HMPREF0010_00239	ppc	aldB	575584	0.485	0.043	0	0	0	0	0.421	0.146
HMPREF0010_03384	HMPREF0010_00435	ppc	eno	575584	0.981	0	0	0	0.058	0	0.971	0.356
HMPREF0010_03384	HMPREF0010_00778	ppc	glcB	575584	0.807	0	0	0	0	0.125	0.73	0.251
HMPREF0010_03384	HMPREF0010_01047	ppc	F911_02419	575584	0.485	0.043	0	0	0	0	0.421	0.146
HMPREF0010_03384	HMPREF0010_01051	ppc	F911_02422	575584	0.485	0.043	0	0	0	0	0.421	0.146
HMPREF0010_03384	HMPREF0010_01257	ppc	nuoF	575584	0.736	0	0	0	0.065	0	0.73	0
HMPREF0010_03384	HMPREF0010_01350	ppc	F911_03118	575584	0.485	0.043	0	0	0	0	0.421	0.146
HMPREF0010_03384	HMPREF0010_01461	ppc	betB	575584	0.485	0.043	0	0	0	0	0.421	0.146
HMPREF0010_03384	HMPREF0010_01491	ppc	F911_02979	575584	0.485	0.043	0	0	0	0	0.421	0.146
HMPREF0010_03384	HMPREF0010_01564	ppc	HMPREF0010_01564	575584	0.428	0	0	0	0.127	0	0	0.372
HMPREF0010_03384	HMPREF0010_01740	ppc	F911_03410	575584	0.485	0.043	0	0	0	0	0.421	0.146
HMPREF0010_03384	HMPREF0010_01746	ppc	pta	575584	0.739	0	0	0	0.052	0	0.55	0.439
HMPREF0010_03384	HMPREF0010_01747	ppc	F911_03417	575584	0.839	0	0	0	0.15	0	0.803	0.12
HMPREF0010_03384	HMPREF0010_02064	ppc	pckG	575584	0.617	0	0	0	0	0	0.58	0.126
HMPREF0010_03384	HMPREF0010_02195	ppc	aspC	575584	0.975	0	0	0	0	0	0.971	0.165
HMPREF0010_03384	HMPREF0010_02252	ppc	F911_01192	575584	0.485	0.043	0	0	0	0	0.421	0.146
HMPREF0010_03384	HMPREF0010_02340	ppc	F911_01283	575584	0.887	0	0	0	0.06	0	0.803	0.443
HMPREF0010_03384	HMPREF0010_02437	ppc	F911_00430	575584	0.485	0.043	0	0	0	0	0.421	0.146
HMPREF0010_03384	HMPREF0010_02522	ppc	F911_00523	575584	0.976	0	0	0.179	0.878	0	0	0.782
HMPREF0010_03384	HMPREF0010_02573	ppc	F911_00574	575584	0.428	0	0	0	0.127	0	0	0.372
HMPREF0010_03384	HMPREF0010_02576	ppc	astD	575584	0.485	0.043	0	0	0	0	0.421	0.146
HMPREF0010_03384	HMPREF0010_02683	ppc	mdh	575584	0.961	0	0	0	0.054	0	0.953	0.204
HMPREF0010_03384	HMPREF0010_02906	ppc	F911_00961	575584	0.992	0	0	0	0.12	0	0.971	0.738
HMPREF0010_03384	HMPREF0010_02909	ppc	sdhA	575584	0.556	0	0	0	0.058	0	0.429	0.242
HMPREF0010_03384	HMPREF0010_02915	ppc	sucC	575584	0.631	0.081	0	0	0.053	0	0.55	0.171
HMPREF0010_03384	HMPREF0010_02916	ppc	F911_00970	575584	0.634	0.09	0	0	0.065	0	0.55	0.157
HMPREF0010_03384	HMPREF0010_03022	ppc	F911_02747	575584	0.485	0.043	0	0	0	0	0.421	0.146
HMPREF0010_03384	HMPREF0010_03046	ppc	vdh	575584	0.485	0.043	0	0	0	0	0.421	0.146
HMPREF0010_03384	HMPREF0010_03198	ppc	maeA	575584	0.756	0	0	0	0.058	0	0.73	0.12
HMPREF0010_03384	HMPREF0010_03233	ppc	HMPREF0010_03233	575584	0.485	0.043	0	0	0	0	0.421	0.146
HMPREF0010_03384	HMPREF0010_03263	ppc	prpC	575584	0.984	0	0	0	0.12	0	0.958	0.619
HMPREF0010_03384	HMPREF0010_03266	ppc	F911_00105	575584	0.74	0	0	0	0.054	0	0.73	0.067
HMPREF0010_03462	HMPREF0010_00091	F911_00322	F911_01462	575584	0.573	0.044	0	0	0.064	0	0.522	0.121
HMPREF0010_03462	HMPREF0010_00239	F911_00322	aldB	575584	0.598	0.044	0	0	0.064	0	0.55	0.121
HMPREF0010_03462	HMPREF0010_00334	F911_00322	fumC	575584	0.569	0	0	0	0.057	0	0.55	0.066
HMPREF0010_03462	HMPREF0010_00435	F911_00322	eno	575584	0.4	0.062	0	0	0.144	0	0.242	0.131
HMPREF0010_03462	HMPREF0010_00660	F911_00322	HMPREF0010_00660	575584	0.5	0	0	0	0.157	0	0.421	0.058
HMPREF0010_03462	HMPREF0010_00676	F911_00322	F911_02050	575584	0.49	0.042	0	0	0.063	0.133	0.421	0.043
HMPREF0010_03462	HMPREF0010_00778	F911_00322	glcB	575584	0.452	0	0	0	0.093	0	0.421	0
HMPREF0010_03462	HMPREF0010_01047	F911_00322	F911_02419	575584	0.598	0.044	0	0	0.064	0	0.55	0.121
HMPREF0010_03462	HMPREF0010_01051	F911_00322	F911_02422	575584	0.598	0.044	0	0	0.064	0	0.55	0.121
HMPREF0010_03462	HMPREF0010_01226	F911_00322	cobZ	575584	0.611	0	0	0	0.157	0	0.55	0.058
HMPREF0010_03462	HMPREF0010_01350	F911_00322	F911_03118	575584	0.598	0.044	0	0	0.064	0	0.55	0.121
HMPREF0010_03462	HMPREF0010_01461	F911_00322	betB	575584	0.598	0.044	0	0	0.064	0	0.55	0.121
HMPREF0010_03462	HMPREF0010_01491	F911_00322	F911_02979	575584	0.598	0.044	0	0	0.064	0	0.55	0.121
HMPREF0010_03462	HMPREF0010_01564	F911_00322	HMPREF0010_01564	575584	0.646	0.051	0	0	0.058	0	0.55	0.224
HMPREF0010_03462	HMPREF0010_01740	F911_00322	F911_03410	575584	0.598	0.044	0	0	0.064	0	0.55	0.121
HMPREF0010_03462	HMPREF0010_01746	F911_00322	pta	575584	0.661	0.046	0	0	0.123	0.135	0.55	0.12
HMPREF0010_03462	HMPREF0010_01747	F911_00322	F911_03417	575584	0.805	0	0	0	0.051	0	0.803	0
HMPREF0010_03462	HMPREF0010_02064	F911_00322	pckG	575584	0.557	0.043	0	0	0.053	0	0.55	0.044
HMPREF0010_03462	HMPREF0010_02226	F911_00322	icd	575584	0.637	0.045	0	0	0.202	0	0.55	0.067
HMPREF0010_03462	HMPREF0010_02252	F911_00322	F911_01192	575584	0.598	0.044	0	0	0.064	0	0.55	0.121
HMPREF0010_03462	HMPREF0010_02340	F911_00322	F911_01283	575584	0.863	0.062	0	0	0.126	0.135	0.803	0.176
HMPREF0010_03462	HMPREF0010_02437	F911_00322	F911_00430	575584	0.598	0.044	0	0	0.064	0	0.55	0.121
HMPREF0010_03462	HMPREF0010_02522	F911_00322	F911_00523	575584	0.979	0.448	0	0	0.157	0.135	0.803	0.782
HMPREF0010_03462	HMPREF0010_02556	F911_00322	serA	575584	0.592	0.056	0	0	0.116	0	0.55	0.044
HMPREF0010_03462	HMPREF0010_02573	F911_00322	F911_00574	575584	0.646	0.051	0	0	0.058	0	0.55	0.224
HMPREF0010_03462	HMPREF0010_02576	F911_00322	astD	575584	0.573	0.044	0	0	0.064	0	0.522	0.121
HMPREF0010_03462	HMPREF0010_02683	F911_00322	mdh	575584	0.958	0.058	0	0	0.063	0	0.953	0.12
HMPREF0010_03462	HMPREF0010_02906	F911_00322	F911_00961	575584	0.687	0.086	0	0	0.159	0	0.55	0.202
HMPREF0010_03462	HMPREF0010_02909	F911_00322	sdhA	575584	0.611	0	0	0	0.157	0	0.55	0.058
HMPREF0010_03462	HMPREF0010_02910	F911_00322	sQR	575584	0.62	0.043	0	0	0.122	0.115	0.55	0
HMPREF0010_03462	HMPREF0010_02912	F911_00322	sucA	575584	0.575	0.042	0	0	0.07	0	0.55	0.066
HMPREF0010_03462	HMPREF0010_02913	F911_00322	sucB	575584	0.49	0.042	0	0	0.063	0.133	0.421	0.043
HMPREF0010_03462	HMPREF0010_02915	F911_00322	sucC	575584	0.434	0.044	0	0	0.06	0	0.421	0
HMPREF0010_03462	HMPREF0010_02916	F911_00322	F911_00970	575584	0.431	0.045	0	0	0.052	0	0.421	0.044
HMPREF0010_03462	HMPREF0010_03022	F911_00322	F911_02747	575584	0.598	0.044	0	0	0.064	0	0.55	0.121
HMPREF0010_03462	HMPREF0010_03046	F911_00322	vdh	575584	0.598	0.044	0	0	0.064	0	0.55	0.121
HMPREF0010_03462	HMPREF0010_03198	F911_00322	maeA	575584	0.634	0.051	0	0	0.07	0.135	0.55	0.101
HMPREF0010_03462	HMPREF0010_03233	F911_00322	HMPREF0010_03233	575584	0.573	0.044	0	0	0.064	0	0.522	0.121
HMPREF0010_03462	HMPREF0010_03263	F911_00322	prpC	575584	0.687	0.086	0	0	0.159	0	0.55	0.202
HMPREF0010_03462	HMPREF0010_03266	F911_00322	F911_00105	575584	0.682	0.045	0	0	0.089	0.162	0.55	0.181
HMPREF0010_03462	HMPREF0010_03384	F911_00322	ppc	575584	0.963	0	0	0	0	0	0.958	0.165
HMPREF0010_03506	HMPREF0010_00091	aceF	F911_01462	575584	0.759	0.045	0	0	0.066	0	0.73	0.12
HMPREF0010_03506	HMPREF0010_00239	aceF	aldB	575584	0.599	0.045	0	0	0.066	0	0.55	0.12
HMPREF0010_03506	HMPREF0010_00334	aceF	fumC	575584	0.653	0	0	0	0.315	0.125	0.42	0.12
HMPREF0010_03506	HMPREF0010_00660	aceF	HMPREF0010_00660	575584	0.813	0.373	0	0	0.591	0	0.271	0.12
HMPREF0010_03506	HMPREF0010_00676	aceF	F911_02050	575584	0.8	0	0	0.282331	0.059	0	0.692	0.098315
HMPREF0010_03506	HMPREF0010_00778	aceF	glcB	575584	0.741	0	0	0	0.055	0	0.73	0.068
HMPREF0010_03506	HMPREF0010_01047	aceF	F911_02419	575584	0.599	0.045	0	0	0.066	0	0.55	0.12
HMPREF0010_03506	HMPREF0010_01051	aceF	F911_02422	575584	0.599	0.045	0	0	0.066	0	0.55	0.12
HMPREF0010_03506	HMPREF0010_01226	aceF	cobZ	575584	0.813	0.373	0	0	0.591	0	0.271	0.12
HMPREF0010_03506	HMPREF0010_01257	aceF	nuoF	575584	0.595	0	0	0	0.396	0	0.3	0.12
HMPREF0010_03506	HMPREF0010_01350	aceF	F911_03118	575584	0.599	0.045	0	0	0.066	0	0.55	0.12
HMPREF0010_03506	HMPREF0010_01461	aceF	betB	575584	0.599	0.045	0	0	0.066	0	0.55	0.12
HMPREF0010_03506	HMPREF0010_01491	aceF	F911_02979	575584	0.599	0.045	0	0	0.066	0	0.55	0.12
HMPREF0010_03506	HMPREF0010_01564	aceF	HMPREF0010_01564	575584	0.55	0.07	0	0	0.164	0	0.421	0.119
HMPREF0010_03506	HMPREF0010_01740	aceF	F911_03410	575584	0.599	0.045	0	0	0.066	0	0.55	0.12
HMPREF0010_03506	HMPREF0010_01746	aceF	pta	575584	0.899	0.149	0	0	0.065	0	0.803	0.432
HMPREF0010_03506	HMPREF0010_02195	aceF	aspC	575584	0.491	0.044	0	0	0.063	0.133	0.421	0.043
HMPREF0010_03506	HMPREF0010_02226	aceF	icd	575584	0.633	0	0	0	0.211	0	0.514	0.12
HMPREF0010_03506	HMPREF0010_02252	aceF	F911_01192	575584	0.599	0.045	0	0	0.066	0	0.55	0.12
HMPREF0010_03506	HMPREF0010_02263	aceF	purB	575584	0.467	0.044	0	0	0.089	0	0.421	0.068
HMPREF0010_03506	HMPREF0010_02340	aceF	F911_01283	575584	0.93	0.342	0	0	0.151	0	0.803	0.441
HMPREF0010_03506	HMPREF0010_02437	aceF	F911_00430	575584	0.599	0.045	0	0	0.066	0	0.55	0.12
HMPREF0010_03506	HMPREF0010_02522	aceF	F911_00523	575584	0.958	0	0	0	0.123	0	0.803	0.777
HMPREF0010_03506	HMPREF0010_02573	aceF	F911_00574	575584	0.55	0.07	0	0	0.164	0	0.421	0.119
HMPREF0010_03506	HMPREF0010_02576	aceF	astD	575584	0.574	0.045	0	0	0.066	0	0.522	0.12
HMPREF0010_03506	HMPREF0010_02683	aceF	mdh	575584	0.684	0.139	0	0	0.309	0.122	0.42	0.12
HMPREF0010_03506	HMPREF0010_02906	aceF	F911_00961	575584	0.898	0.086	0	0	0.352	0.387	0.73	0.121
HMPREF0010_03506	HMPREF0010_02909	aceF	sdhA	575584	0.864	0.373	0	0	0.591	0.112	0.429	0.12
HMPREF0010_03506	HMPREF0010_02910	aceF	sQR	575584	0.785	0.373	0	0	0.585	0.175	0	0.12
HMPREF0010_03506	HMPREF0010_02912	aceF	sucA	575584	0.994	0.196	0.027	0.334	0.624	0.801	0.67	0.653
HMPREF0010_03506	HMPREF0010_02913	aceF	sucB	575584	0.712	0	0	0.254733	0.059	0	0.55	0.137667
HMPREF0010_03506	HMPREF0010_02915	aceF	sucC	575584	0.941	0.359	0	0	0.602	0.183	0.73	0.12
HMPREF0010_03506	HMPREF0010_02916	aceF	F911_00970	575584	0.933	0.359	0	0	0.581	0.112	0.73	0.12
HMPREF0010_03506	HMPREF0010_03022	aceF	F911_02747	575584	0.599	0.045	0	0	0.066	0	0.55	0.12
HMPREF0010_03506	HMPREF0010_03046	aceF	vdh	575584	0.599	0.045	0	0	0.066	0	0.55	0.12
HMPREF0010_03506	HMPREF0010_03184	aceF	atpD	575584	0.671	0.055	0	0	0.575	0.18	0	0.12
HMPREF0010_03506	HMPREF0010_03185	aceF	atpG	575584	0.627	0.051	0	0	0.59	0	0	0.12
HMPREF0010_03506	HMPREF0010_03186	aceF	atpA	575584	0.561	0.051	0	0	0.517	0	0	0.12
HMPREF0010_03506	HMPREF0010_03198	aceF	maeA	575584	0.523	0.047	0	0	0.123	0	0.429	0.12
HMPREF0010_03506	HMPREF0010_03233	aceF	HMPREF0010_03233	575584	0.759	0.045	0	0	0.066	0	0.73	0.12
HMPREF0010_03506	HMPREF0010_03263	aceF	prpC	575584	0.83	0.086	0	0	0.352	0.387	0.55	0.121
HMPREF0010_03506	HMPREF0010_03264	aceF	prpB	575584	0.733	0	0	0	0.053	0	0.73	0
HMPREF0010_03506	HMPREF0010_03462	aceF	F911_00322	575584	0.491	0.044	0	0	0.063	0.133	0.421	0.043
HMPREF0010_00775	HMPREF0010_00774	F911_02148	HMPREF0010_00774	575584	0.99	0.844	0	0.774	0.35	0.432	0.35	0.12
HMPREF0010_00776	HMPREF0010_00774	HMPREF0010_00776	HMPREF0010_00774	575584	0.99	0.844	0	0.761	0.35	0.432	0.35	0.12
HMPREF0010_00776	HMPREF0010_00775	HMPREF0010_00776	F911_02148	575584	0.876	0.859	0	0.120428	0	0	0	0
HMPREF0010_00804	HMPREF0010_00774	F911_02176	HMPREF0010_00774	575584	0.799	0.196	0	0	0.35	0.432	0.35	0.121
HMPREF0010_00805	HMPREF0010_00353	F911_02177	bamA	575584	0.66	0.054	0	0.613	0.053	0.112	0	0.068
HMPREF0010_00805	HMPREF0010_00775	F911_02177	F911_02148	575584	0.799	0.196	0	0	0.35	0.432	0.35	0.12
HMPREF0010_00805	HMPREF0010_00776	F911_02177	HMPREF0010_00776	575584	0.799	0.196	0	0	0.35	0.432	0.35	0.12
HMPREF0010_00805	HMPREF0010_00804	F911_02177	F911_02176	575584	0.992	0.865	0	0.524	0.35	0.432	0.35	0.622
HMPREF0010_01731	HMPREF0010_01647	ndk	HMPREF0010_01647	575584	0.599	0.044	0	0	0.054	0.552	0	0.129
HMPREF0010_01784	HMPREF0010_00774	F911_03454	HMPREF0010_00774	575584	0.893	0.196	0	0.491	0.35	0.432	0.35	0.12
HMPREF0010_01784	HMPREF0010_00805	F911_03454	F911_02177	575584	0.874	0.196	0	0.401	0.35	0.432	0.35	0.12
HMPREF0010_01785	HMPREF0010_00353	F911_03455	bamA	575584	0.637	0.044	0	0.591	0.053	0.112	0	0.068
HMPREF0010_01785	HMPREF0010_00775	F911_03455	F911_02148	575584	0.948	0.196	0	0.754	0.35	0.432	0.35	0.12
HMPREF0010_01785	HMPREF0010_00776	F911_03455	HMPREF0010_00776	575584	0.941	0.196	0	0.721	0.35	0.432	0.35	0.12
HMPREF0010_01785	HMPREF0010_00804	F911_03455	F911_02176	575584	0.831	0.196	0	0	0.35	0.432	0.35	0.263
HMPREF0010_01785	HMPREF0010_01784	F911_03455	F911_03454	575584	0.992	0.881	0	0.757	0.35	0.432	0.35	0.126
HMPREF0010_01994	HMPREF0010_01647	F911_03672	HMPREF0010_01647	575584	0.405	0.043	0	0	0.056	0.383	0	0.059
HMPREF0010_02016	HMPREF0010_01731	ppa	ndk	575584	0.413	0.08	0	0	0.157	0	0.242	0.12
HMPREF0010_02124	HMPREF0010_00353	HMPREF0010_02124	bamA	575584	0.88	0.373	0	0.759	0.209	0	0	0.12
HMPREF0010_02124	HMPREF0010_00774	HMPREF0010_02124	HMPREF0010_00774	575584	0.426	0.057	0	0.363	0.052	0.112	0	0
HMPREF0010_02124	HMPREF0010_00805	HMPREF0010_02124	F911_02177	575584	0.698	0.118	0	0.642	0.052	0.112	0	0
HMPREF0010_02124	HMPREF0010_01333	HMPREF0010_02124	lolB	575584	0.559	0	0	0.28	0.308	0.113	0	0.12
HMPREF0010_02124	HMPREF0010_01785	HMPREF0010_02124	F911_03455	575584	0.729	0.057	0	0.699	0.052	0.112	0	0
HMPREF0010_02143	HMPREF0010_00353	tolB	bamA	575584	0.803	0	0	0.519	0.146	0	0	0.561
HMPREF0010_02143	HMPREF0010_00774	tolB	HMPREF0010_00774	575584	0.544	0.355	0	0.193	0.052	0.112	0	0.12
HMPREF0010_02143	HMPREF0010_00775	tolB	F911_02148	575584	0.511	0.355	0	0.196	0.055	0	0	0.12
HMPREF0010_02143	HMPREF0010_00776	tolB	HMPREF0010_00776	575584	0.537	0.355	0	0.239	0.055	0	0	0.12
HMPREF0010_02143	HMPREF0010_00804	tolB	F911_02176	575584	0.416	0.355	0	0	0.055	0	0	0.12
HMPREF0010_02143	HMPREF0010_00805	tolB	F911_02177	575584	0.458	0.355	0	0	0.052	0.112	0	0.12
HMPREF0010_02143	HMPREF0010_01784	tolB	F911_03454	575584	0.416	0.355	0	0	0.055	0	0	0.12
HMPREF0010_02143	HMPREF0010_01785	tolB	F911_03455	575584	0.546	0.355	0	0.198	0.052	0.112	0	0.12
HMPREF0010_02143	HMPREF0010_02124	tolB	HMPREF0010_02124	575584	0.483	0	0	0.332	0.055	0	0	0.247
HMPREF0010_02145	HMPREF0010_00353	tolR	bamA	575584	0.62	0.053	0	0.583	0.045	0.112	0	0
HMPREF0010_02145	HMPREF0010_00774	tolR	HMPREF0010_00774	575584	0.918	0.373	0	0.449	0.35	0.432	0.35	0.204
HMPREF0010_02145	HMPREF0010_00805	tolR	F911_02177	575584	0.922	0.196	0	0.555	0.35	0.432	0.35	0.27
HMPREF0010_02145	HMPREF0010_01785	tolR	F911_03455	575584	0.961	0.373	0	0.711	0.35	0.432	0.35	0.277
HMPREF0010_02145	HMPREF0010_02124	tolR	HMPREF0010_02124	575584	0.682	0.055	0	0.674	0.051	0	0	0
HMPREF0010_02145	HMPREF0010_02143	tolR	tolB	575584	0.958	0.731	0	0.345	0.055	0	0	0.777
HMPREF0010_02146	HMPREF0010_00353	tolQ	bamA	575584	0.758	0.044	0	0.709	0.056	0.114	0	0.121
HMPREF0010_02146	HMPREF0010_00775	tolQ	F911_02148	575584	0.921	0.196	0	0.626	0.35	0.432	0.35	0.12
HMPREF0010_02146	HMPREF0010_00776	tolQ	HMPREF0010_00776	575584	0.915	0.196	0	0.597	0.35	0.432	0.35	0.12
HMPREF0010_02146	HMPREF0010_00804	tolQ	F911_02176	575584	0.799	0.196	0	0	0.35	0.432	0.35	0.12
HMPREF0010_02146	HMPREF0010_00805	tolQ	F911_02177	575584	0.643	0	0	0.24192	0	0	0.513	0.05472
HMPREF0010_02146	HMPREF0010_01784	tolQ	F911_03454	575584	0.921	0.196	0	0.624	0.35	0.432	0.35	0.12
HMPREF0010_02146	HMPREF0010_02124	tolQ	HMPREF0010_02124	575584	0.771	0.057	0	0.744	0.056	0.114	0	0
HMPREF0010_02146	HMPREF0010_02143	tolQ	tolB	575584	0.986	0.731	0	0.767	0.055	0.112	0	0.777
HMPREF0010_02146	HMPREF0010_02145	tolQ	tolR	575584	0.998	0.881	0	0.773	0.359	0.432	0.35	0.777
HMPREF0010_02174	HMPREF0010_01731	F911_01113	ndk	575584	0.753	0.047	0	0	0	0	0.73	0.12
HMPREF0010_02178	HMPREF0010_00353	mucD	bamA	575584	0.626	0.042	0	0.163	0.063	0	0	0.561
HMPREF0010_02178	HMPREF0010_01994	mucD	F911_03672	575584	0.625	0.358	0	0.174	0.158	0	0	0.26
HMPREF0010_02256	HMPREF0010_01752	F911_01196	tig	575584	0.443	0	0	0	0	0.443	0	0.042
HMPREF0010_02338	HMPREF0010_00353	F911_01281	bamA	575584	0.623	0.042	0	0.157	0.063	0	0	0.561
HMPREF0010_02338	HMPREF0010_01994	F911_01281	F911_03672	575584	0.565	0.358	0	0	0.158	0	0	0.26
HMPREF0010_02647	HMPREF0010_01647	secY	HMPREF0010_01647	575584	0.816	0	0	0	0.311	0.71	0	0.154
HMPREF0010_02647	HMPREF0010_01752	secY	tig	575584	0.634	0.064	0	0	0.181	0	0	0.561
HMPREF0010_02677	HMPREF0010_00774	HMPREF0010_02677	HMPREF0010_00774	575584	0.843	0.373	0	0	0.311	0.465	0.35	0.121
HMPREF0010_02677	HMPREF0010_00775	HMPREF0010_02677	F911_02148	575584	0.857	0.373	0	0	0.311	0.512	0.35	0.12
HMPREF0010_02677	HMPREF0010_00776	HMPREF0010_02677	HMPREF0010_00776	575584	0.857	0.373	0	0	0.311	0.512	0.35	0.12
HMPREF0010_02677	HMPREF0010_00804	HMPREF0010_02677	F911_02176	575584	0.984	0.373	0	0.777	0.311	0.512	0.35	0.589
HMPREF0010_02677	HMPREF0010_00805	HMPREF0010_02677	F911_02177	575584	0.954	0.373	0	0.362	0.311	0.465	0.35	0.617
HMPREF0010_02677	HMPREF0010_01784	HMPREF0010_02677	F911_03454	575584	0.857	0.373	0	0	0.311	0.512	0.35	0.12
HMPREF0010_02677	HMPREF0010_01785	HMPREF0010_02677	F911_03455	575584	0.863	0.373	0	0	0.311	0.465	0.35	0.233
HMPREF0010_02677	HMPREF0010_02145	HMPREF0010_02677	tolR	575584	0.857	0.373	0	0	0.311	0.512	0.35	0.12
HMPREF0010_02677	HMPREF0010_02146	HMPREF0010_02677	tolQ	575584	0.843	0.373	0	0	0.311	0.465	0.35	0.12
HMPREF0010_02761	HMPREF0010_01752	secA	tig	575584	0.82	0.071	0	0.15	0.123	0	0	0.771
HMPREF0010_02761	HMPREF0010_01994	secA	F911_03672	575584	0.574	0.373	0	0.218	0.122	0	0	0.129
HMPREF0010_02761	HMPREF0010_02124	secA	HMPREF0010_02124	575584	0.424	0.373	0	0	0	0	0	0.12
HMPREF0010_02761	HMPREF0010_02647	secA	secY	575584	0.996	0.069	0	0.605	0.081	0.964	0	0.777
HMPREF0010_02888	HMPREF0010_00353	lolA	bamA	575584	0.856	0	0	0.57	0.202	0	0	0.616
HMPREF0010_02888	HMPREF0010_01333	lolA	lolB	575584	0.9	0	0	0.387	0.314	0.762	0	0.12
HMPREF0010_02888	HMPREF0010_02124	lolA	HMPREF0010_02124	575584	0.989	0.373	0	0.624	0.308	0.757	0	0.777
HMPREF0010_02888	HMPREF0010_02143	lolA	tolB	575584	0.824	0	0	0.183	0	0.113	0	0.777
HMPREF0010_02888	HMPREF0010_02146	lolA	tolQ	575584	0.522	0	0	0.374	0.057	0	0	0.256
HMPREF0010_02888	HMPREF0010_02761	lolA	secA	575584	0.717	0.373	0	0	0.055	0	0	0.561
HMPREF0010_03184	HMPREF0010_01647	atpD	HMPREF0010_01647	575584	0.755	0.063	0	0	0.122	0.702	0	0.121
HMPREF0010_03184	HMPREF0010_02016	atpD	ppa	575584	0.818	0	0	0	0.163	0.112	0.73	0.201
HMPREF0010_03184	HMPREF0010_02647	atpD	secY	575584	0.573	0.045	0	0	0.533	0	0	0.12
HMPREF0010_03185	HMPREF0010_01752	atpG	tig	575584	0.532	0	0	0.185	0.395	0	0	0.128
HMPREF0010_03185	HMPREF0010_02016	atpG	ppa	575584	0.831	0	0	0	0.308	0	0.73	0.171
HMPREF0010_03185	HMPREF0010_02143	atpG	tolB	575584	0.524	0.373	0	0.186	0.143	0	0	0
HMPREF0010_03185	HMPREF0010_02647	atpG	secY	575584	0.618	0.047	0	0	0.525	0	0	0.224
HMPREF0010_03185	HMPREF0010_03184	atpG	atpD	575584	0.999	0.83	0.002	0.782	0.986	0.986	0.73	0.777
HMPREF0010_03186	HMPREF0010_01647	atpA	HMPREF0010_01647	575584	0.695	0.062	0	0	0.092	0.617	0	0.176
HMPREF0010_03186	HMPREF0010_01752	atpA	tig	575584	0.524	0	0	0	0.385	0	0	0.259
HMPREF0010_03186	HMPREF0010_02016	atpA	ppa	575584	0.875	0	0	0	0.395	0	0.73	0.299
HMPREF0010_03186	HMPREF0010_02143	atpA	tolB	575584	0.427	0.373	0	0	0.123	0	0	0.043
HMPREF0010_03186	HMPREF0010_02647	atpA	secY	575584	0.644	0.062	0	0	0.596	0	0	0.138
HMPREF0010_03186	HMPREF0010_03184	atpA	atpD	575584	0.999	0.701	0	0.291686	0.986	0.988	0.73	0.289821
HMPREF0010_03186	HMPREF0010_03185	atpA	atpG	575584	0.999	0.749	0	0.782	0.986	0.985	0.73	0.777
HMPREF0010_03187	HMPREF0010_02016	atpH	ppa	575584	0.816	0	0	0	0.287	0.125	0.73	0
HMPREF0010_03187	HMPREF0010_02143	atpH	tolB	575584	0.439	0.373	0	0	0.143	0	0	0
HMPREF0010_03187	HMPREF0010_02647	atpH	secY	575584	0.583	0.061	0	0	0.536	0	0	0.12
HMPREF0010_03187	HMPREF0010_03184	atpH	atpD	575584	0.999	0.659	0	0.481	0.986	0.983	0.73	0.776
HMPREF0010_03187	HMPREF0010_03185	atpH	atpG	575584	0.999	0.699	0	0.642	0.986	0.983	0.73	0.777
HMPREF0010_03187	HMPREF0010_03186	atpH	atpA	575584	0.999	0.828	0	0.511	0.986	0.983	0.73	0.777
HMPREF0010_03188	HMPREF0010_02016	atpF	ppa	575584	0.76	0	0	0	0.15	0	0.73	0
HMPREF0010_03188	HMPREF0010_02143	atpF	tolB	575584	0.4	0.344	0	0	0.123	0	0	0
HMPREF0010_03188	HMPREF0010_02647	atpF	secY	575584	0.446	0	0	0	0.397	0	0	0.12
HMPREF0010_03188	HMPREF0010_03184	atpF	atpD	575584	0.999	0.649	0	0.286	0.85	0.986	0.73	0.776
HMPREF0010_03188	HMPREF0010_03185	atpF	atpG	575584	0.999	0.688	0	0.678	0.826	0.964	0.73	0.776
HMPREF0010_03188	HMPREF0010_03186	atpF	atpA	575584	0.999	0.811	0	0.36	0.986	0.986	0.73	0.777
HMPREF0010_03188	HMPREF0010_03187	atpF	atpH	575584	0.999	0.87	0	0.481	0.816	0.984	0.73	0.777
HMPREF0010_03190	HMPREF0010_02016	atpB	ppa	575584	0.781	0	0	0	0.153	0	0.73	0.12
HMPREF0010_03190	HMPREF0010_03184	atpB	atpD	575584	0.999	0.546	0	0.705	0.608	0.933	0.73	0.774
HMPREF0010_03190	HMPREF0010_03185	atpB	atpG	575584	0.999	0.567	0	0.772	0.587	0.849	0.73	0.776
HMPREF0010_03190	HMPREF0010_03186	atpB	atpA	575584	0.999	0.633	0	0.733	0.613	0.864	0.73	0.777
HMPREF0010_03190	HMPREF0010_03187	atpB	atpH	575584	0.998	0.672	0	0.215	0.593	0.756	0.73	0.777
HMPREF0010_03190	HMPREF0010_03188	atpB	atpF	575584	0.999	0.682	0	0.736	0.604	0.801	0.73	0.776
HMPREF0010_03207	HMPREF0010_01647	guaA	HMPREF0010_01647	575584	0.4	0.061	0	0	0.065	0	0	0.372
HMPREF0010_03207	HMPREF0010_01752	guaA	tig	575584	0.52	0	0	0	0.177	0	0	0.441
HMPREF0010_03207	HMPREF0010_01994	guaA	F911_03672	575584	0.408	0.352	0	0	0	0	0	0.124
HMPREF0010_03207	HMPREF0010_02016	guaA	ppa	575584	0.512	0.045	0	0	0.157	0	0	0.443
HMPREF0010_03207	HMPREF0010_02124	guaA	HMPREF0010_02124	575584	0.45	0.45	0	0	0	0	0	0
HMPREF0010_03207	HMPREF0010_02174	guaA	F911_01113	575584	0.813	0.094	0	0	0	0	0.803	0
HMPREF0010_03207	HMPREF0010_02178	guaA	mucD	575584	0.459	0.079	0	0	0.064	0	0	0.423
HMPREF0010_03207	HMPREF0010_02256	guaA	F911_01196	575584	0.433	0.383	0	0	0	0	0	0.12
HMPREF0010_03207	HMPREF0010_02338	guaA	F911_01281	575584	0.54	0.079	0	0.185	0.064	0	0	0.423
HMPREF0010_03207	HMPREF0010_03184	guaA	atpD	575584	0.645	0.062	0	0	0.379	0	0	0.44
HMPREF0010_03207	HMPREF0010_03185	guaA	atpG	575584	0.505	0.065	0	0	0.13	0	0	0.441
HMPREF0010_03207	HMPREF0010_03186	guaA	atpA	575584	0.649	0.065	0	0	0.396	0	0	0.43
HMPREF0010_03207	HMPREF0010_03187	guaA	atpH	575584	0.48	0.066	0	0	0.13	0	0	0.412
HMPREF0010_03703	HMPREF0010_03702	F911_00731	F911_00732	575584	0.969	0.881	0	0.291	0.159	0	0	0.615
HMPREF0010_03704	HMPREF0010_00353	F911_00730	bamA	575584	0.502	0	0	0	0.069	0.441	0	0.12
HMPREF0010_03704	HMPREF0010_00774	F911_00730	HMPREF0010_00774	575584	0.408	0.355	0	0	0	0	0	0.12
HMPREF0010_03704	HMPREF0010_00775	F911_00730	F911_02148	575584	0.422	0.355	0	0	0	0.116	0	0.068
HMPREF0010_03704	HMPREF0010_00776	F911_00730	HMPREF0010_00776	575584	0.422	0.355	0	0	0	0.116	0	0.068
HMPREF0010_03704	HMPREF0010_00804	F911_00730	F911_02176	575584	0.422	0.355	0	0	0	0.116	0	0.068
HMPREF0010_03704	HMPREF0010_00805	F911_00730	F911_02177	575584	0.5	0.355	0	0.191	0	0	0	0.12
HMPREF0010_03704	HMPREF0010_01118	F911_00730	icmF	575584	0.403	0	0	0	0.05	0	0.398	0
HMPREF0010_03704	HMPREF0010_01333	F911_00730	lolB	575584	0.53	0	0	0	0.066	0.505	0	0.066
HMPREF0010_03704	HMPREF0010_01647	F911_00730	HMPREF0010_01647	575584	0.43	0.043	0	0.25	0.058	0.19	0	0.12
HMPREF0010_03704	HMPREF0010_01731	F911_00730	ndk	575584	0.419	0	0	0	0.057	0	0.41	0
HMPREF0010_03704	HMPREF0010_01752	F911_00730	tig	575584	0.412	0	0	0	0.149	0.278	0	0.12
HMPREF0010_03704	HMPREF0010_01784	F911_00730	F911_03454	575584	0.422	0.355	0	0	0	0.116	0	0.068
HMPREF0010_03704	HMPREF0010_01785	F911_00730	F911_03455	575584	0.532	0.355	0	0.243	0	0	0	0.12
HMPREF0010_03704	HMPREF0010_01994	F911_00730	F911_03672	575584	0.437	0	0	0.358	0.089	0.111	0	0.045
HMPREF0010_03704	HMPREF0010_02016	F911_00730	ppa	575584	0.43	0.045	0	0	0.056	0	0.419	0
HMPREF0010_03704	HMPREF0010_02124	F911_00730	HMPREF0010_02124	575584	0.592	0	0	0.266	0.068	0.441	0	0.06
HMPREF0010_03704	HMPREF0010_02143	F911_00730	tolB	575584	0.839	0.301	0	0	0.121	0.738	0	0.12
HMPREF0010_03704	HMPREF0010_02145	F911_00730	tolR	575584	0.422	0.355	0	0	0	0.116	0	0.068
HMPREF0010_03704	HMPREF0010_02146	F911_00730	tolQ	575584	0.408	0.355	0	0	0	0	0	0.12
HMPREF0010_03704	HMPREF0010_02174	F911_00730	F911_01113	575584	0.576	0	0	0.576	0	0	0	0
HMPREF0010_03704	HMPREF0010_02178	F911_00730	mucD	575584	0.502	0	0	0	0.067	0.443	0	0.12
HMPREF0010_03704	HMPREF0010_02256	F911_00730	F911_01196	575584	0.43	0.045	0	0	0.053	0	0.421	0
HMPREF0010_03704	HMPREF0010_02338	F911_00730	F911_01281	575584	0.502	0	0	0	0.067	0.443	0	0.12
HMPREF0010_03704	HMPREF0010_02488	F911_00730	F911_00484	575584	0.444	0	0	0	0	0.444	0	0
HMPREF0010_03704	HMPREF0010_02647	F911_00730	secY	575584	0.505	0	0	0	0.073	0.442	0	0.12
HMPREF0010_03704	HMPREF0010_02677	F911_00730	HMPREF0010_02677	575584	0.487	0	0	0	0	0.442	0	0.119
HMPREF0010_03704	HMPREF0010_02761	F911_00730	secA	575584	0.552	0	0	0.162	0	0.442	0	0.12
HMPREF0010_03704	HMPREF0010_02888	F911_00730	lolA	575584	0.505	0	0	0	0.07	0.444	0	0.12
HMPREF0010_03704	HMPREF0010_03184	F911_00730	atpD	575584	0.647	0.358	0	0	0.129	0	0.421	0
HMPREF0010_03704	HMPREF0010_03185	F911_00730	atpG	575584	0.496	0.119	0	0	0.092	0	0.421	0
HMPREF0010_03704	HMPREF0010_03186	F911_00730	atpA	575584	0.514	0.118	0	0	0.123	0	0.421	0.043
HMPREF0010_03704	HMPREF0010_03187	F911_00730	atpH	575584	0.485	0.108	0	0	0.084	0	0.421	0
HMPREF0010_03704	HMPREF0010_03188	F911_00730	atpF	575584	0.484	0.068	0	0	0.121	0	0.421	0
HMPREF0010_03704	HMPREF0010_03190	F911_00730	atpB	575584	0.488	0	0	0	0.062	0.133	0.421	0
HMPREF0010_03704	HMPREF0010_03207	F911_00730	guaA	575584	0.588	0.078	0	0	0.066	0	0.561	0
HMPREF0010_03704	HMPREF0010_03288	F911_00730	F911_00127	575584	0.409	0.042	0	0	0.061	0.123	0.34	0
HMPREF0010_03704	HMPREF0010_03478	F911_00730	F911_00338	575584	0.404	0	0	0	0.052	0	0.398	0
HMPREF0010_03704	HMPREF0010_03702	F911_00730	F911_00732	575584	0.983	0.866	0	0	0.056	0.74	0	0.564
HMPREF0010_03704	HMPREF0010_03703	F911_00730	F911_00731	575584	0.941	0.866	0	0	0.074	0	0	0.561
HMPREF0010_00025	HMPREF0010_00024	bpeE	bpeF	575584	0.996	0.881	0	0.782	0.161	0.394	0.567	0.561
HMPREF0010_00568	HMPREF0010_00024	F911_01941	bpeF	575584	0.428	0.06	0	0	0.054	0	0	0.409
HMPREF0010_00569	HMPREF0010_00024	F911_01942	bpeF	575584	0.576	0.053	0	0	0.055	0.111	0	0.531
HMPREF0010_00569	HMPREF0010_00530	F911_01942	F911_01903	575584	0.893	0.373	0	0.772	0.07	0	0.23	0.12
HMPREF0010_00569	HMPREF0010_00568	F911_01942	F911_01941	575584	0.992	0.808	0	0.778	0.161	0	0.402	0.692
HMPREF0010_00593	HMPREF0010_00024	F911_01966	bpeF	575584	0.973	0.196	0	0.747	0.161	0.394	0.73	0.224
HMPREF0010_00594	HMPREF0010_00025	F911_01967	bpeE	575584	0.928	0.196	0	0.738	0.161	0.359	0.421	0.12
HMPREF0010_00594	HMPREF0010_00593	F911_01967	F911_01966	575584	0.991	0.881	0	0.782	0.161	0.359	0.421	0.12
HMPREF0010_00685	HMPREF0010_00024	F911_02059	bpeF	575584	0.619	0	0	0	0	0	0	0.619
HMPREF0010_00685	HMPREF0010_00569	F911_02059	F911_01942	575584	0.432	0	0	0	0	0	0	0.432
HMPREF0010_00707	HMPREF0010_00702	F911_02080	F911_02076	575584	0.833	0.643	0	0.551	0	0	0	0
HMPREF0010_00732	HMPREF0010_00024	HMPREF0010_00732	bpeF	575584	0.576	0.053	0	0	0.055	0.111	0	0.531
HMPREF0010_00732	HMPREF0010_00530	HMPREF0010_00732	F911_01903	575584	0.788	0.373	0	0.548	0.07	0	0.23	0.12
HMPREF0010_00732	HMPREF0010_00568	HMPREF0010_00732	F911_01941	575584	0.935	0.196	0	0.564	0.161	0	0.402	0.692
HMPREF0010_00732	HMPREF0010_00685	HMPREF0010_00732	F911_02059	575584	0.432	0	0	0	0	0	0	0.432
HMPREF0010_01183	HMPREF0010_01182	F911_02553	F911_02552	575584	0.996	0.881	0	0.782	0.6	0	0.342	0.624
HMPREF0010_01223	HMPREF0010_00024	HMPREF0010_01223	bpeF	575584	0.407	0.354	0	0	0	0	0	0.12
HMPREF0010_01223	HMPREF0010_00025	HMPREF0010_01223	bpeE	575584	0.424	0.373	0	0	0	0	0	0.12
HMPREF0010_01223	HMPREF0010_00593	HMPREF0010_01223	F911_01966	575584	0.424	0.373	0	0	0	0	0	0.12
HMPREF0010_01223	HMPREF0010_00594	HMPREF0010_01223	F911_01967	575584	0.407	0.354	0	0	0	0	0	0.12
HMPREF0010_01276	HMPREF0010_00569	F911_03197	F911_01942	575584	0.862	0.196	0	0.77	0.07	0	0.23	0.12
HMPREF0010_01276	HMPREF0010_00732	F911_03197	HMPREF0010_00732	575584	0.697	0.196	0	0.495	0.07	0	0.23	0.12
HMPREF0010_01402	HMPREF0010_00024	F911_03066	bpeF	575584	0.428	0.06	0	0	0.054	0	0	0.409
HMPREF0010_01402	HMPREF0010_00569	F911_03066	F911_01942	575584	0.965	0.196	0	0.766	0.161	0	0.402	0.692
HMPREF0010_01402	HMPREF0010_00732	F911_03066	HMPREF0010_00732	575584	0.94	0.196	0	0.595	0.161	0	0.402	0.692
HMPREF0010_01403	HMPREF0010_00024	F911_03065	bpeF	575584	0.576	0.053	0	0	0.055	0.111	0	0.531
HMPREF0010_01403	HMPREF0010_00530	F911_03065	F911_01903	575584	0.893	0.373	0	0.773	0.07	0	0.23	0.12
HMPREF0010_01403	HMPREF0010_00568	F911_03065	F911_01941	575584	0.967	0.196	0	0.776	0.161	0	0.402	0.692
HMPREF0010_01403	HMPREF0010_00685	F911_03065	F911_02059	575584	0.432	0	0	0	0	0	0	0.432
HMPREF0010_01403	HMPREF0010_01276	F911_03065	F911_03197	575584	0.857	0.196	0	0.762	0.07	0	0.23	0.12
HMPREF0010_01403	HMPREF0010_01402	F911_03065	F911_03066	575584	0.995	0.881	0	0.782	0.161	0	0.402	0.692
HMPREF0010_01462	HMPREF0010_00024	betI	bpeF	575584	0.407	0.354	0	0	0	0	0	0.12
HMPREF0010_01462	HMPREF0010_00025	betI	bpeE	575584	0.424	0.373	0	0	0	0	0	0.12
HMPREF0010_01462	HMPREF0010_00593	betI	F911_01966	575584	0.424	0.373	0	0	0	0	0	0.12
HMPREF0010_01462	HMPREF0010_00594	betI	F911_01967	575584	0.407	0.354	0	0	0	0	0	0.12
HMPREF0010_01702	HMPREF0010_00024	F911_03372	bpeF	575584	0.407	0.354	0	0	0	0	0	0.12
HMPREF0010_01702	HMPREF0010_00025	F911_03372	bpeE	575584	0.424	0.373	0	0	0	0	0	0.12
HMPREF0010_01702	HMPREF0010_00593	F911_03372	F911_01966	575584	0.424	0.373	0	0	0	0	0	0.12
HMPREF0010_01702	HMPREF0010_00594	F911_03372	F911_01967	575584	0.407	0.354	0	0	0	0	0	0.12
HMPREF0010_01712	HMPREF0010_00024	F911_03382	bpeF	575584	0.631	0.196	0	0	0.143	0.112	0.421	0.12
HMPREF0010_01712	HMPREF0010_00025	F911_03382	bpeE	575584	0.532	0.071	0	0.063018	0.062	0.113	0.421	0.04668
HMPREF0010_01712	HMPREF0010_00593	F911_03382	F911_01966	575584	0.681	0.071	0	0.345	0.062	0.113	0.421	0.12
HMPREF0010_01712	HMPREF0010_00594	F911_03382	F911_01967	575584	0.674	0.196	0	0.269	0.082	0	0.421	0.12
HMPREF0010_01712	HMPREF0010_01183	F911_03382	F911_02553	575584	0.62	0.373	0	0	0.059	0	0.355	0.12
HMPREF0010_01713	HMPREF0010_00024	macB	bpeF	575584	0.573	0.052	0	0	0.157	0.17	0	0.433
HMPREF0010_01713	HMPREF0010_00025	macB	bpeE	575584	0.463	0.061	0	0	0.087	0	0	0.424
HMPREF0010_01713	HMPREF0010_00593	macB	F911_01966	575584	0.463	0.061	0	0	0.087	0	0	0.424
HMPREF0010_01713	HMPREF0010_00594	macB	F911_01967	575584	0.625	0.052	0	0.158	0.157	0.17	0	0.433
HMPREF0010_01713	HMPREF0010_00685	macB	F911_02059	575584	0.432	0	0	0	0	0	0	0.432
HMPREF0010_01713	HMPREF0010_01223	macB	HMPREF0010_01223	575584	0.456	0.4	0	0	0	0	0	0.132
HMPREF0010_01713	HMPREF0010_01462	macB	betI	575584	0.456	0.4	0	0	0	0	0	0.132
HMPREF0010_01713	HMPREF0010_01702	macB	F911_03372	575584	0.456	0.4	0	0	0	0	0	0.132
HMPREF0010_01713	HMPREF0010_01712	macB	F911_03382	575584	0.999	0.919	0	0.782	0.597	0.955	0.803	0.642
HMPREF0010_01788	HMPREF0010_00024	F911_03458	bpeF	575584	0.407	0.354	0	0	0	0	0	0.12
HMPREF0010_01788	HMPREF0010_00025	F911_03458	bpeE	575584	0.424	0.373	0	0	0	0	0	0.12
HMPREF0010_01788	HMPREF0010_00593	F911_03458	F911_01966	575584	0.424	0.373	0	0	0	0	0	0.12
HMPREF0010_01788	HMPREF0010_00594	F911_03458	F911_01967	575584	0.407	0.354	0	0	0	0	0	0.12
HMPREF0010_01788	HMPREF0010_01713	F911_03458	macB	575584	0.456	0.4	0	0	0	0	0	0.132
HMPREF0010_01917	HMPREF0010_00569	F911_03589	F911_01942	575584	0.807	0.196	0	0.654	0.07	0.111	0.23	0.12
HMPREF0010_01917	HMPREF0010_00732	F911_03589	HMPREF0010_00732	575584	0.617	0.196	0	0.312	0.07	0.111	0.23	0.12
HMPREF0010_01917	HMPREF0010_01403	F911_03589	F911_03065	575584	0.833	0.196	0	0.7	0.07	0.111	0.23	0.12
HMPREF0010_01972	HMPREF0010_00024	F911_03650	bpeF	575584	0.962	0.373	0	0	0.118	0.445	0.73	0.615
HMPREF0010_01972	HMPREF0010_00025	F911_03650	bpeE	575584	0.986	0.236	0	0	0.1	0.951	0.594	0.18
HMPREF0010_01972	HMPREF0010_00530	F911_03650	F911_01903	575584	0.681	0.358	0	0	0.054	0.358	0.216	0.12
HMPREF0010_01972	HMPREF0010_00568	F911_03650	F911_01941	575584	0.913	0.358	0	0	0.054	0.768	0.402	0.131
HMPREF0010_01972	HMPREF0010_00569	F911_03650	F911_01942	575584	0.711	0.357	0	0	0	0.114	0.46	0.172
HMPREF0010_01972	HMPREF0010_00593	F911_03650	F911_01966	575584	0.973	0.236	0	0.189	0.1	0.824	0.73	0.18
HMPREF0010_01972	HMPREF0010_00594	F911_03650	F911_01967	575584	0.748	0.196	0	0.18	0.118	0.311	0.421	0.12
HMPREF0010_01972	HMPREF0010_00685	F911_03650	F911_02059	575584	0.777	0	0	0	0	0	0	0.777
HMPREF0010_01972	HMPREF0010_00732	F911_03650	HMPREF0010_00732	575584	0.711	0.357	0	0	0	0.114	0.46	0.172
HMPREF0010_01972	HMPREF0010_01182	F911_03650	F911_02552	575584	0.693	0.373	0	0	0.167	0	0.294	0.267
HMPREF0010_01972	HMPREF0010_01183	F911_03650	F911_02553	575584	0.676	0.177	0	0	0.158	0	0.521	0.14
HMPREF0010_01972	HMPREF0010_01223	F911_03650	HMPREF0010_01223	575584	0.416	0.356	0	0	0.053	0	0	0.12
HMPREF0010_01972	HMPREF0010_01276	F911_03650	F911_03197	575584	0.681	0.358	0	0	0.054	0.358	0.216	0.12
HMPREF0010_01972	HMPREF0010_01402	F911_03650	F911_03066	575584	0.913	0.358	0	0	0.054	0.768	0.402	0.131
HMPREF0010_01972	HMPREF0010_01403	F911_03650	F911_03065	575584	0.711	0.357	0	0	0	0.114	0.46	0.172
HMPREF0010_01972	HMPREF0010_01462	F911_03650	betI	575584	0.416	0.356	0	0	0.053	0	0	0.12
HMPREF0010_01972	HMPREF0010_01702	F911_03650	F911_03372	575584	0.416	0.356	0	0	0.053	0	0	0.12
HMPREF0010_01972	HMPREF0010_01712	F911_03650	F911_03382	575584	0.958	0.196	0	0	0.078	0.801	0.46	0.561
HMPREF0010_01972	HMPREF0010_01713	F911_03650	macB	575584	0.977	0.452	0	0	0.157	0.812	0.499	0.561
HMPREF0010_01972	HMPREF0010_01788	F911_03650	F911_03458	575584	0.416	0.356	0	0	0.053	0	0	0.12
HMPREF0010_01972	HMPREF0010_01901	F911_03650	infB	575584	0.447	0.042	0	0	0	0.447	0	0
HMPREF0010_01972	HMPREF0010_01917	F911_03650	F911_03589	575584	0.727	0.358	0	0.177	0.054	0.358	0.216	0.12
HMPREF0010_02026	HMPREF0010_00530	F911_03703	F911_01903	575584	0.756	0.373	0	0.479	0.07	0	0.23	0.12
HMPREF0010_02026	HMPREF0010_00568	F911_03703	F911_01941	575584	0.755	0.196	0	0.437	0.141	0	0.316	0.224
HMPREF0010_02026	HMPREF0010_01276	F911_03703	F911_03197	575584	0.615	0.196	0	0.358	0.07	0	0.23	0.12
HMPREF0010_02026	HMPREF0010_01402	F911_03703	F911_03066	575584	0.793	0.196	0	0.523	0.141	0	0.316	0.224
HMPREF0010_02026	HMPREF0010_01917	F911_03703	F911_03589	575584	0.649	0.196	0	0.369	0.07	0.111	0.23	0.12
HMPREF0010_02026	HMPREF0010_01972	F911_03703	F911_03650	575584	0.636	0.357	0	0	0	0.112	0.362	0.121
HMPREF0010_02071	HMPREF0010_00025	F911_01014	bpeE	575584	0.973	0.196	0	0.727	0.161	0.394	0.567	0.561
HMPREF0010_02071	HMPREF0010_00568	F911_01014	F911_01941	575584	0.428	0.06	0	0	0.054	0	0	0.409
HMPREF0010_02071	HMPREF0010_00569	F911_01014	F911_01942	575584	0.576	0.053	0	0	0.055	0.111	0	0.531
HMPREF0010_02071	HMPREF0010_00593	F911_01014	F911_01966	575584	0.976	0.196	0	0.782	0.161	0.394	0.73	0.224
HMPREF0010_02071	HMPREF0010_00685	F911_01014	F911_02059	575584	0.619	0	0	0	0	0	0	0.619
HMPREF0010_02071	HMPREF0010_00732	F911_01014	HMPREF0010_00732	575584	0.576	0.053	0	0	0.055	0.111	0	0.531
HMPREF0010_02071	HMPREF0010_01223	F911_01014	HMPREF0010_01223	575584	0.407	0.354	0	0	0	0	0	0.12
HMPREF0010_02071	HMPREF0010_01402	F911_01014	F911_03066	575584	0.428	0.06	0	0	0.054	0	0	0.409
HMPREF0010_02071	HMPREF0010_01403	F911_01014	F911_03065	575584	0.576	0.053	0	0	0.055	0.111	0	0.531
HMPREF0010_02071	HMPREF0010_01462	F911_01014	betI	575584	0.407	0.354	0	0	0	0	0	0.12
HMPREF0010_02071	HMPREF0010_01702	F911_01014	F911_03372	575584	0.407	0.354	0	0	0	0	0	0.12
HMPREF0010_02071	HMPREF0010_01712	F911_01014	F911_03382	575584	0.722	0.196	0	0.277	0.143	0.112	0.421	0.12
HMPREF0010_02071	HMPREF0010_01713	F911_01014	macB	575584	0.622	0.052	0	0.152	0.157	0.17	0	0.433
HMPREF0010_02071	HMPREF0010_01788	F911_01014	F911_03458	575584	0.407	0.354	0	0	0	0	0	0.12
HMPREF0010_02071	HMPREF0010_01972	F911_01014	F911_03650	575584	0.969	0.373	0	0.235	0.118	0.445	0.73	0.615
HMPREF0010_02116	HMPREF0010_00024	F911_01057	bpeF	575584	0.573	0.196	0	0	0.082	0	0.421	0.12
HMPREF0010_02116	HMPREF0010_00025	F911_01057	bpeE	575584	0.517	0.045	0	0	0.055	0.112	0.421	0.12
HMPREF0010_02116	HMPREF0010_00593	F911_01057	F911_01966	575584	0.517	0.045	0	0	0.055	0.112	0.421	0.12
HMPREF0010_02116	HMPREF0010_00594	F911_01057	F911_01967	575584	0.573	0.196	0	0	0.082	0	0.421	0.12
HMPREF0010_02116	HMPREF0010_01183	F911_01057	F911_02553	575584	0.62	0.373	0	0	0.059	0	0.355	0.12
HMPREF0010_02116	HMPREF0010_01276	F911_01057	F911_03197	575584	0.645	0.113	0	0.608	0	0	0	0.063
HMPREF0010_02116	HMPREF0010_01402	F911_01057	F911_03066	575584	0.483	0.113	0	0.429	0	0	0	0.063
HMPREF0010_02116	HMPREF0010_01713	F911_01057	macB	575584	0.998	0.452	0	0	0.584	0.955	0.803	0.443
HMPREF0010_02116	HMPREF0010_01972	F911_01057	F911_03650	575584	0.75	0.196	0	0	0.078	0.442	0.421	0.12
HMPREF0010_02116	HMPREF0010_02071	F911_01057	F911_01014	575584	0.573	0.196	0	0	0.082	0	0.421	0.12
HMPREF0010_02125	HMPREF0010_01712	lolD	F911_03382	575584	0.802	0.196	0	0	0.285	0.446	0.403	0.12
HMPREF0010_02125	HMPREF0010_01713	lolD	macB	575584	0.922	0.373	0	0	0.309	0.432	0.713	0.035568
HMPREF0010_02125	HMPREF0010_01972	lolD	F911_03650	575584	0.798	0.196	0	0	0.072	0.431	0.241	0.471
HMPREF0010_02125	HMPREF0010_02116	lolD	F911_01057	575584	0.779	0.196	0	0	0.204	0.446	0.403	0.12
HMPREF0010_02244	HMPREF0010_00024	F911_01184	bpeF	575584	0.407	0.354	0	0	0	0	0	0.12
HMPREF0010_02244	HMPREF0010_00025	F911_01184	bpeE	575584	0.424	0.373	0	0	0	0	0	0.12
HMPREF0010_02244	HMPREF0010_00593	F911_01184	F911_01966	575584	0.424	0.373	0	0	0	0	0	0.12
HMPREF0010_02244	HMPREF0010_00594	F911_01184	F911_01967	575584	0.407	0.354	0	0	0	0	0	0.12
HMPREF0010_02244	HMPREF0010_01713	F911_01184	macB	575584	0.456	0.4	0	0	0	0	0	0.132
HMPREF0010_02244	HMPREF0010_01972	F911_01184	F911_03650	575584	0.416	0.356	0	0	0.053	0	0	0.12
HMPREF0010_02244	HMPREF0010_02071	F911_01184	F911_01014	575584	0.407	0.354	0	0	0	0	0	0.12
HMPREF0010_02496	HMPREF0010_00685	F911_00492	F911_02059	575584	0.529	0	0	0	0	0	0	0.529
HMPREF0010_02496	HMPREF0010_01972	F911_00492	F911_03650	575584	0.515	0.097	0	0.189	0.116	0	0.281	0.12
HMPREF0010_02606	HMPREF0010_01713	F911_00607	macB	575584	0.5	0	0	0	0.395	0	0.209	0
HMPREF0010_02606	HMPREF0010_01972	F911_00607	F911_03650	575584	0.406	0.373	0	0	0.093	0	0	0
HMPREF0010_02805	HMPREF0010_00025	F911_00854	bpeE	575584	0.929	0.196	0	0.263	0.161	0.394	0.567	0.561
HMPREF0010_02805	HMPREF0010_00568	F911_00854	F911_01941	575584	0.511	0.06	0	0.181	0.054	0	0	0.409
HMPREF0010_02805	HMPREF0010_00569	F911_00854	F911_01942	575584	0.576	0.053	0	0	0.055	0.111	0	0.531
HMPREF0010_02805	HMPREF0010_00593	F911_00854	F911_01966	575584	0.921	0.196	0	0.26	0.161	0.394	0.73	0.224
HMPREF0010_02805	HMPREF0010_00685	F911_00854	F911_02059	575584	0.619	0	0	0	0	0	0	0.619
HMPREF0010_02805	HMPREF0010_00732	F911_00854	HMPREF0010_00732	575584	0.576	0.053	0	0	0.055	0.111	0	0.531
HMPREF0010_02805	HMPREF0010_01223	F911_00854	HMPREF0010_01223	575584	0.407	0.354	0	0	0	0	0	0.12
HMPREF0010_02805	HMPREF0010_01402	F911_00854	F911_03066	575584	0.428	0.06	0	0	0.054	0	0	0.409
HMPREF0010_02805	HMPREF0010_01403	F911_00854	F911_03065	575584	0.576	0.053	0	0	0.055	0.111	0	0.531
HMPREF0010_02805	HMPREF0010_01462	F911_00854	betI	575584	0.407	0.354	0	0	0	0	0	0.12
HMPREF0010_02805	HMPREF0010_01702	F911_00854	F911_03372	575584	0.407	0.354	0	0	0	0	0	0.12
HMPREF0010_02805	HMPREF0010_01712	F911_00854	F911_03382	575584	0.681	0.196	0	0.172	0.143	0.112	0.421	0.12
HMPREF0010_02805	HMPREF0010_01713	F911_00854	macB	575584	0.573	0.052	0	0	0.157	0.17	0	0.433
HMPREF0010_02805	HMPREF0010_01788	F911_00854	F911_03458	575584	0.407	0.354	0	0	0	0	0	0.12
HMPREF0010_02805	HMPREF0010_01972	F911_00854	F911_03650	575584	0.968	0.373	0	0.209	0.118	0.445	0.73	0.615
HMPREF0010_02805	HMPREF0010_02116	F911_00854	F911_01057	575584	0.64	0.196	0	0.192	0.082	0	0.421	0.12
HMPREF0010_02805	HMPREF0010_02244	F911_00854	F911_01184	575584	0.407	0.354	0	0	0	0	0	0.12
HMPREF0010_02808	HMPREF0010_01972	pilG	F911_03650	575584	0.442	0.043	0	0	0	0.441	0	0
HMPREF0010_02809	HMPREF0010_01972	F911_00858	F911_03650	575584	0.442	0.043	0	0	0	0.441	0	0
HMPREF0010_02809	HMPREF0010_02808	F911_00858	pilG	575584	0.894	0.848	0	0.154054	0.149	0	0	0.075451
HMPREF0010_02812	HMPREF0010_01713	F911_00861	macB	575584	0.632	0.058	0	0	0	0.183	0	0.561
HMPREF0010_02812	HMPREF0010_01972	F911_00861	F911_03650	575584	0.443	0.045	0	0	0	0.441	0	0
HMPREF0010_02812	HMPREF0010_02808	F911_00861	pilG	575584	0.984	0.592	0	0.103607	0.312	0.796	0.73	0.016093
HMPREF0010_02812	HMPREF0010_02809	F911_00861	F911_00858	575584	0.986	0.612	0	0.176379	0.312	0.796	0.73	0.027467
HMPREF0010_02879	HMPREF0010_02878	F911_00935	F911_00934	575584	0.903	0.88	0	0.174386	0.062	0	0	0
HMPREF0010_02880	HMPREF0010_00024	oprM	bpeF	575584	0.964	0.196	0.172	0.532	0.159	0.311	0.73	0.431
HMPREF0010_02880	HMPREF0010_00025	oprM	bpeE	575584	0.961	0.373	0	0.373	0.157	0.728	0.549	0.222
HMPREF0010_02880	HMPREF0010_00530	oprM	F911_01903	575584	0.734	0.358	0.025	0.199	0.054	0.358	0.216	0.12
HMPREF0010_02880	HMPREF0010_00568	oprM	F911_01941	575584	0.769	0.358	0.026	0.254	0.054	0.358	0.216	0.18
HMPREF0010_02880	HMPREF0010_00569	oprM	F911_01942	575584	0.633	0.357	0	0	0.053	0.111	0.241	0.246
HMPREF0010_02880	HMPREF0010_00593	oprM	F911_01966	575584	0.988	0.236	0	0.756	0.157	0.728	0.73	0.222
HMPREF0010_02880	HMPREF0010_00594	oprM	F911_01967	575584	0.926	0.196	0.208	0.71	0.118	0.311	0.421	0.12
HMPREF0010_02880	HMPREF0010_00685	oprM	F911_02059	575584	0.6	0	0	0	0.051	0	0	0.596
HMPREF0010_02880	HMPREF0010_00702	oprM	F911_02076	575584	0.417	0.36	0	0	0.05	0	0	0.119
HMPREF0010_02880	HMPREF0010_00707	oprM	F911_02080	575584	0.446	0.373	0	0.154	0	0	0	0
HMPREF0010_02880	HMPREF0010_00732	oprM	HMPREF0010_00732	575584	0.633	0.357	0	0	0.053	0.111	0.241	0.246
HMPREF0010_02880	HMPREF0010_01182	oprM	F911_02552	575584	0.491	0.196	0	0	0.167	0	0.239	0.12
HMPREF0010_02880	HMPREF0010_01183	oprM	F911_02553	575584	0.59	0.177	0	0	0.158	0	0.408	0.12
HMPREF0010_02880	HMPREF0010_01223	oprM	HMPREF0010_01223	575584	0.416	0.356	0	0	0.053	0	0	0.12
HMPREF0010_02880	HMPREF0010_01276	oprM	F911_03197	575584	0.751	0.358	0.031	0.251	0.054	0.358	0.216	0.12
HMPREF0010_02880	HMPREF0010_01402	oprM	F911_03066	575584	0.791	0.358	0.037	0.325	0.054	0.358	0.216	0.18
HMPREF0010_02880	HMPREF0010_01403	oprM	F911_03065	575584	0.713	0.357	0	0.249	0.053	0.111	0.241	0.246
HMPREF0010_02880	HMPREF0010_01462	oprM	betI	575584	0.416	0.356	0	0	0.053	0	0	0.12
HMPREF0010_02880	HMPREF0010_01702	oprM	F911_03372	575584	0.416	0.356	0	0	0.053	0	0	0.12
HMPREF0010_02880	HMPREF0010_01712	oprM	F911_03382	575584	0.83	0.196	0	0.246	0.204	0.442	0.421	0.12
HMPREF0010_02880	HMPREF0010_01713	oprM	macB	575584	0.975	0.452	0	0.176	0.17	0.812	0.499	0.442
HMPREF0010_02880	HMPREF0010_01788	oprM	F911_03458	575584	0.416	0.356	0	0	0.053	0	0	0.12
HMPREF0010_02880	HMPREF0010_01901	oprM	infB	575584	0.763	0.042	0	0	0	0.763	0	0
HMPREF0010_02880	HMPREF0010_01917	oprM	F911_03589	575584	0.681	0.358	0.01	0	0.054	0.358	0.216	0.12
HMPREF0010_02880	HMPREF0010_01972	oprM	F911_03650	575584	0.876	0	0	0	0	0	0.73	0.561
HMPREF0010_02880	HMPREF0010_02026	oprM	F911_03703	575584	0.662	0.357	0	0.213	0	0.111	0.241	0.165
HMPREF0010_02880	HMPREF0010_02071	oprM	F911_01014	575584	0.978	0.196	0.163	0.726	0.159	0.311	0.73	0.431
HMPREF0010_02880	HMPREF0010_02116	oprM	F911_01057	575584	0.75	0.196	0	0	0.078	0.442	0.421	0.12
HMPREF0010_02880	HMPREF0010_02125	oprM	lolD	575584	0.695	0.196	0	0	0.157	0.431	0.241	0.12
HMPREF0010_02880	HMPREF0010_02244	oprM	F911_01184	575584	0.416	0.356	0	0	0.053	0	0	0.12
HMPREF0010_02880	HMPREF0010_02275	oprM	F911_01215	575584	0.491	0	0	0.29	0	0	0.281	0.083
HMPREF0010_02880	HMPREF0010_02496	oprM	F911_00492	575584	0.567	0.097	0.001	0	0.158	0	0.423	0.13
HMPREF0010_02880	HMPREF0010_02606	oprM	F911_00607	575584	0.542	0.373	0	0.204	0.157	0	0	0
HMPREF0010_02880	HMPREF0010_02805	oprM	F911_00854	575584	0.915	0.196	0.022	0	0.159	0.311	0.73	0.431
HMPREF0010_02880	HMPREF0010_02808	oprM	pilG	575584	0.442	0.043	0	0	0	0.441	0	0
HMPREF0010_02880	HMPREF0010_02809	oprM	F911_00858	575584	0.442	0.043	0	0	0	0.441	0	0
HMPREF0010_02880	HMPREF0010_02812	oprM	F911_00861	575584	0.443	0.045	0	0	0	0.441	0	0
HMPREF0010_02880	HMPREF0010_02864	oprM	F911_00919	575584	0.437	0	0	0.216	0	0	0.281	0.083
HMPREF0010_02880	HMPREF0010_02878	oprM	F911_00934	575584	0.576	0.576	0	0	0	0	0	0
HMPREF0010_02880	HMPREF0010_02879	oprM	F911_00935	575584	0.578	0.578	0	0	0	0	0	0
HMPREF0010_02881	HMPREF0010_00025	bpeB	bpeE	575584	0.972	0.196	0	0.713	0.161	0.394	0.567	0.561
HMPREF0010_02881	HMPREF0010_00568	bpeB	F911_01941	575584	0.428	0.06	0	0	0.054	0	0	0.409
HMPREF0010_02881	HMPREF0010_00569	bpeB	F911_01942	575584	0.576	0.053	0	0	0.055	0.111	0	0.531
HMPREF0010_02881	HMPREF0010_00593	bpeB	F911_01966	575584	0.976	0.196	0	0.782	0.161	0.394	0.73	0.224
HMPREF0010_02881	HMPREF0010_00685	bpeB	F911_02059	575584	0.619	0	0	0	0	0	0	0.619
HMPREF0010_02881	HMPREF0010_00732	bpeB	HMPREF0010_00732	575584	0.576	0.053	0	0	0.055	0.111	0	0.531
HMPREF0010_02881	HMPREF0010_01223	bpeB	HMPREF0010_01223	575584	0.407	0.354	0	0	0	0	0	0.12
HMPREF0010_02881	HMPREF0010_01402	bpeB	F911_03066	575584	0.428	0.06	0	0	0.054	0	0	0.409
HMPREF0010_02881	HMPREF0010_01403	bpeB	F911_03065	575584	0.576	0.053	0	0	0.055	0.111	0	0.531
HMPREF0010_02881	HMPREF0010_01462	bpeB	betI	575584	0.407	0.354	0	0	0	0	0	0.12
HMPREF0010_02881	HMPREF0010_01702	bpeB	F911_03372	575584	0.407	0.354	0	0	0	0	0	0.12
HMPREF0010_02881	HMPREF0010_01712	bpeB	F911_03382	575584	0.739	0.196	0	0.322	0.143	0.112	0.421	0.12
HMPREF0010_02881	HMPREF0010_01713	bpeB	macB	575584	0.644	0.052	0	0.201	0.157	0.17	0	0.433
HMPREF0010_02881	HMPREF0010_01788	bpeB	F911_03458	575584	0.407	0.354	0	0	0	0	0	0.12
HMPREF0010_02881	HMPREF0010_01972	bpeB	F911_03650	575584	0.97	0.373	0	0.243	0.118	0.445	0.73	0.615
HMPREF0010_02881	HMPREF0010_02116	bpeB	F911_01057	575584	0.573	0.196	0	0	0.082	0	0.421	0.12
HMPREF0010_02881	HMPREF0010_02244	bpeB	F911_01184	575584	0.407	0.354	0	0	0	0	0	0.12
HMPREF0010_02881	HMPREF0010_02878	bpeB	F911_00934	575584	0.576	0.576	0	0	0	0	0	0
HMPREF0010_02881	HMPREF0010_02879	bpeB	F911_00935	575584	0.578	0.578	0	0	0	0	0	0
HMPREF0010_02881	HMPREF0010_02880	bpeB	oprM	575584	0.997	0.881	0.186	0.75	0.159	0.311	0.73	0.431
HMPREF0010_02882	HMPREF0010_00024	acrA	bpeF	575584	0.988	0.274	0	0.741	0.162	0.446	0.73	0.612
HMPREF0010_02882	HMPREF0010_00025	acrA	bpeE	575584	0.663	0	0	0.20808	0	0	0.55	0.070992
HMPREF0010_02882	HMPREF0010_00593	acrA	F911_01966	575584	0.748	0	0	0.122774	0	0	0.714	0
HMPREF0010_02882	HMPREF0010_00594	acrA	F911_01967	575584	0.94	0.196	0	0.782	0.161	0.359	0.421	0.12
HMPREF0010_02882	HMPREF0010_00685	acrA	F911_02059	575584	0.665	0	0	0	0.054	0	0	0.661
HMPREF0010_02882	HMPREF0010_01223	acrA	HMPREF0010_01223	575584	0.424	0.373	0	0	0	0	0	0.12
HMPREF0010_02882	HMPREF0010_01462	acrA	betI	575584	0.424	0.373	0	0	0	0	0	0.12
HMPREF0010_02882	HMPREF0010_01702	acrA	F911_03372	575584	0.424	0.373	0	0	0	0	0	0.12
HMPREF0010_02882	HMPREF0010_01712	acrA	F911_03382	575584	0.592	0.078	0	0.169776	0.062	0.114	0.421	0.049911
HMPREF0010_02882	HMPREF0010_01713	acrA	macB	575584	0.584	0.061	0	0.257	0.087	0	0	0.424
HMPREF0010_02882	HMPREF0010_01788	acrA	F911_03458	575584	0.424	0.373	0	0	0	0	0	0.12
HMPREF0010_02882	HMPREF0010_01972	acrA	F911_03650	575584	0.987	0.236	0	0.2	0.1	0.824	0.73	0.619
HMPREF0010_02882	HMPREF0010_02071	acrA	F911_01014	575584	0.99	0.274	0	0.782	0.162	0.446	0.73	0.612
HMPREF0010_02882	HMPREF0010_02116	acrA	F911_01057	575584	0.517	0.045	0	0	0.055	0.112	0.421	0.12
HMPREF0010_02882	HMPREF0010_02244	acrA	F911_01184	575584	0.424	0.373	0	0	0	0	0	0.12
HMPREF0010_02882	HMPREF0010_02805	acrA	F911_00854	575584	0.966	0.274	0	0.222	0.162	0.446	0.73	0.612
HMPREF0010_02882	HMPREF0010_02878	acrA	F911_00934	575584	0.558	0.558	0	0	0	0	0	0
HMPREF0010_02882	HMPREF0010_02879	acrA	F911_00935	575584	0.56	0.56	0	0	0	0	0	0
HMPREF0010_02882	HMPREF0010_02880	acrA	oprM	575584	0.999	0.87	0	0.771	0.161	0.728	0.73	0.619
HMPREF0010_02882	HMPREF0010_02881	acrA	bpeB	575584	0.998	0.87	0	0.782	0.162	0.446	0.73	0.612
HMPREF0010_02883	HMPREF0010_02878	HMPREF0010_02883	F911_00934	575584	0.509	0.509	0	0	0	0	0	0
HMPREF0010_02883	HMPREF0010_02879	HMPREF0010_02883	F911_00935	575584	0.551	0.511	0	0	0.119	0	0	0
HMPREF0010_02883	HMPREF0010_02880	HMPREF0010_02883	oprM	575584	0.75	0.749	0	0	0	0	0	0
HMPREF0010_02883	HMPREF0010_02881	HMPREF0010_02883	bpeB	575584	0.749	0.749	0	0	0	0	0	0
HMPREF0010_02883	HMPREF0010_02882	HMPREF0010_02883	acrA	575584	0.779	0.776	0	0	0.055	0	0	0
HMPREF0010_02884	HMPREF0010_02880	HMPREF0010_02884	oprM	575584	0.453	0.453	0	0	0	0	0	0
HMPREF0010_02884	HMPREF0010_02881	HMPREF0010_02884	bpeB	575584	0.453	0.453	0	0	0	0	0	0
HMPREF0010_02884	HMPREF0010_02882	HMPREF0010_02884	acrA	575584	0.467	0.467	0	0	0	0	0	0
HMPREF0010_02884	HMPREF0010_02883	HMPREF0010_02884	HMPREF0010_02883	575584	0.51	0.51	0	0	0	0	0	0
HMPREF0010_02885	HMPREF0010_02125	ispB	lolD	575584	0.558	0.056	0	0.516	0	0.112	0	0
HMPREF0010_02885	HMPREF0010_02880	ispB	oprM	575584	0.449	0.449	0	0	0	0	0	0
HMPREF0010_02885	HMPREF0010_02881	ispB	bpeB	575584	0.449	0.449	0	0	0	0	0	0
HMPREF0010_02885	HMPREF0010_02882	ispB	acrA	575584	0.472	0.463	0	0	0.058	0	0	0
HMPREF0010_02885	HMPREF0010_02883	ispB	HMPREF0010_02883	575584	0.587	0.507	0	0	0.055	0.183	0	0.043
HMPREF0010_02885	HMPREF0010_02884	ispB	HMPREF0010_02884	575584	0.869	0.85	0	0	0.159	0	0	0
HMPREF0010_03349	HMPREF0010_00024	F911_00187	bpeF	575584	0.407	0.354	0	0	0	0	0	0.12
HMPREF0010_03349	HMPREF0010_00025	F911_00187	bpeE	575584	0.424	0.373	0	0	0	0	0	0.12
HMPREF0010_03349	HMPREF0010_00593	F911_00187	F911_01966	575584	0.424	0.373	0	0	0	0	0	0.12
HMPREF0010_03349	HMPREF0010_00594	F911_00187	F911_01967	575584	0.407	0.354	0	0	0	0	0	0.12
HMPREF0010_03349	HMPREF0010_01713	F911_00187	macB	575584	0.456	0.4	0	0	0	0	0	0.132
HMPREF0010_03349	HMPREF0010_01972	F911_00187	F911_03650	575584	0.416	0.356	0	0	0.053	0	0	0.12
HMPREF0010_03349	HMPREF0010_02071	F911_00187	F911_01014	575584	0.407	0.354	0	0	0	0	0	0.12
HMPREF0010_03349	HMPREF0010_02805	F911_00187	F911_00854	575584	0.407	0.354	0	0	0	0	0	0.12
HMPREF0010_03349	HMPREF0010_02880	F911_00187	oprM	575584	0.416	0.356	0	0	0.053	0	0	0.12
HMPREF0010_03349	HMPREF0010_02881	F911_00187	bpeB	575584	0.407	0.354	0	0	0	0	0	0.12
HMPREF0010_03349	HMPREF0010_02882	F911_00187	acrA	575584	0.424	0.373	0	0	0	0	0	0.12
HMPREF0010_03363	HMPREF0010_00024	rutR	bpeF	575584	0.407	0.354	0	0	0	0	0	0.12
HMPREF0010_03363	HMPREF0010_00025	rutR	bpeE	575584	0.424	0.373	0	0	0	0	0	0.12
HMPREF0010_03363	HMPREF0010_00593	rutR	F911_01966	575584	0.424	0.373	0	0	0	0	0	0.12
HMPREF0010_03363	HMPREF0010_00594	rutR	F911_01967	575584	0.407	0.354	0	0	0	0	0	0.12
HMPREF0010_03363	HMPREF0010_01713	rutR	macB	575584	0.456	0.4	0	0	0	0	0	0.132
HMPREF0010_03363	HMPREF0010_01972	rutR	F911_03650	575584	0.416	0.356	0	0	0.053	0	0	0.12
HMPREF0010_03363	HMPREF0010_02071	rutR	F911_01014	575584	0.407	0.354	0	0	0	0	0	0.12
HMPREF0010_03363	HMPREF0010_02805	rutR	F911_00854	575584	0.407	0.354	0	0	0	0	0	0.12
HMPREF0010_03363	HMPREF0010_02880	rutR	oprM	575584	0.416	0.356	0	0	0.053	0	0	0.12
HMPREF0010_03363	HMPREF0010_02881	rutR	bpeB	575584	0.407	0.354	0	0	0	0	0	0.12
HMPREF0010_03363	HMPREF0010_02882	rutR	acrA	575584	0.424	0.373	0	0	0	0	0	0.12
HMPREF0010_03385	HMPREF0010_00024	F911_00246	bpeF	575584	0.407	0.354	0	0	0	0	0	0.12
HMPREF0010_03385	HMPREF0010_00025	F911_00246	bpeE	575584	0.424	0.373	0	0	0	0	0	0.12
HMPREF0010_03385	HMPREF0010_00593	F911_00246	F911_01966	575584	0.424	0.373	0	0	0	0	0	0.12
HMPREF0010_03385	HMPREF0010_00594	F911_00246	F911_01967	575584	0.407	0.354	0	0	0	0	0	0.12
HMPREF0010_03385	HMPREF0010_01713	F911_00246	macB	575584	0.456	0.4	0	0	0	0	0	0.132
HMPREF0010_03385	HMPREF0010_01972	F911_00246	F911_03650	575584	0.416	0.356	0	0	0.053	0	0	0.12
HMPREF0010_03385	HMPREF0010_02071	F911_00246	F911_01014	575584	0.407	0.354	0	0	0	0	0	0.12
HMPREF0010_03385	HMPREF0010_02805	F911_00246	F911_00854	575584	0.407	0.354	0	0	0	0	0	0.12
HMPREF0010_03385	HMPREF0010_02880	F911_00246	oprM	575584	0.416	0.356	0	0	0.053	0	0	0.12
HMPREF0010_03385	HMPREF0010_02881	F911_00246	bpeB	575584	0.407	0.354	0	0	0	0	0	0.12
HMPREF0010_03385	HMPREF0010_02882	F911_00246	acrA	575584	0.424	0.373	0	0	0	0	0	0.12
HMPREF0010_03386	HMPREF0010_00024	F911_00247	bpeF	575584	0.699	0.196	0	0.268	0.152	0	0.421	0.12
HMPREF0010_03386	HMPREF0010_00025	F911_00247	bpeE	575584	0.56	0.045	0	0.147455	0.055	0.112	0.421	0.0462
HMPREF0010_03386	HMPREF0010_00593	F911_00247	F911_01966	575584	0.571	0.045	0	0.16863	0.055	0.112	0.421	0.0462
HMPREF0010_03386	HMPREF0010_00594	F911_00247	F911_01967	575584	0.731	0.196	0	0.395	0.082	0	0.421	0.12
HMPREF0010_03386	HMPREF0010_01183	F911_00247	F911_02553	575584	0.62	0.373	0	0	0.059	0	0.355	0.12
HMPREF0010_03386	HMPREF0010_01713	F911_00247	macB	575584	0.998	0.452	0	0	0.584	0.955	0.803	0.443
HMPREF0010_03386	HMPREF0010_01972	F911_00247	F911_03650	575584	0.882	0.196	0	0.548	0.078	0.442	0.421	0.12
HMPREF0010_03386	HMPREF0010_02071	F911_00247	F911_01014	575584	0.736	0.196	0	0.358	0.152	0	0.421	0.12
HMPREF0010_03386	HMPREF0010_02125	F911_00247	lolD	575584	0.779	0.196	0	0	0.204	0.446	0.403	0.12
HMPREF0010_03386	HMPREF0010_02496	F911_00247	F911_00492	575584	0.498	0.341	0.002	0.204	0	0	0	0.12
HMPREF0010_03386	HMPREF0010_02805	F911_00247	F911_00854	575584	0.813	0.196	0.002	0.545	0.152	0	0.421	0.12
HMPREF0010_03386	HMPREF0010_02880	F911_00247	oprM	575584	0.75	0.196	0	0	0.078	0.442	0.421	0.12
HMPREF0010_03386	HMPREF0010_02881	F911_00247	bpeB	575584	0.719	0.196	0	0.318	0.152	0	0.421	0.12
HMPREF0010_03386	HMPREF0010_02882	F911_00247	acrA	575584	0.548	0.045	0	0.1248	0.055	0.112	0.421	0.0468
HMPREF0010_03386	HMPREF0010_03385	F911_00247	F911_00246	575584	0.744	0.736	0	0	0	0	0	0.07
HMPREF0010_03387	HMPREF0010_00025	F911_00248	bpeE	575584	0.862	0.196	0	0.208	0.161	0.394	0.55	0.237
HMPREF0010_03387	HMPREF0010_00593	F911_00248	F911_01966	575584	0.875	0.196	0	0.295	0.161	0.394	0.55	0.224
HMPREF0010_03387	HMPREF0010_01223	F911_00248	HMPREF0010_01223	575584	0.407	0.354	0	0	0	0	0	0.12
HMPREF0010_03387	HMPREF0010_01462	F911_00248	betI	575584	0.407	0.354	0	0	0	0	0	0.12
HMPREF0010_03387	HMPREF0010_01702	F911_00248	F911_03372	575584	0.407	0.354	0	0	0	0	0	0.12
HMPREF0010_03387	HMPREF0010_01712	F911_00248	F911_03382	575584	0.683	0.196	0	0.195	0.122	0.112	0.421	0.12
HMPREF0010_03387	HMPREF0010_01713	F911_00248	macB	575584	0.573	0.052	0	0	0.157	0.17	0	0.433
HMPREF0010_03387	HMPREF0010_01788	F911_00248	F911_03458	575584	0.407	0.354	0	0	0	0	0	0.12
HMPREF0010_03387	HMPREF0010_01972	F911_00248	F911_03650	575584	0.919	0.373	0	0.37	0.118	0.444	0.55	0.253
HMPREF0010_03387	HMPREF0010_02116	F911_00248	F911_01057	575584	0.573	0.196	0	0	0.082	0	0.421	0.12
HMPREF0010_03387	HMPREF0010_02244	F911_00248	F911_01184	575584	0.407	0.354	0	0	0	0	0	0.12
HMPREF0010_03387	HMPREF0010_02880	F911_00248	oprM	575584	0.837	0.196	0	0	0.159	0.311	0.55	0.346
HMPREF0010_03387	HMPREF0010_02882	F911_00248	acrA	575584	0.901	0.274	0	0.185	0.162	0.441	0.55	0.357
HMPREF0010_03387	HMPREF0010_03349	F911_00248	F911_00187	575584	0.407	0.354	0	0	0	0	0	0.12
HMPREF0010_03387	HMPREF0010_03363	F911_00248	rutR	575584	0.407	0.354	0	0	0	0	0	0.12
HMPREF0010_03387	HMPREF0010_03385	F911_00248	F911_00246	575584	0.758	0.736	0	0	0	0	0	0.12
HMPREF0010_03387	HMPREF0010_03386	F911_00248	F911_00247	575584	0.991	0.881	0	0.782	0.36	0	0.421	0.248
HMPREF0010_02061	HMPREF0010_02060	HMPREF0010_02061	F911_01001	575584	0.569	0.569	0	0	0	0	0	0
HMPREF0010_00355	HMPREF0010_00353	lpxD	bamA	575584	0.933	0.806	0	0.351	0.373	0	0	0.254
HMPREF0010_00572	HMPREF0010_00353	F911_01945	bamA	575584	0.438	0.07	0	0.288	0.066	0.127	0	0.12
HMPREF0010_00775	HMPREF0010_00774	F911_02148	HMPREF0010_00774	575584	0.99	0.844	0	0.774	0.35	0.432	0.35	0.12
HMPREF0010_00776	HMPREF0010_00774	HMPREF0010_00776	HMPREF0010_00774	575584	0.99	0.844	0	0.761	0.35	0.432	0.35	0.12
HMPREF0010_00776	HMPREF0010_00775	HMPREF0010_00776	F911_02148	575584	0.876	0.859	0	0.120428	0	0	0	0
HMPREF0010_00801	HMPREF0010_00353	kdsB	bamA	575584	0.423	0.103	0	0.312	0.053	0	0	0.13
HMPREF0010_00801	HMPREF0010_00355	kdsB	lpxD	575584	0.948	0.287	0	0.779	0.061	0	0	0.692
HMPREF0010_00801	HMPREF0010_00774	kdsB	HMPREF0010_00774	575584	0.514	0.324	0	0.19	0	0.111	0	0.12
HMPREF0010_00805	HMPREF0010_00353	F911_02177	bamA	575584	0.66	0.054	0	0.613	0.053	0.112	0	0.068
HMPREF0010_00805	HMPREF0010_00355	F911_02177	lpxD	575584	0.769	0	0	0.725	0.054	0.112	0	0.12
HMPREF0010_00805	HMPREF0010_00572	F911_02177	F911_01945	575584	0.42	0	0	0.408	0	0	0	0.061
HMPREF0010_00805	HMPREF0010_00775	F911_02177	F911_02148	575584	0.799	0.196	0	0	0.35	0.432	0.35	0.12
HMPREF0010_00805	HMPREF0010_00776	F911_02177	HMPREF0010_00776	575584	0.799	0.196	0	0	0.35	0.432	0.35	0.12
HMPREF0010_00805	HMPREF0010_00801	F911_02177	kdsB	575584	0.957	0.86	0	0.652	0.053	0.111	0	0.12
HMPREF0010_01571	HMPREF0010_00353	F911_02904	bamA	575584	0.796	0	0	0	0.069	0.762	0	0.155
HMPREF0010_01571	HMPREF0010_00774	F911_02904	HMPREF0010_00774	575584	0.408	0.355	0	0	0	0	0	0.12
HMPREF0010_01571	HMPREF0010_00775	F911_02904	F911_02148	575584	0.422	0.355	0	0	0	0.116	0	0.068
HMPREF0010_01571	HMPREF0010_00776	F911_02904	HMPREF0010_00776	575584	0.422	0.355	0	0	0	0.116	0	0.068
HMPREF0010_01571	HMPREF0010_00805	F911_02904	F911_02177	575584	0.408	0.355	0	0	0	0	0	0.12
HMPREF0010_01571	HMPREF0010_01333	F911_02904	lolB	575584	0.53	0	0	0	0.066	0.505	0	0.066
HMPREF0010_01731	HMPREF0010_01571	ndk	F911_02904	575584	0.42	0.042	0	0	0.057	0	0.41	0
HMPREF0010_01752	HMPREF0010_01571	tig	F911_02904	575584	0.548	0	0	0	0.149	0.445	0	0.121
HMPREF0010_01784	HMPREF0010_00774	F911_03454	HMPREF0010_00774	575584	0.893	0.196	0	0.491	0.35	0.432	0.35	0.12
HMPREF0010_01784	HMPREF0010_00801	F911_03454	kdsB	575584	0.505	0.236	0	0.378	0.042	0	0	0
HMPREF0010_01784	HMPREF0010_00805	F911_03454	F911_02177	575584	0.874	0.196	0	0.401	0.35	0.432	0.35	0.12
HMPREF0010_01784	HMPREF0010_01571	F911_03454	F911_02904	575584	0.422	0.355	0	0	0	0.116	0	0.068
HMPREF0010_01785	HMPREF0010_00353	F911_03455	bamA	575584	0.637	0.044	0	0.591	0.053	0.112	0	0.068
HMPREF0010_01785	HMPREF0010_00775	F911_03455	F911_02148	575584	0.948	0.196	0	0.754	0.35	0.432	0.35	0.12
HMPREF0010_01785	HMPREF0010_00776	F911_03455	HMPREF0010_00776	575584	0.941	0.196	0	0.721	0.35	0.432	0.35	0.12
HMPREF0010_01785	HMPREF0010_00801	F911_03455	kdsB	575584	0.577	0.324	0	0.295	0	0.111	0	0.12
HMPREF0010_01785	HMPREF0010_01571	F911_03455	F911_02904	575584	0.408	0.355	0	0	0	0	0	0.12
HMPREF0010_01785	HMPREF0010_01784	F911_03455	F911_03454	575584	0.992	0.881	0	0.757	0.35	0.432	0.35	0.126
HMPREF0010_01905	HMPREF0010_01752	tpiA	tig	575584	0.573	0.055	0	0	0.055	0	0	0.561
HMPREF0010_01946	HMPREF0010_00353	rpoC	bamA	575584	0.492	0	0	0.438	0.059	0.118	0	0
HMPREF0010_01946	HMPREF0010_01731	rpoC	ndk	575584	0.759	0.05	0	0	0.061	0	0.73	0.12
HMPREF0010_01947	HMPREF0010_00353	rpoB	bamA	575584	0.767	0	0	0.707	0.155	0.117	0	0.06
HMPREF0010_01947	HMPREF0010_01731	rpoB	ndk	575584	0.85	0.046	0	0	0.054	0.442	0.73	0.068
HMPREF0010_01947	HMPREF0010_01752	rpoB	tig	575584	0.515	0.043	0	0	0.35	0.115	0	0.224
HMPREF0010_01947	HMPREF0010_01785	rpoB	F911_03455	575584	0.429	0	0	0.423	0.052	0	0	0
HMPREF0010_01947	HMPREF0010_01946	rpoB	rpoC	575584	0.999	0.738	0.885	0.782	0.986	0.96	0.73	0.776
HMPREF0010_01972	HMPREF0010_00353	F911_03650	bamA	575584	0.659	0.074	0	0.323	0.066	0.127	0	0.437
HMPREF0010_01972	HMPREF0010_00355	F911_03650	lpxD	575584	0.493	0.068	0	0.477	0	0	0	0.045
HMPREF0010_01972	HMPREF0010_00572	F911_03650	F911_01945	575584	0.487	0	0	0.278135	0	0	0.294	0
HMPREF0010_02124	HMPREF0010_00353	HMPREF0010_02124	bamA	575584	0.88	0.373	0	0.759	0.209	0	0	0.12
HMPREF0010_02124	HMPREF0010_00355	HMPREF0010_02124	lpxD	575584	0.476	0.373	0	0.189	0.054	0	0	0
HMPREF0010_02124	HMPREF0010_00774	HMPREF0010_02124	HMPREF0010_00774	575584	0.426	0.057	0	0.363	0.052	0.112	0	0
HMPREF0010_02124	HMPREF0010_00805	HMPREF0010_02124	F911_02177	575584	0.698	0.118	0	0.642	0.052	0.112	0	0
HMPREF0010_02124	HMPREF0010_01333	HMPREF0010_02124	lolB	575584	0.559	0	0	0.28	0.308	0.113	0	0.12
HMPREF0010_02124	HMPREF0010_01571	HMPREF0010_02124	F911_02904	575584	0.467	0	0	0	0.068	0.441	0	0.06
HMPREF0010_02124	HMPREF0010_01785	HMPREF0010_02124	F911_03455	575584	0.729	0.057	0	0.699	0.052	0.112	0	0
HMPREF0010_02124	HMPREF0010_01947	HMPREF0010_02124	rpoB	575584	0.58	0	0	0.578	0.047	0	0	0
HMPREF0010_02142	HMPREF0010_00077	pal	purF	575584	0.561	0	0	0	0	0	0	0.561
HMPREF0010_02142	HMPREF0010_00353	pal	bamA	575584	0.928	0	0	0.611	0.159	0.441	0	0.655
HMPREF0010_02142	HMPREF0010_00355	pal	lpxD	575584	0.549	0	0	0.372	0.099	0	0	0.267
HMPREF0010_02142	HMPREF0010_00572	pal	F911_01945	575584	0.568	0	0	0.432	0.055	0	0.195	0.12
HMPREF0010_02142	HMPREF0010_00774	pal	HMPREF0010_00774	575584	0.714	0.355	0	0.538	0	0	0	0.12
HMPREF0010_02142	HMPREF0010_00775	pal	F911_02148	575584	0.665	0.355	0	0.445	0	0.116	0	0.068
HMPREF0010_02142	HMPREF0010_00776	pal	HMPREF0010_00776	575584	0.626	0.355	0	0.38	0	0.116	0	0.068
HMPREF0010_02142	HMPREF0010_00801	pal	kdsB	575584	0.465	0	0	0.301	0	0	0	0.266
HMPREF0010_02142	HMPREF0010_00805	pal	F911_02177	575584	0.733	0.355	0	0.568	0	0	0	0.12
HMPREF0010_02142	HMPREF0010_01333	pal	lolB	575584	0.53	0	0	0	0.066	0.505	0	0.066
HMPREF0010_02142	HMPREF0010_01571	pal	F911_02904	575584	0.807	0	0	0	0.062	0.78	0	0.143
HMPREF0010_02142	HMPREF0010_01731	pal	ndk	575584	0.534	0	0	0	0.065	0	0.523	0
HMPREF0010_02142	HMPREF0010_01752	pal	tig	575584	0.545	0	0	0	0.342	0.278	0	0.12
HMPREF0010_02142	HMPREF0010_01784	pal	F911_03454	575584	0.634	0.355	0	0.394	0	0.116	0	0.068
HMPREF0010_02142	HMPREF0010_01785	pal	F911_03455	575584	0.842	0.355	0	0.745	0	0	0	0.12
HMPREF0010_02142	HMPREF0010_01905	pal	tpiA	575584	0.634	0	0	0	0	0	0	0.634
HMPREF0010_02142	HMPREF0010_01946	pal	rpoC	575584	0.468	0	0	0.436	0.097	0	0	0
HMPREF0010_02142	HMPREF0010_01947	pal	rpoB	575584	0.621	0	0	0.602	0.064	0	0	0.066
HMPREF0010_02142	HMPREF0010_01972	pal	F911_03650	575584	0.528	0	0	0.324	0.06	0.114	0.195	0.12
HMPREF0010_02142	HMPREF0010_02124	pal	HMPREF0010_02124	575584	0.919	0	0	0.605	0.127	0.764	0	0.123
HMPREF0010_02143	HMPREF0010_00353	tolB	bamA	575584	0.803	0	0	0.519	0.146	0	0	0.561
HMPREF0010_02143	HMPREF0010_00774	tolB	HMPREF0010_00774	575584	0.544	0.355	0	0.193	0.052	0.112	0	0.12
HMPREF0010_02143	HMPREF0010_00775	tolB	F911_02148	575584	0.511	0.355	0	0.196	0.055	0	0	0.12
HMPREF0010_02143	HMPREF0010_00776	tolB	HMPREF0010_00776	575584	0.537	0.355	0	0.239	0.055	0	0	0.12
HMPREF0010_02143	HMPREF0010_00801	tolB	kdsB	575584	0.535	0	0	0.24	0.053	0.115	0	0.357
HMPREF0010_02143	HMPREF0010_00805	tolB	F911_02177	575584	0.458	0.355	0	0	0.052	0.112	0	0.12
HMPREF0010_02143	HMPREF0010_01571	tolB	F911_02904	575584	0.865	0.301	0	0	0.121	0.78	0	0.121
HMPREF0010_02143	HMPREF0010_01784	tolB	F911_03454	575584	0.416	0.355	0	0	0.055	0	0	0.12
HMPREF0010_02143	HMPREF0010_01785	tolB	F911_03455	575584	0.546	0.355	0	0.198	0.052	0.112	0	0.12
HMPREF0010_02143	HMPREF0010_01972	tolB	F911_03650	575584	0.643	0	0	0	0	0.159	0	0.594
HMPREF0010_02143	HMPREF0010_02124	tolB	HMPREF0010_02124	575584	0.483	0	0	0.332	0.055	0	0	0.247
HMPREF0010_02143	HMPREF0010_02142	tolB	pal	575584	0.999	0.865	0.449	0.688	0.233	0.96	0	0.776
HMPREF0010_02144	HMPREF0010_02142	tolA	pal	575584	0.589	0.588	0	0	0	0	0	0
HMPREF0010_02144	HMPREF0010_02143	tolA	tolB	575584	0.628	0.628	0	0	0	0	0	0
HMPREF0010_02145	HMPREF0010_00353	tolR	bamA	575584	0.62	0.053	0	0.583	0.045	0.112	0	0
HMPREF0010_02145	HMPREF0010_00355	tolR	lpxD	575584	0.422	0	0	0.363	0.061	0.112	0	0
HMPREF0010_02145	HMPREF0010_00774	tolR	HMPREF0010_00774	575584	0.918	0.373	0	0.449	0.35	0.432	0.35	0.204
HMPREF0010_02145	HMPREF0010_00801	tolR	kdsB	575584	0.466	0.236	0	0.33	0.042	0	0	0
HMPREF0010_02145	HMPREF0010_00805	tolR	F911_02177	575584	0.922	0.196	0	0.555	0.35	0.432	0.35	0.27
HMPREF0010_02145	HMPREF0010_01571	tolR	F911_02904	575584	0.454	0.355	0	0	0	0.116	0	0.12
HMPREF0010_02145	HMPREF0010_01785	tolR	F911_03455	575584	0.961	0.373	0	0.711	0.35	0.432	0.35	0.277
HMPREF0010_02145	HMPREF0010_01947	tolR	rpoB	575584	0.426	0	0	0.407	0.054	0	0	0.06
HMPREF0010_02145	HMPREF0010_02124	tolR	HMPREF0010_02124	575584	0.682	0.055	0	0.674	0.051	0	0	0
HMPREF0010_02145	HMPREF0010_02142	tolR	pal	575584	0.928	0.712	0	0.554	0.051	0.116	0	0.435
HMPREF0010_02145	HMPREF0010_02143	tolR	tolB	575584	0.958	0.731	0	0.345	0.055	0	0	0.777
HMPREF0010_02145	HMPREF0010_02144	tolR	tolA	575584	0.87	0.87	0	0	0	0	0	0
HMPREF0010_02146	HMPREF0010_00353	tolQ	bamA	575584	0.758	0.044	0	0.709	0.056	0.114	0	0.121
HMPREF0010_02146	HMPREF0010_00355	tolQ	lpxD	575584	0.595	0	0	0.417	0.059	0.112	0	0.267
HMPREF0010_02146	HMPREF0010_00775	tolQ	F911_02148	575584	0.921	0.196	0	0.626	0.35	0.432	0.35	0.12
HMPREF0010_02146	HMPREF0010_00776	tolQ	HMPREF0010_00776	575584	0.915	0.196	0	0.597	0.35	0.432	0.35	0.12
HMPREF0010_02146	HMPREF0010_00801	tolQ	kdsB	575584	0.765	0.324	0	0.525	0.056	0.111	0	0.265
HMPREF0010_02146	HMPREF0010_00805	tolQ	F911_02177	575584	0.643	0	0	0.24192	0	0	0.513	0.05472
HMPREF0010_02146	HMPREF0010_01571	tolQ	F911_02904	575584	0.408	0.355	0	0	0	0	0	0.12
HMPREF0010_02146	HMPREF0010_01784	tolQ	F911_03454	575584	0.921	0.196	0	0.624	0.35	0.432	0.35	0.12
HMPREF0010_02146	HMPREF0010_01946	tolQ	rpoC	575584	0.53	0	0	0.523	0.056	0	0	0
HMPREF0010_02146	HMPREF0010_01947	tolQ	rpoB	575584	0.622	0	0	0.616	0.058	0	0	0
HMPREF0010_02146	HMPREF0010_02124	tolQ	HMPREF0010_02124	575584	0.771	0.057	0	0.744	0.056	0.114	0	0
HMPREF0010_02146	HMPREF0010_02142	tolQ	pal	575584	0.97	0.712	0	0.751	0.056	0	0	0.619
HMPREF0010_02146	HMPREF0010_02143	tolQ	tolB	575584	0.986	0.731	0	0.767	0.055	0.112	0	0.777
HMPREF0010_02146	HMPREF0010_02144	tolQ	tolA	575584	0.869	0.868	0	0	0	0	0	0
HMPREF0010_02146	HMPREF0010_02145	tolQ	tolR	575584	0.998	0.881	0	0.773	0.359	0.432	0.35	0.777
HMPREF0010_02147	HMPREF0010_00774	ybgC	HMPREF0010_00774	575584	0.453	0.343	0	0.151	0.082	0	0	0.059
HMPREF0010_02147	HMPREF0010_01784	ybgC	F911_03454	575584	0.46	0.343	0	0.177	0.079	0	0	0.044
HMPREF0010_02147	HMPREF0010_01785	ybgC	F911_03455	575584	0.461	0.343	0	0.163	0.082	0	0	0.059
HMPREF0010_02147	HMPREF0010_02142	ybgC	pal	575584	0.681	0.68	0	0	0	0	0	0
HMPREF0010_02147	HMPREF0010_02143	ybgC	tolB	575584	0.778	0.697	0	0.18	0.055	0	0	0.165
HMPREF0010_02147	HMPREF0010_02144	ybgC	tolA	575584	0.786	0.786	0	0	0	0	0	0
HMPREF0010_02147	HMPREF0010_02145	ybgC	tolR	575584	0.894	0.848	0	0.238	0.079	0	0	0.12
HMPREF0010_02147	HMPREF0010_02146	ybgC	tolQ	575584	0.937	0.848	0	0.43	0.151	0	0	0.249
HMPREF0010_02149	HMPREF0010_00776	ruvB	HMPREF0010_00776	575584	0.442	0.36	0	0.151	0.057	0	0	0
HMPREF0010_02149	HMPREF0010_01946	ruvB	rpoC	575584	0.426	0.062	0	0	0.35	0	0	0.135
HMPREF0010_02149	HMPREF0010_01947	ruvB	rpoB	575584	0.433	0.062	0	0	0.368	0	0	0.121
HMPREF0010_02149	HMPREF0010_02142	ruvB	pal	575584	0.499	0.498	0	0	0	0	0	0
HMPREF0010_02149	HMPREF0010_02143	ruvB	tolB	575584	0.605	0.503	0	0.206	0.053	0	0	0.067
HMPREF0010_02149	HMPREF0010_02145	ruvB	tolR	575584	0.631	0.546	0	0.203	0.059	0	0	0.042
HMPREF0010_02149	HMPREF0010_02146	ruvB	tolQ	575584	0.547	0.546	0	0	0	0	0	0
HMPREF0010_02149	HMPREF0010_02147	ruvB	ybgC	575584	0.567	0.562	0	0	0.053	0	0	0
HMPREF0010_02150	HMPREF0010_00776	ruvA	HMPREF0010_00776	575584	0.444	0.36	0	0.168	0	0	0	0
HMPREF0010_02150	HMPREF0010_02142	ruvA	pal	575584	0.559	0.498	0	0.158	0	0	0	0
HMPREF0010_02150	HMPREF0010_02143	ruvA	tolB	575584	0.503	0.502	0	0	0	0	0	0
HMPREF0010_02150	HMPREF0010_02145	ruvA	tolR	575584	0.631	0.545	0	0.223	0	0	0	0
HMPREF0010_02150	HMPREF0010_02146	ruvA	tolQ	575584	0.604	0.545	0	0.164	0	0	0	0
HMPREF0010_02150	HMPREF0010_02147	ruvA	ybgC	575584	0.566	0.56	0	0	0.053	0	0	0
HMPREF0010_02150	HMPREF0010_02149	ruvA	ruvB	575584	0.999	0.878	0	0.782	0.114	0.96	0.575	0.777
HMPREF0010_02178	HMPREF0010_00353	mucD	bamA	575584	0.626	0.042	0	0.163	0.063	0	0	0.561
HMPREF0010_02178	HMPREF0010_01571	mucD	F911_02904	575584	0.778	0	0	0	0.067	0.752	0	0.12
HMPREF0010_02178	HMPREF0010_02142	mucD	pal	575584	0.542	0	0	0	0.14	0.443	0	0.121
HMPREF0010_02330	HMPREF0010_00077	HMPREF0010_02330	purF	575584	0.794	0.074	0	0	0.067	0	0.73	0.224
HMPREF0010_02330	HMPREF0010_01905	HMPREF0010_02330	tpiA	575584	0.672	0	0	0	0.063	0	0	0.665
HMPREF0010_02330	HMPREF0010_02142	HMPREF0010_02330	pal	575584	0.621	0	0	0	0.051	0	0	0.618
HMPREF0010_02330	HMPREF0010_02143	HMPREF0010_02330	tolB	575584	0.561	0	0	0	0	0	0	0.561
HMPREF0010_02330	HMPREF0010_02178	HMPREF0010_02330	mucD	575584	0.455	0.068	0	0.342	0	0	0	0.183
HMPREF0010_02338	HMPREF0010_00353	F911_01281	bamA	575584	0.623	0.042	0	0.157	0.063	0	0	0.561
HMPREF0010_02338	HMPREF0010_01571	F911_01281	F911_02904	575584	0.778	0	0	0	0.067	0.752	0	0.12
HMPREF0010_02338	HMPREF0010_02142	F911_01281	pal	575584	0.542	0	0	0	0.14	0.443	0	0.121
HMPREF0010_02338	HMPREF0010_02330	F911_01281	HMPREF0010_02330	575584	0.427	0.068	0	0.309	0	0	0	0.183
HMPREF0010_02510	HMPREF0010_00353	mraY	bamA	575584	0.556	0	0	0.509	0	0.134	0	0
HMPREF0010_02510	HMPREF0010_01785	mraY	F911_03455	575584	0.602	0	0	0.602	0	0	0	0
HMPREF0010_02510	HMPREF0010_02124	mraY	HMPREF0010_02124	575584	0.545	0	0	0.541	0.051	0	0	0
HMPREF0010_02510	HMPREF0010_02142	mraY	pal	575584	0.694	0	0	0.639	0	0.116	0	0.12
HMPREF0010_02510	HMPREF0010_02146	mraY	tolQ	575584	0.543	0	0	0.543	0	0	0	0
HMPREF0010_02647	HMPREF0010_01571	secY	F911_02904	575584	0.799	0	0	0	0.073	0.774	0	0.12
HMPREF0010_02647	HMPREF0010_01752	secY	tig	575584	0.634	0.064	0	0	0.181	0	0	0.561
HMPREF0010_02647	HMPREF0010_01946	secY	rpoC	575584	0.783	0.373	0	0	0.591	0	0	0.224
HMPREF0010_02647	HMPREF0010_01947	secY	rpoB	575584	0.788	0.373	0	0	0.601	0	0	0.224
HMPREF0010_02647	HMPREF0010_02142	secY	pal	575584	0.549	0	0	0	0.157	0.442	0	0.12
HMPREF0010_02647	HMPREF0010_02510	secY	mraY	575584	0.588	0	0	0.545	0.117	0	0	0.058
HMPREF0010_02677	HMPREF0010_00774	HMPREF0010_02677	HMPREF0010_00774	575584	0.843	0.373	0	0	0.311	0.465	0.35	0.121
HMPREF0010_02677	HMPREF0010_00775	HMPREF0010_02677	F911_02148	575584	0.857	0.373	0	0	0.311	0.512	0.35	0.12
HMPREF0010_02677	HMPREF0010_00776	HMPREF0010_02677	HMPREF0010_00776	575584	0.857	0.373	0	0	0.311	0.512	0.35	0.12
HMPREF0010_02677	HMPREF0010_00805	HMPREF0010_02677	F911_02177	575584	0.954	0.373	0	0.362	0.311	0.465	0.35	0.617
HMPREF0010_02677	HMPREF0010_01571	HMPREF0010_02677	F911_02904	575584	0.487	0	0	0	0	0.442	0	0.119
HMPREF0010_02677	HMPREF0010_01784	HMPREF0010_02677	F911_03454	575584	0.857	0.373	0	0	0.311	0.512	0.35	0.12
HMPREF0010_02677	HMPREF0010_01785	HMPREF0010_02677	F911_03455	575584	0.863	0.373	0	0	0.311	0.465	0.35	0.233
HMPREF0010_02677	HMPREF0010_02142	HMPREF0010_02677	pal	575584	0.487	0	0	0	0	0.442	0	0.119
HMPREF0010_02677	HMPREF0010_02145	HMPREF0010_02677	tolR	575584	0.857	0.373	0	0	0.311	0.512	0.35	0.12
HMPREF0010_02677	HMPREF0010_02146	HMPREF0010_02677	tolQ	575584	0.843	0.373	0	0	0.311	0.465	0.35	0.12
HMPREF0010_02747	HMPREF0010_00353	HMPREF0010_02747	bamA	575584	0.422	0	0	0.367	0.053	0.114	0	0
HMPREF0010_02747	HMPREF0010_00572	HMPREF0010_02747	F911_01945	575584	0.528	0	0	0.377	0	0.111	0.204	0.057
HMPREF0010_02747	HMPREF0010_00774	HMPREF0010_02747	HMPREF0010_00774	575584	0.61	0.355	0	0	0.052	0.112	0.35	0.066
HMPREF0010_02747	HMPREF0010_00775	HMPREF0010_02747	F911_02148	575584	0.515	0.11	0	0.216	0	0	0.35	0.057
HMPREF0010_02747	HMPREF0010_00776	HMPREF0010_02747	HMPREF0010_00776	575584	0.496	0.11	0	0.186	0	0	0.35	0.057
HMPREF0010_02747	HMPREF0010_00805	HMPREF0010_02747	F911_02177	575584	0.752	0.355	0	0.39	0.052	0.112	0.35	0.066
HMPREF0010_02747	HMPREF0010_01784	HMPREF0010_02747	F911_03454	575584	0.535	0.11	0	0.249	0	0	0.35	0.057
HMPREF0010_02747	HMPREF0010_01785	HMPREF0010_02747	F911_03455	575584	0.678	0.355	0	0.208	0.052	0.112	0.35	0.066
HMPREF0010_02747	HMPREF0010_01972	HMPREF0010_02747	F911_03650	575584	0.45	0	0	0.274	0	0.111	0.204	0.057
HMPREF0010_02747	HMPREF0010_02142	HMPREF0010_02747	pal	575584	0.483	0	0	0.227	0	0.112	0.307	0.043
HMPREF0010_02747	HMPREF0010_02145	HMPREF0010_02747	tolR	575584	0.543	0.11	0	0.262	0	0	0.35	0.057
HMPREF0010_02747	HMPREF0010_02146	HMPREF0010_02747	tolQ	575584	0.68	0.355	0	0.215	0.052	0.112	0.35	0.066
HMPREF0010_02747	HMPREF0010_02677	HMPREF0010_02747	HMPREF0010_02677	575584	0.874	0.102	0	0	0	0.785	0.35	0.12
HMPREF0010_02761	HMPREF0010_01571	secA	F911_02904	575584	0.794	0	0	0	0	0.774	0	0.126
HMPREF0010_02761	HMPREF0010_01752	secA	tig	575584	0.82	0.071	0	0.15	0.123	0	0	0.771
HMPREF0010_02761	HMPREF0010_01946	secA	rpoC	575584	0.438	0	0	0.273	0.061	0	0	0.244
HMPREF0010_02761	HMPREF0010_02124	secA	HMPREF0010_02124	575584	0.424	0.373	0	0	0	0	0	0.12
HMPREF0010_02761	HMPREF0010_02142	secA	pal	575584	0.487	0	0	0	0	0.442	0	0.12
HMPREF0010_02761	HMPREF0010_02147	secA	ybgC	575584	0.795	0.078	0	0	0	0.787	0	0
HMPREF0010_02761	HMPREF0010_02647	secA	secY	575584	0.996	0.069	0	0.605	0.081	0.964	0	0.777
HMPREF0010_02782	HMPREF0010_00353	omp	bamA	575584	0.502	0	0	0	0.069	0.441	0	0.12
HMPREF0010_02782	HMPREF0010_00774	omp	HMPREF0010_00774	575584	0.408	0.355	0	0	0	0	0	0.12
HMPREF0010_02782	HMPREF0010_00775	omp	F911_02148	575584	0.422	0.355	0	0	0	0.116	0	0.068
HMPREF0010_02782	HMPREF0010_00776	omp	HMPREF0010_00776	575584	0.422	0.355	0	0	0	0.116	0	0.068
HMPREF0010_02782	HMPREF0010_00805	omp	F911_02177	575584	0.408	0.355	0	0	0	0	0	0.12
HMPREF0010_02782	HMPREF0010_01333	omp	lolB	575584	0.53	0	0	0	0.066	0.505	0	0.066
HMPREF0010_02782	HMPREF0010_01731	omp	ndk	575584	0.419	0	0	0	0.057	0	0.41	0
HMPREF0010_02782	HMPREF0010_01752	omp	tig	575584	0.412	0	0	0	0.149	0.278	0	0.12
HMPREF0010_02782	HMPREF0010_01784	omp	F911_03454	575584	0.524	0.355	0	0.211	0	0.116	0	0.068
HMPREF0010_02782	HMPREF0010_01785	omp	F911_03455	575584	0.601	0.355	0	0.355	0	0	0	0.12
HMPREF0010_02782	HMPREF0010_02124	omp	HMPREF0010_02124	575584	0.551	0	0	0.193	0.068	0.441	0	0.06
HMPREF0010_02782	HMPREF0010_02142	omp	pal	575584	0.657	0	0	0.653	0.053	0	0	0
HMPREF0010_02782	HMPREF0010_02143	omp	tolB	575584	0.839	0.301	0	0	0.121	0.738	0	0.12
HMPREF0010_02782	HMPREF0010_02145	omp	tolR	575584	0.49	0.355	0	0.154	0	0.116	0	0.068
HMPREF0010_02782	HMPREF0010_02146	omp	tolQ	575584	0.408	0.355	0	0	0	0	0	0.12
HMPREF0010_02782	HMPREF0010_02178	omp	mucD	575584	0.502	0	0	0	0.067	0.443	0	0.12
HMPREF0010_02782	HMPREF0010_02338	omp	F911_01281	575584	0.502	0	0	0	0.067	0.443	0	0.12
HMPREF0010_02782	HMPREF0010_02510	omp	mraY	575584	0.411	0	0	0.362	0	0.112	0	0.045
HMPREF0010_02782	HMPREF0010_02647	omp	secY	575584	0.505	0	0	0	0.073	0.442	0	0.12
HMPREF0010_02782	HMPREF0010_02677	omp	HMPREF0010_02677	575584	0.487	0	0	0	0	0.442	0	0.119
HMPREF0010_02782	HMPREF0010_02761	omp	secA	575584	0.487	0	0	0	0	0.442	0	0.12
HMPREF0010_02888	HMPREF0010_00077	lolA	purF	575584	0.516	0.068	0	0	0	0	0	0.502
HMPREF0010_02888	HMPREF0010_00353	lolA	bamA	575584	0.856	0	0	0.57	0.202	0	0	0.616
HMPREF0010_02888	HMPREF0010_01333	lolA	lolB	575584	0.9	0	0	0.387	0.314	0.762	0	0.12
HMPREF0010_02888	HMPREF0010_01571	lolA	F911_02904	575584	0.577	0	0	0.182	0.07	0.444	0	0.12
HMPREF0010_02888	HMPREF0010_01905	lolA	tpiA	575584	0.62	0	0	0	0	0	0	0.62
HMPREF0010_02888	HMPREF0010_02124	lolA	HMPREF0010_02124	575584	0.989	0.373	0	0.624	0.308	0.757	0	0.777
HMPREF0010_02888	HMPREF0010_02142	lolA	pal	575584	0.967	0	0	0.156	0.129	0.824	0	0.777
HMPREF0010_02888	HMPREF0010_02143	lolA	tolB	575584	0.824	0	0	0.183	0	0.113	0	0.777
HMPREF0010_02888	HMPREF0010_02146	lolA	tolQ	575584	0.522	0	0	0.374	0.057	0	0	0.256
HMPREF0010_02888	HMPREF0010_02330	lolA	HMPREF0010_02330	575584	0.692	0	0	0	0	0	0	0.692
HMPREF0010_02888	HMPREF0010_02761	lolA	secA	575584	0.717	0.373	0	0	0.055	0	0	0.561
HMPREF0010_02888	HMPREF0010_02782	lolA	omp	575584	0.505	0	0	0	0.07	0.444	0	0.12
HMPREF0010_03140	HMPREF0010_00353	F911_02630	bamA	575584	0.573	0.052	0	0	0.058	0	0	0.561
HMPREF0010_03140	HMPREF0010_01752	F911_02630	tig	575584	0.44	0.066	0	0	0.09	0.114	0	0.345
HMPREF0010_03140	HMPREF0010_01905	F911_02630	tpiA	575584	0.998	0.373	0.132	0.696	0.851	0.442	0.73	0.777
HMPREF0010_03140	HMPREF0010_02142	F911_02630	pal	575584	0.485	0.059	0	0	0.121	0	0	0.428
HMPREF0010_03140	HMPREF0010_02330	F911_02630	HMPREF0010_02330	575584	0.698	0.047	0	0	0.093	0.117	0	0.652
HMPREF0010_03140	HMPREF0010_02888	F911_02630	lolA	575584	0.435	0	0	0	0	0	0	0.435
HMPREF0010_03184	HMPREF0010_01571	atpD	F911_02904	575584	0.647	0.358	0	0	0.129	0	0.421	0
HMPREF0010_03184	HMPREF0010_01946	atpD	rpoC	575584	0.591	0	0	0	0.496	0	0	0.223
HMPREF0010_03184	HMPREF0010_01947	atpD	rpoB	575584	0.78	0	0	0	0.354	0.181	0	0.619
HMPREF0010_03184	HMPREF0010_02142	atpD	pal	575584	0.699	0.373	0	0	0.24	0	0.421	0
HMPREF0010_03184	HMPREF0010_02330	atpD	HMPREF0010_02330	575584	0.509	0	0	0.171	0.153	0	0	0.357
HMPREF0010_03184	HMPREF0010_02647	atpD	secY	575584	0.573	0.045	0	0	0.533	0	0	0.12
HMPREF0010_03184	HMPREF0010_02782	atpD	omp	575584	0.647	0.358	0	0	0.129	0	0.421	0
HMPREF0010_03184	HMPREF0010_03140	atpD	F911_02630	575584	0.499	0.067	0	0.173	0.281	0	0	0.205
HMPREF0010_03185	HMPREF0010_01571	atpG	F911_02904	575584	0.496	0.119	0	0	0.092	0	0.421	0
HMPREF0010_03185	HMPREF0010_01752	atpG	tig	575584	0.532	0	0	0.185	0.395	0	0	0.128
HMPREF0010_03185	HMPREF0010_01946	atpG	rpoC	575584	0.402	0	0	0	0.349	0	0	0.12
HMPREF0010_03185	HMPREF0010_01947	atpG	rpoB	575584	0.415	0	0	0	0.363	0	0	0.12
HMPREF0010_03185	HMPREF0010_02142	atpG	pal	575584	0.667	0.373	0	0	0.158	0	0.421	0
HMPREF0010_03185	HMPREF0010_02143	atpG	tolB	575584	0.524	0.373	0	0.186	0.143	0	0	0
HMPREF0010_03185	HMPREF0010_02647	atpG	secY	575584	0.618	0.047	0	0	0.525	0	0	0.224
HMPREF0010_03185	HMPREF0010_02782	atpG	omp	575584	0.496	0.119	0	0	0.092	0	0.421	0
HMPREF0010_03185	HMPREF0010_03140	atpG	F911_02630	575584	0.464	0.068	0	0	0.393	0	0	0.13
HMPREF0010_03185	HMPREF0010_03184	atpG	atpD	575584	0.999	0.83	0.002	0.782	0.986	0.986	0.73	0.777
HMPREF0010_03186	HMPREF0010_01571	atpA	F911_02904	575584	0.514	0.118	0	0	0.123	0	0.421	0.043
HMPREF0010_03186	HMPREF0010_01752	atpA	tig	575584	0.524	0	0	0	0.385	0	0	0.259
HMPREF0010_03186	HMPREF0010_01946	atpA	rpoC	575584	0.484	0	0	0	0.394	0	0	0.184
HMPREF0010_03186	HMPREF0010_01947	atpA	rpoB	575584	0.66	0	0	0	0.581	0	0	0.224
HMPREF0010_03186	HMPREF0010_02142	atpA	pal	575584	0.731	0.373	0	0	0.308	0	0.421	0.058
HMPREF0010_03186	HMPREF0010_02143	atpA	tolB	575584	0.427	0.373	0	0	0.123	0	0	0.043
HMPREF0010_03186	HMPREF0010_02330	atpA	HMPREF0010_02330	575584	0.473	0	0	0.163	0.118	0	0	0.344
HMPREF0010_03186	HMPREF0010_02647	atpA	secY	575584	0.644	0.062	0	0	0.596	0	0	0.138
HMPREF0010_03186	HMPREF0010_02782	atpA	omp	575584	0.514	0.118	0	0	0.123	0	0.421	0.043
HMPREF0010_03186	HMPREF0010_03184	atpA	atpD	575584	0.999	0.701	0	0.291686	0.986	0.988	0.73	0.289821
HMPREF0010_03186	HMPREF0010_03185	atpA	atpG	575584	0.999	0.749	0	0.782	0.986	0.985	0.73	0.777
HMPREF0010_03187	HMPREF0010_01571	atpH	F911_02904	575584	0.485	0.108	0	0	0.084	0	0.421	0
HMPREF0010_03187	HMPREF0010_02142	atpH	pal	575584	0.527	0.108	0	0	0.159	0	0.421	0
HMPREF0010_03187	HMPREF0010_02143	atpH	tolB	575584	0.439	0.373	0	0	0.143	0	0	0
HMPREF0010_03187	HMPREF0010_02647	atpH	secY	575584	0.583	0.061	0	0	0.536	0	0	0.12
HMPREF0010_03187	HMPREF0010_02782	atpH	omp	575584	0.485	0.108	0	0	0.084	0	0.421	0
HMPREF0010_03187	HMPREF0010_03184	atpH	atpD	575584	0.999	0.659	0	0.481	0.986	0.983	0.73	0.776
HMPREF0010_03187	HMPREF0010_03185	atpH	atpG	575584	0.999	0.699	0	0.642	0.986	0.983	0.73	0.777
HMPREF0010_03187	HMPREF0010_03186	atpH	atpA	575584	0.999	0.828	0	0.511	0.986	0.983	0.73	0.777
HMPREF0010_03188	HMPREF0010_01571	atpF	F911_02904	575584	0.484	0.068	0	0	0.121	0	0.421	0
HMPREF0010_03188	HMPREF0010_01946	atpF	rpoC	575584	0.435	0	0	0	0.385	0	0	0.12
HMPREF0010_03188	HMPREF0010_01947	atpF	rpoB	575584	0.61	0	0	0	0.576	0	0	0.12
HMPREF0010_03188	HMPREF0010_02142	atpF	pal	575584	0.558	0.068	0	0	0.247	0	0.421	0
HMPREF0010_03188	HMPREF0010_02143	atpF	tolB	575584	0.4	0.344	0	0	0.123	0	0	0
HMPREF0010_03188	HMPREF0010_02647	atpF	secY	575584	0.446	0	0	0	0.397	0	0	0.12
HMPREF0010_03188	HMPREF0010_02782	atpF	omp	575584	0.484	0.068	0	0	0.121	0	0.421	0
HMPREF0010_03188	HMPREF0010_03184	atpF	atpD	575584	0.999	0.649	0	0.286	0.85	0.986	0.73	0.776
HMPREF0010_03188	HMPREF0010_03185	atpF	atpG	575584	0.999	0.688	0	0.678	0.826	0.964	0.73	0.776
HMPREF0010_03188	HMPREF0010_03186	atpF	atpA	575584	0.999	0.811	0	0.36	0.986	0.986	0.73	0.777
HMPREF0010_03188	HMPREF0010_03187	atpF	atpH	575584	0.999	0.87	0	0.481	0.816	0.984	0.73	0.777
HMPREF0010_03190	HMPREF0010_01571	atpB	F911_02904	575584	0.488	0	0	0	0.062	0.133	0.421	0
HMPREF0010_03190	HMPREF0010_02142	atpB	pal	575584	0.612	0	0	0.203	0.145	0.133	0.421	0
HMPREF0010_03190	HMPREF0010_02782	atpB	omp	575584	0.488	0	0	0	0.062	0.133	0.421	0
HMPREF0010_03190	HMPREF0010_03184	atpB	atpD	575584	0.999	0.546	0	0.705	0.608	0.933	0.73	0.774
HMPREF0010_03190	HMPREF0010_03185	atpB	atpG	575584	0.999	0.567	0	0.772	0.587	0.849	0.73	0.776
HMPREF0010_03190	HMPREF0010_03186	atpB	atpA	575584	0.999	0.633	0	0.733	0.613	0.864	0.73	0.777
HMPREF0010_03190	HMPREF0010_03187	atpB	atpH	575584	0.998	0.672	0	0.215	0.593	0.756	0.73	0.777
HMPREF0010_03190	HMPREF0010_03188	atpB	atpF	575584	0.999	0.682	0	0.736	0.604	0.801	0.73	0.776
HMPREF0010_03207	HMPREF0010_00077	guaA	purF	575584	0.901	0.468	0	0.415	0.363	0	0	0.561
HMPREF0010_03207	HMPREF0010_01571	guaA	F911_02904	575584	0.588	0.078	0	0	0.066	0	0.561	0
HMPREF0010_03207	HMPREF0010_01752	guaA	tig	575584	0.52	0	0	0	0.177	0	0	0.441
HMPREF0010_03207	HMPREF0010_01905	guaA	tpiA	575584	0.584	0	0	0.2	0.157	0	0	0.433
HMPREF0010_03207	HMPREF0010_01946	guaA	rpoC	575584	0.641	0.045	0	0	0.574	0	0	0.189
HMPREF0010_03207	HMPREF0010_01947	guaA	rpoB	575584	0.897	0.049	0	0	0.822	0	0	0.443
HMPREF0010_03207	HMPREF0010_02124	guaA	HMPREF0010_02124	575584	0.45	0.45	0	0	0	0	0	0
HMPREF0010_03207	HMPREF0010_02142	guaA	pal	575584	0.597	0.078	0	0	0.086	0	0.561	0
HMPREF0010_03207	HMPREF0010_02178	guaA	mucD	575584	0.459	0.079	0	0	0.064	0	0	0.423
HMPREF0010_03207	HMPREF0010_02330	guaA	HMPREF0010_02330	575584	0.694	0.36	0	0	0.211	0	0	0.443
HMPREF0010_03207	HMPREF0010_02338	guaA	F911_01281	575584	0.54	0.079	0	0.185	0.064	0	0	0.423
HMPREF0010_03207	HMPREF0010_02782	guaA	omp	575584	0.588	0.078	0	0	0.066	0	0.561	0
HMPREF0010_03207	HMPREF0010_03140	guaA	F911_02630	575584	0.524	0.078	0	0	0.148	0	0	0.443
HMPREF0010_03207	HMPREF0010_03184	guaA	atpD	575584	0.645	0.062	0	0	0.379	0	0	0.44
HMPREF0010_03207	HMPREF0010_03185	guaA	atpG	575584	0.505	0.065	0	0	0.13	0	0	0.441
HMPREF0010_03207	HMPREF0010_03186	guaA	atpA	575584	0.649	0.065	0	0	0.396	0	0	0.43
HMPREF0010_03207	HMPREF0010_03187	guaA	atpH	575584	0.48	0.066	0	0	0.13	0	0	0.412
HMPREF0010_03273	HMPREF0010_01905	pgi	tpiA	575584	0.999	0.077	0	0.215	0.986	0.188	0.73	0.777
HMPREF0010_03273	HMPREF0010_01946	pgi	rpoC	575584	0.573	0.053	0	0	0.057	0	0	0.561
HMPREF0010_03273	HMPREF0010_02142	pgi	pal	575584	0.616	0	0	0	0	0	0	0.616
HMPREF0010_03273	HMPREF0010_02330	pgi	HMPREF0010_02330	575584	0.78	0	0	0	0.068	0	0	0.774
HMPREF0010_03273	HMPREF0010_02888	pgi	lolA	575584	0.657	0	0	0	0	0	0	0.657
HMPREF0010_03273	HMPREF0010_03140	pgi	F911_02630	575584	0.989	0.336	0	0.167	0.743	0	0.73	0.777
[truncated: 7,418 more rows]

## Sheet: ViF_STRING_DUPLICATES_REMOVED
stringId_A	stringId_B	preferredName_A	preferredName_B	ncbiTaxonId	score	nscore	fscore	pscore	ascore	escore	dscore	tscore
HMPREF0010_03695	HMPREF0010_03694	F911_00218	F911_00217	575584	0.466	0.466	0	0	0	0	0	0
HMPREF0010_03696	HMPREF0010_03695	HMPREF0010_03696	F911_00218	575584	0.448	0.448	0	0	0	0	0	0
HMPREF0010_01959	HMPREF0010_00698	F911_03637	F911_02072	575584	0.405	0	0	0.405	0	0	0	0
HMPREF0010_01959	HMPREF0010_01301	F911_03637	zipA	575584	0.411	0	0	0.411	0	0	0	0
HMPREF0010_02280	HMPREF0010_01301	F911_01220	zipA	575584	0.716	0	0	0.716	0	0	0	0
HMPREF0010_02280	HMPREF0010_01959	F911_01220	F911_03637	575584	0.552	0	0	0.552	0	0	0	0
HMPREF0010_02662	HMPREF0010_01959	HMPREF0010_02662	F911_03637	575584	0.677	0	0	0.677	0	0	0	0
HMPREF0010_03374	HMPREF0010_00698	HMPREF0010_03374	F911_02072	575584	0.438	0	0	0.438	0	0	0	0
HMPREF0010_03374	HMPREF0010_01301	HMPREF0010_03374	zipA	575584	0.455	0	0	0.455	0	0	0	0
HMPREF0010_03374	HMPREF0010_01959	HMPREF0010_03374	F911_03637	575584	0.745	0	0	0.745	0	0	0	0
HMPREF0010_03374	HMPREF0010_02280	HMPREF0010_03374	F911_01220	575584	0.64	0	0	0.64	0	0	0	0
HMPREF0010_03374	HMPREF0010_02662	HMPREF0010_03374	HMPREF0010_02662	575584	0.629	0	0	0.629	0	0	0	0
HMPREF0010_03412	HMPREF0010_03411	purC	F911_00271	575584	0.5	0.5	0	0	0	0	0	0
HMPREF0010_03413	HMPREF0010_03411	F911_00273	F911_00271	575584	0.434	0.434	0	0	0	0	0	0
HMPREF0010_03413	HMPREF0010_03412	F911_00273	purC	575584	0.738	0.738	0	0	0	0	0	0
HMPREF0010_03414	HMPREF0010_03411	dapA	F911_00271	575584	0.422	0.422	0	0	0	0	0	0
HMPREF0010_03414	HMPREF0010_03412	dapA	purC	575584	0.836	0.799	0	0	0.082	0	0	0.181
HMPREF0010_03414	HMPREF0010_03413	dapA	F911_00273	575584	0.838	0.837	0	0	0	0	0	0
HMPREF0010_02558	HMPREF0010_02557	HMPREF0010_02558	F911_00558	575584	0.612	0.612	0	0	0	0	0	0
HMPREF0010_00500	HMPREF0010_00498	F911_01874	F911_01872	575584	0.5	0.468	0	0.060214	0	0	0	0
HMPREF0010_00839	HMPREF0010_00188	tkt	F911_01560	575584	0.415	0.053	0	0	0.156	0	0.326	0.043
HMPREF0010_00839	HMPREF0010_00498	tkt	F911_01872	575584	0.415	0.053	0	0	0.156	0	0.326	0.043
HMPREF0010_00839	HMPREF0010_00500	tkt	F911_01874	575584	0.415	0.053	0	0	0.156	0	0.326	0.043
HMPREF0010_00992	HMPREF0010_00188	F911_02363	F911_01560	575584	0.478	0.054	0	0	0.214	0.341	0	0.061
HMPREF0010_00992	HMPREF0010_00498	F911_02363	F911_01872	575584	0.478	0.054	0	0	0.214	0.341	0	0.061
HMPREF0010_00992	HMPREF0010_00500	F911_02363	F911_01874	575584	0.478	0.054	0	0	0.214	0.341	0	0.061
HMPREF0010_00992	HMPREF0010_00839	F911_02363	tkt	575584	0.511	0	0	0	0.382	0.125	0	0.169
HMPREF0010_00992	HMPREF0010_00909	F911_02363	hYR	575584	0.488	0.044	0	0	0.235	0	0	0.357
HMPREF0010_01059	HMPREF0010_00188	F911_02430	F911_01560	575584	0.478	0.054	0	0	0.214	0.341	0	0.061
HMPREF0010_01059	HMPREF0010_00498	F911_02430	F911_01872	575584	0.478	0.054	0	0	0.214	0.341	0	0.061
HMPREF0010_01059	HMPREF0010_00500	F911_02430	F911_01874	575584	0.478	0.054	0	0	0.214	0.341	0	0.061
HMPREF0010_01059	HMPREF0010_00839	F911_02430	tkt	575584	0.482	0	0	0	0.382	0.125	0	0.12
HMPREF0010_01059	HMPREF0010_00992	F911_02430	F911_02363	575584	0.626	0	0	0.15246	0	0	0.55	0.0462
HMPREF0010_01281	HMPREF0010_00747	metG	iscS	575584	0.598	0	0	0	0.122	0	0	0.561
HMPREF0010_01647	HMPREF0010_00194	HMPREF0010_01647	F911_01567	575584	0.496	0.044	0	0.417	0.056	0.136	0	0.063
HMPREF0010_01647	HMPREF0010_00809	HMPREF0010_01647	F911_02181	575584	0.434	0.373	0	0	0.051	0.126	0	0
HMPREF0010_01647	HMPREF0010_00839	HMPREF0010_01647	tkt	575584	0.497	0.059	0	0	0.059	0.384	0	0.188
HMPREF0010_01647	HMPREF0010_00909	HMPREF0010_01647	hYR	575584	0.74	0.073	0	0	0.061	0.442	0.418	0.224
HMPREF0010_01647	HMPREF0010_00992	HMPREF0010_01647	F911_02363	575584	0.502	0	0	0	0.132	0.18	0	0.357
HMPREF0010_01647	HMPREF0010_01334	HMPREF0010_01647	F911_03135	575584	0.432	0	0	0	0.064	0.279	0.202	0.07
HMPREF0010_01831	HMPREF0010_00992	katG	F911_02363	575584	0.703	0.046	0	0	0.053	0	0.55	0.357
HMPREF0010_01831	HMPREF0010_01059	katG	F911_02430	575584	0.756	0.046	0	0	0.053	0	0.73	0.12
HMPREF0010_01831	HMPREF0010_01647	katG	HMPREF0010_01647	575584	0.745	0	0	0	0	0.711	0	0.155
HMPREF0010_02069	HMPREF0010_00188	groL	F911_01560	575584	0.434	0.055	0	0	0.113	0.36	0	0.071
HMPREF0010_02069	HMPREF0010_00498	groL	F911_01872	575584	0.434	0.055	0	0	0.113	0.36	0	0.071
HMPREF0010_02069	HMPREF0010_00500	groL	F911_01874	575584	0.434	0.055	0	0	0.113	0.36	0	0.071
HMPREF0010_02069	HMPREF0010_00747	groL	iscS	575584	0.571	0	0	0.308	0.136	0.145	0	0.261
HMPREF0010_02069	HMPREF0010_00839	groL	tkt	575584	0.616	0	0	0	0.079	0	0	0.601
HMPREF0010_02069	HMPREF0010_00992	groL	F911_02363	575584	0.426	0.058	0	0	0.059	0.112	0	0.357
HMPREF0010_02069	HMPREF0010_01281	groL	metG	575584	0.714	0.063	0	0	0.135	0.447	0	0.439
HMPREF0010_02069	HMPREF0010_01647	groL	HMPREF0010_01647	575584	0.928	0.061	0	0	0.055	0.755	0.171	0.663
HMPREF0010_02069	HMPREF0010_01831	groL	katG	575584	0.61	0	0	0	0.052	0.14	0	0.561
HMPREF0010_02336	HMPREF0010_00604	sodB	F911_01977	575584	0.95	0	0	0	0	0	0.95	0
HMPREF0010_02336	HMPREF0010_00909	sodB	hYR	575584	0.909	0	0	0	0.061	0.184	0.73	0.616
HMPREF0010_02336	HMPREF0010_00992	sodB	F911_02363	575584	0.746	0	0	0	0.059	0.179	0.55	0.357
HMPREF0010_02336	HMPREF0010_01059	sodB	F911_02430	575584	0.978	0	0	0	0.059	0.179	0.971	0.12
HMPREF0010_02336	HMPREF0010_01647	sodB	HMPREF0010_01647	575584	0.802	0	0	0	0.157	0.359	0	0.664
HMPREF0010_02336	HMPREF0010_01831	sodB	katG	575584	0.994	0	0	0	0.055	0.154	0.971	0.77
HMPREF0010_02336	HMPREF0010_02069	sodB	groL	575584	0.824	0.062	0	0	0.157	0.131	0	0.775
HMPREF0010_02564	HMPREF0010_00188	sodC	F911_01560	575584	0.414	0	0	0	0.164	0.324	0	0.047
HMPREF0010_02564	HMPREF0010_00194	sodC	F911_01567	575584	0.418	0	0	0	0	0.419	0	0
HMPREF0010_02564	HMPREF0010_00233	sodC	F911_01607	575584	0.461	0.054	0	0	0.059	0.444	0	0
HMPREF0010_02564	HMPREF0010_00498	sodC	F911_01872	575584	0.414	0	0	0	0.164	0.324	0	0.047
HMPREF0010_02564	HMPREF0010_00500	sodC	F911_01874	575584	0.414	0	0	0	0.164	0.324	0	0.047
HMPREF0010_02564	HMPREF0010_00604	sodC	F911_01977	575584	0.947	0	0	0	0	0	0.947	0
HMPREF0010_02564	HMPREF0010_00747	sodC	iscS	575584	0.447	0	0	0	0.051	0.441	0	0.043
HMPREF0010_02564	HMPREF0010_00809	sodC	F911_02181	575584	0.442	0	0	0	0	0.442	0	0
HMPREF0010_02564	HMPREF0010_00839	sodC	tkt	575584	0.499	0	0	0	0.138	0.443	0	0
HMPREF0010_02564	HMPREF0010_00909	sodC	hYR	575584	0.806	0.044	0	0	0.139	0.162	0.73	0.121
HMPREF0010_02564	HMPREF0010_00992	sodC	F911_02363	575584	0.754	0.051	0	0	0.158	0.227	0.55	0.254
HMPREF0010_02564	HMPREF0010_01059	sodC	F911_02430	575584	0.969	0.051	0	0	0.158	0.227	0.953	0.12
HMPREF0010_02564	HMPREF0010_01281	sodC	metG	575584	0.443	0.044	0	0	0	0.442	0	0
HMPREF0010_02564	HMPREF0010_01334	sodC	F911_03135	575584	0.445	0	0	0	0	0.445	0	0
HMPREF0010_02564	HMPREF0010_01647	sodC	HMPREF0010_01647	575584	0.691	0	0	0	0.089	0.442	0.417	0.083
HMPREF0010_02564	HMPREF0010_01831	sodC	katG	575584	0.989	0	0	0	0	0.163	0.971	0.576
HMPREF0010_02564	HMPREF0010_02069	sodC	groL	575584	0.883	0	0	0	0	0.873	0	0.12
HMPREF0010_02564	HMPREF0010_02336	sodC	sodB	575584	0.868	0	0	0	0.122	0.445	0.421	0.588
HMPREF0010_02564	HMPREF0010_02563	sodC	F911_00564	575584	0.5	0.5	0	0	0	0	0	0
HMPREF0010_02565	HMPREF0010_02563	F911_00566	F911_00564	575584	0.4	0.388	0	0	0.06	0	0	0
HMPREF0010_02565	HMPREF0010_02564	F911_00566	sodC	575584	0.636	0.636	0	0	0	0	0	0
HMPREF0010_02566	HMPREF0010_02564	HMPREF0010_02566	sodC	575584	0.431	0.431	0	0	0	0	0	0
HMPREF0010_02566	HMPREF0010_02565	HMPREF0010_02566	F911_00566	575584	0.571	0.562	0	0	0.061	0	0	0
HMPREF0010_02694	HMPREF0010_00194	F911_00743	F911_01567	575584	0.423	0.044	0	0.333	0.056	0.136	0	0.063
HMPREF0010_02694	HMPREF0010_00809	F911_00743	F911_02181	575584	0.434	0.373	0	0	0.051	0.126	0	0
HMPREF0010_02694	HMPREF0010_00839	F911_00743	tkt	575584	0.497	0.059	0	0	0.059	0.384	0	0.188
HMPREF0010_02694	HMPREF0010_00909	F911_00743	hYR	575584	0.74	0.073	0	0	0.061	0.442	0.418	0.224
HMPREF0010_02694	HMPREF0010_00992	F911_00743	F911_02363	575584	0.502	0	0	0	0.132	0.18	0	0.357
HMPREF0010_02694	HMPREF0010_01334	F911_00743	F911_03135	575584	0.432	0	0	0	0.064	0.279	0.202	0.07
HMPREF0010_02694	HMPREF0010_01647	F911_00743	HMPREF0010_01647	575584	0.789	0	0	0.188811	0	0.74	0	0.015552
HMPREF0010_02694	HMPREF0010_01831	F911_00743	katG	575584	0.745	0	0	0	0	0.711	0	0.155
HMPREF0010_02694	HMPREF0010_02069	F911_00743	groL	575584	0.862	0.061	0	0	0.055	0.755	0.171	0.357
HMPREF0010_02694	HMPREF0010_02336	F911_00743	sodB	575584	0.628	0	0	0	0.157	0.359	0	0.368
HMPREF0010_02694	HMPREF0010_02564	F911_00743	sodC	575584	0.691	0	0	0	0.089	0.442	0.417	0.083
HMPREF0010_02760	HMPREF0010_00188	F911_00810	F911_01560	575584	0.628	0.047	0	0	0.158	0.554	0	0.085
HMPREF0010_02760	HMPREF0010_00498	F911_00810	F911_01872	575584	0.628	0.047	0	0	0.158	0.554	0	0.085
HMPREF0010_02760	HMPREF0010_00500	F911_00810	F911_01874	575584	0.628	0.047	0	0	0.158	0.554	0	0.085
HMPREF0010_02760	HMPREF0010_00909	F911_00810	hYR	575584	0.586	0	0	0	0.095	0.444	0	0.245
HMPREF0010_02760	HMPREF0010_00992	F911_00810	F911_02363	575584	0.939	0.06	0	0	0.594	0.687	0.333	0.357
HMPREF0010_02760	HMPREF0010_01059	F911_00810	F911_02430	575584	0.909	0.06	0	0	0.594	0.687	0.271	0.12
HMPREF0010_02760	HMPREF0010_01647	F911_00810	HMPREF0010_01647	575584	0.946	0.373	0	0	0.154	0.771	0.421	0.356
HMPREF0010_02760	HMPREF0010_01831	F911_00810	katG	575584	0.543	0.06	0	0	0.062	0.151	0.197	0.357
HMPREF0010_02760	HMPREF0010_02069	F911_00810	groL	575584	0.434	0	0	0	0.157	0	0	0.357
HMPREF0010_02760	HMPREF0010_02336	F911_00810	sodB	575584	0.648	0.362	0	0	0.212	0	0	0.357
HMPREF0010_02760	HMPREF0010_02564	F911_00810	sodC	575584	0.557	0	0	0	0.161	0.444	0	0.127
HMPREF0010_02760	HMPREF0010_02694	F911_00810	F911_00743	575584	0.946	0.373	0	0	0.154	0.771	0.421	0.356
HMPREF0010_02834	HMPREF0010_00839	F911_00888	tkt	575584	0.425	0.053	0	0	0.156	0	0.326	0.06
HMPREF0010_02834	HMPREF0010_00992	F911_00888	F911_02363	575584	0.508	0.054	0	0	0.259	0.341	0	0.061
HMPREF0010_02834	HMPREF0010_01059	F911_00888	F911_02430	575584	0.478	0.054	0	0	0.214	0.341	0	0.061
HMPREF0010_02834	HMPREF0010_02069	F911_00888	groL	575584	0.434	0.055	0	0	0.113	0.36	0	0.071
HMPREF0010_02834	HMPREF0010_02564	F911_00888	sodC	575584	0.414	0	0	0	0.164	0.324	0	0.047
HMPREF0010_02834	HMPREF0010_02760	F911_00888	F911_00810	575584	0.628	0.047	0	0	0.158	0.554	0	0.085
HMPREF0010_02855	HMPREF0010_00839	hchA	tkt	575584	0.418	0.053	0	0	0.16	0	0.326	0.043
HMPREF0010_02855	HMPREF0010_00992	hchA	F911_02363	575584	0.478	0.054	0	0	0.214	0.341	0	0.061
HMPREF0010_02855	HMPREF0010_01059	hchA	F911_02430	575584	0.557	0.054	0	0.187	0.214	0.341	0	0.061
HMPREF0010_02855	HMPREF0010_02069	hchA	groL	575584	0.434	0.055	0	0	0.113	0.36	0	0.071
HMPREF0010_02855	HMPREF0010_02564	hchA	sodC	575584	0.414	0	0	0	0.164	0.324	0	0.047
HMPREF0010_02855	HMPREF0010_02760	hchA	F911_00810	575584	0.628	0.047	0	0	0.158	0.554	0	0.085
HMPREF0010_03181	HMPREF0010_00909	F911_00019	hYR	575584	0.747	0	0	0.06647	0	0	0.73	0
HMPREF0010_03181	HMPREF0010_00992	F911_00019	F911_02363	575584	0.488	0.044	0	0	0.235	0	0	0.357
HMPREF0010_03181	HMPREF0010_01647	F911_00019	HMPREF0010_01647	575584	0.74	0.073	0	0	0.061	0.442	0.418	0.224
HMPREF0010_03181	HMPREF0010_02336	F911_00019	sodB	575584	0.905	0	0	0	0.061	0.184	0.73	0.596
HMPREF0010_03181	HMPREF0010_02564	F911_00019	sodC	575584	0.806	0.044	0	0	0.139	0.162	0.73	0.121
HMPREF0010_03181	HMPREF0010_02694	F911_00019	F911_00743	575584	0.74	0.073	0	0	0.061	0.442	0.418	0.224
HMPREF0010_03181	HMPREF0010_02760	F911_00019	F911_00810	575584	0.586	0	0	0	0.095	0.444	0	0.245
HMPREF0010_03231	HMPREF0010_01647	F911_00071	HMPREF0010_01647	575584	0.484	0.044	0	0.403	0.056	0.136	0	0.063
HMPREF0010_03231	HMPREF0010_02564	F911_00071	sodC	575584	0.418	0	0	0	0	0.419	0	0
HMPREF0010_03231	HMPREF0010_02694	F911_00071	F911_00743	575584	0.416	0.044	0	0.324	0.056	0.136	0	0.063
HMPREF0010_03266	HMPREF0010_00233	F911_00105	F911_01607	575584	0.447	0	0	0	0.052	0.441	0	0
HMPREF0010_03266	HMPREF0010_01831	F911_00105	katG	575584	0.73	0	0	0	0	0	0.73	0.044
HMPREF0010_03266	HMPREF0010_02564	F911_00105	sodC	575584	0.77	0	0	0	0.122	0.748	0	0.045
HMPREF0010_03351	HMPREF0010_00233	F911_00189	F911_01607	575584	0.456	0.052	0	0.279	0.065	0.183	0	0.12
HMPREF0010_03351	HMPREF0010_00839	F911_00189	tkt	575584	0.455	0.059	0	0	0.059	0.384	0	0.12
HMPREF0010_03351	HMPREF0010_00909	F911_00189	hYR	575584	0.704	0.069	0	0	0.061	0.442	0.418	0.12
HMPREF0010_03351	HMPREF0010_01281	F911_00189	metG	575584	0.415	0.078	0	0.214	0.052	0	0	0.25
HMPREF0010_03351	HMPREF0010_01334	F911_00189	F911_03135	575584	0.732	0	0	0.549	0.064	0.279	0.202	0.07
HMPREF0010_03351	HMPREF0010_01647	F911_00189	HMPREF0010_01647	575584	0.686	0	0	0	0	0	0	0.686
HMPREF0010_03351	HMPREF0010_01831	F911_00189	katG	575584	0.734	0	0	0	0	0.711	0	0.12
HMPREF0010_03351	HMPREF0010_02069	F911_00189	groL	575584	0.825	0.061	0	0	0.055	0.755	0.171	0.18
HMPREF0010_03351	HMPREF0010_02336	F911_00189	sodB	575584	0.482	0	0	0	0.157	0.359	0	0.12
HMPREF0010_03351	HMPREF0010_02564	F911_00189	sodC	575584	0.691	0	0	0	0.089	0.442	0.417	0.083
HMPREF0010_03351	HMPREF0010_02760	F911_00189	F911_00810	575584	0.926	0.373	0	0	0.154	0.771	0.421	0.12
HMPREF0010_03351	HMPREF0010_03181	F911_00189	F911_00019	575584	0.704	0.069	0	0	0.061	0.442	0.418	0.12
HMPREF0010_03451	HMPREF0010_00188	F911_00311	F911_01560	575584	0.478	0.054	0	0	0.214	0.341	0	0.061
HMPREF0010_03451	HMPREF0010_00498	F911_00311	F911_01872	575584	0.478	0.054	0	0	0.214	0.341	0	0.061
HMPREF0010_03451	HMPREF0010_00500	F911_00311	F911_01874	575584	0.478	0.054	0	0	0.214	0.341	0	0.061
HMPREF0010_03451	HMPREF0010_00839	F911_00311	tkt	575584	0.511	0	0	0	0.382	0.125	0	0.169
HMPREF0010_03451	HMPREF0010_00909	F911_00311	hYR	575584	0.68	0.044	0	0	0.235	0	0	0.598
HMPREF0010_03451	HMPREF0010_01059	F911_00311	F911_02430	575584	0.788	0	0	0.197376	0	0	0.73	0.04608
HMPREF0010_03451	HMPREF0010_01647	F911_00311	HMPREF0010_01647	575584	0.702	0	0	0	0.132	0.18	0	0.615
HMPREF0010_03451	HMPREF0010_01831	F911_00311	katG	575584	0.937	0.046	0	0	0.053	0	0.73	0.773
HMPREF0010_03451	HMPREF0010_02069	F911_00311	groL	575584	0.664	0.058	0	0	0.059	0.113	0	0.624
HMPREF0010_03451	HMPREF0010_02336	F911_00311	sodB	575584	0.994	0	0	0	0.059	0.179	0.971	0.777
HMPREF0010_03451	HMPREF0010_02564	F911_00311	sodC	575584	0.984	0.051	0	0	0.158	0.227	0.971	0.254
HMPREF0010_03451	HMPREF0010_02694	F911_00311	F911_00743	575584	0.502	0	0	0	0.132	0.18	0	0.357
HMPREF0010_03451	HMPREF0010_02760	F911_00311	F911_00810	575584	0.939	0.06	0	0	0.594	0.687	0.333	0.357
HMPREF0010_03451	HMPREF0010_02834	F911_00311	F911_00888	575584	0.508	0.054	0	0	0.259	0.341	0	0.061
HMPREF0010_03451	HMPREF0010_02855	F911_00311	hchA	575584	0.478	0.054	0	0	0.214	0.341	0	0.061
HMPREF0010_03451	HMPREF0010_03181	F911_00311	F911_00019	575584	0.733	0.044	0	0	0.235	0	0	0.665
HMPREF0010_03525	HMPREF0010_00194	acsA	F911_01567	575584	0.673	0.048	0	0.23607	0.08	0	0.55	0.018605
HMPREF0010_03525	HMPREF0010_02564	acsA	sodC	575584	0.418	0	0	0	0	0.419	0	0
HMPREF0010_03525	HMPREF0010_02694	acsA	F911_00743	575584	0.514	0.044	0	0.438	0.056	0.136	0	0.063
HMPREF0010_03525	HMPREF0010_03231	acsA	F911_00071	575584	0.806	0.048	0	0.2077	0.123	0	0.73	0.016348
HMPREF0010_03647	HMPREF0010_00188	ahpC	F911_01560	575584	0.628	0.047	0	0	0.158	0.554	0	0.085
HMPREF0010_03647	HMPREF0010_00498	ahpC	F911_01872	575584	0.628	0.047	0	0	0.158	0.554	0	0.085
HMPREF0010_03647	HMPREF0010_00500	ahpC	F911_01874	575584	0.628	0.047	0	0	0.158	0.554	0	0.085
HMPREF0010_03647	HMPREF0010_00909	ahpC	hYR	575584	0.586	0	0	0	0.095	0.444	0	0.245
HMPREF0010_03647	HMPREF0010_00992	ahpC	F911_02363	575584	0.939	0.06	0	0	0.594	0.687	0.333	0.357
HMPREF0010_03647	HMPREF0010_01059	ahpC	F911_02430	575584	0.909	0.06	0	0	0.594	0.687	0.271	0.12
HMPREF0010_03647	HMPREF0010_01647	ahpC	HMPREF0010_01647	575584	0.946	0.373	0	0	0.154	0.771	0.421	0.356
HMPREF0010_03647	HMPREF0010_01831	ahpC	katG	575584	0.812	0.06	0	0	0.062	0.151	0.197	0.736
HMPREF0010_03647	HMPREF0010_02069	ahpC	groL	575584	0.503	0	0	0	0.157	0	0	0.435
HMPREF0010_03647	HMPREF0010_02336	ahpC	sodB	575584	0.877	0.362	0	0	0.212	0	0	0.776
HMPREF0010_03647	HMPREF0010_02564	ahpC	sodC	575584	0.557	0	0	0	0.161	0.444	0	0.127
HMPREF0010_03647	HMPREF0010_02694	ahpC	F911_00743	575584	0.946	0.373	0	0	0.154	0.771	0.421	0.356
HMPREF0010_03647	HMPREF0010_02834	ahpC	F911_00888	575584	0.628	0.047	0	0	0.158	0.554	0	0.085
HMPREF0010_03647	HMPREF0010_02855	ahpC	hchA	575584	0.628	0.047	0	0	0.158	0.554	0	0.085
HMPREF0010_03647	HMPREF0010_03181	ahpC	F911_00019	575584	0.586	0	0	0	0.095	0.444	0	0.245
HMPREF0010_03647	HMPREF0010_03351	ahpC	F911_00189	575584	0.926	0.373	0	0	0.154	0.771	0.421	0.12
HMPREF0010_03647	HMPREF0010_03451	ahpC	F911_00311	575584	0.963	0.06	0	0	0.594	0.687	0.333	0.617
HMPREF0010_03652	HMPREF0010_02564	F911_03723	sodC	575584	0.461	0.054	0	0	0.059	0.444	0	0
HMPREF0010_03652	HMPREF0010_03266	F911_03723	F911_00105	575584	0.447	0	0	0	0.052	0.441	0	0
HMPREF0010_03712	HMPREF0010_00233	apaH	F911_01607	575584	0.715	0	0	0	0.046	0.592	0.328	0.042
HMPREF0010_03712	HMPREF0010_01334	apaH	F911_03135	575584	0.686	0	0	0	0.092	0.446	0.421	0.05
HMPREF0010_03712	HMPREF0010_02069	apaH	groL	575584	0.497	0	0	0	0.057	0.443	0	0.12
HMPREF0010_03712	HMPREF0010_02564	apaH	sodC	575584	0.497	0	0	0	0	0.177	0.415	0
HMPREF0010_03712	HMPREF0010_03351	apaH	F911_00189	575584	0.557	0.047	0	0.493	0.06	0.141	0	0
HMPREF0010_03712	HMPREF0010_03652	apaH	F911_03723	575584	0.715	0	0	0	0.046	0.592	0.328	0.042
HMPREF0010_02583	HMPREF0010_02582	F911_00584	F911_00583	575584	0.599	0.599	0	0	0	0	0	0
HMPREF0010_01334	HMPREF0010_00812	F911_03135	surA	575584	0.605	0.044	0	0.555	0.051	0.135	0	0.045
HMPREF0010_01388	HMPREF0010_00437	bamE	ftsB	575584	0.47	0	0	0.463	0.054	0	0	0
HMPREF0010_01388	HMPREF0010_00812	bamE	surA	575584	0.751	0.054	0	0.32	0	0.114	0	0.615
HMPREF0010_01632	HMPREF0010_01334	HMPREF0010_01632	F911_03135	575584	0.508	0.062	0	0.491	0.054	0	0	0
HMPREF0010_01632	HMPREF0010_01630	HMPREF0010_01632	F911_03298	575584	0.615	0.523	0	0.227	0	0	0	0
HMPREF0010_01725	HMPREF0010_00437	HMPREF0010_01725	ftsB	575584	0.714	0	0	0.709	0.06	0	0	0
HMPREF0010_01725	HMPREF0010_01388	HMPREF0010_01725	bamE	575584	0.681	0	0	0.677	0.055	0	0	0
HMPREF0010_01997	HMPREF0010_00812	F911_03675	surA	575584	0.676	0.263	0	0.529	0.049	0.111	0	0.068
HMPREF0010_01997	HMPREF0010_01388	F911_03675	bamE	575584	0.484	0	0	0.431	0.053	0	0	0.12
HMPREF0010_02125	HMPREF0010_00812	lolD	surA	575584	0.448	0.044	0	0	0.066	0	0	0.432
HMPREF0010_02125	HMPREF0010_01713	lolD	macB	575584	0.922	0.373	0	0	0.309	0.432	0.713	0.035568
HMPREF0010_02143	HMPREF0010_00812	tolB	surA	575584	0.764	0.062	0	0.384	0.063	0	0	0.617
HMPREF0010_02143	HMPREF0010_01630	tolB	F911_03298	575584	0.405	0	0	0.298	0	0.114	0	0.121
HMPREF0010_02143	HMPREF0010_02125	tolB	lolD	575584	0.561	0.042	0	0	0	0	0	0.561
HMPREF0010_02603	HMPREF0010_02602	HMPREF0010_02603	HMPREF0010_02602	575584	0.582	0.582	0	0	0	0	0	0
HMPREF0010_02604	HMPREF0010_01187	HMPREF0010_02604	HMPREF0010_01187	575584	0.401	0.373	0	0	0.085	0	0	0
HMPREF0010_02604	HMPREF0010_01630	HMPREF0010_02604	F911_03298	575584	0.431	0.373	0	0	0	0	0	0.131
HMPREF0010_02604	HMPREF0010_02602	HMPREF0010_02604	HMPREF0010_02602	575584	0.405	0.405	0	0	0	0	0	0
HMPREF0010_02604	HMPREF0010_02603	HMPREF0010_02604	HMPREF0010_02603	575584	0.571	0.571	0	0	0	0	0	0
HMPREF0010_02605	HMPREF0010_01187	F911_00606	HMPREF0010_01187	575584	0.445	0.373	0	0	0.152	0	0	0
HMPREF0010_02605	HMPREF0010_01630	F911_00606	F911_03298	575584	0.49	0.373	0	0.15	0	0	0	0.121
HMPREF0010_02605	HMPREF0010_01713	F911_00606	macB	575584	0.421	0.046	0	0	0.059	0	0.407	0
HMPREF0010_02605	HMPREF0010_02602	F911_00606	HMPREF0010_02602	575584	0.405	0.405	0	0	0	0	0	0
HMPREF0010_02605	HMPREF0010_02603	F911_00606	HMPREF0010_02603	575584	0.571	0.571	0	0	0	0	0	0
HMPREF0010_02605	HMPREF0010_02604	F911_00606	HMPREF0010_02604	575584	0.998	0.881	0	0.781	0.593	0	0.73	0.598
HMPREF0010_02606	HMPREF0010_01630	F911_00607	F911_03298	575584	0.861	0.373	0	0.769	0	0	0	0.121
HMPREF0010_02606	HMPREF0010_01713	F911_00607	macB	575584	0.5	0	0	0	0.395	0	0.209	0
HMPREF0010_02606	HMPREF0010_02602	F911_00607	HMPREF0010_02602	575584	0.405	0.405	0	0	0	0	0	0
HMPREF0010_02606	HMPREF0010_02603	F911_00607	HMPREF0010_02603	575584	0.571	0.571	0	0	0	0	0	0
HMPREF0010_02606	HMPREF0010_02604	F911_00607	HMPREF0010_02604	575584	0.996	0.881	0	0.651	0.157	0.27	0.73	0.587
HMPREF0010_02606	HMPREF0010_02605	F911_00607	F911_00606	575584	0.998	0.881	0	0.769	0.397	0.191	0.73	0.619
HMPREF0010_02607	HMPREF0010_00354	ttg2D	F911_01727	575584	0.409	0	0	0.409	0	0	0	0
HMPREF0010_02607	HMPREF0010_00437	ttg2D	ftsB	575584	0.524	0	0	0.518	0.053	0	0	0
HMPREF0010_02607	HMPREF0010_00812	ttg2D	surA	575584	0.454	0	0	0.445	0.057	0	0	0
HMPREF0010_02607	HMPREF0010_01187	ttg2D	HMPREF0010_01187	575584	0.488	0.373	0	0.204	0.053	0	0	0.045
HMPREF0010_02607	HMPREF0010_01307	ttg2D	HMPREF0010_01307	575584	0.44	0	0	0.44	0	0	0	0
HMPREF0010_02607	HMPREF0010_01334	ttg2D	F911_03135	575584	0.429	0.07	0	0.412	0	0	0	0
HMPREF0010_02607	HMPREF0010_01388	ttg2D	bamE	575584	0.627	0	0	0.627	0	0	0	0
HMPREF0010_02607	HMPREF0010_01630	ttg2D	F911_03298	575584	0.574	0.373	0	0.284	0.055	0	0	0.116
HMPREF0010_02607	HMPREF0010_01632	ttg2D	HMPREF0010_01632	575584	0.527	0.043	0	0.318	0	0	0.334	0
HMPREF0010_02607	HMPREF0010_01713	ttg2D	macB	575584	0.542	0	0	0	0.395	0	0.209	0.12
HMPREF0010_02607	HMPREF0010_01725	ttg2D	HMPREF0010_01725	575584	0.617	0	0	0.611	0.056	0	0	0
HMPREF0010_02607	HMPREF0010_01997	ttg2D	F911_03675	575584	0.472	0	0	0.464	0.053	0	0	0.044
HMPREF0010_02607	HMPREF0010_02125	ttg2D	lolD	575584	0.424	0	0	0	0.283	0	0.209	0.067
HMPREF0010_02607	HMPREF0010_02143	ttg2D	tolB	575584	0.618	0	0	0.564	0.159	0	0	0.044
HMPREF0010_02607	HMPREF0010_02602	ttg2D	HMPREF0010_02602	575584	0.402	0.402	0	0	0	0	0	0
HMPREF0010_02607	HMPREF0010_02603	ttg2D	HMPREF0010_02603	575584	0.566	0.566	0	0	0	0	0	0
HMPREF0010_02607	HMPREF0010_02604	ttg2D	HMPREF0010_02604	575584	0.98	0.878	0	0.401	0.061	0	0.73	0.121
HMPREF0010_02607	HMPREF0010_02605	ttg2D	F911_00606	575584	0.981	0.878	0	0.413	0.059	0	0.73	0.13
HMPREF0010_02607	HMPREF0010_02606	ttg2D	F911_00607	575584	0.987	0.878	0	0.398	0.364	0	0.73	0.121
HMPREF0010_02608	HMPREF0010_02603	F911_00609	HMPREF0010_02603	575584	0.552	0.552	0	0	0	0	0	0
HMPREF0010_02608	HMPREF0010_02604	F911_00609	HMPREF0010_02604	575584	0.826	0.826	0	0	0	0	0	0
HMPREF0010_02608	HMPREF0010_02605	F911_00609	F911_00606	575584	0.826	0.826	0	0	0	0	0	0
HMPREF0010_02608	HMPREF0010_02606	F911_00609	F911_00607	575584	0.826	0.826	0	0	0	0	0	0
HMPREF0010_02608	HMPREF0010_02607	F911_00609	ttg2D	575584	0.834	0.834	0	0	0	0	0	0
HMPREF0010_02888	HMPREF0010_00812	lolA	surA	575584	0.685	0	0	0.17	0.067	0	0	0.626
HMPREF0010_02888	HMPREF0010_01334	lolA	F911_03135	575584	0.441	0	0	0.434	0.054	0	0	0
HMPREF0010_02888	HMPREF0010_01388	lolA	bamE	575584	0.429	0	0	0	0	0	0	0.429
HMPREF0010_02888	HMPREF0010_01713	lolA	macB	575584	0.578	0.078	0	0	0.395	0.114	0	0.248
HMPREF0010_02888	HMPREF0010_01997	lolA	F911_03675	575584	0.587	0	0	0.506	0.054	0.115	0	0.12
HMPREF0010_02888	HMPREF0010_02125	lolA	lolD	575584	0.846	0.054	0	0	0.276	0.116	0	0.777
HMPREF0010_02888	HMPREF0010_02143	lolA	tolB	575584	0.824	0	0	0.183	0	0.113	0	0.777
HMPREF0010_02888	HMPREF0010_02607	lolA	ttg2D	575584	0.465	0	0	0.173	0.324	0	0	0.12
HMPREF0010_02957	HMPREF0010_02607	F911_02812	ttg2D	575584	0.554	0.042	0	0.545	0.059	0	0	0
HMPREF0010_03043	HMPREF0010_01307	F911_02725	HMPREF0010_01307	575584	0.472	0	0	0.472	0	0	0	0
HMPREF0010_03043	HMPREF0010_01334	F911_02725	F911_03135	575584	0.454	0	0	0.454	0	0	0	0
HMPREF0010_03043	HMPREF0010_01632	F911_02725	HMPREF0010_01632	575584	0.693	0	0	0.693	0	0	0	0
HMPREF0010_03043	HMPREF0010_02607	F911_02725	ttg2D	575584	0.564	0	0	0.564	0	0	0	0
HMPREF0010_03054	HMPREF0010_01307	F911_02714	HMPREF0010_01307	575584	0.529	0	0	0.529	0	0	0	0
HMPREF0010_03054	HMPREF0010_01334	F911_02714	F911_03135	575584	0.514	0	0	0.514	0	0	0	0
HMPREF0010_03054	HMPREF0010_01632	F911_02714	HMPREF0010_01632	575584	0.712	0	0	0.712	0	0	0	0
HMPREF0010_03054	HMPREF0010_02607	F911_02714	ttg2D	575584	0.571	0	0	0.571	0	0	0	0
HMPREF0010_03351	HMPREF0010_00437	F911_00189	ftsB	575584	0.486	0	0	0.48	0.053	0	0	0
HMPREF0010_03351	HMPREF0010_00812	F911_00189	surA	575584	0.828	0.047	0	0.567	0.06	0.124	0	0.573
HMPREF0010_03351	HMPREF0010_01388	F911_00189	bamE	575584	0.674	0	0	0.645	0	0	0	0.12
HMPREF0010_03351	HMPREF0010_01713	F911_00189	macB	575584	0.444	0.06	0	0	0.161	0	0	0.352
HMPREF0010_03351	HMPREF0010_01725	F911_00189	HMPREF0010_01725	575584	0.406	0.042	0	0.406	0	0	0	0
HMPREF0010_03351	HMPREF0010_02143	F911_00189	tolB	575584	0.454	0.042	0	0.42	0.054	0	0	0.084
HMPREF0010_03351	HMPREF0010_02607	F911_00189	ttg2D	575584	0.599	0.068	0	0.577	0.066	0	0	0
HMPREF0010_03357	HMPREF0010_01713	argA	macB	575584	0.606	0	0	0	0.606	0	0	0.043
HMPREF0010_03357	HMPREF0010_02606	argA	F911_00607	575584	0.506	0.217	0	0	0.395	0	0	0.042
HMPREF0010_03357	HMPREF0010_02607	argA	ttg2D	575584	0.469	0	0	0.159	0.395	0	0	0
HMPREF0010_03357	HMPREF0010_02888	argA	lolA	575584	0.454	0.058	0	0	0.395	0	0	0.12
HMPREF0010_03486	HMPREF0010_02607	HMPREF0010_03486	ttg2D	575584	0.406	0	0	0.406	0	0	0	0
HMPREF0010_03486	HMPREF0010_03351	HMPREF0010_03486	F911_00189	575584	0.948	0.356	0	0	0.085	0.793	0	0.625
HMPREF0010_03499	HMPREF0010_00437	ftsQ	ftsB	575584	0.962	0	0	0.727	0	0.855	0	0.12
HMPREF0010_03499	HMPREF0010_01388	ftsQ	bamE	575584	0.572	0	0	0.572	0	0	0	0
HMPREF0010_03499	HMPREF0010_01725	ftsQ	HMPREF0010_01725	575584	0.716	0	0	0.716	0	0	0	0
HMPREF0010_03499	HMPREF0010_02143	ftsQ	tolB	575584	0.405	0	0	0.346	0.053	0.115	0	0.043
HMPREF0010_03499	HMPREF0010_02607	ftsQ	ttg2D	575584	0.609	0	0	0.609	0	0	0	0
HMPREF0010_03499	HMPREF0010_02888	ftsQ	lolA	575584	0.583	0	0	0.54	0.054	0	0	0.12
HMPREF0010_03499	HMPREF0010_03043	ftsQ	F911_02725	575584	0.512	0	0	0.512	0	0	0	0
HMPREF0010_03499	HMPREF0010_03054	ftsQ	F911_02714	575584	0.528	0	0	0.528	0	0	0	0
HMPREF0010_03499	HMPREF0010_03351	ftsQ	F911_00189	575584	0.478	0	0	0.465	0.065	0	0	0
HMPREF0010_03550	HMPREF0010_01388	lptA	bamE	575584	0.543	0	0	0.532	0	0	0	0.064
HMPREF0010_03550	HMPREF0010_01997	lptA	F911_03675	575584	0.746	0.373	0	0.263	0.059	0.114	0.392	0.123
HMPREF0010_03550	HMPREF0010_02607	lptA	ttg2D	575584	0.455	0.373	0	0.151	0.059	0	0	0
HMPREF0010_03550	HMPREF0010_03351	lptA	F911_00189	575584	0.461	0.061	0	0.441	0.053	0	0	0.045
HMPREF0010_03552	HMPREF0010_02605	kdsC	F911_00606	575584	0.539	0.373	0	0.277	0.065	0	0	0
HMPREF0010_03552	HMPREF0010_02606	kdsC	F911_00607	575584	0.423	0.373	0	0	0.119	0	0	0
HMPREF0010_03552	HMPREF0010_02607	kdsC	ttg2D	575584	0.443	0.373	0	0	0.149	0	0	0
HMPREF0010_03552	HMPREF0010_03357	kdsC	argA	575584	0.448	0.373	0	0	0.157	0	0	0
HMPREF0010_03552	HMPREF0010_03550	kdsC	lptA	575584	0.83	0.815	0	0	0.121	0	0	0
HMPREF0010_03553	HMPREF0010_01187	kdsD	HMPREF0010_01187	575584	0.465	0.449	0	0	0.069	0	0	0
HMPREF0010_03553	HMPREF0010_01334	kdsD	F911_03135	575584	0.467	0.043	0	0	0.084	0.441	0	0
HMPREF0010_03553	HMPREF0010_01713	kdsD	macB	575584	0.823	0.065	0	0	0.202	0	0	0.782
HMPREF0010_03553	HMPREF0010_01997	kdsD	F911_03675	575584	0.479	0.453	0	0	0.06	0	0	0.069
HMPREF0010_03553	HMPREF0010_02604	kdsD	HMPREF0010_02604	575584	0.519	0.444	0	0.15	0.065	0	0	0
HMPREF0010_03553	HMPREF0010_02605	kdsD	F911_00606	575584	0.55	0.443	0	0.209	0.061	0	0	0
HMPREF0010_03553	HMPREF0010_02606	kdsD	F911_00607	575584	0.507	0.44	0	0	0.157	0	0	0
HMPREF0010_03553	HMPREF0010_02607	kdsD	ttg2D	575584	0.513	0.449	0	0	0.153	0	0	0
HMPREF0010_03553	HMPREF0010_03550	kdsD	lptA	575584	0.857	0.845	0	0	0.118	0	0	0
HMPREF0010_03553	HMPREF0010_03552	kdsD	kdsC	575584	0.996	0.919	0	0.712	0.381	0	0.561	0.561
HMPREF0010_01394	HMPREF0010_01393	sbcD	sbcC	575584	0.999	0.876	0	0.782	0.601	0.938	0.421	0.649
HMPREF0010_02622	HMPREF0010_02621	F911_00623	HMPREF0010_02621	575584	0.841	0.75	0	0.323	0.055	0	0	0.12
HMPREF0010_02623	HMPREF0010_01393	F911_00624	sbcC	575584	0.424	0.373	0	0	0	0	0	0.12
HMPREF0010_02623	HMPREF0010_01394	F911_00624	sbcD	575584	0.424	0.373	0	0	0	0	0	0.12
HMPREF0010_02623	HMPREF0010_02621	F911_00624	HMPREF0010_02621	575584	0.411	0.411	0	0	0	0	0	0
HMPREF0010_02623	HMPREF0010_02622	F911_00624	F911_00623	575584	0.537	0.537	0	0	0	0	0	0
HMPREF0010_02624	HMPREF0010_02622	F911_00625	F911_00623	575584	0.466	0.454	0	0	0.061	0	0	0
HMPREF0010_02624	HMPREF0010_02623	F911_00625	F911_00624	575584	0.716	0.711	0	0	0.058	0	0	0
HMPREF0010_02625	HMPREF0010_02623	HMPREF0010_02625	F911_00624	575584	0.53	0.529	0	0	0	0	0	0
HMPREF0010_02625	HMPREF0010_02624	HMPREF0010_02625	F911_00625	575584	0.652	0.632	0	0	0.054	0	0	0.082
HMPREF0010_02919	HMPREF0010_02623	F911_00973	F911_00624	575584	0.492	0.062	0	0.471	0.06	0	0	0
HMPREF0010_00239	HMPREF0010_00091	aldB	F911_01462	575584	0.751	0.062	0	0	0.086	0	0.73	0.025438
HMPREF0010_00334	HMPREF0010_00091	fumC	F911_01462	575584	0.652	0	0	0	0.123	0.158	0.522	0.132
HMPREF0010_00334	HMPREF0010_00239	fumC	aldB	575584	0.803	0	0	0	0.123	0.158	0.73	0.132
HMPREF0010_00435	HMPREF0010_00091	eno	F911_01462	575584	0.692	0.043	0	0	0.093	0.191	0.522	0.224
HMPREF0010_00435	HMPREF0010_00239	eno	aldB	575584	0.723	0.043	0	0	0.093	0.191	0.55	0.26
HMPREF0010_00435	HMPREF0010_00334	eno	fumC	575584	0.698	0.044	0	0	0.576	0.178	0	0.201
HMPREF0010_00660	HMPREF0010_00091	HMPREF0010_00660	F911_01462	575584	0.583	0.063	0	0	0.159	0.122	0.421	0.12
HMPREF0010_00660	HMPREF0010_00239	HMPREF0010_00660	aldB	575584	0.583	0.063	0	0	0.159	0.122	0.421	0.12
HMPREF0010_00660	HMPREF0010_00334	HMPREF0010_00660	fumC	575584	0.983	0.373	0	0	0.367	0.131	0.953	0.12
HMPREF0010_00676	HMPREF0010_00091	F911_02050	F911_01462	575584	0.776	0.075	0	0	0.199	0	0.698	0.121
HMPREF0010_00676	HMPREF0010_00239	F911_02050	aldB	575584	0.597	0.042	0	0	0.073	0	0.545	0.121
HMPREF0010_00676	HMPREF0010_00334	F911_02050	fumC	575584	0.71	0	0	0	0.315	0.125	0.456	0.217
HMPREF0010_00676	HMPREF0010_00660	F911_02050	HMPREF0010_00660	575584	0.813	0.373	0	0	0.591	0	0.271	0.12
HMPREF0010_00778	HMPREF0010_00091	glcB	F911_01462	575584	0.776	0	0	0	0.057	0.12	0.73	0.12
HMPREF0010_00778	HMPREF0010_00239	glcB	aldB	575584	0.606	0	0	0	0.057	0.124	0.522	0.12
HMPREF0010_00778	HMPREF0010_00334	glcB	fumC	575584	0.763	0.061	0	0	0.064	0	0.73	0.12
HMPREF0010_00778	HMPREF0010_00676	glcB	F911_02050	575584	0.569	0	0	0	0.055	0	0.55	0.068
HMPREF0010_01047	HMPREF0010_00091	F911_02419	F911_01462	575584	0.771	0.062	0	0.090692	0.086	0	0.73	0.022673
HMPREF0010_01047	HMPREF0010_00334	F911_02419	fumC	575584	0.803	0	0	0	0.123	0.158	0.73	0.132
HMPREF0010_01047	HMPREF0010_00435	F911_02419	eno	575584	0.723	0.043	0	0	0.093	0.191	0.55	0.26
HMPREF0010_01047	HMPREF0010_00660	F911_02419	HMPREF0010_00660	575584	0.583	0.063	0	0	0.159	0.122	0.421	0.12
HMPREF0010_01047	HMPREF0010_00676	F911_02419	F911_02050	575584	0.597	0.042	0	0	0.073	0	0.545	0.121
HMPREF0010_01047	HMPREF0010_00778	F911_02419	glcB	575584	0.606	0	0	0	0.057	0.124	0.522	0.12
HMPREF0010_01051	HMPREF0010_00091	F911_02422	F911_01462	575584	0.671	0.062	0	0.120268	0.064	0	0.608	0.022199
HMPREF0010_01051	HMPREF0010_00239	F911_02422	aldB	575584	0.501	0	0	0.120805	0	0	0.435	0
HMPREF0010_01051	HMPREF0010_00334	F911_02422	fumC	575584	0.672	0	0	0	0.123	0.158	0.55	0.132
HMPREF0010_01051	HMPREF0010_00435	F911_02422	eno	575584	0.723	0.043	0	0	0.093	0.191	0.55	0.26
HMPREF0010_01051	HMPREF0010_00660	F911_02422	HMPREF0010_00660	575584	0.583	0.063	0	0	0.159	0.122	0.421	0.12
HMPREF0010_01051	HMPREF0010_00676	F911_02422	F911_02050	575584	0.597	0.042	0	0	0.073	0	0.545	0.121
HMPREF0010_01051	HMPREF0010_00778	F911_02422	glcB	575584	0.604	0	0	0	0.057	0.121	0.522	0.12
HMPREF0010_01051	HMPREF0010_01047	F911_02422	F911_02419	575584	0.656	0.308	0	0.15826	0	0	0.435	0
HMPREF0010_01226	HMPREF0010_00091	cobZ	F911_01462	575584	0.676	0.063	0	0	0.159	0.122	0.55	0.12
HMPREF0010_01226	HMPREF0010_00239	cobZ	aldB	575584	0.676	0.063	0	0	0.159	0.122	0.55	0.12
HMPREF0010_01226	HMPREF0010_00334	cobZ	fumC	575584	0.983	0.373	0	0	0.367	0.131	0.953	0.12
HMPREF0010_01226	HMPREF0010_00676	cobZ	F911_02050	575584	0.813	0.373	0	0	0.591	0	0.271	0.12
HMPREF0010_01226	HMPREF0010_01047	cobZ	F911_02419	575584	0.676	0.063	0	0	0.159	0.122	0.55	0.12
HMPREF0010_01226	HMPREF0010_01051	cobZ	F911_02422	575584	0.676	0.063	0	0	0.159	0.122	0.55	0.12
HMPREF0010_01257	HMPREF0010_00334	nuoF	fumC	575584	0.814	0	0	0	0.158	0.181	0.73	0.12
HMPREF0010_01257	HMPREF0010_00660	nuoF	HMPREF0010_00660	575584	0.87	0.07	0	0	0.68	0.275	0.421	0.12
HMPREF0010_01257	HMPREF0010_00676	nuoF	F911_02050	575584	0.634	0	0	0	0.396	0	0.246	0.262
HMPREF0010_01257	HMPREF0010_01226	nuoF	cobZ	575584	0.87	0.07	0	0	0.68	0.275	0.421	0.12
HMPREF0010_01350	HMPREF0010_00091	F911_03118	F911_01462	575584	0.774	0.062	0	0.101136	0.086	0	0.73	0.023779
HMPREF0010_01350	HMPREF0010_00334	F911_03118	fumC	575584	0.803	0	0	0	0.123	0.158	0.73	0.132
HMPREF0010_01350	HMPREF0010_00435	F911_03118	eno	575584	0.723	0.043	0	0	0.093	0.191	0.55	0.26
HMPREF0010_01350	HMPREF0010_00660	F911_03118	HMPREF0010_00660	575584	0.583	0.063	0	0	0.159	0.122	0.421	0.12
HMPREF0010_01350	HMPREF0010_00676	F911_03118	F911_02050	575584	0.597	0.042	0	0	0.073	0	0.545	0.121
HMPREF0010_01350	HMPREF0010_00778	F911_03118	glcB	575584	0.606	0	0	0	0.057	0.124	0.522	0.12
HMPREF0010_01350	HMPREF0010_01051	F911_03118	F911_02422	575584	0.505	0	0	0.1271	0	0	0.435	0
HMPREF0010_01350	HMPREF0010_01226	F911_03118	cobZ	575584	0.676	0.063	0	0	0.159	0.122	0.55	0.12
HMPREF0010_01461	HMPREF0010_00091	betB	F911_01462	575584	0.773	0.062	0	0.096	0.086	0	0.73	0.020224
HMPREF0010_01461	HMPREF0010_00334	betB	fumC	575584	0.803	0	0	0	0.123	0.158	0.73	0.132
HMPREF0010_01461	HMPREF0010_00435	betB	eno	575584	0.723	0.043	0	0	0.093	0.191	0.55	0.26
HMPREF0010_01461	HMPREF0010_00660	betB	HMPREF0010_00660	575584	0.583	0.063	0	0	0.159	0.122	0.421	0.12
HMPREF0010_01461	HMPREF0010_00676	betB	F911_02050	575584	0.597	0.042	0	0	0.073	0	0.545	0.121
HMPREF0010_01461	HMPREF0010_00778	betB	glcB	575584	0.606	0	0	0	0.057	0.124	0.522	0.12
HMPREF0010_01461	HMPREF0010_01051	betB	F911_02422	575584	0.495	0	0	0.10842	0	0	0.435	0
HMPREF0010_01461	HMPREF0010_01226	betB	cobZ	575584	0.676	0.063	0	0	0.159	0.122	0.55	0.12
HMPREF0010_01491	HMPREF0010_00091	F911_02979	F911_01462	575584	0.626	0.062	0	0.12635	0.064	0	0.55	0.021014
HMPREF0010_01491	HMPREF0010_00239	F911_02979	aldB	575584	0.461	0	0	0.117245	0	0	0.392	0
HMPREF0010_01491	HMPREF0010_00334	F911_02979	fumC	575584	0.672	0	0	0	0.123	0.158	0.55	0.132
HMPREF0010_01491	HMPREF0010_00435	F911_02979	eno	575584	0.723	0.043	0	0	0.093	0.191	0.55	0.26
HMPREF0010_01491	HMPREF0010_00660	F911_02979	HMPREF0010_00660	575584	0.583	0.063	0	0	0.159	0.122	0.421	0.12
HMPREF0010_01491	HMPREF0010_00676	F911_02979	F911_02050	575584	0.597	0.042	0	0	0.073	0	0.545	0.121
HMPREF0010_01491	HMPREF0010_00778	F911_02979	glcB	575584	0.604	0	0	0	0.057	0.121	0.522	0.12
HMPREF0010_01491	HMPREF0010_01047	F911_02979	F911_02419	575584	0.473	0	0	0.13552	0	0	0.392	0
HMPREF0010_01491	HMPREF0010_01226	F911_02979	cobZ	575584	0.676	0.063	0	0	0.159	0.122	0.55	0.12
HMPREF0010_01491	HMPREF0010_01350	F911_02979	F911_03118	575584	0.467	0	0	0.126325	0	0	0.392	0
HMPREF0010_01491	HMPREF0010_01461	F911_02979	betB	575584	0.454	0	0	0.10452	0	0	0.392	0
HMPREF0010_01564	HMPREF0010_00091	HMPREF0010_01564	F911_01462	575584	0.707	0.061	0	0	0.157	0.18	0.522	0.202
HMPREF0010_01564	HMPREF0010_00239	HMPREF0010_01564	aldB	575584	0.834	0.061	0	0	0.157	0.18	0.73	0.202
HMPREF0010_01564	HMPREF0010_00435	HMPREF0010_01564	eno	575584	0.481	0.054	0	0	0.247	0	0	0.33
HMPREF0010_01564	HMPREF0010_00676	HMPREF0010_01564	F911_02050	575584	0.55	0.07	0	0	0.164	0	0.421	0.119
HMPREF0010_01564	HMPREF0010_01047	HMPREF0010_01564	F911_02419	575584	0.834	0.061	0	0	0.157	0.18	0.73	0.202
HMPREF0010_01564	HMPREF0010_01051	HMPREF0010_01564	F911_02422	575584	0.724	0.061	0	0	0.157	0.18	0.55	0.202
HMPREF0010_01564	HMPREF0010_01350	HMPREF0010_01564	F911_03118	575584	0.834	0.061	0	0	0.157	0.18	0.73	0.202
HMPREF0010_01564	HMPREF0010_01461	HMPREF0010_01564	betB	575584	0.834	0.061	0	0	0.157	0.18	0.73	0.202
HMPREF0010_01564	HMPREF0010_01491	HMPREF0010_01564	F911_02979	575584	0.724	0.061	0	0	0.157	0.18	0.55	0.202
HMPREF0010_01740	HMPREF0010_00091	F911_03410	F911_01462	575584	0.601	0.062	0	0.071905	0.064	0	0.55	0.028835
HMPREF0010_01740	HMPREF0010_00334	F911_03410	fumC	575584	0.672	0	0	0	0.123	0.158	0.55	0.132
HMPREF0010_01740	HMPREF0010_00435	F911_03410	eno	575584	0.834	0.043	0	0	0.093	0.191	0.73	0.26
HMPREF0010_01740	HMPREF0010_00660	F911_03410	HMPREF0010_00660	575584	0.583	0.063	0	0	0.159	0.122	0.421	0.12
HMPREF0010_01740	HMPREF0010_00676	F911_03410	F911_02050	575584	0.597	0.042	0	0	0.073	0	0.545	0.121
HMPREF0010_01740	HMPREF0010_00778	F911_03410	glcB	575584	0.604	0	0	0	0.057	0.121	0.522	0.12
HMPREF0010_01740	HMPREF0010_01226	F911_03410	cobZ	575584	0.676	0.063	0	0	0.159	0.122	0.55	0.12
HMPREF0010_01740	HMPREF0010_01564	F911_03410	HMPREF0010_01564	575584	0.724	0.061	0	0	0.157	0.18	0.55	0.202
HMPREF0010_01746	HMPREF0010_00091	pta	F911_01462	575584	0.909	0.074	0	0	0.155	0.121	0.803	0.435
HMPREF0010_01746	HMPREF0010_00239	pta	aldB	575584	0.909	0.074	0	0	0.155	0.121	0.803	0.435
HMPREF0010_01746	HMPREF0010_00334	pta	fumC	575584	0.737	0.373	0	0	0	0	0.55	0.143
HMPREF0010_01746	HMPREF0010_00435	pta	eno	575584	0.566	0.081	0	0	0.156	0.116	0	0.443
HMPREF0010_01746	HMPREF0010_00660	pta	HMPREF0010_00660	575584	0.456	0	0	0	0.156	0	0	0.382
HMPREF0010_01746	HMPREF0010_00676	pta	F911_02050	575584	0.899	0.149	0	0	0.065	0	0.803	0.432
HMPREF0010_01746	HMPREF0010_00778	pta	glcB	575584	0.903	0.061	0	0.222	0.061	0	0.803	0.395
HMPREF0010_01746	HMPREF0010_01047	pta	F911_02419	575584	0.909	0.074	0	0	0.155	0.121	0.803	0.435
HMPREF0010_01746	HMPREF0010_01051	pta	F911_02422	575584	0.909	0.074	0	0	0.155	0.121	0.803	0.435
HMPREF0010_01746	HMPREF0010_01226	pta	cobZ	575584	0.456	0	0	0	0.156	0	0	0.382
HMPREF0010_01746	HMPREF0010_01257	pta	nuoF	575584	0.578	0.044	0	0	0.077	0	0.55	0.064
HMPREF0010_01746	HMPREF0010_01350	pta	F911_03118	575584	0.909	0.074	0	0	0.155	0.121	0.803	0.435
HMPREF0010_01746	HMPREF0010_01461	pta	betB	575584	0.909	0.074	0	0	0.155	0.121	0.803	0.435
HMPREF0010_01746	HMPREF0010_01491	pta	F911_02979	575584	0.909	0.074	0	0	0.155	0.121	0.803	0.435
HMPREF0010_01746	HMPREF0010_01564	pta	HMPREF0010_01564	575584	0.46	0.081	0	0	0	0	0	0.437
HMPREF0010_01746	HMPREF0010_01740	pta	F911_03410	575584	0.909	0.074	0	0	0.155	0.121	0.803	0.435
HMPREF0010_01747	HMPREF0010_00091	F911_03417	F911_01462	575584	0.838	0.042	0	0	0.14	0	0.803	0.12
HMPREF0010_01747	HMPREF0010_00239	F911_03417	aldB	575584	0.838	0.042	0	0	0.14	0	0.803	0.12
HMPREF0010_01747	HMPREF0010_00334	F911_03417	fumC	575584	0.958	0.47	0	0	0.21	0	0.803	0.561
HMPREF0010_01747	HMPREF0010_00660	F911_03417	HMPREF0010_00660	575584	0.997	0.47	0	0	0.576	0	0.979	0.441
HMPREF0010_01747	HMPREF0010_00778	F911_03417	glcB	575584	0.822	0	0	0	0.055	0	0.803	0.121
HMPREF0010_01747	HMPREF0010_01047	F911_03417	F911_02419	575584	0.838	0.042	0	0	0.14	0	0.803	0.12
HMPREF0010_01747	HMPREF0010_01051	F911_03417	F911_02422	575584	0.838	0.042	0	0	0.14	0	0.803	0.12
HMPREF0010_01747	HMPREF0010_01226	F911_03417	cobZ	575584	0.997	0.47	0	0	0.576	0	0.979	0.441
HMPREF0010_01747	HMPREF0010_01257	F911_03417	nuoF	575584	0.832	0.066	0	0	0.161	0	0.803	0.044
HMPREF0010_01747	HMPREF0010_01350	F911_03417	F911_03118	575584	0.838	0.042	0	0	0.14	0	0.803	0.12
HMPREF0010_01747	HMPREF0010_01461	F911_03417	betB	575584	0.838	0.042	0	0	0.14	0	0.803	0.12
HMPREF0010_01747	HMPREF0010_01491	F911_03417	F911_02979	575584	0.838	0.042	0	0	0.14	0	0.803	0.12
HMPREF0010_01747	HMPREF0010_01740	F911_03417	F911_03410	575584	0.838	0.042	0	0	0.14	0	0.803	0.12
HMPREF0010_01747	HMPREF0010_01746	F911_03417	pta	575584	0.972	0.651	0	0	0.066	0	0.803	0.619
HMPREF0010_02064	HMPREF0010_00091	pckG	F911_01462	575584	0.561	0	0	0	0	0	0.522	0.12
HMPREF0010_02064	HMPREF0010_00239	pckG	aldB	575584	0.587	0	0	0	0	0	0.55	0.12
HMPREF0010_02064	HMPREF0010_00435	pckG	eno	575584	0.971	0	0	0	0.053	0	0.968	0.12
HMPREF0010_02064	HMPREF0010_00778	pckG	glcB	575584	0.564	0	0	0	0.052	0	0.55	0.062
HMPREF0010_02064	HMPREF0010_01047	pckG	F911_02419	575584	0.587	0	0	0	0	0	0.55	0.12
HMPREF0010_02064	HMPREF0010_01051	pckG	F911_02422	575584	0.587	0	0	0	0	0	0.55	0.12
HMPREF0010_02064	HMPREF0010_01350	pckG	F911_03118	575584	0.587	0	0	0	0	0	0.55	0.12
HMPREF0010_02064	HMPREF0010_01461	pckG	betB	575584	0.587	0	0	0	0	0	0.55	0.12
HMPREF0010_02064	HMPREF0010_01491	pckG	F911_02979	575584	0.587	0	0	0	0	0	0.55	0.12
HMPREF0010_02064	HMPREF0010_01564	pckG	HMPREF0010_01564	575584	0.576	0.044	0	0	0.055	0	0.566	0.047
HMPREF0010_02064	HMPREF0010_01740	pckG	F911_03410	575584	0.587	0	0	0	0	0	0.55	0.12
HMPREF0010_02064	HMPREF0010_01746	pckG	pta	575584	0.546	0.044	0	0	0	0	0.522	0.087
HMPREF0010_02069	HMPREF0010_00435	groL	eno	575584	0.86	0.048	0	0	0.123	0.402	0	0.753
HMPREF0010_02069	HMPREF0010_01746	groL	pta	575584	0.792	0.05	0	0	0.046	0.727	0	0.26
HMPREF0010_02195	HMPREF0010_00091	aspC	F911_01462	575584	0.573	0.044	0	0	0.064	0	0.522	0.121
HMPREF0010_02195	HMPREF0010_00239	aspC	aldB	575584	0.598	0.044	0	0	0.064	0	0.55	0.121
HMPREF0010_02195	HMPREF0010_00334	aspC	fumC	575584	0.741	0	0	0	0.057	0	0.73	0.066
HMPREF0010_02195	HMPREF0010_00435	aspC	eno	575584	0.4	0.062	0	0	0.144	0	0.242	0.131
HMPREF0010_02195	HMPREF0010_00660	aspC	HMPREF0010_00660	575584	0.5	0	0	0	0.157	0	0.421	0.058
HMPREF0010_02195	HMPREF0010_00676	aspC	F911_02050	575584	0.49	0.042	0	0	0.063	0.133	0.421	0.043
HMPREF0010_02195	HMPREF0010_00778	aspC	glcB	575584	0.452	0	0	0	0.093	0	0.421	0
HMPREF0010_02195	HMPREF0010_01047	aspC	F911_02419	575584	0.598	0.044	0	0	0.064	0	0.55	0.121
HMPREF0010_02195	HMPREF0010_01051	aspC	F911_02422	575584	0.598	0.044	0	0	0.064	0	0.55	0.121
HMPREF0010_02195	HMPREF0010_01226	aspC	cobZ	575584	0.611	0	0	0	0.157	0	0.55	0.058
HMPREF0010_02195	HMPREF0010_01350	aspC	F911_03118	575584	0.598	0.044	0	0	0.064	0	0.55	0.121
HMPREF0010_02195	HMPREF0010_01461	aspC	betB	575584	0.598	0.044	0	0	0.064	0	0.55	0.121
HMPREF0010_02195	HMPREF0010_01491	aspC	F911_02979	575584	0.598	0.044	0	0	0.064	0	0.55	0.121
HMPREF0010_02195	HMPREF0010_01564	aspC	HMPREF0010_01564	575584	0.787	0.051	0	0	0.058	0	0.73	0.224
HMPREF0010_02195	HMPREF0010_01740	aspC	F911_03410	575584	0.598	0.044	0	0	0.064	0	0.55	0.121
HMPREF0010_02195	HMPREF0010_01746	aspC	pta	575584	0.661	0.046	0	0	0.123	0.135	0.55	0.12
HMPREF0010_02195	HMPREF0010_01747	aspC	F911_03417	575584	0.805	0	0	0	0.055	0	0.803	0
HMPREF0010_02195	HMPREF0010_02064	aspC	pckG	575584	0.573	0.043	0	0	0.053	0	0.566	0.044
HMPREF0010_02226	HMPREF0010_00091	icd	F911_01462	575584	0.603	0.052	0	0	0.122	0	0.522	0.12
HMPREF0010_02226	HMPREF0010_00239	icd	aldB	575584	0.775	0.052	0	0	0.122	0	0.73	0.12
HMPREF0010_02226	HMPREF0010_00660	icd	HMPREF0010_00660	575584	0.653	0.044	0	0	0.326	0.107	0.421	0.12
HMPREF0010_02226	HMPREF0010_00676	icd	F911_02050	575584	0.7	0	0	0	0.275	0	0.55	0.156
HMPREF0010_02226	HMPREF0010_01047	icd	F911_02419	575584	0.775	0.052	0	0	0.122	0	0.73	0.12
HMPREF0010_02226	HMPREF0010_01051	icd	F911_02422	575584	0.626	0.052	0	0	0.122	0	0.55	0.12
HMPREF0010_02226	HMPREF0010_01226	icd	cobZ	575584	0.653	0.044	0	0	0.326	0.107	0.421	0.12
HMPREF0010_02226	HMPREF0010_01350	icd	F911_03118	575584	0.775	0.052	0	0	0.122	0	0.73	0.12
HMPREF0010_02226	HMPREF0010_01461	icd	betB	575584	0.775	0.052	0	0	0.122	0	0.73	0.12
HMPREF0010_02226	HMPREF0010_01491	icd	F911_02979	575584	0.626	0.052	0	0	0.122	0	0.55	0.12
HMPREF0010_02226	HMPREF0010_01564	icd	HMPREF0010_01564	575584	0.98	0	0	0	0.157	0.184	0.971	0.12
HMPREF0010_02226	HMPREF0010_01740	icd	F911_03410	575584	0.626	0.052	0	0	0.122	0	0.55	0.12
HMPREF0010_02226	HMPREF0010_01747	icd	F911_03417	575584	0.498	0	0	0	0.161	0	0	0.427
HMPREF0010_02226	HMPREF0010_02195	icd	aspC	575584	0.782	0.045	0	0	0.202	0	0.73	0.067
HMPREF0010_02252	HMPREF0010_00091	F911_01192	F911_01462	575584	0.623	0.062	0	0.120528	0.064	0	0.55	0.019592
HMPREF0010_02252	HMPREF0010_00334	F911_01192	fumC	575584	0.672	0	0	0	0.123	0.158	0.55	0.132
HMPREF0010_02252	HMPREF0010_00435	F911_01192	eno	575584	0.723	0.043	0	0	0.093	0.191	0.55	0.26
HMPREF0010_02252	HMPREF0010_00660	F911_01192	HMPREF0010_00660	575584	0.583	0.063	0	0	0.159	0.122	0.421	0.12
HMPREF0010_02252	HMPREF0010_00676	F911_01192	F911_02050	575584	0.597	0.042	0	0	0.073	0	0.545	0.121
HMPREF0010_02252	HMPREF0010_00778	F911_01192	glcB	575584	0.604	0	0	0	0.057	0.121	0.522	0.12
HMPREF0010_02252	HMPREF0010_01226	F911_01192	cobZ	575584	0.676	0.063	0	0	0.159	0.122	0.55	0.12
HMPREF0010_02252	HMPREF0010_01564	F911_01192	HMPREF0010_01564	575584	0.724	0.061	0	0	0.157	0.18	0.55	0.202
HMPREF0010_02252	HMPREF0010_01746	F911_01192	pta	575584	0.909	0.074	0	0	0.155	0.121	0.803	0.435
HMPREF0010_02252	HMPREF0010_01747	F911_01192	F911_03417	575584	0.838	0.042	0	0	0.14	0	0.803	0.12
HMPREF0010_02252	HMPREF0010_02064	F911_01192	pckG	575584	0.587	0	0	0	0	0	0.55	0.12
HMPREF0010_02252	HMPREF0010_02195	F911_01192	aspC	575584	0.598	0.044	0	0	0.064	0	0.55	0.121
HMPREF0010_02252	HMPREF0010_02226	F911_01192	icd	575584	0.626	0.052	0	0	0.122	0	0.55	0.12
HMPREF0010_02263	HMPREF0010_00334	purB	fumC	575584	0.565	0.373	0	0	0.059	0.126	0	0.257
HMPREF0010_02263	HMPREF0010_00676	purB	F911_02050	575584	0.497	0.044	0	0	0.089	0	0.421	0.121
HMPREF0010_02263	HMPREF0010_02226	purB	icd	575584	0.755	0.112	0	0	0.061	0	0.73	0.043
HMPREF0010_02340	HMPREF0010_00091	F911_01283	F911_01462	575584	0.91	0.077	0	0	0.148	0.121	0.803	0.441
HMPREF0010_02340	HMPREF0010_00239	F911_01283	aldB	575584	0.91	0.077	0	0	0.148	0.121	0.803	0.441
HMPREF0010_02340	HMPREF0010_00334	F911_01283	fumC	575584	0.938	0.445	0	0	0.066	0.112	0.803	0.431
HMPREF0010_02340	HMPREF0010_00435	F911_01283	eno	575584	0.557	0.069	0	0	0.157	0.114	0	0.439
HMPREF0010_02340	HMPREF0010_00660	F911_01283	HMPREF0010_00660	575584	0.678	0.392	0	0	0.157	0	0	0.424
HMPREF0010_02340	HMPREF0010_00676	F911_01283	F911_02050	575584	0.93	0.342	0	0	0.151	0	0.803	0.441
HMPREF0010_02340	HMPREF0010_00778	F911_01283	glcB	575584	0.891	0.08	0	0	0.058	0	0.803	0.438
HMPREF0010_02340	HMPREF0010_01047	F911_01283	F911_02419	575584	0.91	0.077	0	0	0.148	0.121	0.803	0.441
HMPREF0010_02340	HMPREF0010_01051	F911_01283	F911_02422	575584	0.91	0.077	0	0	0.148	0.121	0.803	0.441
HMPREF0010_02340	HMPREF0010_01226	F911_01283	cobZ	575584	0.678	0.392	0	0	0.157	0	0	0.424
HMPREF0010_02340	HMPREF0010_01257	F911_01283	nuoF	575584	0.83	0.051	0	0	0.093	0	0.803	0.12
HMPREF0010_02340	HMPREF0010_01350	F911_01283	F911_03118	575584	0.91	0.077	0	0	0.148	0.121	0.803	0.441
HMPREF0010_02340	HMPREF0010_01461	F911_01283	betB	575584	0.91	0.077	0	0	0.148	0.121	0.803	0.441
HMPREF0010_02340	HMPREF0010_01491	F911_01283	F911_02979	575584	0.91	0.077	0	0	0.148	0.121	0.803	0.441
HMPREF0010_02340	HMPREF0010_01564	F911_01283	HMPREF0010_01564	575584	0.559	0.206	0	0	0.087	0	0	0.441
HMPREF0010_02340	HMPREF0010_01740	F911_01283	F911_03410	575584	0.91	0.077	0	0	0.148	0.121	0.803	0.441
HMPREF0010_02340	HMPREF0010_01746	F911_01283	pta	575584	0.982	0.351	0	0.146689	0	0.8	0.803	0.265036
HMPREF0010_02340	HMPREF0010_01747	F911_01283	F911_03417	575584	0.975	0.47	0	0	0.07	0	0.803	0.782
HMPREF0010_02340	HMPREF0010_02064	F911_01283	pckG	575584	0.641	0.049	0	0	0.051	0	0.596	0.134
HMPREF0010_02340	HMPREF0010_02069	F911_01283	groL	575584	0.842	0.054	0	0	0	0.753	0	0.381
HMPREF0010_02340	HMPREF0010_02195	F911_01283	aspC	575584	0.863	0.062	0	0	0.126	0.135	0.803	0.176
HMPREF0010_02340	HMPREF0010_02252	F911_01283	F911_01192	575584	0.91	0.077	0	0	0.148	0.121	0.803	0.441
HMPREF0010_02437	HMPREF0010_00091	F911_00430	F911_01462	575584	0.775	0.062	0	0.107146	0.086	0	0.73	0.025043
HMPREF0010_02437	HMPREF0010_00334	F911_00430	fumC	575584	0.803	0	0	0	0.123	0.158	0.73	0.132
HMPREF0010_02437	HMPREF0010_00435	F911_00430	eno	575584	0.723	0.043	0	0	0.093	0.191	0.55	0.26
HMPREF0010_02437	HMPREF0010_00660	F911_00430	HMPREF0010_00660	575584	0.956	0.063	0	0	0.159	0.122	0.939	0.12
HMPREF0010_02437	HMPREF0010_00676	F911_00430	F911_02050	575584	0.597	0.042	0	0	0.073	0	0.545	0.121
HMPREF0010_02437	HMPREF0010_00778	F911_00430	glcB	575584	0.606	0	0	0	0.057	0.124	0.522	0.12
HMPREF0010_02437	HMPREF0010_01051	F911_00430	F911_02422	575584	0.534	0	0	0.178794	0	0	0.435	0
HMPREF0010_02437	HMPREF0010_01226	F911_00430	cobZ	575584	0.966	0.063	0	0	0.159	0.122	0.953	0.12
HMPREF0010_02437	HMPREF0010_01491	F911_00430	F911_02979	575584	0.48	0	0	0.147643	0	0	0.392	0
HMPREF0010_02437	HMPREF0010_01564	F911_00430	HMPREF0010_01564	575584	0.834	0.061	0	0	0.157	0.18	0.73	0.202
HMPREF0010_02437	HMPREF0010_01746	F911_00430	pta	575584	0.909	0.074	0	0	0.155	0.121	0.803	0.435
HMPREF0010_02437	HMPREF0010_01747	F911_00430	F911_03417	575584	0.838	0.042	0	0	0.14	0	0.803	0.12
HMPREF0010_02437	HMPREF0010_02064	F911_00430	pckG	575584	0.587	0	0	0	0	0	0.55	0.12
HMPREF0010_02437	HMPREF0010_02195	F911_00430	aspC	575584	0.598	0.044	0	0	0.064	0	0.55	0.121
HMPREF0010_02437	HMPREF0010_02226	F911_00430	icd	575584	0.775	0.052	0	0	0.122	0	0.73	0.12
HMPREF0010_02437	HMPREF0010_02340	F911_00430	F911_01283	575584	0.91	0.077	0	0	0.148	0.121	0.803	0.441
HMPREF0010_02522	HMPREF0010_00091	F911_00523	F911_01462	575584	0.924	0.052	0	0	0.063	0	0.803	0.617
HMPREF0010_02522	HMPREF0010_00239	F911_00523	aldB	575584	0.925	0.069	0	0	0.063	0	0.803	0.617
HMPREF0010_02522	HMPREF0010_00435	F911_00523	eno	575584	0.79	0.061	0	0	0.057	0	0	0.782
HMPREF0010_02522	HMPREF0010_00660	F911_00523	HMPREF0010_00660	575584	0.61	0	0	0	0.368	0	0	0.409
HMPREF0010_02522	HMPREF0010_00676	F911_00523	F911_02050	575584	0.958	0	0	0	0.123	0	0.803	0.777
HMPREF0010_02522	HMPREF0010_01047	F911_00523	F911_02419	575584	0.925	0.069	0	0	0.063	0	0.803	0.617
HMPREF0010_02522	HMPREF0010_01051	F911_00523	F911_02422	575584	0.925	0.069	0	0	0.063	0	0.803	0.617
HMPREF0010_02522	HMPREF0010_01226	F911_00523	cobZ	575584	0.61	0	0	0	0.368	0	0	0.409
HMPREF0010_02522	HMPREF0010_01350	F911_00523	F911_03118	575584	0.925	0.069	0	0	0.063	0	0.803	0.617
HMPREF0010_02522	HMPREF0010_01461	F911_00523	betB	575584	0.925	0.069	0	0	0.063	0	0.803	0.617
HMPREF0010_02522	HMPREF0010_01491	F911_00523	F911_02979	575584	0.925	0.069	0	0	0.063	0	0.803	0.617
HMPREF0010_02522	HMPREF0010_01564	F911_00523	HMPREF0010_01564	575584	0.999	0.367	0	0	0.418	0.982	0.803	0.782
HMPREF0010_02522	HMPREF0010_01740	F911_00523	F911_03410	575584	0.925	0.069	0	0	0.063	0	0.803	0.617
HMPREF0010_02522	HMPREF0010_01747	F911_00523	F911_03417	575584	0.96	0	0	0	0.828	0	0	0.782
HMPREF0010_02522	HMPREF0010_02064	F911_00523	pckG	575584	0.805	0	0	0	0.051	0	0.803	0
HMPREF0010_02522	HMPREF0010_02069	F911_00523	groL	575584	0.403	0.061	0	0	0	0	0	0.391
HMPREF0010_02522	HMPREF0010_02195	F911_00523	aspC	575584	0.979	0.448	0	0	0.157	0.135	0.803	0.782
HMPREF0010_02522	HMPREF0010_02226	F911_00523	icd	575584	0.995	0.061	0	0	0.063	0	0.979	0.782
HMPREF0010_02522	HMPREF0010_02252	F911_00523	F911_01192	575584	0.925	0.069	0	0	0.063	0	0.803	0.617
HMPREF0010_02522	HMPREF0010_02263	F911_00523	purB	575584	0.73	0.06	0	0	0.074	0.689	0	0.121
HMPREF0010_02522	HMPREF0010_02437	F911_00523	F911_00430	575584	0.925	0.069	0	0	0.063	0	0.803	0.617
HMPREF0010_02556	HMPREF0010_00091	serA	F911_01462	575584	0.45	0.052	0	0	0.055	0	0.421	0.065
HMPREF0010_02556	HMPREF0010_00239	serA	aldB	575584	0.45	0.052	0	0	0.055	0	0.421	0.065
HMPREF0010_02556	HMPREF0010_01047	serA	F911_02419	575584	0.45	0.052	0	0	0.055	0	0.421	0.065
HMPREF0010_02556	HMPREF0010_01051	serA	F911_02422	575584	0.45	0.052	0	0	0.055	0	0.421	0.065
HMPREF0010_02556	HMPREF0010_01350	serA	F911_03118	575584	0.45	0.052	0	0	0.055	0	0.421	0.065
HMPREF0010_02556	HMPREF0010_01461	serA	betB	575584	0.45	0.052	0	0	0.055	0	0.421	0.065
HMPREF0010_02556	HMPREF0010_01491	serA	F911_02979	575584	0.45	0.052	0	0	0.055	0	0.421	0.065
HMPREF0010_02556	HMPREF0010_01740	serA	F911_03410	575584	0.45	0.052	0	0	0.055	0	0.421	0.065
HMPREF0010_02556	HMPREF0010_02195	serA	aspC	575584	0.592	0.056	0	0	0.116	0	0.55	0.044
HMPREF0010_02556	HMPREF0010_02252	serA	F911_01192	575584	0.45	0.052	0	0	0.055	0	0.421	0.065
HMPREF0010_02556	HMPREF0010_02340	serA	F911_01283	575584	0.428	0.063	0	0	0.052	0	0.325	0.16
HMPREF0010_02556	HMPREF0010_02437	serA	F911_00430	575584	0.45	0.052	0	0	0.055	0	0.421	0.065
HMPREF0010_02556	HMPREF0010_02522	serA	F911_00523	575584	0.693	0.058	0	0	0.214	0	0	0.619
HMPREF0010_02573	HMPREF0010_00091	F911_00574	F911_01462	575584	0.707	0.061	0	0	0.157	0.18	0.522	0.202
HMPREF0010_02573	HMPREF0010_00239	F911_00574	aldB	575584	0.834	0.061	0	0	0.157	0.18	0.73	0.202
HMPREF0010_02573	HMPREF0010_00435	F911_00574	eno	575584	0.481	0.054	0	0	0.247	0	0	0.33
HMPREF0010_02573	HMPREF0010_00676	F911_00574	F911_02050	575584	0.55	0.07	0	0	0.164	0	0.421	0.119
HMPREF0010_02573	HMPREF0010_01047	F911_00574	F911_02419	575584	0.834	0.061	0	0	0.157	0.18	0.73	0.202
HMPREF0010_02573	HMPREF0010_01051	F911_00574	F911_02422	575584	0.724	0.061	0	0	0.157	0.18	0.55	0.202
HMPREF0010_02573	HMPREF0010_01350	F911_00574	F911_03118	575584	0.834	0.061	0	0	0.157	0.18	0.73	0.202
HMPREF0010_02573	HMPREF0010_01461	F911_00574	betB	575584	0.834	0.061	0	0	0.157	0.18	0.73	0.202
HMPREF0010_02573	HMPREF0010_01491	F911_00574	F911_02979	575584	0.761	0.061	0	0.171	0.157	0.18	0.55	0.202
HMPREF0010_02573	HMPREF0010_01740	F911_00574	F911_03410	575584	0.724	0.061	0	0	0.157	0.18	0.55	0.202
HMPREF0010_02573	HMPREF0010_01746	F911_00574	pta	575584	0.46	0.081	0	0	0	0	0	0.437
HMPREF0010_02573	HMPREF0010_02064	F911_00574	pckG	575584	0.576	0.044	0	0	0.055	0	0.566	0.047
HMPREF0010_02573	HMPREF0010_02195	F911_00574	aspC	575584	0.787	0.051	0	0	0.058	0	0.73	0.224
HMPREF0010_02573	HMPREF0010_02226	F911_00574	icd	575584	0.98	0	0	0	0.157	0.184	0.971	0.12
HMPREF0010_02573	HMPREF0010_02252	F911_00574	F911_01192	575584	0.724	0.061	0	0	0.157	0.18	0.55	0.202
HMPREF0010_02573	HMPREF0010_02340	F911_00574	F911_01283	575584	0.559	0.206	0	0	0.087	0	0	0.441
HMPREF0010_02573	HMPREF0010_02437	F911_00574	F911_00430	575584	0.834	0.061	0	0	0.157	0.18	0.73	0.202
HMPREF0010_02573	HMPREF0010_02522	F911_00574	F911_00523	575584	0.999	0.367	0	0	0.418	0.982	0.803	0.782
HMPREF0010_02576	HMPREF0010_00334	astD	fumC	575584	0.652	0	0	0	0.123	0.158	0.522	0.132
HMPREF0010_02576	HMPREF0010_00435	astD	eno	575584	0.692	0.043	0	0	0.093	0.191	0.522	0.224
HMPREF0010_02576	HMPREF0010_00660	astD	HMPREF0010_00660	575584	0.583	0.063	0	0	0.159	0.122	0.421	0.12
HMPREF0010_02576	HMPREF0010_00676	astD	F911_02050	575584	0.576	0.042	0	0	0.073	0	0.522	0.121
HMPREF0010_02576	HMPREF0010_00778	astD	glcB	575584	0.604	0	0	0	0.057	0.12	0.522	0.12
HMPREF0010_02576	HMPREF0010_01226	astD	cobZ	575584	0.655	0.063	0	0	0.159	0.122	0.522	0.12
HMPREF0010_02576	HMPREF0010_01564	astD	HMPREF0010_01564	575584	0.707	0.061	0	0	0.157	0.18	0.522	0.202
HMPREF0010_02576	HMPREF0010_01746	astD	pta	575584	0.909	0.074	0	0	0.155	0.121	0.803	0.435
HMPREF0010_02576	HMPREF0010_01747	astD	F911_03417	575584	0.838	0.042	0	0	0.14	0	0.803	0.12
HMPREF0010_02576	HMPREF0010_02064	astD	pckG	575584	0.561	0	0	0	0	0	0.522	0.12
HMPREF0010_02576	HMPREF0010_02195	astD	aspC	575584	0.573	0.044	0	0	0.064	0	0.522	0.121
HMPREF0010_02576	HMPREF0010_02226	astD	icd	575584	0.603	0.052	0	0	0.122	0	0.522	0.12
HMPREF0010_02576	HMPREF0010_02340	astD	F911_01283	575584	0.91	0.077	0	0	0.148	0.121	0.803	0.441
HMPREF0010_02576	HMPREF0010_02522	astD	F911_00523	575584	0.924	0.052	0	0	0.063	0	0.803	0.617
HMPREF0010_02576	HMPREF0010_02556	astD	serA	575584	0.45	0.052	0	0	0.055	0	0.421	0.065
HMPREF0010_02576	HMPREF0010_02573	astD	F911_00574	575584	0.849	0.516	0	0	0.157	0.18	0.522	0.202
HMPREF0010_02683	HMPREF0010_00091	mdh	F911_01462	575584	0.64	0.053	0	0	0.072	0.178	0.522	0.12
HMPREF0010_02683	HMPREF0010_00239	mdh	aldB	575584	0.661	0.053	0	0	0.072	0.178	0.55	0.12
HMPREF0010_02683	HMPREF0010_00334	mdh	fumC	575584	0.989	0.373	0	0	0.346	0.385	0.953	0.223
HMPREF0010_02683	HMPREF0010_00435	mdh	eno	575584	0.717	0.079	0	0	0.586	0.179	0	0.205
HMPREF0010_02683	HMPREF0010_00660	mdh	HMPREF0010_00660	575584	0.786	0.373	0	0	0.313	0.179	0.421	0.12
HMPREF0010_02683	HMPREF0010_00676	mdh	F911_02050	575584	0.685	0.139	0	0	0.309	0.122	0.42	0.121
HMPREF0010_02683	HMPREF0010_00778	mdh	glcB	575584	0.961	0	0	0	0.145	0	0.953	0.12
HMPREF0010_02683	HMPREF0010_01047	mdh	F911_02419	575584	0.661	0.053	0	0	0.072	0.178	0.55	0.12
HMPREF0010_02683	HMPREF0010_01051	mdh	F911_02422	575584	0.661	0.053	0	0	0.072	0.178	0.55	0.12
HMPREF0010_02683	HMPREF0010_01226	mdh	cobZ	575584	0.786	0.373	0	0	0.313	0.179	0.421	0.12
HMPREF0010_02683	HMPREF0010_01257	mdh	nuoF	575584	0.66	0.044	0	0	0.209	0	0.55	0.12
HMPREF0010_02683	HMPREF0010_01350	mdh	F911_03118	575584	0.661	0.053	0	0	0.072	0.178	0.55	0.12
HMPREF0010_02683	HMPREF0010_01461	mdh	betB	575584	0.661	0.053	0	0	0.072	0.178	0.55	0.12
HMPREF0010_02683	HMPREF0010_01491	mdh	F911_02979	575584	0.661	0.053	0	0	0.072	0.178	0.55	0.12
HMPREF0010_02683	HMPREF0010_01564	mdh	HMPREF0010_01564	575584	0.637	0	0	0	0.157	0	0.55	0.12
HMPREF0010_02683	HMPREF0010_01740	mdh	F911_03410	575584	0.661	0.053	0	0	0.072	0.178	0.55	0.12
HMPREF0010_02683	HMPREF0010_01746	mdh	pta	575584	0.765	0.055	0	0	0.126	0	0.55	0.443
HMPREF0010_02683	HMPREF0010_01747	mdh	F911_03417	575584	0.994	0.47	0	0	0.161	0	0.979	0.442
HMPREF0010_02683	HMPREF0010_02064	mdh	pckG	575584	0.966	0	0	0.181	0.057	0.112	0.953	0.12
HMPREF0010_02683	HMPREF0010_02069	mdh	groL	575584	0.81	0	0	0	0.065	0.786	0	0.127
HMPREF0010_02683	HMPREF0010_02195	mdh	aspC	575584	0.958	0.058	0	0	0.063	0	0.953	0.12
HMPREF0010_02683	HMPREF0010_02226	mdh	icd	575584	0.809	0.373	0	0	0.451	0.446	0	0.12
HMPREF0010_02683	HMPREF0010_02252	mdh	F911_01192	575584	0.661	0.053	0	0	0.072	0.178	0.55	0.12
HMPREF0010_02683	HMPREF0010_02263	mdh	purB	575584	0.666	0	0	0	0.097	0.177	0.55	0.12
HMPREF0010_02683	HMPREF0010_02340	mdh	F911_01283	575584	0.952	0.414	0	0	0.242	0.183	0.803	0.443
HMPREF0010_02683	HMPREF0010_02437	mdh	F911_00430	575584	0.661	0.053	0	0	0.072	0.178	0.55	0.12
HMPREF0010_02683	HMPREF0010_02522	mdh	F911_00523	575584	0.961	0.065	0	0	0.159	0	0.803	0.78
HMPREF0010_02683	HMPREF0010_02556	mdh	serA	575584	0.645	0	0	0	0.059	0.162	0.55	0.12
HMPREF0010_02683	HMPREF0010_02573	mdh	F911_00574	575584	0.637	0	0	0	0.157	0	0.55	0.12
HMPREF0010_02683	HMPREF0010_02576	mdh	astD	575584	0.64	0.053	0	0	0.072	0.178	0.522	0.12
HMPREF0010_02906	HMPREF0010_00091	F911_00961	F911_01462	575584	0.699	0.056	0	0	0.197	0	0.55	0.224
HMPREF0010_02906	HMPREF0010_00239	F911_00961	aldB	575584	0.83	0.056	0	0	0.197	0	0.73	0.268
HMPREF0010_02906	HMPREF0010_00334	F911_00961	fumC	575584	0.914	0.046	0	0	0.6	0	0.73	0.268
HMPREF0010_02906	HMPREF0010_00435	F911_00961	eno	575584	0.864	0.373	0	0	0.246	0	0	0.737
HMPREF0010_02906	HMPREF0010_00660	F911_00961	HMPREF0010_00660	575584	0.875	0.373	0	0	0.435	0.416	0.421	0.12
HMPREF0010_02906	HMPREF0010_00676	F911_00961	F911_02050	575584	0.941	0.373	0	0	0.352	0.387	0.73	0.268
HMPREF0010_02906	HMPREF0010_00778	F911_00961	glcB	575584	0.82	0	0	0	0.164	0	0.73	0.268
HMPREF0010_02906	HMPREF0010_01047	F911_00961	F911_02419	575584	0.83	0.056	0	0	0.197	0	0.73	0.268
HMPREF0010_02906	HMPREF0010_01051	F911_00961	F911_02422	575584	0.716	0.056	0	0	0.197	0	0.55	0.268
HMPREF0010_02906	HMPREF0010_01226	F911_00961	cobZ	575584	0.875	0.373	0	0	0.435	0.416	0.421	0.12
HMPREF0010_02906	HMPREF0010_01350	F911_00961	F911_03118	575584	0.83	0.056	0	0	0.197	0	0.73	0.268
HMPREF0010_02906	HMPREF0010_01461	F911_00961	betB	575584	0.83	0.056	0	0	0.197	0	0.73	0.268
HMPREF0010_02906	HMPREF0010_01491	F911_00961	F911_02979	575584	0.716	0.056	0	0	0.197	0	0.55	0.268
HMPREF0010_02906	HMPREF0010_01564	F911_00961	HMPREF0010_01564	575584	0.883	0	0	0	0.298	0	0.73	0.433
HMPREF0010_02906	HMPREF0010_01740	F911_00961	F911_03410	575584	0.716	0.056	0	0	0.197	0	0.55	0.268
HMPREF0010_02906	HMPREF0010_01746	F911_00961	pta	575584	0.968	0.076	0	0	0.6	0	0.803	0.618
HMPREF0010_02906	HMPREF0010_01747	F911_00961	F911_03417	575584	0.905	0.091	0	0	0.163	0	0.803	0.442
HMPREF0010_02906	HMPREF0010_02064	F911_00961	pckG	575584	0.725	0	0	0	0.058	0	0.695	0.12
HMPREF0010_02906	HMPREF0010_02069	F911_00961	groL	575584	0.851	0.043	0	0	0.058	0.113	0.307	0.774
HMPREF0010_02906	HMPREF0010_02195	F911_00961	aspC	575584	0.812	0.086	0	0	0.159	0	0.73	0.202
HMPREF0010_02906	HMPREF0010_02226	F911_00961	icd	575584	0.792	0.373	0	0.251	0.372	0	0	0.378
HMPREF0010_02906	HMPREF0010_02252	F911_00961	F911_01192	575584	0.716	0.056	0	0	0.197	0	0.55	0.268
HMPREF0010_02906	HMPREF0010_02263	F911_00961	purB	575584	0.787	0.047	0	0	0.123	0	0.73	0.168
HMPREF0010_02906	HMPREF0010_02340	F911_00961	F911_01283	575584	0.931	0.091	0	0	0.396	0	0.803	0.443
HMPREF0010_02906	HMPREF0010_02437	F911_00961	F911_00430	575584	0.83	0.056	0	0	0.197	0	0.73	0.268
HMPREF0010_02906	HMPREF0010_02522	F911_00961	F911_00523	575584	0.981	0.048	0	0	0.606	0	0.803	0.782
HMPREF0010_02906	HMPREF0010_02573	F911_00961	F911_00574	575584	0.883	0	0	0	0.298	0	0.73	0.433
HMPREF0010_02906	HMPREF0010_02576	F911_00961	astD	575584	0.681	0.056	0	0	0.197	0	0.522	0.224
HMPREF0010_02906	HMPREF0010_02683	F911_00961	mdh	575584	0.993	0.373	0	0	0.583	0.367	0.953	0.248
HMPREF0010_02909	HMPREF0010_00091	sdhA	F911_01462	575584	0.829	0.109	0	0	0.159	0.122	0.73	0.187
HMPREF0010_02909	HMPREF0010_00239	sdhA	aldB	575584	0.82	0.063	0	0	0.159	0.122	0.73	0.187
HMPREF0010_02909	HMPREF0010_00334	sdhA	fumC	575584	0.992	0.373	0	0	0.367	0.131	0.971	0.345
HMPREF0010_02909	HMPREF0010_00676	sdhA	F911_02050	575584	0.842	0.373	0	0	0.591	0	0.271	0.259
HMPREF0010_02909	HMPREF0010_01047	sdhA	F911_02419	575584	0.82	0.063	0	0	0.159	0.122	0.73	0.187
HMPREF0010_02909	HMPREF0010_01051	sdhA	F911_02422	575584	0.7	0.063	0	0	0.159	0.122	0.55	0.187
HMPREF0010_02909	HMPREF0010_01226	sdhA	cobZ	575584	0.587	0	0	0	0	0	0.55	0.12
HMPREF0010_02909	HMPREF0010_01257	sdhA	nuoF	575584	0.909	0.07	0	0	0.68	0.275	0.595	0.12
HMPREF0010_02909	HMPREF0010_01350	sdhA	F911_03118	575584	0.82	0.063	0	0	0.159	0.122	0.73	0.187
HMPREF0010_02909	HMPREF0010_01461	sdhA	betB	575584	0.82	0.063	0	0	0.159	0.122	0.73	0.187
HMPREF0010_02909	HMPREF0010_01491	sdhA	F911_02979	575584	0.7	0.063	0	0	0.159	0.122	0.55	0.187
HMPREF0010_02909	HMPREF0010_01740	sdhA	F911_03410	575584	0.7	0.063	0	0	0.159	0.122	0.55	0.187
HMPREF0010_02909	HMPREF0010_01746	sdhA	pta	575584	0.639	0.364	0	0	0.156	0	0	0.382
HMPREF0010_02909	HMPREF0010_01747	sdhA	F911_03417	575584	0.997	0.47	0	0	0.576	0	0.979	0.441
HMPREF0010_02909	HMPREF0010_02195	sdhA	aspC	575584	0.766	0	0	0	0.157	0	0.73	0.058
HMPREF0010_02909	HMPREF0010_02226	sdhA	icd	575584	0.672	0.046	0	0	0.326	0.107	0.421	0.168
HMPREF0010_02909	HMPREF0010_02252	sdhA	F911_01192	575584	0.7	0.063	0	0	0.159	0.122	0.55	0.187
HMPREF0010_02909	HMPREF0010_02340	sdhA	F911_01283	575584	0.678	0.392	0	0	0.157	0	0	0.424
HMPREF0010_02909	HMPREF0010_02437	sdhA	F911_00430	575584	0.981	0.063	0	0	0.159	0.122	0.971	0.187
HMPREF0010_02909	HMPREF0010_02522	sdhA	F911_00523	575584	0.61	0	0	0	0.368	0	0	0.409
HMPREF0010_02909	HMPREF0010_02576	sdhA	astD	575584	0.682	0.063	0	0	0.159	0.122	0.522	0.187
HMPREF0010_02909	HMPREF0010_02683	sdhA	mdh	575584	0.83	0.373	0	0	0.313	0.179	0.509	0.176
HMPREF0010_02909	HMPREF0010_02906	sdhA	F911_00961	575584	0.92	0.373	0	0	0.435	0.416	0.517	0.328
HMPREF0010_02910	HMPREF0010_00091	sQR	F911_01462	575584	0.662	0.109	0	0	0.157	0	0.55	0.12
HMPREF0010_02910	HMPREF0010_00239	sQR	aldB	575584	0.786	0.059	0	0	0.157	0	0.73	0.12
HMPREF0010_02910	HMPREF0010_00334	sQR	fumC	575584	0.988	0.14	0	0	0.395	0.117	0.971	0.253
HMPREF0010_02910	HMPREF0010_00660	sQR	HMPREF0010_00660	575584	0.999	0.294	0	0.151	0.986	0.811	0.421	0.12
HMPREF0010_02910	HMPREF0010_00676	sQR	F911_02050	575584	0.8	0.373	0	0	0.585	0.175	0	0.181
HMPREF0010_02910	HMPREF0010_01047	sQR	F911_02419	575584	0.786	0.059	0	0	0.157	0	0.73	0.12
HMPREF0010_02910	HMPREF0010_01051	sQR	F911_02422	575584	0.643	0.059	0	0	0.157	0	0.55	0.12
HMPREF0010_02910	HMPREF0010_01226	sQR	cobZ	575584	0.999	0.294	0	0	0.986	0.811	0.55	0.12
HMPREF0010_02910	HMPREF0010_01257	sQR	nuoF	575584	0.864	0.044	0	0	0.634	0.181	0.546	0.12
HMPREF0010_02910	HMPREF0010_01350	sQR	F911_03118	575584	0.786	0.059	0	0	0.157	0	0.73	0.12
HMPREF0010_02910	HMPREF0010_01461	sQR	betB	575584	0.786	0.059	0	0	0.157	0	0.73	0.12
HMPREF0010_02910	HMPREF0010_01491	sQR	F911_02979	575584	0.643	0.059	0	0	0.157	0	0.55	0.12
HMPREF0010_02910	HMPREF0010_01740	sQR	F911_03410	575584	0.643	0.059	0	0	0.157	0	0.55	0.12
HMPREF0010_02910	HMPREF0010_01746	sQR	pta	575584	0.494	0.373	0	0	0.156	0	0	0.121
HMPREF0010_02910	HMPREF0010_01747	sQR	F911_03417	575584	0.995	0.47	0	0	0.381	0	0.979	0.434
HMPREF0010_02910	HMPREF0010_02195	sQR	aspC	575584	0.772	0.043	0	0	0.122	0.115	0.73	0
HMPREF0010_02910	HMPREF0010_02252	sQR	F911_01192	575584	0.643	0.059	0	0	0.157	0	0.55	0.12
HMPREF0010_02910	HMPREF0010_02340	sQR	F911_01283	575584	0.532	0.399	0	0	0.162	0	0	0.146
HMPREF0010_02910	HMPREF0010_02437	sQR	F911_00430	575584	0.977	0.059	0	0	0.157	0	0.971	0.12
HMPREF0010_02910	HMPREF0010_02522	sQR	F911_00523	575584	0.586	0.054	0	0	0.388	0	0	0.343
HMPREF0010_02910	HMPREF0010_02576	sQR	astD	575584	0.621	0.059	0	0	0.157	0	0.522	0.12
HMPREF0010_02910	HMPREF0010_02683	sQR	mdh	575584	0.694	0.373	0	0	0.381	0.175	0	0.159
HMPREF0010_02910	HMPREF0010_02906	sQR	F911_00961	575584	0.929	0.373	0	0	0.597	0.442	0.417	0.276
HMPREF0010_02910	HMPREF0010_02909	sQR	sdhA	575584	0.999	0.866	0	0.782	0.986	0.967	0.73	0.777
HMPREF0010_02912	HMPREF0010_00091	sucA	F911_01462	575584	0.627	0.078	0	0	0.153	0	0.522	0.121
HMPREF0010_02912	HMPREF0010_00239	sucA	aldB	575584	0.781	0	0	0	0.153	0	0.73	0.121
HMPREF0010_02912	HMPREF0010_00334	sucA	fumC	575584	0.85	0.043	0	0	0.633	0	0.418	0.356
HMPREF0010_02912	HMPREF0010_00660	sucA	HMPREF0010_00660	575584	0.901	0.373	0	0	0.728	0	0.421	0.12
HMPREF0010_02912	HMPREF0010_00676	sucA	F911_02050	575584	0.99	0.196	0.006	0.365	0.728	0.801	0.55	0.357
HMPREF0010_02912	HMPREF0010_01047	sucA	F911_02419	575584	0.781	0	0	0	0.153	0	0.73	0.121
HMPREF0010_02912	HMPREF0010_01051	sucA	F911_02422	575584	0.635	0	0	0	0.153	0	0.55	0.121
HMPREF0010_02912	HMPREF0010_01226	sucA	cobZ	575584	0.901	0.373	0	0	0.728	0	0.421	0.12
HMPREF0010_02912	HMPREF0010_01257	sucA	nuoF	575584	0.692	0	0	0	0.579	0	0.3	0
HMPREF0010_02912	HMPREF0010_01350	sucA	F911_03118	575584	0.781	0	0	0	0.153	0	0.73	0.121
HMPREF0010_02912	HMPREF0010_01461	sucA	betB	575584	0.781	0	0	0	0.153	0	0.73	0.121
HMPREF0010_02912	HMPREF0010_01491	sucA	F911_02979	575584	0.635	0	0	0	0.153	0	0.55	0.121
HMPREF0010_02912	HMPREF0010_01564	sucA	HMPREF0010_01564	575584	0.887	0.043	0	0	0.394	0.314	0.73	0.117
HMPREF0010_02912	HMPREF0010_01740	sucA	F911_03410	575584	0.635	0	0	0	0.153	0	0.55	0.121
HMPREF0010_02912	HMPREF0010_01747	sucA	F911_03417	575584	0.477	0	0	0	0.395	0	0	0.172
HMPREF0010_02912	HMPREF0010_02195	sucA	aspC	575584	0.745	0.042	0	0	0.07	0	0.73	0.066
HMPREF0010_02912	HMPREF0010_02226	sucA	icd	575584	0.987	0	0	0	0.499	0	0.971	0.163
HMPREF0010_02912	HMPREF0010_02252	sucA	F911_01192	575584	0.635	0	0	0	0.153	0	0.55	0.121
HMPREF0010_02912	HMPREF0010_02263	sucA	purB	575584	0.753	0.043	0	0	0	0	0.73	0.121
HMPREF0010_02912	HMPREF0010_02340	sucA	F911_01283	575584	0.506	0.094	0	0	0.137	0	0	0.419
HMPREF0010_02912	HMPREF0010_02437	sucA	F911_00430	575584	0.781	0	0	0	0.153	0	0.73	0.121
HMPREF0010_02912	HMPREF0010_02522	sucA	F911_00523	575584	0.841	0	0	0	0.161	0	0.803	0.12
HMPREF0010_02912	HMPREF0010_02573	sucA	F911_00574	575584	0.887	0.043	0	0	0.394	0.314	0.73	0.117
HMPREF0010_02912	HMPREF0010_02576	sucA	astD	575584	0.613	0	0	0	0.153	0	0.522	0.121
HMPREF0010_02912	HMPREF0010_02683	sucA	mdh	575584	0.76	0.373	0	0.349	0.361	0	0	0.191
HMPREF0010_02912	HMPREF0010_02906	sucA	F911_00961	575584	0.912	0.373	0	0.154	0.626	0	0	0.612
HMPREF0010_02912	HMPREF0010_02909	sucA	sdhA	575584	0.94	0.373	0	0	0.728	0	0.522	0.351
HMPREF0010_02912	HMPREF0010_02910	sucA	sQR	575584	0.872	0.373	0	0.182	0.704	0	0	0.26
HMPREF0010_02913	HMPREF0010_00091	sucB	F911_01462	575584	0.648	0.075	0	0	0.153	0	0.55	0.121
HMPREF0010_02913	HMPREF0010_00239	sucB	aldB	575584	0.597	0.042	0	0	0.073	0	0.545	0.121
HMPREF0010_02913	HMPREF0010_00334	sucB	fumC	575584	0.71	0	0	0	0.315	0.125	0.456	0.217
HMPREF0010_02913	HMPREF0010_00660	sucB	HMPREF0010_00660	575584	0.813	0.373	0	0	0.591	0	0.271	0.12
HMPREF0010_02913	HMPREF0010_00778	sucB	glcB	575584	0.569	0	0	0	0.055	0	0.55	0.068
HMPREF0010_02913	HMPREF0010_01047	sucB	F911_02419	575584	0.597	0.042	0	0	0.073	0	0.545	0.121
HMPREF0010_02913	HMPREF0010_01051	sucB	F911_02422	575584	0.597	0.042	0	0	0.073	0	0.545	0.121
HMPREF0010_02913	HMPREF0010_01226	sucB	cobZ	575584	0.813	0.373	0	0	0.591	0	0.271	0.12
HMPREF0010_02913	HMPREF0010_01257	sucB	nuoF	575584	0.634	0	0	0	0.396	0	0.246	0.262
HMPREF0010_02913	HMPREF0010_01350	sucB	F911_03118	575584	0.597	0.042	0	0	0.073	0	0.545	0.121
HMPREF0010_02913	HMPREF0010_01461	sucB	betB	575584	0.597	0.042	0	0	0.073	0	0.545	0.121
HMPREF0010_02913	HMPREF0010_01491	sucB	F911_02979	575584	0.597	0.042	0	0	0.073	0	0.545	0.121
HMPREF0010_02913	HMPREF0010_01564	sucB	HMPREF0010_01564	575584	0.55	0.07	0	0	0.164	0	0.421	0.119
HMPREF0010_02913	HMPREF0010_01740	sucB	F911_03410	575584	0.643	0.042	0	0.152	0.073	0	0.545	0.121
HMPREF0010_02913	HMPREF0010_01746	sucB	pta	575584	0.899	0.149	0	0	0.065	0	0.803	0.432
HMPREF0010_02913	HMPREF0010_02195	sucB	aspC	575584	0.49	0.042	0	0	0.063	0.133	0.421	0.043
HMPREF0010_02913	HMPREF0010_02226	sucB	icd	575584	0.806	0	0	0	0.275	0	0.709	0.156
HMPREF0010_02913	HMPREF0010_02252	sucB	F911_01192	575584	0.597	0.042	0	0	0.073	0	0.545	0.121
HMPREF0010_02913	HMPREF0010_02263	sucB	purB	575584	0.497	0.044	0	0	0.089	0	0.421	0.121
HMPREF0010_02913	HMPREF0010_02340	sucB	F911_01283	575584	0.93	0.342	0	0	0.151	0	0.803	0.441
HMPREF0010_02913	HMPREF0010_02437	sucB	F911_00430	575584	0.597	0.042	0	0	0.073	0	0.545	0.121
HMPREF0010_02913	HMPREF0010_02522	sucB	F911_00523	575584	0.958	0	0	0	0.123	0	0.803	0.777
HMPREF0010_02913	HMPREF0010_02573	sucB	F911_00574	575584	0.55	0.07	0	0	0.164	0	0.421	0.119
HMPREF0010_02913	HMPREF0010_02576	sucB	astD	575584	0.576	0.042	0	0	0.073	0	0.522	0.121
HMPREF0010_02913	HMPREF0010_02683	sucB	mdh	575584	0.733	0.139	0	0.187	0.309	0.122	0.42	0.121
HMPREF0010_02913	HMPREF0010_02906	sucB	F911_00961	575584	0.914	0.373	0	0.158	0.352	0.387	0.55	0.268
HMPREF0010_02913	HMPREF0010_02909	sucB	sdhA	575584	0.842	0.373	0	0	0.591	0	0.271	0.259
HMPREF0010_02913	HMPREF0010_02910	sucB	sQR	575584	0.8	0.373	0	0	0.585	0.175	0	0.181
HMPREF0010_02913	HMPREF0010_02912	sucB	sucA	575584	0.999	0.881	0.292	0.781	0.728	0.801	0.73	0.773
HMPREF0010_02915	HMPREF0010_00091	sucC	F911_01462	575584	0.609	0.083	0	0	0.192	0.125	0.421	0.121
HMPREF0010_02915	HMPREF0010_00239	sucC	aldB	575584	0.6	0.061	0	0	0.192	0.125	0.421	0.121
HMPREF0010_02915	HMPREF0010_00334	sucC	fumC	575584	0.801	0.078	0	0	0.343	0	0.55	0.359
HMPREF0010_02915	HMPREF0010_00435	sucC	eno	575584	0.439	0	0	0	0.211	0.119	0	0.258
HMPREF0010_02915	HMPREF0010_00660	sucC	HMPREF0010_00660	575584	0.876	0.373	0	0	0.598	0.184	0.421	0.12
HMPREF0010_02915	HMPREF0010_00676	sucC	F911_02050	575584	0.968	0.359	0	0	0.736	0.183	0.701	0.357
HMPREF0010_02915	HMPREF0010_00778	sucC	glcB	575584	0.756	0	0	0	0.057	0	0.73	0.12
HMPREF0010_02915	HMPREF0010_01047	sucC	F911_02419	575584	0.6	0.061	0	0	0.192	0.125	0.421	0.121
HMPREF0010_02915	HMPREF0010_01051	sucC	F911_02422	575584	0.6	0.061	0	0	0.192	0.125	0.421	0.121
HMPREF0010_02915	HMPREF0010_01226	sucC	cobZ	575584	0.903	0.373	0	0	0.598	0.184	0.55	0.12
HMPREF0010_02915	HMPREF0010_01350	sucC	F911_03118	575584	0.6	0.061	0	0	0.192	0.125	0.421	0.121
HMPREF0010_02915	HMPREF0010_01461	sucC	betB	575584	0.6	0.061	0	0	0.192	0.125	0.421	0.121
HMPREF0010_02915	HMPREF0010_01491	sucC	F911_02979	575584	0.6	0.061	0	0	0.192	0.125	0.421	0.121
HMPREF0010_02915	HMPREF0010_01564	sucC	HMPREF0010_01564	575584	0.638	0	0	0	0.35	0	0.421	0.116
HMPREF0010_02915	HMPREF0010_01740	sucC	F911_03410	575584	0.6	0.061	0	0	0.192	0.125	0.421	0.121
HMPREF0010_02915	HMPREF0010_01746	sucC	pta	575584	0.93	0.361	0	0	0.202	0	0.803	0.393
HMPREF0010_02915	HMPREF0010_01747	sucC	F911_03417	575584	0.957	0.47	0	0	0.385	0	0.803	0.411
HMPREF0010_02915	HMPREF0010_02064	sucC	pckG	575584	0.432	0	0	0	0.057	0	0.421	0.044
HMPREF0010_02915	HMPREF0010_02195	sucC	aspC	575584	0.434	0.044	0	0	0.06	0	0.421	0
HMPREF0010_02915	HMPREF0010_02226	sucC	icd	575584	0.644	0.349	0	0	0.395	0	0	0.169
HMPREF0010_02915	HMPREF0010_02252	sucC	F911_01192	575584	0.6	0.061	0	0	0.192	0.125	0.421	0.121
HMPREF0010_02915	HMPREF0010_02263	sucC	purB	575584	0.452	0	0	0	0.094	0	0.421	0
HMPREF0010_02915	HMPREF0010_02340	sucC	F911_01283	575584	0.947	0.439	0	0	0.257	0	0.803	0.432
HMPREF0010_02915	HMPREF0010_02437	sucC	F911_00430	575584	0.6	0.061	0	0	0.192	0.125	0.421	0.121
HMPREF0010_02915	HMPREF0010_02522	sucC	F911_00523	575584	0.85	0.048	0	0	0.081	0	0.803	0.233
HMPREF0010_02915	HMPREF0010_02573	sucC	F911_00574	575584	0.638	0	0	0	0.35	0	0.421	0.116
HMPREF0010_02915	HMPREF0010_02576	sucC	astD	575584	0.6	0.061	0	0	0.192	0.125	0.421	0.121
HMPREF0010_02915	HMPREF0010_02683	sucC	mdh	575584	0.985	0.373	0	0	0.381	0.18	0.953	0.176
HMPREF0010_02915	HMPREF0010_02906	sucC	F911_00961	575584	0.928	0.356	0	0	0.603	0.369	0.421	0.357
HMPREF0010_02915	HMPREF0010_02909	sucC	sdhA	575584	0.977	0.373	0	0.245	0.598	0.184	0.73	0.561
HMPREF0010_02915	HMPREF0010_02910	sucC	sQR	575584	0.973	0.373	0	0.172	0.576	0.178	0.73	0.561
HMPREF0010_02915	HMPREF0010_02912	sucC	sucA	575584	0.996	0.615	0	0.384	0.828	0.364	0.73	0.618
HMPREF0010_02915	HMPREF0010_02913	sucC	sucB	575584	0.995	0.615	0	0.333	0.736	0.183	0.73	0.736
HMPREF0010_02916	HMPREF0010_00091	F911_00970	F911_01462	575584	0.553	0.083	0	0	0.156	0	0.421	0.121
HMPREF0010_02916	HMPREF0010_00239	F911_00970	aldB	575584	0.541	0.058	0	0	0.156	0	0.421	0.121
HMPREF0010_02916	HMPREF0010_00334	F911_00970	fumC	575584	0.849	0.078	0	0	0.579	0	0.55	0.239
HMPREF0010_02916	HMPREF0010_00435	F911_00970	eno	575584	0.473	0.045	0	0	0.347	0	0	0.223
HMPREF0010_02916	HMPREF0010_00660	F911_00970	HMPREF0010_00660	575584	0.989	0.373	0	0	0.579	0.358	0.939	0.12
HMPREF0010_02916	HMPREF0010_00676	F911_00970	F911_02050	575584	0.957	0.359	0	0	0.67	0.112	0.701	0.357
HMPREF0010_02916	HMPREF0010_00778	F911_00970	glcB	575584	0.74	0	0	0	0.057	0	0.73	0.064
HMPREF0010_02916	HMPREF0010_01047	F911_00970	F911_02419	575584	0.541	0.058	0	0	0.156	0	0.421	0.121
HMPREF0010_02916	HMPREF0010_01051	F911_00970	F911_02422	575584	0.541	0.058	0	0	0.156	0	0.421	0.121
HMPREF0010_02916	HMPREF0010_01226	F911_00970	cobZ	575584	0.991	0.373	0	0	0.579	0.358	0.953	0.12
HMPREF0010_02916	HMPREF0010_01257	F911_00970	nuoF	575584	0.487	0	0	0	0.331	0	0	0.265
HMPREF0010_02916	HMPREF0010_01350	F911_00970	F911_03118	575584	0.541	0.058	0	0	0.156	0	0.421	0.121
HMPREF0010_02916	HMPREF0010_01461	F911_00970	betB	575584	0.541	0.058	0	0	0.156	0	0.421	0.121
HMPREF0010_02916	HMPREF0010_01491	F911_00970	F911_02979	575584	0.541	0.058	0	0	0.156	0	0.421	0.121
HMPREF0010_02916	HMPREF0010_01564	F911_00970	HMPREF0010_01564	575584	0.584	0	0	0	0.292	0	0.421	0.068
HMPREF0010_02916	HMPREF0010_01740	F911_00970	F911_03410	575584	0.541	0.058	0	0	0.156	0	0.421	0.121
HMPREF0010_02916	HMPREF0010_01746	F911_00970	pta	575584	0.91	0.373	0	0	0.236	0	0.803	0.164
[truncated: 6,959 more rows]

## Sheet: ViFAB_INPUT_CYTOSCAPE
stringId_A	stringId_B	score
[truncated: 7,767 more rows]

## Sheet: ViFAB_CYTONCA_RESULT
Protein ID	Betweenness	Closeness	Degree	Eigenvector
[truncated: 923 more rows]

[truncated: 5 more sheets: ViFAB_NETWORKANALYZER_RESLT, ViFAB_CYTONCA_TOP15_CENTRALITY, ViFAB_NETWRK_TOP15_CENTRALITY, ViFAB_COMMON_PROTEIN_FUNCTIONS, ViFAB_CENTRALITY_PROT_FUNCTION]
