# Supplementary material for: Delineating the Plausible Molecular Vaccine Candidates and Drug Targets of Multidrug-Resistant Acinetobacter baumannii
Source: Front Cell Infect Microbiol. 2019 Jun 20;9:203. doi: 10.3389/fcimb.2019.00203 (PMC6596342; doi:10.3389/fcimb.2019.00203)
Supplement: Supplementary Data 3 — Excel sheets showing the data collection, processing, interactome construction, analysis, and functions of key factors, KeF of A. baumannii. [file Table_3.XLSX]

## Sheet: KeF_Protein_IDS
KeF Protein ID
ABO10498.2
ABO10499.2
ABO10500.2
ABO10506.2
ABO10508.2
ABO10514.1
ABO10521.2
ABO10523.2
ABO10528.2
ABO10529.2
ABO10534.2
ABO10538.2
ABO10544.2
ABO10545.2
ABO10546.1
ABO10547.2
ABO10548.2
ABO10549.1
ABO10550.2
ABO10551.2
ABO10552.2
ABO10553.2
ABO10554.2
ABO10555.2
ABO10556.2
ABO10557.2
ABO10558.1
ABO10559.2
ABO10560.2
ABO10561.2
ABO10562.2
ABO10563.2
ABO10564.2
ABO10565.2
ABO10566.1
ABO10568.2
ABO10569.2
ABO10571.1
ABO10572.2
ABO10578.2
ABO10579.2
ABO10580.1
ABO10581.2
ABO10582.2
ABO10584.2
ABO10585.2
ABO10586.1
ABO10590.2
ABO10591.2
ABO10592.2
ABO10593.2
ABO10594.2
ABO10595.2
ABO10596.2
ABO10598.2
ABO10599.2
ABO10600.2
ABO10601.1
ABO10602.2
ABO10603.2
ABO10604.2
ABO10605.2
ABO10606.2
ABO10610.2
ABO10613.2
ABO10619.2
ABO10623.2
ABO10626.2
ABO10630.2
ABO10644.2
ABO10665.2
ABO10666.2
ABO10677.2
ABO10680.2
ABO10686.1
ABO10691.2
ABO10692.2
ABO10711.2
ABO10712.2
ABO10716.2
ABO10717.2
ABO10718.2
ABO10727.2
ABO10728.2
ABO10729.2
ABO10743.1
ABO10747.2
ABO10751.2
ABO10752.2
ABO10765.2
ABO10767.2
ABO10769.1
ABO10771.2
ABO10789.2
ABO10796.2
ABO10799.2
ABO10805.2
ABO10806.2
ABO10807.2
ABO10812.2
ABO10813.2
ABO10823.2
ABO10824.2
ABO10831.2
ABO10832.2
ABO10838.2
ABO10847.1
ABO10850.1
ABO10852.2
ABO10853.2
ABO10861.2
ABO10863.2
ABO10864.2
ABO10867.2
ABO10869.2
ABO10876.1
ABO10877.2
ABO10883.2
ABO10885.2
ABO10886.2
ABO10891.2
ABO10896.2
ABO10898.2
ABO10899.2
ABO10900.1
ABO10902.1
ABO10904.2
ABO10906.2
ABO10907.2
ABO10908.2
ABO10909.2
ABO10922.2
ABO10924.2
ABO10925.2
ABO10927.2
ABO10929.1
ABO10936.2
ABO10937.2
ABO10942.2
ABO10943.2
ABO10948.1
ABO10949.2
ABO10950.2
ABO10956.2
ABO10957.2
ABO10959.2
ABO10960.2
ABO10964.2
ABO10965.2
ABO10981.1
ABO10982.1
ABO10985.2
ABO10987.2
ABO10992.1
ABO11000.2
ABO11002.2
ABO11003.2
ABO11004.2
ABO11011.2
ABO11014.2
ABO11019.2
ABO11020.2
ABO11021.2
ABO11024.2
ABO11029.2
ABO11035.2
ABO11041.2
ABO11042.2
ABO11046.2
ABO11054.2
ABO11060.2
ABO11073.2
ABO11079.2
ABO11082.2
ABO11083.2
ABO11089.2
ABO11091.2
ABO11092.2
ABO11093.2
ABO11094.2
ABO11095.2
ABO11096.2
ABO11097.1
ABO11099.2
ABO11103.2
ABO11110.1
ABO11112.2
ABO11114.1
ABO11115.1
ABO11117.1
ABO11119.2
ABO11120.2
ABO11123.2
ABO11127.2
ABO11130.2
ABO11134.2
ABO11141.2
ABO11143.2
ABO11153.2
ABO11158.2
ABO11161.2
ABO11171.2
ABO11181.1
ABO11182.2
ABO11185.1
ABO11188.2
ABO11189.2
ABO11190.2
ABO11206.1
ABO11211.2
ABO11212.1
ABO11219.2
ABO11225.2
ABO11226.2
ABO11235.2
ABO11238.1
ABO11241.2
ABO11242.2
ABO11249.1
ABO11250.2
ABO11251.2
ABO11258.2
ABO11263.2
ABO11264.1
ABO11265.1
ABO11267.1
ABO11268.2
ABO11283.2
ABO11285.2
ABO11288.2
ABO11295.1
ABO11296.1
ABO11297.2
ABO11303.2
ABO11305.2
ABO11316.1
ABO11319.2
ABO11325.2
ABO11330.2
ABO11331.2
ABO11349.2
ABO11355.2
ABO11356.1
ABO11357.1
ABO11358.1
ABO11359.2
ABO11360.2
ABO11361.2
ABO11373.2
ABO11377.2
ABO11378.2
ABO11385.2
ABO11388.2
ABO11392.2
ABO11397.2
ABO11401.2
ABO11404.1
ABO11406.1
ABO11407.1
ABO11412.1
ABO11413.1
ABO11414.2
ABO11416.2
ABO11428.2
ABO11429.2
ABO11430.2
ABO11438.1
ABO11441.2
ABO11452.2
ABO11462.1
ABO11463.1
ABO11474.1
ABO11478.2
ABO11486.2
ABO11504.2
ABO11505.2
ABO11513.1
ABO11521.1
ABO11522.1
ABO11528.2
ABO11529.2
ABO11530.2
ABO11531.2
ABO11532.2
ABO11540.2
ABO11541.2
ABO11545.2
ABO11546.2
ABO11547.2
ABO11549.2
ABO11551.2
ABO11555.2
ABO11563.1
ABO11566.1
ABO11567.2
ABO11569.2
ABO11570.2
ABO11576.2
ABO11577.1
ABO11585.1
ABO11587.2
ABO11608.2
ABO11610.2
ABO11611.2
ABO11614.2
ABO11616.2
ABO11618.1
ABO11619.1
ABO11620.2
ABO11623.2
ABO11628.1
ABO11633.2
ABO11643.2
ABO11645.1
ABO11647.2
ABO11653.1
ABO11657.1
ABO11659.1
ABO11664.2
ABO11665.2
ABO11674.2
ABO11678.2
ABO11684.2
ABO11687.2
ABO11694.2
ABO11695.2
ABO11696.2
ABO11697.2
ABO11698.2
ABO11701.1
ABO11704.2
ABO11705.1
ABO11706.1
ABO11716.1
ABO11717.1
ABO11719.2
ABO11723.2
ABO11724.1
ABO11735.2
ABO11747.1
ABO11749.1
ABO11762.2
ABO11763.2
ABO11764.1
ABO11765.1
ABO11766.2
ABO11767.2
ABO11768.2
ABO11769.2
ABO11770.2
ABO11771.2
ABO11772.2
ABO11773.1
ABO11774.1
ABO11775.2
ABO11776.2
ABO11777.2
ABO11779.2
ABO11784.2
ABO11785.2
ABO11794.2
ABO11795.2
ABO11796.1
ABO11797.1
ABO11798.1
ABO11799.2
ABO11800.2
ABO11801.1
ABO11802.2
ABO11803.2
ABO11804.2
ABO11805.2
ABO11806.2
ABO11807.2
ABO11808.2
ABO11811.2
ABO11813.2
ABO11814.2
ABO11816.1
ABO11818.2
ABO11824.2
ABO11825.2
ABO11828.2
ABO11834.1
ABO11836.1
ABO11840.2
ABO11842.2
ABO11846.2
ABO11849.1
ABO11852.2
ABO11853.2
ABO11858.1
ABO11861.2
ABO11862.2
ABO11864.1
ABO11865.1
ABO11866.1
ABO11867.1
ABO11871.2
ABO11872.2
ABO11873.2
ABO11879.2
ABO11880.2
ABO11892.2
ABO11895.2
ABO11897.2
ABO11898.1
ABO11905.2
ABO11909.2
ABO11910.2
ABO11911.2
ABO11914.2
ABO11915.1
ABO11918.2
ABO11919.2
ABO11921.2
ABO11932.2
ABO11934.2
ABO11935.1
ABO11939.2
ABO11950.2
ABO11951.2
ABO11954.2
ABO11955.2
ABO11963.2
ABO11964.2
ABO11965.2
ABO11967.2
ABO11968.2
ABO11977.2
ABO11978.2
ABO11979.2
ABO11980.2
ABO11981.2
ABO11985.2
ABO12000.2
ABO12010.1
ABO12012.2
ABO12013.2
ABO12016.2
ABO12017.2
ABO12018.2
ABO12019.1
ABO12020.2
ABO12021.2
ABO12022.2
ABO12023.2
ABO12024.2
ABO12026.2
ABO12032.2
ABO12041.2
ABO12049.1
ABO12056.2
ABO12058.2
ABO12065.1
ABO12066.1
ABO12068.2
ABO12074.2
ABO12075.2
ABO12076.2
ABO12077.1
ABO12078.1
ABO12079.2
ABO12080.2
ABO12081.2
ABO12082.2
ABO12083.2
ABO12084.2
ABO12085.2
ABO12092.2
ABO12093.2
ABO12094.2
ABO12095.2
ABO12097.2
ABO12098.2
ABO12107.1
ABO12113.2
ABO12114.1
ABO12118.2
ABO12123.2
ABO12124.2
ABO12125.2
ABO12126.2
ABO12127.2
ABO12128.1
ABO12129.1
ABO12130.1
ABO12131.2
ABO12132.2
ABO12146.1
ABO12156.2
ABO12157.2
ABO12158.1
ABO12159.2
ABO12164.2
ABO12178.1
ABO12182.2
ABO12187.1
ABO12190.2
ABO12244.2
ABO12251.2
ABO12254.2
ABO12258.2
ABO12259.2
ABO12260.2
ABO12270.2
ABO12272.2
ABO12273.2
ABO12274.2
ABO12276.1
ABO12280.2
ABO12284.2
ABO12285.2
ABO12286.1
ABO12287.1
ABO12288.1
ABO12289.2
ABO12290.2
ABO12291.2
ABO12292.2
ABO12294.2
ABO12304.2
ABO12305.2
ABO12307.2
ABO12309.2
ABO12311.2
ABO12312.2
ABO12314.1
ABO12318.1
ABO12320.2
ABO12321.2
ABO12322.2
ABO12326.2
ABO12337.2
ABO12338.1
ABO12358.2
ABO12359.1
ABO12360.1
ABO12361.2
ABO12368.2
ABO12369.2
ABO12372.2
ABO12374.2
ABO12376.2
ABO12377.2
ABO12378.2
ABO12385.1
ABO12392.2
ABO12394.2
ABO12397.2
ABO12398.2
ABO12399.2
ABO12400.2
ABO12402.2
ABO12403.1
ABO12411.2
ABO12412.2
ABO12414.2
ABO12421.2
ABO12442.2
ABO12444.2
ABO12445.2
ABO12446.2
ABO12447.2
ABO12448.2
ABO12449.2
ABO12452.1
ABO12453.1
ABO12454.2
ABO12455.2
ABO12456.2
ABO12460.2
ABO12462.2
ABO12466.1
ABO12468.2
ABO12469.2
ABO12474.2
ABO12477.2
ABO12478.2
ABO12479.2
ABO12480.2
ABO12482.2
ABO12499.2
ABO12503.1
ABO12504.1
ABO12506.2
ABO12518.2
ABO12520.1
ABO12525.2
ABO12527.1
ABO12529.2
ABO12550.1
ABO12551.1
ABO12562.2
ABO12566.2
ABO12570.2
ABO12575.2
ABO12576.2
ABO12577.2
ABO12578.1
ABO12580.2
ABO12581.2
ABO12585.1
ABO12586.1
ABO12587.2
ABO12588.2
ABO12589.2
ABO12597.2
ABO12601.1
ABO12603.2
ABO12605.2
ABO12607.2
ABO12610.2
ABO12613.1
ABO12614.1
ABO12619.2
ABO12622.1
ABO12626.2
ABO12627.2
ABO12629.2
ABO12635.2
ABO12639.2
ABO12640.2
ABO12641.2
ABO12642.2
ABO12643.2
ABO12644.2
ABO12645.2
ABO12653.2
ABO12655.2
ABO12656.2
ABO12657.1
ABO12659.2
ABO12674.2
ABO12675.2
ABO12676.2
ABO12682.2
ABO12683.2
ABO12684.1
ABO12690.2
ABO12694.2
ABO12697.2
ABO12701.2
ABO12712.2
ABO12714.1
ABO12717.2
ABO12725.2
ABO12727.2
ABO12728.2
ABO12729.2
ABO12731.2
ABO12736.1
ABO12740.2
ABO12741.2
ABO12744.1
ABO12752.1
ABO12753.1
ABO12754.2
ABO12758.2
ABO12767.2
ABO12769.2
ABO12772.2
ABO12773.2
ABO12778.2
ABO12779.2
ABO12783.1
ABO12785.2
ABO12791.1
ABO12792.2
ABO12793.2
ABO12794.2
ABO12795.1
ABO12796.1
ABO12797.1
ABO12798.2
ABO12799.2
ABO12800.2
ABO12801.1
ABO12802.1
ABO12803.2
ABO12804.2
ABO12805.2
ABO12806.2
ABO12807.2
ABO12808.2
ABO12809.1
ABO12810.2
ABO12811.2
ABO12814.2
ABO12825.2
ABO12827.1
ABO12834.2
ABO12835.1
ABO12836.1
ABO12844.2
ABO12858.1
ABO12859.2
ABO12861.2
ABO12867.1
ABO12868.2
ABO12869.2
ABO12870.2
ABO12876.2
ABO12877.2
ABO12881.2
ABO12884.2
ABO12885.2
ABO12888.2
ABO12893.2
ABO12894.2
ABO12897.2
ABO12902.2
ABO12903.2
ABO12904.1
ABO12905.1
ABO12909.1
ABO12911.2
ABO12920.2
ABO12921.2
ABO12922.2
ABO12928.2
ABO12930.1
ABO12934.2
ABO12936.2
ABO12937.2
ABO12938.2
ABO12939.2
ABO12942.2
ABO12953.2
ABO12955.2
ABO12957.1
ABO12958.1
ABO12965.2
ABO12966.1
ABO12967.2
ABO12968.2
ABO12969.2
ABO12976.2
ABO12977.2
ABO12978.2
ABO12979.2
ABO12980.1
ABO12981.1
ABO12982.1
ABO12983.2
ABO12984.2
ABO12985.2
ABO12986.1
ABO12987.2
ABO12988.2
ABO12989.2
ABO12990.1
ABO12991.2
ABO12992.2
ABO12993.1
ABO12994.1
ABO12995.2
ABO12996.2
ABO12997.2
ABO12998.2
ABO12999.2
ABO13006.2
ABO13012.2
ABO13013.2
ABO13014.2
ABO13015.2
ABO13022.2
ABO13023.2
ABO13026.2
ABO13031.2
ABO13034.2
ABO13038.2
ABO13052.2
ABO13057.1
ABO13070.1
ABO13074.2
ABO13083.2
ABO13084.2
ABO13085.2
ABO13089.2
ABO13092.2
ABO13094.2
ABO13095.2
ABO13096.2
ABO13097.2
ABO13098.2
ABO13104.2
ABO13105.2
ABO13109.2
ABO13110.2
ABO13111.2
ABO13112.1
ABO13113.2
ABO13114.2
ABO13116.2
ABO13120.2
ABO13121.2
ABO13136.2
ABO13137.1
ABO13138.1
ABO13141.2
ABO13146.2
ABO13147.2
ABO13174.2
ABO13190.2
ABO13191.2
ABO13194.2
ABO13197.2
ABO13204.2
ABO13206.2
ABO13210.2
ABO13213.2
ABO13218.2
ABO13219.2
ABO13220.2
ABO13221.2
ABO13226.1
ABO13227.1
ABO13229.2
ABO13234.2
ABO13235.2
ABO13236.2
ABO13242.2
ABO13243.2
ABO13244.2
ABO13245.2
ABO13246.2
ABO13249.2
ABO13256.2
ABO13257.2
ABO13261.1
ABO13262.2
ABO13267.2
ABO13269.2
ABO13283.2
ABO13286.2
ABO13287.1
ABO13297.2
ABO13298.2
ABO13300.2
ABO13301.2
ABO13312.1
ABO13317.2
ABO13326.1
ABO13328.2
ABO13329.1
ABO13330.1
ABO13340.2
ABO13344.2
ABO13351.2
ABO13365.2
ABO13378.2
ABO13385.1
ABO13386.2
ABO13387.2
ABO13392.1
ABO13398.2
ABO13409.2
ABO13410.2
ABO13411.2
ABO13414.2
ABO13421.1
ABO13424.2
ABO13425.1
ABO13428.2
ABO13432.2
ABO13440.2
ABO13443.1
ABO13444.1
ABO13448.2
ABO13451.2
ABO13452.2
ABO13460.1
ABO13481.2
ABO13482.2
ABO13501.1
ABO13506.2
ABO13510.2
ABO13513.2
ABO13517.1
ABO13519.2
ABO13523.2
ABO13524.2
ABO13525.2
ABO13526.2
ABO13527.2
ABO13528.2
ABO13529.1
ABO13532.2
ABO13536.2
ABO13540.2
ABO13543.2
ABO13547.2
ABO13552.2
ABO13555.2
ABO13558.1
ABO13559.2
ABO13560.2
ABO13567.1
ABO13572.2
ABO13575.1
ABO13576.2
ABO13577.2
ABO13610.2
ABO13611.2
ABO13619.2
ABO13621.2
ABO13638.1
ABO13642.2
ABO13644.2
ABO13647.1
ABO13649.1
ABO13658.1
ABO13665.2
ABO13666.1
ABO13667.1
ABO13669.2
ABO13682.2
ABO13683.2
ABO13684.2
ABO13688.2
ABO13689.2
ABO13690.1
ABO13691.2
ABO13692.2
ABO13698.2
ABO13706.1
ABO13710.2
ABO13713.1
ABO13715.2
ABO13716.2
ABO13717.2
ABO13719.2
ABO13724.2
ABO13728.2
ABO13739.2
ABO13744.2
ABO13753.1
ABO13756.2
ABO13757.2
ABO13758.2
ABO13761.2
ABO13764.1
ABO13766.2
ABO13771.2
ABO13779.2
ABO13780.2
ABO13797.2
ABO13798.2
ABO13802.2
ABO13803.1
ABO13804.2
ABO13805.2
ABO13807.2
ABO13815.1
ABO13817.2
ABO13821.2
ABO13828.1
ABO13829.1
ABO13833.2
ABO13834.1
ABO13835.1
ABO13836.2
ABO13838.1
ABO13847.2
ABAYE0154
ABAYE0258
ABAYE0498
ABAYE0599
ABAYE0600
ABAYE0640
ABAYE0669
ABAYE0792
ABAYE0885
ABAYE1085
ABAYE1086
ABAYE1087
ABAYE1089
ABAYE1090
ABAYE1091
ABAYE1092
ABAYE1093
ABAYE1094
ABAYE1095
ABAYE1096
ABAYE1097
ABAYE1098
ABAYE1100
ABAYE1101
ABAYE1102
ABAYE1103
ABAYE1104
ABAYE1146
ABAYE1172
ABAYE1173
ABAYE1174
ABAYE1319
ABAYE1320
ABAYE1321
ABAYE1322
ABAYE1323
ABAYE1324
ABAYE1394
ABAYE1395
ABAYE1396
ABAYE1397
ABAYE1520
ABAYE1585
ABAYE1587
ABAYE1590
ABAYE1819
ABAYE1820
ABAYE1821
ABAYE1822
ABAYE1823
ABAYE1949
ABAYE1983
ABAYE2371
ABAYE2813
ABAYE2875
ABAYE2877
ABAYE3064
ABAYE3343
ABAYE3345
ABAYE3532
ABAYE3758
ABAYE3761
ABAYE3800
ABAYE3801
ABAYE3802
ABAYE3803
ABAYE3804
ABAYE3806
ABAYE3807
ABAYE3808
ABAYE3809
ABAYE3810
ABAYE3811
ABAYE3812
ABAYE3813
ABAYE3814
ABAYE3815
ABAYE3816
ABAYE3817
ABAYE3818
ABAYE3825
ABAYE2046
ABAYE2047
ABAYE2049
ABAYE2050
ABAYE2051
ABAYE3318
ABAYE3319
ABAYE3320
A0A0D8G9M9_ACIBA
A0A0D8GGD3_ACIBA
A0A0U2JT09_ACIBA
A0A154DRP4_ACIBA
A0A290YXV0_ACIBA
ABAI_ACIBA
D0C5T2_ACIB2
D0C5T4_ACIB2
D0C9S8_ACIB2
D0CA09_ACIB2
D0CCQ9_ACIB2
D0CDQ2_ACIB2
OMP38_ACIBA
Q24LT7_ACIBA
Q2FD92_ACIBA
Q2FD95_ACIBA
Q2VSW5_ACIBA
Q2VSW6_ACIBA
Q6XBY3_ACIBA
Q6XBY5_ACIBA
Q6XBY6_ACIBA
Q8RMF4_ACIBA
V5V9M9_ACIBA
V5VHJ7_ACIBA

## Sheet: KeF_BLAST
query acc.	subject acc.	% identity	alignment length	mismatches	gap opens	q. start	q. end	s. start	s. end	evalue	bit score
A0A0D8G9M9_ACIBA	575584.HMPREF0010_00796	31.579	76	38	4	10	72	10	84	0.41	28.5
A0A0D8G9M9_ACIBA	575584.HMPREF0010_00794	38.095	42	25	1	12	53	30	70	0.58	28.1
A0A0D8G9M9_ACIBA	575584.HMPREF0010_02538	39.024	41	22	2	10	49	7	45	2.5	25.8
A0A0D8G9M9_ACIBA	575584.HMPREF0010_02972	41.379	29	16	1	59	86	132	160	9.4	24.6
A0A0D8G9M9_ACIBA	575584.HMPREF0010_00795	44.444	27	15	0	9	35	2	28	0.51	27.7
A0A0D8G9M9_ACIBA	575584.HMPREF0010_02540	99.7	333	1	0	1	333	1	333	0	672
A0A0D8GGD3_ACIBA	575584.HMPREF0010_01322	22.353	85	63	2	87	170	65	147	0.079	29.3
A0A0D8GGD3_ACIBA	575584.HMPREF0010_00595	24.194	62	43	1	12	69	161	222	5.1	24.3
A0A0D8GGD3_ACIBA	575584.HMPREF0010_00779	27.5	40	25	1	31	66	208	247	7.3	23.9
A0A0D8GGD3_ACIBA	575584.HMPREF0010_01270	28.571	49	26	1	116	164	28	67	5.4	23.9
A0A0D8GGD3_ACIBA	575584.HMPREF0010_01475	29.412	51	36	0	1	51	1	51	1.8	25
A0A0D8GGD3_ACIBA	575584.HMPREF0010_02487	31.25	32	22	0	48	79	272	303	4.2	24.6
A0A0D8GGD3_ACIBA	575584.HMPREF0010_00866	36	25	14	1	55	77	212	236	9.9	23.5
A0A0D8GGD3_ACIBA	575584.HMPREF0010_00062	37.931	29	18	0	52	80	63	91	6.5	23.9
A0A0D8GGD3_ACIBA	575584.HMPREF0010_00836	39.286	28	17	0	70	97	35	62	8.5	23.5
A0A0D8GGD3_ACIBA	575584.HMPREF0010_02689	44	25	14	0	139	163	209	233	6.1	23.9
A0A0D8GGD3_ACIBA	575584.HMPREF0010_02810	98.315	178	3	0	1	178	1	178	1.19e-132	365
A0A0U2JT09_ACIBA	575584.HMPREF0010_01679	25.352	71	46	1	46	109	713	783	1.8e-05	42
A0A0U2JT09_ACIBA	575584.HMPREF0010_01092	27.16	81	57	1	131	211	164	242	2.5	25.8
A0A0U2JT09_ACIBA	575584.HMPREF0010_00981	28.358	134	87	3	31	158	46	176	9.85e-10	54.3
A0A0U2JT09_ACIBA	575584.HMPREF0010_02741	28.821	229	149	2	1	221	1	223	3.37e-34	119
A0A0U2JT09_ACIBA	575584.HMPREF0010_00344	28.906	128	89	2	3	128	5	132	5.04e-10	55.5
A0A0U2JT09_ACIBA	575584.HMPREF0010_00982	28.947	114	75	3	3	112	931	1042	1.69e-07	48.1
A0A0U2JT09_ACIBA	575584.HMPREF0010_01967	29.63	108	72	3	3	108	2	107	7.32e-07	45.4
A0A0U2JT09_ACIBA	575584.HMPREF0010_00204	29.778	225	149	2	2	221	11	231	3.31e-30	108
A0A0U2JT09_ACIBA	575584.HMPREF0010_00138	29.778	225	147	4	4	222	6	225	8.75e-29	105
A0A0U2JT09_ACIBA	575584.HMPREF0010_01993	30.864	81	49	3	46	122	50	127	0.000785	36.6
A0A0U2JT09_ACIBA	575584.HMPREF0010_03458	31.416	226	143	4	4	221	6	227	5.79e-30	108
A0A0U2JT09_ACIBA	575584.HMPREF0010_02485	31.858	226	144	4	3	219	22	246	1.31e-28	105
A0A0U2JT09_ACIBA	575584.HMPREF0010_00592	32.143	224	145	3	4	221	15	237	5.46e-35	121
A0A0U2JT09_ACIBA	575584.HMPREF0010_02808	32.456	114	74	1	3	113	9	122	1.12e-16	70.5
A0A0U2JT09_ACIBA	575584.HMPREF0010_01249	33.186	226	141	3	1	219	7	229	3.2e-34	119
A0A0U2JT09_ACIBA	575584.HMPREF0010_03699	33.333	42	28	0	179	220	248	289	7.3	24.3
A0A0U2JT09_ACIBA	575584.HMPREF0010_02812	33.871	124	79	1	4	124	1382	1505	3.16e-17	77
A0A0U2JT09_ACIBA	575584.HMPREF0010_03530	33.929	56	36	1	47	101	49	104	0.003	34.3
A0A0U2JT09_ACIBA	575584.HMPREF0010_02809	35.294	119	74	1	1	116	1	119	1.81e-16	69.7
A0A0U2JT09_ACIBA	575584.HMPREF0010_00128	38.053	226	131	2	3	224	7	227	1.49e-45	148
A0A0U2JT09_ACIBA	575584.HMPREF0010_00042	42.986	221	120	2	3	222	2	217	1.86e-58	181
A0A0U2JT09_ACIBA	575584.HMPREF0010_03649	52	25	11	1	30	54	108	131	1.8	25.8
A0A0U2JT09_ACIBA	575584.HMPREF0010_02866	99.554	224	1	0	1	224	1	224	9.71e-166	452
A0A154DRP4_ACIBA	575584.HMPREF0010_03387	20.307	522	351	19	8	499	550	1036	0.01	36.6
A0A154DRP4_ACIBA	575584.HMPREF0010_03208	22.581	93	72	0	88	180	107	199	4.7	27.3
A0A154DRP4_ACIBA	575584.HMPREF0010_03219	23.214	168	118	5	339	500	777	939	0.000736	40
A0A154DRP4_ACIBA	575584.HMPREF0010_03387	23.769	1056	696	30	22	1017	25	1031	1.79e-50	190
A0A154DRP4_ACIBA	575584.HMPREF0010_02496	24.793	242	144	10	811	1026	297	526	0.026	35
A0A154DRP4_ACIBA	575584.HMPREF0010_02708	26.38	163	110	5	337	497	467	621	0.004	37.7
A0A154DRP4_ACIBA	575584.HMPREF0010_02496	26.504	1064	687	31	4	1017	20	1038	2.11e-82	286
A0A154DRP4_ACIBA	575584.HMPREF0010_03271	26.667	45	33	0	53	97	57	101	1.7	28.9
A0A154DRP4_ACIBA	575584.HMPREF0010_03220	28.049	82	39	5	711	783	524	594	3	28.5
A0A154DRP4_ACIBA	575584.HMPREF0010_03109	28.302	106	58	5	847	951	4	92	0.74	29.3
A0A154DRP4_ACIBA	575584.HMPREF0010_02805	28.516	1038	689	22	7	1020	8	1016	1.85e-114	375
A0A154DRP4_ACIBA	575584.HMPREF0010_02680	33.333	66	35	2	118	179	138	198	1.7	28.9
A0A154DRP4_ACIBA	575584.HMPREF0010_00024	39.225	1058	605	13	2	1036	3	1045	0	688
A0A154DRP4_ACIBA	575584.HMPREF0010_02071	40.231	1039	602	7	1	1031	1	1028	0	788
A0A154DRP4_ACIBA	575584.HMPREF0010_02881	44.634	1053	558	8	2	1033	1	1049	0	935
A0A154DRP4_ACIBA	575584.HMPREF0010_02582	46.875	32	17	0	232	263	22	53	3.3	26.9
A0A154DRP4_ACIBA	575584.HMPREF0010_02994	47.222	36	19	0	444	479	83	118	0.28	30.4
A0A154DRP4_ACIBA	575584.HMPREF0010_03490	50	26	13	0	951	976	80	105	3.7	26.6
A0A154DRP4_ACIBA	575584.HMPREF0010_00594	99.807	1036	2	0	1	1036	1	1036	0	2091
A0A290YXV0_ACIBA	575584.HMPREF0010_02812	20.126	159	89	5	316	438	1060	1216	5.5	26.2
A0A290YXV0_ACIBA	575584.HMPREF0010_03551	22.33	103	72	2	255	351	67	167	3	26.2
A0A290YXV0_ACIBA	575584.HMPREF0010_00129	23.371	445	278	19	4	406	8	431	4e-11	61.2
A0A290YXV0_ACIBA	575584.HMPREF0010_01992	23.404	188	125	7	221	403	316	489	0.000808	38.1
A0A290YXV0_ACIBA	575584.HMPREF0010_02579	23.457	81	47	3	171	243	156	229	4.9	25.8
A0A290YXV0_ACIBA	575584.HMPREF0010_02715	23.577	246	164	8	197	426	178	415	1.34e-07	50.1
A0A290YXV0_ACIBA	575584.HMPREF0010_01250	25.342	292	192	8	156	435	255	532	1.97e-19	87.4
A0A290YXV0_ACIBA	575584.HMPREF0010_02484	26.087	299	188	13	141	435	190	459	2.63e-14	71.2
A0A290YXV0_ACIBA	575584.HMPREF0010_00043	26.58	459	292	18	1	435	8	445	1.54e-27	110
A0A290YXV0_ACIBA	575584.HMPREF0010_00982	26.638	229	141	9	214	426	679	896	3.13e-06	46.2
A0A290YXV0_ACIBA	575584.HMPREF0010_00137	26.829	205	135	6	218	419	222	414	2.07e-09	55.8
A0A290YXV0_ACIBA	575584.HMPREF0010_03532	26.877	253	169	8	171	413	757	1003	2e-14	72.4
A0A290YXV0_ACIBA	575584.HMPREF0010_02740	27.682	289	182	10	160	436	277	550	5.93e-18	82.8
A0A290YXV0_ACIBA	575584.HMPREF0010_01679	27.907	215	141	7	222	424	293	505	4.27e-12	65.1
A0A290YXV0_ACIBA	575584.HMPREF0010_00591	28.39	236	136	12	197	417	121	338	3.55e-09	54.7
A0A290YXV0_ACIBA	575584.HMPREF0010_00203	28.571	119	80	3	320	435	762	878	1.25e-07	50.8
A0A290YXV0_ACIBA	575584.HMPREF0010_03457	29.362	235	151	7	211	436	217	445	1.99e-16	77.8
A0A290YXV0_ACIBA	575584.HMPREF0010_01443	29.787	47	29	1	151	197	52	94	5.6	25
A0A290YXV0_ACIBA	575584.HMPREF0010_02798	31.579	38	26	0	340	377	100	137	0.12	30.8
A0A290YXV0_ACIBA	575584.HMPREF0010_00234	35.417	48	29	1	255	300	27	74	3.4	26.6
A0A290YXV0_ACIBA	575584.HMPREF0010_03143	38.235	34	21	0	368	401	126	159	5.5	25.8
A0A290YXV0_ACIBA	575584.HMPREF0010_02061	40	50	25	2	153	197	203	252	0.53	29.3
A0A290YXV0_ACIBA	575584.HMPREF0010_00705	41.667	36	21	0	410	445	143	178	5.4	26.2
A0A290YXV0_ACIBA	575584.HMPREF0010_02867	99.099	444	3	1	1	444	1	443	0	901
ABAYE0498	575584.HMPREF0010_01337	26.744	86	59	2	245	326	114	199	0.089	32
ABAYE0498	575584.HMPREF0010_00353	31.915	47	32	0	410	456	412	458	5.4	26.6
ABAYE0498	575584.HMPREF0010_00556	34.375	32	21	0	271	302	17	48	2	26.2
ABAYE0498	575584.HMPREF0010_02286	34.483	58	30	3	447	504	58	107	3.2	26.6
ABAYE0498	575584.HMPREF0010_02731	36.538	52	27	2	93	142	308	355	3.6	26.9
ABAYE0498	575584.HMPREF0010_00607	39.806	515	297	5	34	543	2	508	2.75e-131	389
ABAYE0498	575584.HMPREF0010_02872	41.176	34	20	0	448	481	255	288	0.58	29.3
ABAYE0498	575584.HMPREF0010_01670	44.828	29	16	0	89	117	76	104	1.5	27.3
ABAYE0498	575584.HMPREF0010_02425	57.895	19	8	0	475	493	391	409	3.5	26.9
ABAYE0498	575584.HMPREF0010_00046	64.286	14	5	0	34	47	11	24	3.7	26.2
ABAYE0498	575584.HMPREF0010_03706	99.079	543	5	0	1	543	1	543	0	1115
ABAYE0640	575584.HMPREF0010_01913	23.932	117	71	5	200	314	143	243	6.9	25.4
ABAYE0640	575584.HMPREF0010_02216	24	75	49	3	34	107	218	285	6.8	25.4
ABAYE0640	575584.HMPREF0010_02253	24.242	66	44	2	82	143	107	170	1.1	27.3
ABAYE0640	575584.HMPREF0010_02142	26	100	73	1	229	328	81	179	0.001	36.2
ABAYE0640	575584.HMPREF0010_01571	27.586	174	101	7	162	328	100	255	9.94e-05	40
ABAYE0640	575584.HMPREF0010_01488	28.986	69	46	2	245	312	8	74	2.1	26.6
ABAYE0640	575584.HMPREF0010_01116	31.034	116	79	1	217	332	140	254	1.25e-11	60.8
ABAYE0640	575584.HMPREF0010_00077	31.25	48	29	1	13	60	72	115	6.3	25.4
ABAYE0640	575584.HMPREF0010_03704	33.333	105	69	1	228	332	54	157	8.83e-13	62.4
ABAYE0640	575584.HMPREF0010_00045	33.929	56	30	2	230	281	119	171	0.44	28.9
ABAYE0640	575584.HMPREF0010_03158	37.273	110	67	2	219	328	358	465	4.74e-13	66.6
ABAYE0640	575584.HMPREF0010_01378	45.455	110	59	1	223	332	105	213	1.4e-20	85.9
ABAYE0640	575584.HMPREF0010_02782	94.382	356	17	1	1	353	1	356	0	647
ABAYE0792	575584.HMPREF0010_02067	24.003	2433	1464	109	832	3060	75	2326	1.5e-43	174
ABAYE0792	575584.HMPREF0010_02067	24.606	2093	1346	92	1389	3362	389	2368	1.3e-38	158
ABAYE0792	575584.HMPREF0010_02067	24.624	2059	1311	92	2309	4244	448	2388	9.79e-39	158
ABAYE0792	575584.HMPREF0010_02067	24.692	2029	1305	91	1621	3534	448	2368	2.86e-38	157
ABAYE0792	575584.HMPREF0010_02067	24.737	1993	1180	95	307	2121	482	2332	6.36e-28	123
ABAYE0792	575584.HMPREF0010_02067	24.84	1876	1101	85	279	1986	634	2368	4.61e-30	130
ABAYE0792	575584.HMPREF0010_02067	24.88	2086	1349	94	1733	3706	389	2368	4.11e-38	156
ABAYE0792	575584.HMPREF0010_02067	24.914	2027	1303	92	2137	4050	448	2368	6.83e-39	159
ABAYE0792	575584.HMPREF0010_02067	24.951	2032	1296	92	1277	3190	448	2368	1.78e-40	164
ABAYE0792	575584.HMPREF0010_02067	25	136	84	5	6881	7002	102	233	0.000456	44.3
ABAYE0792	575584.HMPREF0010_02067	25.234	2029	1294	95	1965	3878	448	2368	3.86e-39	160
ABAYE0792	575584.HMPREF0010_00811	25.581	129	57	5	767	886	62	160	1.7	32
ABAYE0792	575584.HMPREF0010_02067	26.442	208	143	7	640	838	75	281	6.86e-10	63.5
ABAYE0792	575584.HMPREF0010_02261	26.939	490	271	24	580	1038	165	598	0.005	40.4
ABAYE0792	575584.HMPREF0010_02261	27.681	401	254	14	2318	2693	227	616	3.36e-08	57.4
ABAYE0792	575584.HMPREF0010_02261	27.861	402	252	14	1458	1833	227	616	8.38e-08	56.2
ABAYE0792	575584.HMPREF0010_02261	27.93	401	253	14	3006	3381	227	616	2.47e-08	57.8
ABAYE0792	575584.HMPREF0010_02261	27.93	401	253	14	2490	2865	227	616	3.39e-08	57.4
ABAYE0792	575584.HMPREF0010_02261	28.18	401	252	14	3178	3553	227	616	4.37e-08	57
ABAYE0792	575584.HMPREF0010_02261	28.222	450	267	21	3906	4322	183	609	3.16e-09	60.8
ABAYE0792	575584.HMPREF0010_02261	28.297	417	239	19	755	1145	234	616	1.53e-05	48.5
ABAYE0792	575584.HMPREF0010_02261	28.429	401	251	14	2662	3037	227	616	1.12e-08	58.9
ABAYE0792	575584.HMPREF0010_02261	28.429	401	251	14	3350	3725	227	616	1.89e-08	58.2
ABAYE0792	575584.HMPREF0010_02261	28.429	401	251	14	2834	3209	227	616	2.37e-08	57.8
ABAYE0792	575584.HMPREF0010_02261	28.678	401	250	14	1286	1661	227	616	1.42e-09	62
ABAYE0792	575584.HMPREF0010_02261	28.678	401	250	14	3522	3897	227	616	1.42e-09	62
ABAYE0792	575584.HMPREF0010_02261	28.678	401	250	14	1114	1489	227	616	1.59e-09	61.6
ABAYE0792	575584.HMPREF0010_02261	28.678	401	250	14	2146	2521	227	616	2.58e-09	60.8
ABAYE0792	575584.HMPREF0010_02261	28.833	437	254	20	1842	2242	183	598	3.3e-11	67.4
ABAYE0792	575584.HMPREF0010_02261	28.833	437	254	20	2702	3102	183	598	3.3e-11	67.4
ABAYE0792	575584.HMPREF0010_02261	28.929	439	251	21	1154	1554	183	598	9.97e-12	68.9
ABAYE0792	575584.HMPREF0010_02261	28.929	439	251	21	3562	3962	183	598	9.97e-12	68.9
ABAYE0792	575584.HMPREF0010_02261	28.995	438	252	21	1498	1898	183	598	3.19e-11	67.4
ABAYE0792	575584.HMPREF0010_02261	28.995	438	252	21	3046	3446	183	598	3.47e-11	67
ABAYE0792	575584.HMPREF0010_02261	29.062	437	253	20	3218	3618	183	598	8.63e-12	68.9
ABAYE0792	575584.HMPREF0010_02261	29.062	437	253	20	982	1382	183	598	2.21e-11	67.8
ABAYE0792	575584.HMPREF0010_02067	29.114	237	158	7	419	646	46	281	7.01e-16	83.2
ABAYE0792	575584.HMPREF0010_02067	31.792	173	109	6	202	366	110	281	1.64e-13	75.5
ABAYE0792	575584.HMPREF0010_02261	31.868	91	62	0	1	91	1	91	1.24e-09	62
ABAYE0792	575584.HMPREF0010_02921	32.68	153	91	8	4687	4834	413	558	8.9	29.6
ABAYE0792	575584.HMPREF0010_02039	33.594	128	71	5	280	398	33	155	0.39	34.3
ABAYE0792	575584.HMPREF0010_02039	33.636	110	64	4	560	660	33	142	0.42	34.3
ABAYE0792	575584.HMPREF0010_02787	33.784	74	44	3	164	232	226	299	7.5	30
ABAYE0792	575584.HMPREF0010_03163	35.78	109	52	4	8062	8164	2763	2859	5.89e-06	50.4
ABAYE0792	575584.HMPREF0010_02039	36.364	110	61	4	752	852	33	142	0.028	38.1
ABAYE0792	575584.HMPREF0010_02039	39.035	953	485	30	6989	7893	407	1311	4.15e-127	445
ABAYE0792	575584.HMPREF0010_02067	39.286	140	68	7	8062	8199	2625	2749	2.23e-12	71.6
ABAYE0792	575584.HMPREF0010_02921	42.419	587	240	30	818	1342	256	806	1.16e-56	211
ABAYE0792	575584.HMPREF0010_02039	43.265	1262	619	38	6989	8200	680	1894	0	736
ABAYE0792	575584.HMPREF0010_02921	43.772	562	248	28	1354	1858	256	806	4.55e-63	231
ABAYE0792	575584.HMPREF0010_02921	43.772	562	248	28	1182	1686	256	806	3.23e-62	228
ABAYE0792	575584.HMPREF0010_02921	43.772	562	248	28	3590	4094	256	806	3.23e-62	228
ABAYE0792	575584.HMPREF0010_02921	43.772	562	248	28	1870	2374	256	806	3.54e-62	228
ABAYE0792	575584.HMPREF0010_02921	43.772	562	248	28	2730	3234	256	806	3.54e-62	228
ABAYE0792	575584.HMPREF0010_02921	43.95	562	247	28	2042	2546	256	806	3.15e-63	231
ABAYE0792	575584.HMPREF0010_02921	43.95	562	247	28	2902	3406	256	806	3.89e-63	231
ABAYE0792	575584.HMPREF0010_02921	43.95	562	247	28	3246	3750	256	806	4.89e-63	231
ABAYE0792	575584.HMPREF0010_02921	43.95	562	247	28	1526	2030	256	806	6.81e-63	231
ABAYE0792	575584.HMPREF0010_02921	43.95	562	247	28	1010	1514	256	806	7.81e-63	230
ABAYE0792	575584.HMPREF0010_02921	43.95	562	247	28	1698	2202	256	806	1.09e-62	230
ABAYE0792	575584.HMPREF0010_02921	43.95	562	247	28	2558	3062	256	806	1.09e-62	230
ABAYE0792	575584.HMPREF0010_02921	43.95	562	247	28	3418	3922	256	806	1.44e-62	229
ABAYE0792	575584.HMPREF0010_02921	44.128	562	246	28	2214	2718	256	806	1.46e-63	233
ABAYE0792	575584.HMPREF0010_02921	44.128	562	246	28	3074	3578	256	806	2.42e-63	232
ABAYE0792	575584.HMPREF0010_02921	44.583	563	242	30	2386	2890	256	806	4.04e-63	231
ABAYE0792	575584.HMPREF0010_02039	45.283	53	25	3	1009	1058	103	154	0.01	39.7
ABAYE0792	575584.HMPREF0010_02921	48.556	554	206	23	1423	1912	238	776	7.12e-86	299
ABAYE0792	575584.HMPREF0010_02921	48.556	554	206	23	1079	1568	238	776	3.98e-85	297
ABAYE0792	575584.HMPREF0010_02039	48.718	195	78	7	4093	4280	18	197	1.58e-20	98.6
ABAYE0792	575584.HMPREF0010_02921	48.917	554	204	23	1767	2256	238	776	4.46e-87	303
ABAYE0792	575584.HMPREF0010_02921	48.917	554	204	23	2627	3116	238	776	4.46e-87	303
ABAYE0792	575584.HMPREF0010_02921	48.917	554	204	23	2971	3460	238	776	1.09e-86	301
ABAYE0792	575584.HMPREF0010_02921	48.98	539	197	22	3315	3790	238	761	6.8e-86	299
ABAYE0792	575584.HMPREF0010_02921	49.097	554	203	23	2111	2600	238	776	1.49e-86	301
ABAYE0792	575584.HMPREF0010_02921	49.728	551	210	24	3831	4325	238	777	1.78e-86	301
ABAYE0792	575584.HMPREF0010_02921	49.799	249	108	10	4106	4346	256	495	3.33e-40	160
ABAYE0792	575584.HMPREF0010_02921	51.493	134	62	1	6853	6986	641	771	6.5e-26	115
ABAYE0792	575584.HMPREF0010_02921	55.072	138	60	2	6849	6986	444	579	7.77e-29	124
ABAYE0792	575584.HMPREF0010_02921	57.717	473	158	17	728	1170	346	806	2.53e-110	371
ABAYE0792	575584.HMPREF0010_02921	58.12	117	49	0	6870	6986	183	299	2.78e-30	129
ABAYE0792	575584.HMPREF0010_02039	58.219	146	49	3	334	472	8	148	3.18e-22	103
ABAYE0792	575584.HMPREF0010_02039	59.398	133	44	3	998	1126	8	134	4.59e-21	100
ABAYE0792	575584.HMPREF0010_02039	60	130	38	3	4203	4324	28	151	5.59e-22	103
ABAYE0792	575584.HMPREF0010_02039	60	130	37	3	2889	3017	18	133	5.19e-20	96.7
ABAYE0792	575584.HMPREF0010_02921	65.225	601	163	16	412	998	238	806	0	589
ABAYE0792	575584.HMPREF0010_02921	98.139	806	15	0	1	806	1	806	0	1486
ABAYE0885	575584.HMPREF0010_01168	25.564	266	187	7	28	289	46	304	1.07e-18	82
ABAYE0885	575584.HMPREF0010_03760	26.596	94	50	4	200	275	343	435	0.073	31.6
ABAYE0885	575584.HMPREF0010_03665	26.923	52	38	0	98	149	49	100	1.2	26.9
ABAYE0885	575584.HMPREF0010_01807	28.832	274	181	10	28	294	45	311	3.43e-19	83.2
ABAYE0885	575584.HMPREF0010_01112	28.889	45	32	0	196	240	93	137	6.5	25
ABAYE0885	575584.HMPREF0010_00382	30.508	59	34	2	32	90	40	91	7.1	25
ABAYE0885	575584.HMPREF0010_01300	30.882	68	39	2	14	78	205	267	8.9	25
ABAYE0885	575584.HMPREF0010_02755	31.25	32	22	0	29	60	182	213	6.1	25
ABAYE0885	575584.HMPREF0010_03199	31.522	92	51	4	78	163	369	454	0.007	34.7
ABAYE0885	575584.HMPREF0010_02912	33.333	48	32	0	272	319	727	774	1.2	27.7
ABAYE0885	575584.HMPREF0010_03528	35.135	37	24	0	19	55	5	41	2.1	26.6
ABAYE0885	575584.HMPREF0010_03038	35.484	31	20	0	125	155	289	319	6.4	25.4
ABAYE0885	575584.HMPREF0010_00877	39.13	23	14	0	117	139	165	187	7.5	24.6
ABAYE0885	575584.HMPREF0010_00237	44	25	12	1	287	311	193	215	9.7	24.6
ABAYE0885	575584.HMPREF0010_02127	99.694	327	1	0	1	327	1	327	0	683
ABAYE1085	575584.HMPREF0010_03277	20.513	39	31	0	138	176	35	73	9.9	24.3
ABAYE1085	575584.HMPREF0010_00037	25.714	105	65	5	74	175	46	140	0.75	27.7
ABAYE1085	575584.HMPREF0010_03038	27.941	136	81	7	75	199	257	386	1.1	27.3
ABAYE1085	575584.HMPREF0010_00224	32.432	37	25	0	212	248	145	181	2.5	26.2
ABAYE1085	575584.HMPREF0010_02447	34.146	41	26	1	207	246	56	96	2.3	26.2
ABAYE1085	575584.HMPREF0010_02293	97.552	286	7	0	1	286	1	286	0	582
ABAYE1086	575584.HMPREF0010_03231	20.037	544	334	18	34	516	40	543	2.5e-07	50.1
ABAYE1086	575584.HMPREF0010_02304	20.424	519	351	14	34	514	41	535	2.49e-15	75.9
ABAYE1086	575584.HMPREF0010_01842	20.471	552	361	16	2	489	38	575	2.65e-11	63.2
ABAYE1086	575584.HMPREF0010_03223	21.364	557	357	24	34	519	20	566	1.2e-10	60.8
ABAYE1086	575584.HMPREF0010_02019	21.429	560	346	20	23	515	27	559	3.77e-10	59.3
ABAYE1086	575584.HMPREF0010_03045	21.525	223	133	8	21	208	52	267	2.1	28.1
ABAYE1086	575584.HMPREF0010_00512	21.667	540	351	20	23	512	28	545	6.3e-10	58.5
ABAYE1086	575584.HMPREF0010_01664	21.716	373	254	16	163	518	190	541	4.55e-05	42.7
ABAYE1086	575584.HMPREF0010_02303	22.34	94	71	1	513	606	882	973	0.006	36.2
ABAYE1086	575584.HMPREF0010_01510	22.43	107	75	3	223	324	224	327	0.25	30.8
ABAYE1086	575584.HMPREF0010_03525	22.504	591	372	21	10	538	71	637	5.79e-15	74.7
ABAYE1086	575584.HMPREF0010_01005	22.703	370	262	9	163	525	210	562	1.65e-12	66.6
ABAYE1086	575584.HMPREF0010_03350	25.472	106	68	2	135	229	69	174	0.18	30.8
ABAYE1086	575584.HMPREF0010_03220	27.435	503	335	13	20	513	479	960	3.22e-42	160
ABAYE1086	575584.HMPREF0010_02080	27.639	521	345	11	12	512	1	509	1.03e-45	171
ABAYE1086	575584.HMPREF0010_00146	27.778	54	37	1	250	301	56	109	3.2	27.3
ABAYE1086	575584.HMPREF0010_01146	35.484	31	20	0	225	255	1295	1325	3.1	27.3
ABAYE1086	575584.HMPREF0010_02039	36.111	72	37	4	78	148	1502	1565	0.12	32
ABAYE1086	575584.HMPREF0010_03530	36.364	44	25	1	68	111	94	134	1.1	28.1
ABAYE1086	575584.HMPREF0010_03345	55	20	9	0	424	443	279	298	0.55	29.6
ABAYE1086	575584.HMPREF0010_02294	96.748	615	20	0	1	615	1	615	0	1243
ABAYE1087	575584.HMPREF0010_03220	18.768	357	256	8	369	705	101	443	1.29e-10	61.6
ABAYE1087	575584.HMPREF0010_02515	25	100	61	3	37	134	36	123	0.88	28.5
ABAYE1087	575584.HMPREF0010_03221	25.373	67	46	2	200	265	12	75	4.5	25.4
ABAYE1087	575584.HMPREF0010_01169	28.571	42	30	0	239	280	249	290	3.8	26.9
ABAYE1087	575584.HMPREF0010_03286	32.727	55	29	2	623	672	226	277	10	25.8
ABAYE1087	575584.HMPREF0010_02080	36.066	61	36	1	180	240	513	570	0.02	35
ABAYE1087	575584.HMPREF0010_03220	37.097	62	30	1	208	269	984	1036	0.000106	42.4
ABAYE1087	575584.HMPREF0010_02652	37.838	37	23	0	521	557	176	212	9.4	25.8
ABAYE1087	575584.HMPREF0010_02295	96.562	698	23	1	8	705	1	697	0	1389
ABAYE1092	575584.HMPREF0010_00545	23.684	190	123	9	77	254	83	262	0.072	31.2
ABAYE1092	575584.HMPREF0010_02006	26.596	94	57	2	171	252	309	402	2.8	26.2
ABAYE1092	575584.HMPREF0010_00177	32.609	46	28	2	239	283	308	351	8.1	25
ABAYE1092	575584.HMPREF0010_03532	37.838	37	22	1	50	85	655	691	5.3	25.4
ABAYE1092	575584.HMPREF0010_00930	57.692	26	11	0	199	224	240	265	2.2	26.6
ABAYE1092	575584.HMPREF0010_01302	61.538	13	5	0	161	173	94	106	9.2	24.6
ABAYE1092	575584.HMPREF0010_02300	99.689	322	1	0	1	322	1	322	0	665
ABAYE1093	575584.HMPREF0010_00727	20	200	130	7	35	229	16	190	0.18	32
ABAYE1093	575584.HMPREF0010_03251	20	210	123	8	440	622	504	695	9.2	26.2
ABAYE1093	575584.HMPREF0010_00269	20.745	752	508	23	60	767	11	718	1.4e-09	58.2
ABAYE1093	575584.HMPREF0010_02747	20.909	110	75	4	196	304	137	235	4.9	26.9
ABAYE1093	575584.HMPREF0010_03468	21.759	216	138	10	426	622	491	694	1.4	28.9
ABAYE1093	575584.HMPREF0010_03242	21.852	691	447	27	119	767	57	696	1.23e-17	84
ABAYE1093	575584.HMPREF0010_00709	22.222	621	390	25	191	767	150	721	4.09e-05	43.5
ABAYE1093	575584.HMPREF0010_03493	23.22	646	411	28	167	767	131	736	4.33e-22	98.2
ABAYE1093	575584.HMPREF0010_03509	23.853	327	214	13	455	767	413	718	4.21e-09	56.6
ABAYE1093	575584.HMPREF0010_00409	23.994	621	417	27	73	672	21	607	1.74e-23	102
ABAYE1093	575584.HMPREF0010_02968	24.674	766	475	31	42	767	1	704	7.11e-21	94.4
ABAYE1093	575584.HMPREF0010_01753	26.172	768	468	31	63	767	12	743	3.24e-31	127
ABAYE1093	575584.HMPREF0010_03509	26.549	226	155	6	54	275	5	223	8.9e-11	62
ABAYE1093	575584.HMPREF0010_00855	26.786	56	40	1	712	767	139	193	6.2	26.6
ABAYE1093	575584.HMPREF0010_00652	27.904	749	483	27	49	767	14	735	4.11e-49	181
ABAYE1093	575584.HMPREF0010_00811	28.571	42	26	1	318	359	288	325	7	26.6
ABAYE1093	575584.HMPREF0010_03005	28.767	73	39	2	551	623	633	692	8.2	26.6
ABAYE1093	575584.HMPREF0010_00404	29.31	58	39	1	7	62	152	209	0.71	29.6
ABAYE1093	575584.HMPREF0010_01705	30.357	56	34	1	248	303	241	291	4.3	26.9
ABAYE1093	575584.HMPREF0010_02002	30.952	84	51	3	486	566	132	211	5.4	26.6
ABAYE1093	575584.HMPREF0010_01902	32.143	56	38	0	555	610	132	187	8.6	26.2
ABAYE1093	575584.HMPREF0010_01517	33.333	63	37	2	194	254	151	210	0.039	33.9
ABAYE1093	575584.HMPREF0010_02522	37.209	43	26	1	180	222	923	964	0.81	29.6
ABAYE1093	575584.HMPREF0010_02730	51.515	33	13	1	193	225	124	153	0.021	34.7
ABAYE1093	575584.HMPREF0010_02301	97.132	767	21	1	1	767	1	766	0	1529
ABAYE1094	575584.HMPREF0010_01104	22.667	75	54	1	66	140	62	132	4.1	26.2
ABAYE1094	575584.HMPREF0010_02999	26.923	78	50	2	212	287	66	138	0.85	28.5
ABAYE1094	575584.HMPREF0010_01485	27.273	77	52	2	122	196	78	152	3.2	26.6
ABAYE1094	575584.HMPREF0010_01640	29.231	65	35	1	293	346	29	93	1.8	27.7
ABAYE1094	575584.HMPREF0010_02787	31.667	60	33	3	345	403	299	351	7.1	25.4
ABAYE1094	575584.HMPREF0010_00512	31.818	44	30	0	332	375	418	461	4.2	26.2
ABAYE1094	575584.HMPREF0010_02266	32.727	55	26	1	80	134	67	110	0.29	29.3
ABAYE1094	575584.HMPREF0010_00731	37.5	40	23	1	107	146	38	75	0.18	30.8
ABAYE1094	575584.HMPREF0010_00208	38.462	39	24	0	1	39	293	331	9.6	25
ABAYE1094	575584.HMPREF0010_00733	39.77	435	250	7	4	434	2	428	4.21e-106	319
ABAYE1094	575584.HMPREF0010_02302	99.541	436	2	0	1	436	1	436	0	908
ABAYE1095	575584.HMPREF0010_03220	21.088	294	213	6	71	356	59	341	2.08e-05	45.1
ABAYE1095	575584.HMPREF0010_02294	21.429	70	53	1	906	973	537	606	0.21	32
ABAYE1095	575584.HMPREF0010_03469	25	80	55	2	85	159	84	163	5.2	27.3
ABAYE1095	575584.HMPREF0010_00308	25.641	39	29	0	927	965	93	131	2.5	28.5
ABAYE1095	575584.HMPREF0010_02898	27.419	62	33	2	573	622	91	152	1.8	28.5
ABAYE1095	575584.HMPREF0010_02756	27.778	72	44	3	766	834	171	237	9.2	26.6
ABAYE1095	575584.HMPREF0010_00258	32.692	52	17	1	423	456	7	58	6.2	25
ABAYE1095	575584.HMPREF0010_01037	52.381	21	10	0	743	763	97	117	5.1	27.3
ABAYE1095	575584.HMPREF0010_02303	97.245	980	27	0	1	980	1	980	0	1970
ABAYE1100	575584.HMPREF0010_00273	23.188	207	115	5	343	522	20	209	5.09e-06	45.8
ABAYE1100	575584.HMPREF0010_01183	23.743	358	211	8	205	532	370	695	3.77e-12	65.5
ABAYE1100	575584.HMPREF0010_01759	25.203	123	76	3	404	524	44	152	2.8	26.9
ABAYE1100	575584.HMPREF0010_03139	25.61	82	46	2	83	149	693	774	7.7	25.8
ABAYE1100	575584.HMPREF0010_00766	25.728	206	138	3	336	526	332	537	2.15e-09	56.6
ABAYE1100	575584.HMPREF0010_03693	25.778	225	133	8	310	526	301	499	2.54e-08	53.1
ABAYE1100	575584.HMPREF0010_01805	26	50	35	1	327	376	8	55	7.5	25.8
ABAYE1100	575584.HMPREF0010_03427	26.549	113	51	4	340	432	10	110	0.35	30
ABAYE1100	575584.HMPREF0010_03194	26.57	207	128	6	327	526	12	201	1.79e-14	70.5
ABAYE1100	575584.HMPREF0010_00273	26.786	168	91	7	359	516	369	514	0.016	34.3
ABAYE1100	575584.HMPREF0010_02368	26.923	182	116	5	347	517	24	199	4.09e-10	57.8
ABAYE1100	575584.HMPREF0010_02857	26.923	104	53	4	171	260	23	117	1.6	27.7
ABAYE1100	575584.HMPREF0010_00656	26.943	193	127	5	342	526	25	211	8.15e-14	68.6
ABAYE1100	575584.HMPREF0010_02299	27.053	207	132	4	332	525	23	223	6.68e-15	71.6
ABAYE1100	575584.HMPREF0010_00803	27.177	379	240	11	175	526	174	543	7.75e-17	80.1
ABAYE1100	575584.HMPREF0010_00766	27.586	232	129	9	329	527	13	238	1.65e-10	60.1
ABAYE1100	575584.HMPREF0010_00595	27.869	61	40	1	341	401	13	69	7.2	25.8
ABAYE1100	575584.HMPREF0010_02490	27.907	215	98	7	341	513	19	218	3.29e-09	55.8
ABAYE1100	575584.HMPREF0010_03549	28	175	115	6	321	485	3	176	3.39e-11	60.5
ABAYE1100	575584.HMPREF0010_02490	28.646	192	115	5	329	513	324	500	3.21e-12	65.5
ABAYE1100	575584.HMPREF0010_00977	29.075	227	127	8	327	534	4	215	8.36e-17	77
ABAYE1100	575584.HMPREF0010_01805	29.091	165	100	5	327	485	321	474	3.45e-07	49.7
ABAYE1100	575584.HMPREF0010_00928	29.268	41	29	0	306	346	239	279	7.4	25.8
ABAYE1100	575584.HMPREF0010_00705	29.63	189	120	4	335	511	20	207	1.38e-15	76.3
ABAYE1100	575584.HMPREF0010_01830	29.63	54	28	2	361	412	63	108	3	27.3
ABAYE1100	575584.HMPREF0010_02966	29.73	185	112	6	345	514	305	486	1.54e-14	72.8
ABAYE1100	575584.HMPREF0010_00894	30.288	208	131	6	332	526	20	226	4.09e-18	82.8
ABAYE1100	575584.HMPREF0010_02604	30.303	198	127	4	329	515	17	214	1.87e-14	70.5
ABAYE1100	575584.HMPREF0010_01039	30.732	205	133	3	329	526	41	243	1.19e-17	81.6
ABAYE1100	575584.HMPREF0010_00547	30.808	198	127	4	329	517	2	198	1.5e-21	90.9
ABAYE1100	575584.HMPREF0010_02966	30.973	226	120	9	329	526	17	234	9.65e-11	60.8
ABAYE1100	575584.HMPREF0010_03362	31.183	186	125	2	342	526	45	228	4.03e-16	75.5
ABAYE1100	575584.HMPREF0010_01713	31.319	182	107	6	353	520	35	212	1.24e-12	67
ABAYE1100	575584.HMPREF0010_02168	31.414	191	118	4	347	526	21	209	4.81e-17	79.3
ABAYE1100	575584.HMPREF0010_02309	31.472	197	114	4	327	512	326	512	3.06e-19	87.4
ABAYE1100	575584.HMPREF0010_02053	31.481	54	35	1	325	378	163	214	0.2	31.2
ABAYE1100	575584.HMPREF0010_03725	31.707	41	28	0	391	431	128	168	4.9	26.6
ABAYE1100	575584.HMPREF0010_00705	31.754	211	120	8	331	536	359	550	1.01e-16	79.7
ABAYE1100	575584.HMPREF0010_00824	31.839	223	128	5	330	534	360	576	1.89e-22	97.8
ABAYE1100	575584.HMPREF0010_00422	32	50	29	1	361	410	493	537	7.4	25.8
ABAYE1100	575584.HMPREF0010_00621	32.164	171	103	5	355	514	25	193	9e-14	67
ABAYE1100	575584.HMPREF0010_00884	32.227	211	117	9	342	536	17	217	3.8e-18	80.9
ABAYE1100	575584.HMPREF0010_01522	32.579	221	127	6	310	518	1	211	9.09e-18	79.3
ABAYE1100	575584.HMPREF0010_01129	32.632	190	116	4	343	525	40	224	4.24e-17	78.6
ABAYE1100	575584.HMPREF0010_01300	32.877	73	37	3	448	513	1042	1109	0.053	33.1
ABAYE1100	575584.HMPREF0010_00031	33.051	118	70	3	417	526	109	225	5.7e-12	62.8
ABAYE1100	575584.HMPREF0010_02125	33.161	193	117	3	342	522	35	227	1.34e-19	85.1
ABAYE1100	575584.HMPREF0010_03693	33.766	77	43	2	437	513	136	204	5.15e-06	45.8
ABAYE1100	575584.HMPREF0010_00595	33.824	68	44	1	454	521	644	710	4.99e-07	49.3
ABAYE1100	575584.HMPREF0010_03539	33.846	65	40	2	451	513	489	552	0.053	33.1
ABAYE1100	575584.HMPREF0010_03151	33.846	65	35	2	361	419	603	665	1.8	28.1
ABAYE1100	575584.HMPREF0010_02259	34.197	193	100	7	353	523	77	264	5.08e-16	75.5
ABAYE1100	575584.HMPREF0010_00934	34.259	216	102	7	332	526	9	205	2.6e-21	90.5
ABAYE1100	575584.HMPREF0010_00595	34.444	90	49	4	445	529	328	412	0.002	37.7
ABAYE1100	575584.HMPREF0010_03539	35.088	114	69	3	412	521	793	905	3.97e-07	49.7
ABAYE1100	575584.HMPREF0010_02149	35.088	57	33	1	357	409	55	111	7.5	25.8
ABAYE1100	575584.HMPREF0010_01805	36.047	86	50	2	441	525	146	227	6.52e-08	52
ABAYE1100	575584.HMPREF0010_02283	36.364	44	27	1	258	300	48	91	0.53	29.6
ABAYE1100	575584.HMPREF0010_01300	36.667	30	18	1	345	374	16	44	3.3	27.3
ABAYE1100	575584.HMPREF0010_00152	38.043	184	102	7	342	514	19	201	5.08e-20	88.2
ABAYE1100	575584.HMPREF0010_00595	39.024	41	23	1	333	371	455	495	0.07	32.3
ABAYE1100	575584.HMPREF0010_01174	39.286	28	17	0	353	380	619	646	9.1	25.8
ABAYE1100	575584.HMPREF0010_03646	41.176	34	20	0	345	378	76	109	4.5	26.6
ABAYE1100	575584.HMPREF0010_01068	44.737	38	21	0	356	393	29	66	0.018	34.3
ABAYE1100	575584.HMPREF0010_03539	48.485	33	16	1	350	381	635	667	2.2	27.7
ABAYE1100	575584.HMPREF0010_00293	50	26	13	0	359	384	42	67	2.9	27.3
ABAYE1100	575584.HMPREF0010_00040	50	28	13	1	359	385	341	368	7.7	25.8
ABAYE1100	575584.HMPREF0010_02308	97.761	536	12	0	1	536	1	536	0	1051
ABAYE1101	575584.HMPREF0010_00146	23.529	85	53	2	174	258	17	89	9.3	25.4
ABAYE1101	575584.HMPREF0010_02368	24.064	187	120	5	336	512	20	194	2.01e-07	49.7
ABAYE1101	575584.HMPREF0010_01183	24.069	403	275	8	137	517	280	673	3.54e-23	100
ABAYE1101	575584.HMPREF0010_00705	24.118	170	120	5	336	503	33	195	2.04e-06	47
ABAYE1101	575584.HMPREF0010_00911	24.324	74	56	0	160	233	39	112	2.4	27.3
ABAYE1101	575584.HMPREF0010_00273	24.725	182	94	6	354	512	38	199	0.003	37
ABAYE1101	575584.HMPREF0010_01805	25.346	217	134	6	325	517	7	219	6.56e-07	48.5
ABAYE1101	575584.HMPREF0010_00595	25.581	86	59	2	450	530	329	414	1.5	28.1
ABAYE1101	575584.HMPREF0010_00595	26.027	73	51	1	450	519	636	708	0.000553	39.3
ABAYE1101	575584.HMPREF0010_02299	26.667	195	133	4	325	512	19	210	2.56e-11	61.2
ABAYE1101	575584.HMPREF0010_01805	27.179	195	113	9	324	512	326	497	1.71e-05	43.9
ABAYE1101	575584.HMPREF0010_00547	27.317	205	118	6	326	512	2	193	1.36e-12	64.7
ABAYE1101	575584.HMPREF0010_03693	27.322	183	110	7	338	517	328	490	5.58e-07	48.9
ABAYE1101	575584.HMPREF0010_00766	27.586	203	117	9	333	512	27	222	1.61e-07	50.4
ABAYE1101	575584.HMPREF0010_03539	27.778	90	59	3	444	527	477	566	0.048	33.1
ABAYE1101	575584.HMPREF0010_02966	27.861	201	111	9	335	512	30	219	1.23e-05	44.3
ABAYE1101	575584.HMPREF0010_02490	28.365	208	105	7	337	512	22	217	6.77e-10	58.2
ABAYE1101	575584.HMPREF0010_00273	28.402	169	92	8	349	512	366	510	0.002	37.4
ABAYE1101	575584.HMPREF0010_00621	28.495	186	117	5	348	524	25	203	1.09e-07	49.3
ABAYE1101	575584.HMPREF0010_00934	28.649	185	116	6	335	514	19	192	4.88e-10	57
ABAYE1101	575584.HMPREF0010_03549	28.708	209	134	8	317	519	7	206	5.69e-10	56.6
ABAYE1101	575584.HMPREF0010_00705	29.101	189	106	7	336	512	358	530	1.04e-09	57.4
ABAYE1101	575584.HMPREF0010_02490	29.358	218	130	8	301	512	300	499	1.23e-12	66.6
ABAYE1101	575584.HMPREF0010_00766	29.703	202	110	8	336	517	339	528	2.14e-11	62.8
ABAYE1101	575584.HMPREF0010_00031	30	200	106	5	337	512	22	211	9.7e-10	56.2
ABAYE1101	575584.HMPREF0010_01713	30.366	191	120	4	330	512	19	204	5.21e-14	71.2
ABAYE1101	575584.HMPREF0010_00894	30.57	193	115	6	336	517	33	217	2e-15	74.3
ABAYE1101	575584.HMPREF0010_02604	30.688	189	107	5	338	512	33	211	1.17e-09	56.2
ABAYE1101	575584.HMPREF0010_01129	30.726	179	107	5	341	512	43	211	9.96e-13	65.5
ABAYE1101	575584.HMPREF0010_01174	30.909	55	38	0	310	364	583	637	3.1	27.3
ABAYE1101	575584.HMPREF0010_00656	30.918	207	114	7	322	512	4	197	4.4e-13	66.6
ABAYE1101	575584.HMPREF0010_02125	31.373	204	126	8	330	524	30	228	7.98e-17	77
ABAYE1101	575584.HMPREF0010_02259	31.443	194	109	5	336	512	67	253	1.22e-17	80.5
ABAYE1101	575584.HMPREF0010_00977	31.937	191	108	6	337	515	19	199	9.86e-17	76.6
ABAYE1101	575584.HMPREF0010_03362	32.065	184	101	7	337	512	47	214	1.9e-14	70.5
ABAYE1101	575584.HMPREF0010_02308	32.222	180	107	2	337	512	344	512	2.98e-19	87.4
ABAYE1101	575584.HMPREF0010_03194	32.632	190	101	8	341	524	31	199	9.28e-15	71.2
ABAYE1101	575584.HMPREF0010_01225	32.727	55	31	1	134	188	257	305	3.9	26.6
ABAYE1101	575584.HMPREF0010_00803	32.948	346	209	8	193	517	191	534	2.73e-34	133
ABAYE1101	575584.HMPREF0010_00884	32.967	182	112	5	337	512	19	196	2.4e-15	72.8
ABAYE1101	575584.HMPREF0010_01039	33.149	181	109	4	337	512	56	229	8.48e-18	82
ABAYE1101	575584.HMPREF0010_00152	33.158	190	114	4	336	517	20	204	1.38e-19	87
ABAYE1101	575584.HMPREF0010_01726	33.333	39	25	1	470	507	175	213	3.3	26.9
ABAYE1101	575584.HMPREF0010_02966	34	200	105	8	328	512	297	484	1.06e-18	85.9
ABAYE1101	575584.HMPREF0010_01300	34.286	70	37	3	452	512	1039	1108	0.014	35
ABAYE1101	575584.HMPREF0010_02168	34.375	192	98	7	336	512	17	195	3.4e-17	79.7
ABAYE1101	575584.HMPREF0010_01993	35.556	45	26	1	350	391	164	208	1.4	28.1
ABAYE1101	575584.HMPREF0010_03693	35.593	59	37	1	457	514	148	206	0.000551	39.3
ABAYE1101	575584.HMPREF0010_01535	36.585	41	26	0	318	358	140	180	4.9	26.6
ABAYE1101	575584.HMPREF0010_03539	36.765	68	37	2	451	512	829	896	0.001	38.1
ABAYE1101	575584.HMPREF0010_01750	37.143	35	21	1	339	372	102	136	4.6	26.6
ABAYE1101	575584.HMPREF0010_02391	38.462	39	23	1	330	367	180	218	4.4	26.6
ABAYE1101	575584.HMPREF0010_01522	38.83	188	96	5	337	512	25	205	1.1e-21	90.9
ABAYE1101	575584.HMPREF0010_03539	39.344	61	26	1	304	364	607	656	0.006	36.2
ABAYE1101	575584.HMPREF0010_01637	39.535	43	21	2	350	391	250	288	1.5	28.1
ABAYE1101	575584.HMPREF0010_00824	40.455	220	120	3	318	526	353	572	2.69e-39	148
ABAYE1101	575584.HMPREF0010_01914	41.935	31	17	1	338	368	14	43	5.2	26.2
ABAYE1101	575584.HMPREF0010_00595	46.429	28	15	0	337	364	468	495	1.2	28.5
ABAYE1101	575584.HMPREF0010_03539	48.718	39	19	1	325	363	9	46	0.027	33.9
ABAYE1101	575584.HMPREF0010_01391	50	26	13	0	350	375	126	151	0.87	28.9
ABAYE1101	575584.HMPREF0010_00595	53.571	28	13	0	337	364	16	43	2.7	27.3
ABAYE1101	575584.HMPREF0010_00787	64.286	14	5	0	350	363	6	19	9.5	25
ABAYE1101	575584.HMPREF0010_00040	66.667	15	5	0	350	364	339	353	6.5	26.2
ABAYE1101	575584.HMPREF0010_02309	98.117	531	10	0	1	531	1	531	0	1039
ABAYE1102	575584.HMPREF0010_00495	21.481	135	93	4	28	162	46	167	0.13	29.6
ABAYE1102	575584.HMPREF0010_02434	25	32	24	0	68	99	47	78	0.93	27.3
ABAYE1102	575584.HMPREF0010_01054	25.373	67	50	0	15	81	32	98	8	24.3
ABAYE1102	575584.HMPREF0010_00928	26.087	46	32	1	157	202	121	164	2.5	25.8
ABAYE1102	575584.HMPREF0010_00383	26.263	99	64	3	2	91	28	126	0.27	28.9
ABAYE1102	575584.HMPREF0010_02320	27.536	69	50	0	124	192	179	247	3	25.8
ABAYE1102	575584.HMPREF0010_00770	30.208	96	54	4	44	134	190	277	1.1	26.9
ABAYE1102	575584.HMPREF0010_03541	33.333	33	22	0	66	98	202	234	6.8	24.6
ABAYE1102	575584.HMPREF0010_02287	34.146	41	26	1	171	210	178	218	3.7	25.4
ABAYE1102	575584.HMPREF0010_01369	35.714	28	16	1	130	155	7	34	1.8	23.9
ABAYE1102	575584.HMPREF0010_01448	41.379	29	17	0	153	181	64	92	8.9	24.3
ABAYE1102	575584.HMPREF0010_02197	47.368	19	10	0	76	94	368	386	6.2	24.6
ABAYE1102	575584.HMPREF0010_02318	60	15	6	0	139	153	145	159	2.6	25.8
ABAYE1102	575584.HMPREF0010_02310	97.131	244	7	0	1	244	1	244	7.7e-180	490
ABAYE1103	575584.HMPREF0010_02092	25.472	106	70	3	31	129	55	158	7.8	24.3
ABAYE1103	575584.HMPREF0010_01730	25.806	31	23	0	33	63	221	251	4.2	25.4
ABAYE1103	575584.HMPREF0010_00705	28.571	77	36	3	31	88	75	151	4.1	25.4
ABAYE1103	575584.HMPREF0010_02571	33.333	48	30	1	160	207	131	176	0.61	28.1
ABAYE1103	575584.HMPREF0010_03576	35.417	48	26	1	160	207	11	53	6	25
ABAYE1103	575584.HMPREF0010_01063	50	24	12	0	227	250	283	306	2.4	25.8
ABAYE1103	575584.HMPREF0010_02311	98.054	257	5	0	1	257	1	257	0	514
ABAYE1172	575584.HMPREF0010_00572	18.884	233	176	5	223	453	179	400	0.012	34.7
ABAYE1172	575584.HMPREF0010_01184	21.569	306	214	7	157	452	2	291	0.056	32.3
ABAYE1172	575584.HMPREF0010_01972	24.653	288	189	9	188	461	143	416	1.6e-07	50.1
ABAYE1172	575584.HMPREF0010_01714	25.688	109	76	1	162	270	387	490	0.16	31.2
ABAYE1172	575584.HMPREF0010_01573	28.947	38	27	0	10	47	8	45	2.2	26.2
ABAYE1172	575584.HMPREF0010_01714	29.167	480	285	11	20	480	46	489	1.18e-40	149
ABAYE1172	575584.HMPREF0010_02880	31.655	417	273	4	66	480	58	464	2.05e-49	173
ABAYE1172	575584.HMPREF0010_00348	33.333	60	37	2	259	318	71	127	0.028	32.7
ABAYE1172	575584.HMPREF0010_03548	33.333	33	22	0	296	328	114	146	0.034	32.3
ABAYE1172	575584.HMPREF0010_03664	35.938	64	39	2	210	273	54	115	2.7	26.9
ABAYE1172	575584.HMPREF0010_00292	38.298	47	28	1	267	313	399	444	4.2	26.6
ABAYE1172	575584.HMPREF0010_00023	99.586	483	2	0	1	483	1	483	0	961
ABAYE1173	575584.HMPREF0010_03387	22.419	1075	742	28	2	1031	4	1031	1.89e-50	190
ABAYE1173	575584.HMPREF0010_02708	23.129	147	106	3	351	496	481	621	0.00014	42.4
ABAYE1173	575584.HMPREF0010_01919	23.485	132	72	4	370	487	17	133	9.5	26.6
ABAYE1173	575584.HMPREF0010_02496	23.996	1096	715	30	5	1045	20	1052	1.17e-57	213
ABAYE1173	575584.HMPREF0010_02707	25.166	151	104	4	346	493	154	298	0.000821	39.3
ABAYE1173	575584.HMPREF0010_02805	26.956	1061	713	19	1	1039	1	1021	1.6e-121	395
ABAYE1173	575584.HMPREF0010_01156	27.711	83	49	3	209	288	89	163	2.9	28.1
ABAYE1173	575584.HMPREF0010_01713	32.558	43	27	1	620	660	383	425	6	27.3
ABAYE1173	575584.HMPREF0010_03053	37.143	35	22	0	102	136	196	230	0.3	30.8
ABAYE1173	575584.HMPREF0010_02071	38.004	1042	620	10	3	1037	2	1024	0	685
ABAYE1173	575584.HMPREF0010_00594	39.515	1030	590	12	3	1022	2	1008	0	741
ABAYE1173	575584.HMPREF0010_02881	41.479	1068	592	14	3	1050	1	1055	0	806
ABAYE1173	575584.HMPREF0010_02996	52	25	11	1	844	868	81	104	7.5	26.6
ABAYE1173	575584.HMPREF0010_00024	99.811	1059	2	0	1	1059	1	1059	0	2136
ABAYE1174	575584.HMPREF0010_00568	21.622	185	89	4	74	202	60	244	8.66e-06	43.9
ABAYE1174	575584.HMPREF0010_02116	22.034	236	128	5	61	244	79	310	0.001	37.7
ABAYE1174	575584.HMPREF0010_01917	23.223	211	108	6	59	220	30	235	0.000361	38.9
ABAYE1174	575584.HMPREF0010_02495	23.684	266	172	8	60	314	104	349	6.48e-07	47.8
ABAYE1174	575584.HMPREF0010_01276	23.786	206	99	4	74	223	84	287	8.24e-06	44.3
ABAYE1174	575584.HMPREF0010_03289	24.444	45	34	0	18	62	97	141	2.2	26.2
ABAYE1174	575584.HMPREF0010_03386	25.076	331	221	7	53	375	41	352	1.09e-12	65.5
ABAYE1174	575584.HMPREF0010_02282	25.424	59	30	1	64	108	36	94	3.5	25.8
ABAYE1174	575584.HMPREF0010_01712	25.614	285	175	7	63	318	53	329	1.52e-11	62.4
ABAYE1174	575584.HMPREF0010_01402	26.754	228	90	3	74	227	69	293	5.46e-06	44.7
ABAYE1174	575584.HMPREF0010_00593	29.178	353	243	4	23	369	12	363	4.73e-42	149
ABAYE1174	575584.HMPREF0010_02624	29.31	58	41	0	186	243	231	288	2.1	26.9
ABAYE1174	575584.HMPREF0010_03484	29.412	34	24	0	210	243	136	169	9	24.6
ABAYE1174	575584.HMPREF0010_01182	29.545	44	31	0	80	123	72	115	0.19	30.4
ABAYE1174	575584.HMPREF0010_02013	29.545	88	43	4	7	93	3	72	6.9	25.4
ABAYE1174	575584.HMPREF0010_02198	29.545	44	27	2	197	239	216	256	7.2	25
ABAYE1174	575584.HMPREF0010_01782	30	70	35	3	76	136	163	227	9	25
ABAYE1174	575584.HMPREF0010_00162	30.12	83	50	3	258	336	194	272	1.2	27.7
ABAYE1174	575584.HMPREF0010_02806	30.319	188	126	2	47	232	48	232	3.98e-15	72.8
ABAYE1174	575584.HMPREF0010_00530	30.612	196	80	4	74	213	68	263	5.02e-13	66.6
ABAYE1174	575584.HMPREF0010_02882	30.882	408	266	7	12	404	10	416	1.14e-42	151
ABAYE1174	575584.HMPREF0010_01103	31.25	48	32	1	42	89	3	49	0.33	28.9
ABAYE1174	575584.HMPREF0010_00446	31.481	54	33	1	346	399	66	115	6.1	25.4
ABAYE1174	575584.HMPREF0010_00005	31.579	38	26	0	213	250	28	65	8.9	24.3
ABAYE1174	575584.HMPREF0010_01912	32.394	71	42	2	85	150	28	97	0.24	28.5
ABAYE1174	575584.HMPREF0010_03231	36	50	24	2	329	378	55	96	2.4	26.9
ABAYE1174	575584.HMPREF0010_00706	43.75	80	33	3	102	178	105	175	1.22e-07	49.7
ABAYE1174	575584.HMPREF0010_00769	45.455	33	18	0	109	141	31	63	5.2	25.8
ABAYE1174	575584.HMPREF0010_00025	99.261	406	3	0	1	406	1	406	0	812
ABAYE1319	575584.HMPREF0010_00252	23.741	139	90	5	52	180	207	339	0.002	35
ABAYE1319	575584.HMPREF0010_00110	26.241	141	84	7	51	180	61	192	0.000516	35.8
ABAYE1319	575584.HMPREF0010_00249	27.465	142	92	5	33	170	3	137	0.000843	35
ABAYE1319	575584.HMPREF0010_00111	28.313	166	99	8	19	178	19	170	3.76e-12	58.5
ABAYE1319	575584.HMPREF0010_00781	30.233	43	30	0	105	147	216	258	1.1	26.6
ABAYE1319	575584.HMPREF0010_00109	99.444	180	1	0	1	180	1	180	4.32e-130	359
ABAYE1320	575584.HMPREF0010_00109	24.865	185	109	10	24	192	10	180	0.000327	36.6
ABAYE1320	575584.HMPREF0010_03554	28.788	66	41	2	82	142	199	263	0.6	27.3
ABAYE1320	575584.HMPREF0010_03123	39.13	23	14	0	26	48	1	23	1.3	25.8
ABAYE1320	575584.HMPREF0010_00160	47.826	23	12	0	151	173	105	127	2.3	25.8
ABAYE1320	575584.HMPREF0010_00110	98.958	192	2	0	1	192	1	192	6.01e-138	380
ABAYE1321	575584.HMPREF0010_01226	18.644	59	46	1	67	123	41	99	8.6	23.5
ABAYE1321	575584.HMPREF0010_01601	25.455	55	30	2	33	82	6	54	10	22.3
ABAYE1321	575584.HMPREF0010_00047	26.087	69	41	3	33	91	423	491	7.9	23.9
ABAYE1321	575584.HMPREF0010_00114	26.207	145	83	6	39	172	215	346	7.53e-05	38.9
ABAYE1321	575584.HMPREF0010_00633	27.907	43	30	1	128	170	331	372	0.66	26.9
ABAYE1321	575584.HMPREF0010_00296	28.125	64	45	1	12	75	58	120	5.1	24.3
ABAYE1321	575584.HMPREF0010_00109	28.313	166	99	8	19	170	19	178	2.09e-12	59.3
ABAYE1321	575584.HMPREF0010_00249	28.421	95	61	2	29	116	1	95	2.11e-08	47.8
ABAYE1321	575584.HMPREF0010_00311	33.333	27	18	0	136	162	203	229	6.7	23.9
ABAYE1321	575584.HMPREF0010_02207	36.364	22	14	0	119	140	197	218	3.1	24.6
ABAYE1321	575584.HMPREF0010_00834	37.143	35	22	0	12	46	1	35	2.9	23.9
ABAYE1321	575584.HMPREF0010_00808	39.394	33	18	1	14	46	108	138	3.4	24.6
ABAYE1321	575584.HMPREF0010_01248	40	40	16	1	112	143	759	798	7.9	23.9
ABAYE1321	575584.HMPREF0010_03672	42.424	33	19	0	111	143	50	82	3.9	23.9
ABAYE1321	575584.HMPREF0010_03329	44.444	18	10	0	74	91	52	69	3.9	23.5
ABAYE1321	575584.HMPREF0010_00111	97.674	172	4	0	1	172	1	172	1.34e-125	347
ABAYE1322	575584.HMPREF0010_00855	24.46	139	85	6	57	180	47	180	0.01	33.5
ABAYE1322	575584.HMPREF0010_00722	25	60	45	0	130	189	610	669	7.3	24.6
ABAYE1322	575584.HMPREF0010_00598	25.676	74	46	3	42	113	63	129	0.078	30.8
ABAYE1322	575584.HMPREF0010_00250	27.826	230	134	7	19	241	6	210	4.32e-20	83.6
ABAYE1322	575584.HMPREF0010_03529	28	50	36	0	56	105	184	233	5.5	25
ABAYE1322	575584.HMPREF0010_01596	29.825	57	33	2	96	146	95	150	1	27.3
ABAYE1322	575584.HMPREF0010_02900	32.258	62	33	2	225	277	555	616	2.9	26.2
ABAYE1322	575584.HMPREF0010_01570	52.632	19	9	0	43	61	525	543	7.4	25
ABAYE1322	575584.HMPREF0010_00112	98.917	277	3	0	1	277	1	277	0	563
ABAYE1323	575584.HMPREF0010_00250	21.429	84	54	2	233	306	152	233	5.7	26.6
ABAYE1323	575584.HMPREF0010_00599	22.184	577	389	17	284	826	275	825	1.27e-17	84.3
ABAYE1323	575584.HMPREF0010_00856	23.468	571	388	19	284	825	258	808	1.66e-18	87
ABAYE1323	575584.HMPREF0010_03646	27.273	44	32	0	463	506	613	656	4.7	27.3
ABAYE1323	575584.HMPREF0010_01501	27.273	44	32	0	375	418	138	181	5.9	26.6
ABAYE1323	575584.HMPREF0010_00187	27.66	47	32	1	145	189	218	264	6.9	26.6
ABAYE1323	575584.HMPREF0010_00251	28.606	818	497	25	44	827	55	819	3.21e-74	255
ABAYE1323	575584.HMPREF0010_01832	32.353	34	23	0	146	179	11	44	4.4	27.3
ABAYE1323	575584.HMPREF0010_02780	32.609	46	30	1	258	302	9	54	5	26.9
ABAYE1323	575584.HMPREF0010_03112	41.935	31	18	0	422	452	250	280	5.5	26.9
ABAYE1323	575584.HMPREF0010_00113	98.918	832	9	0	1	832	1	832	0	1686
ABAYE1324	575584.HMPREF0010_01092	22.222	90	70	0	39	128	167	256	4.7	25.8
ABAYE1324	575584.HMPREF0010_03567	22.609	115	76	3	199	300	529	643	4.4	25.8
ABAYE1324	575584.HMPREF0010_01479	24.444	45	34	0	191	235	144	188	9.4	24.6
ABAYE1324	575584.HMPREF0010_01023	26.829	41	29	1	87	126	39	79	2.4	26.6
ABAYE1324	575584.HMPREF0010_00111	26.897	145	82	6	215	346	39	172	0.00012	38.9
ABAYE1324	575584.HMPREF0010_00251	28.947	76	44	3	161	234	217	284	4.3	25.8
ABAYE1324	575584.HMPREF0010_02273	29.851	67	27	3	93	141	205	269	2	26.6
ABAYE1324	575584.HMPREF0010_01993	32	50	23	2	49	95	6	47	1.5	27.3
ABAYE1324	575584.HMPREF0010_02112	37.5	32	18	1	303	332	22	53	7.1	25
ABAYE1324	575584.HMPREF0010_02135	41.463	41	22	2	222	262	388	426	8.7	25
ABAYE1324	575584.HMPREF0010_02290	50	18	9	0	129	146	145	162	4.7	25.4
ABAYE1324	575584.HMPREF0010_00114	98.555	346	5	0	1	346	1	346	0	704
ABAYE1394	575584.HMPREF0010_02633	23.81	63	48	0	596	658	131	193	4.3	26.9
ABAYE1394	575584.HMPREF0010_01076	25.556	90	59	4	84	167	57	144	3.6	27.3
ABAYE1394	575584.HMPREF0010_00511	25.641	78	50	2	507	583	262	332	3	27.7
ABAYE1394	575584.HMPREF0010_03664	28.07	57	39	2	399	454	310	365	2.6	27.7
ABAYE1394	575584.HMPREF0010_00955	29.545	44	31	0	741	784	250	293	6.5	26.6
ABAYE1394	575584.HMPREF0010_00786	30.189	53	30	2	616	662	48	99	1.3	28.9
ABAYE1394	575584.HMPREF0010_01992	34.615	26	17	0	558	583	237	262	8.8	26.2
ABAYE1394	575584.HMPREF0010_02212	50	22	11	0	364	385	60	81	4.4	27.3
ABAYE1394	575584.HMPREF0010_01259	68.75	16	5	0	564	579	45	60	3	27.7
ABAYE1394	575584.HMPREF0010_00179	99.138	812	7	0	1	812	1	812	0	1670
ABAYE1395	575584.HMPREF0010_01755	23.077	104	70	4	357	454	175	274	0.065	32.7
ABAYE1395	575584.HMPREF0010_02340	26.891	119	68	4	195	303	510	619	4.7	26.9
ABAYE1395	575584.HMPREF0010_02720	29.31	174	78	8	81	254	77	205	6.15e-09	53.9
ABAYE1395	575584.HMPREF0010_01844	29.73	37	26	0	476	512	62	98	9.2	25.4
ABAYE1395	575584.HMPREF0010_01472	31.731	416	249	9	32	428	37	436	7.79e-56	197
ABAYE1395	575584.HMPREF0010_00162	32	50	34	0	468	517	218	267	1.5	28.5
ABAYE1395	575584.HMPREF0010_01947	32.353	34	23	0	147	180	268	301	3	27.3
ABAYE1395	575584.HMPREF0010_02387	38.095	42	26	0	301	342	7	48	3.6	26.2
ABAYE1395	575584.HMPREF0010_00322	41.379	29	17	0	23	51	11	39	9.5	24.3
ABAYE1395	575584.HMPREF0010_00487	42.105	38	21	1	440	476	243	280	7.9	25.8
ABAYE1395	575584.HMPREF0010_00180	97.373	609	16	0	1	609	1	609	0	1224
ABAYE1396	575584.HMPREF0010_00660	24.242	66	44	2	59	124	28	87	5.8	25.8
ABAYE1396	575584.HMPREF0010_02216	27.941	340	221	8	5	324	4	339	4.88e-31	119
ABAYE1396	575584.HMPREF0010_02721	28.261	92	57	2	49	140	6	88	7.1	25.4
ABAYE1396	575584.HMPREF0010_02112	31.068	103	66	3	50	149	8	108	1.41e-07	49.7
ABAYE1396	575584.HMPREF0010_01474	52.826	407	186	4	11	412	14	419	6.76e-155	441
ABAYE1396	575584.HMPREF0010_00181	99.759	415	1	0	1	415	1	415	0	848
ABAYE1397	575584.HMPREF0010_01253	23.75	80	51	1	46	115	63	142	0.62	26.6
ABAYE1397	575584.HMPREF0010_00521	25.926	54	34	1	69	122	285	332	0.15	28.5
ABAYE1397	575584.HMPREF0010_02593	38.71	31	18	1	37	66	27	57	8	22.3
ABAYE1397	575584.HMPREF0010_03162	43.333	30	12	1	22	51	161	185	7.7	23.5
ABAYE1397	575584.HMPREF0010_03154	47.059	17	9	0	52	68	637	653	5.1	24.3
ABAYE1397	575584.HMPREF0010_00182	98.701	154	2	0	1	154	1	154	4.33e-112	311
ABAYE2046	575584.HMPREF0010_00269	19.126	183	122	6	20	187	8	179	7.4	26.9
ABAYE2046	575584.HMPREF0010_01517	21.463	205	125	9	501	699	389	563	0.004	37.4
ABAYE2046	575584.HMPREF0010_01618	21.875	96	74	1	757	851	41	136	7.9	26.6
ABAYE2046	575584.HMPREF0010_02730	22.414	174	110	6	17	187	5	156	0.64	30
ABAYE2046	575584.HMPREF0010_03509	23.37	184	110	8	17	187	11	176	0.003	37.7
ABAYE2046	575584.HMPREF0010_00409	24.855	173	116	5	20	187	1	164	0.000456	40.4
ABAYE2046	575584.HMPREF0010_02325	25.717	941	563	32	37	904	47	924	1.54e-46	176
ABAYE2046	575584.HMPREF0010_03171	25.974	77	49	3	833	904	631	704	1.4	29.3
ABAYE2046	575584.HMPREF0010_00727	26.042	192	123	6	4	187	9	189	2.61e-09	57.4
ABAYE2046	575584.HMPREF0010_02484	26.471	68	41	2	365	428	222	284	7	26.9
ABAYE2046	575584.HMPREF0010_02747	26.667	165	107	4	22	186	15	165	9.88e-08	52.4
ABAYE2046	575584.HMPREF0010_01753	26.882	93	41	3	656	747	534	600	2	28.5
ABAYE2046	575584.HMPREF0010_01753	26.946	167	99	6	26	186	18	167	0.18	32
ABAYE2046	575584.HMPREF0010_00709	27.219	169	103	8	34	199	47	198	0.36	31.2
ABAYE2046	575584.HMPREF0010_03493	27.23	213	136	6	9	212	12	214	7.92e-07	49.3
ABAYE2046	575584.HMPREF0010_02968	28.177	181	98	7	20	186	5	167	0.000173	42
ABAYE2046	575584.HMPREF0010_00550	28.889	45	32	0	113	157	155	199	6.8	26.6
ABAYE2046	575584.HMPREF0010_02794	29.204	113	59	4	121	229	100	195	5.1	27.3
ABAYE2046	575584.HMPREF0010_00459	30	100	55	5	239	331	112	203	0.093	32.7
ABAYE2046	575584.HMPREF0010_01517	30.481	187	113	7	12	187	2	182	6.44e-11	62.8
ABAYE2046	575584.HMPREF0010_00574	30.508	59	40	1	735	792	216	274	1.1	29.3
ABAYE2046	575584.HMPREF0010_00652	31.2	125	71	6	153	267	150	269	0.15	32.3
ABAYE2046	575584.HMPREF0010_01483	31.25	48	32	1	855	902	91	137	6.9	26.6
ABAYE2046	575584.HMPREF0010_01800	32	75	50	1	3	77	249	322	0.86	30
ABAYE2046	575584.HMPREF0010_02166	32.432	74	39	3	158	228	32	97	8.4	26.2
ABAYE2046	575584.HMPREF0010_03493	32.857	70	32	2	544	599	453	521	0.005	37.4
ABAYE2046	575584.HMPREF0010_02938	33.333	57	35	2	658	712	557	612	7.2	26.9
ABAYE2046	575584.HMPREF0010_02794	40	35	21	0	573	607	448	482	0.1	32.7
ABAYE2046	575584.HMPREF0010_02412	46.667	30	16	0	306	335	151	180	2.2	28.1
ABAYE2046	575584.HMPREF0010_00772	77.133	879	180	4	29	904	1	861	0	1402
ABAYE2047	575584.HMPREF0010_00179	25	48	33	1	77	121	428	475	6.9	24.6
ABAYE2047	575584.HMPREF0010_00008	29.31	58	36	2	180	234	510	565	9.8	24.3
ABAYE2047	575584.HMPREF0010_02677	31.746	63	39	1	171	229	221	283	0.008	33.5
ABAYE2047	575584.HMPREF0010_01786	32.468	231	125	8	22	231	17	237	7.16e-05	39.7
ABAYE2047	575584.HMPREF0010_00773	98.78	246	3	0	1	246	1	246	1.93e-173	474
ABAYE2049	575584.HMPREF0010_00805	29.592	98	69	0	181	278	100	197	8.24e-10	54.3
ABAYE2049	575584.HMPREF0010_03695	29.73	37	26	0	138	174	143	179	3.9	25.4
ABAYE2049	575584.HMPREF0010_02146	32.02	203	129	3	81	277	21	220	4.94e-26	99.8
ABAYE2049	575584.HMPREF0010_01785	35.586	222	107	5	75	293	7	195	7.13e-39	132
ABAYE2049	575584.HMPREF0010_02758	38.095	42	23	1	78	116	81	122	4.9	25
ABAYE2049	575584.HMPREF0010_01195	48.276	29	15	0	26	54	41	69	0.26	29.3
ABAYE2049	575584.HMPREF0010_00774	98.976	293	3	0	1	293	1	293	0	590
ABAYE2050	575584.HMPREF0010_00804	23.438	128	89	3	17	138	13	137	7	23.1
ABAYE2050	575584.HMPREF0010_00700	24.138	58	41	1	5	62	93	147	1.5	25
ABAYE2050	575584.HMPREF0010_02145	31.008	129	80	3	17	136	20	148	9.64e-18	71.6
ABAYE2050	575584.HMPREF0010_01784	32.836	134	88	2	1	134	1	132	1.01e-22	84
ABAYE2050	575584.HMPREF0010_00382	32.857	70	41	3	63	129	304	370	6.6	23.5
ABAYE2050	575584.HMPREF0010_00776	34.559	136	88	1	1	135	22	157	1.99e-28	99.4
ABAYE2050	575584.HMPREF0010_02325	45	20	11	0	97	116	605	624	4.4	24.3
ABAYE2050	575584.HMPREF0010_02789	47.727	44	19	2	26	65	88	131	0.12	28.1
ABAYE2050	575584.HMPREF0010_00775	99.286	140	1	0	1	140	1	140	9.05e-101	281
ABAYE2051	575584.HMPREF0010_02240	25	44	33	0	22	65	79	122	2.2	25
ABAYE2051	575584.HMPREF0010_02145	26.154	130	84	4	37	156	19	146	1.26e-10	53.5
ABAYE2051	575584.HMPREF0010_00804	27.2	125	81	5	36	154	11	131	2.68e-05	38.9
ABAYE2051	575584.HMPREF0010_00586	33.333	33	22	0	67	99	176	208	7.9	23.5
ABAYE2051	575584.HMPREF0010_01784	35.036	137	86	3	22	158	1	134	3.83e-20	78.2
ABAYE2051	575584.HMPREF0010_00775	35.507	138	84	2	22	157	1	135	1.75e-28	99.8
ABAYE2051	575584.HMPREF0010_00981	43.75	16	9	0	89	104	157	172	6.8	23.5
ABAYE2051	575584.HMPREF0010_00776	98.734	158	2	0	1	158	1	158	1.25e-111	310
ABAYE2875	575584.HMPREF0010_00580	24.324	37	28	0	38	74	54	90	6.7	22.7
ABAYE2875	575584.HMPREF0010_00816	26.667	45	33	0	3	47	45	89	0.45	25.8
ABAYE2875	575584.HMPREF0010_02985	30	80	51	3	24	99	7	85	0.000477	33.1
ABAYE2875	575584.HMPREF0010_03542	33.333	45	28	1	3	47	42	84	2.6	23.5
ABAYE2875	575584.HMPREF0010_01434	33.333	51	24	1	49	99	280	320	3.3	23.5
ABAYE2875	575584.HMPREF0010_00077	34.483	29	18	1	73	101	137	164	4.2	23.1
ABAYE2875	575584.HMPREF0010_01880	34.615	26	17	0	69	94	397	422	1.8	24.3
ABAYE2875	575584.HMPREF0010_03278	37.5	32	15	1	60	86	68	99	6	22.7
ABAYE2875	575584.HMPREF0010_01444	38.554	83	51	0	18	100	6	88	6.21e-20	74.3
ABAYE2875	575584.HMPREF0010_01000	41.573	89	49	2	14	101	4	90	1.8e-17	68.2
ABAYE2875	575584.HMPREF0010_00055	45	20	11	0	76	95	497	516	9	22.3
ABAYE2875	575584.HMPREF0010_03254	46.753	77	41	0	24	100	12	88	5.01e-22	79.7
ABAYE2875	575584.HMPREF0010_02801	57.143	14	6	0	35	48	32	45	5.1	22.7
ABAYE2875	575584.HMPREF0010_01449	97.059	102	3	0	1	102	1	102	2.26e-72	207
ABAYE2877	575584.HMPREF0010_00964	18.828	239	192	2	53	291	58	294	0.003	35.4
ABAYE2877	575584.HMPREF0010_00505	20.833	240	177	5	1	233	11	244	0.006	34.3
ABAYE2877	575584.HMPREF0010_00285	22.297	148	113	2	1	147	3	149	2.6	26.2
ABAYE2877	575584.HMPREF0010_01833	22.426	272	207	3	1	269	1	271	1.76e-10	57.4
ABAYE2877	575584.HMPREF0010_02167	22.65	234	177	4	1	230	1	234	2.28e-10	57
ABAYE2877	575584.HMPREF0010_00218	22.951	183	137	2	14	194	15	195	0.000145	39.3
ABAYE2877	575584.HMPREF0010_01227	22.973	296	210	6	1	286	1	288	2.95e-13	65.9
ABAYE2877	575584.HMPREF0010_01154	23.288	146	111	1	1	146	1	145	4.64e-08	50.1
ABAYE2877	575584.HMPREF0010_01268	23.49	149	106	2	1	146	3	146	1.54e-05	42.4
ABAYE2877	575584.HMPREF0010_03395	23.737	198	132	4	9	198	11	197	6.72e-08	49.7
ABAYE2877	575584.HMPREF0010_00536	23.973	146	105	1	6	145	12	157	2.66e-08	50.8
ABAYE2877	575584.HMPREF0010_02438	24	150	111	2	2	151	19	165	8.9e-08	49.3
ABAYE2877	575584.HMPREF0010_00527	24.107	112	85	0	7	118	13	124	0.00012	39.7
ABAYE2877	575584.HMPREF0010_03637	24.161	149	104	2	1	145	1	144	4.4e-05	41.2
ABAYE2877	575584.HMPREF0010_01232	24.402	209	126	10	7	208	11	194	0.039	32
ABAYE2877	575584.HMPREF0010_02870	24.49	294	206	6	1	287	1	285	7.32e-19	81.6
ABAYE2877	575584.HMPREF0010_02584	24.54	163	122	1	7	169	7	168	1.83e-10	57.4
ABAYE2877	575584.HMPREF0010_00921	25	240	164	7	4	232	3	237	1.19e-09	54.7
ABAYE2877	575584.HMPREF0010_00389	25	116	87	0	9	124	11	126	2.99e-07	47.8
ABAYE2877	575584.HMPREF0010_00928	25	116	87	0	9	124	10	125	5.18e-06	43.9
ABAYE2877	575584.HMPREF0010_01932	25	48	36	0	73	120	29	76	6.8	24.6
ABAYE2877	575584.HMPREF0010_00643	25.214	234	171	2	1	232	1	232	4.61e-18	79.3
ABAYE2877	575584.HMPREF0010_01543	25.466	161	116	4	8	166	12	170	0.012	33.5
ABAYE2877	575584.HMPREF0010_03382	25.478	157	109	3	1	152	1	154	0.003	35.4
ABAYE2877	575584.HMPREF0010_03234	25.694	144	86	4	1	130	3	139	0.000151	39.3
ABAYE2877	575584.HMPREF0010_01230	26.073	303	198	10	1	290	1	290	1.47e-12	63.5
ABAYE2877	575584.HMPREF0010_01012	26.23	122	90	0	9	130	16	137	2.01e-10	57.4
ABAYE2877	575584.HMPREF0010_00187	26.271	118	87	0	7	124	12	129	9.6e-06	43.1
ABAYE2877	575584.HMPREF0010_00647	26.351	148	103	4	1	145	4	148	3.25e-07	47.4
ABAYE2877	575584.HMPREF0010_00967	26.4	125	92	0	3	127	4	128	1.56e-05	42.4
ABAYE2877	575584.HMPREF0010_01528	26.506	166	121	1	28	192	32	197	7.22e-09	52.4
ABAYE2877	575584.HMPREF0010_02273	26.563	128	82	2	8	133	10	127	0.000141	39.3
ABAYE2877	575584.HMPREF0010_02248	26.667	150	97	4	1	145	5	146	0.000358	38.1
ABAYE2877	575584.HMPREF0010_00974	26.846	149	102	4	9	156	16	158	1.64e-05	42.4
ABAYE2877	575584.HMPREF0010_02736	27.152	151	107	2	8	158	12	159	8.91e-07	46.2
ABAYE2877	575584.HMPREF0010_01108	27.211	147	95	4	5	146	6	145	8.15e-07	46.2
ABAYE2877	575584.HMPREF0010_01063	27.338	139	99	2	8	145	17	154	4.77e-06	43.9
ABAYE2877	575584.HMPREF0010_01825	27.389	157	110	1	1	157	1	153	3.74e-13	65.1
ABAYE2877	575584.HMPREF0010_02445	28.125	128	91	1	1	127	1	128	1.23e-10	57.8
ABAYE2877	575584.HMPREF0010_00864	28.346	127	85	2	1	124	3	126	1.69e-05	42.4
ABAYE2877	575584.HMPREF0010_01843	28.571	119	85	0	6	124	7	125	7.38e-08	49.3
ABAYE2877	575584.HMPREF0010_00946	28.571	49	35	0	7	55	13	61	5.5	25
ABAYE2877	575584.HMPREF0010_00305	28.947	38	27	0	93	130	46	83	6.8	24.6
ABAYE2877	575584.HMPREF0010_01219	29.412	119	80	2	28	146	33	147	5.03e-06	43.9
ABAYE2877	575584.HMPREF0010_01345	29.67	91	64	0	7	97	11	101	2.52e-05	42
ABAYE2877	575584.HMPREF0010_02750	30.233	43	29	1	94	135	12	54	0.71	27.3
ABAYE2877	575584.HMPREF0010_00089	30.882	68	47	0	1	68	12	79	0.005	34.7
ABAYE2877	575584.HMPREF0010_01686	31.579	38	26	0	86	123	7	44	2.7	26.2
ABAYE2877	575584.HMPREF0010_00036	31.884	69	36	5	68	131	39	101	4	25.4
ABAYE2877	575584.HMPREF0010_03657	32.203	59	40	0	7	65	8	66	0.000884	37
ABAYE2877	575584.HMPREF0010_00487	32.787	61	41	0	1	61	1	61	0.000813	37
ABAYE2877	575584.HMPREF0010_01692	32.836	67	45	0	6	72	9	75	0.0003	38.5
ABAYE2877	575584.HMPREF0010_01526	33.333	48	31	1	50	97	268	314	7.3	25
ABAYE2877	575584.HMPREF0010_01001	33.621	116	74	3	8	122	14	127	2.87e-09	53.9
ABAYE2877	575584.HMPREF0010_02349	35.088	57	31	3	43	97	276	328	1	27.7
ABAYE2877	575584.HMPREF0010_01974	36.667	30	17	1	16	43	161	190	3	25.8
ABAYE2877	575584.HMPREF0010_01045	39.683	63	36	1	1	61	1	63	5.6e-05	40.8
ABAYE2877	575584.HMPREF0010_01622	44	25	14	0	52	76	2	26	4.1	23.9
ABAYE2877	575584.HMPREF0010_00262	50	24	10	1	148	171	239	260	2.9	26.2
ABAYE2877	575584.HMPREF0010_03332	66.667	18	6	0	276	293	134	151	6.3	25
ABAYE2877	575584.HMPREF0010_01448	97.297	296	8	0	1	296	1	296	0	602
ABAYE3064	575584.HMPREF0010_01991	23.832	214	142	6	11	209	4	211	0.002	35
ABAYE3064	575584.HMPREF0010_00344	25	128	95	1	9	135	5	132	1.39e-10	57.4
ABAYE3064	575584.HMPREF0010_00982	25.664	113	81	2	9	118	930	1042	4.89e-05	40.8
ABAYE3064	575584.HMPREF0010_01967	27.869	122	78	4	9	125	2	118	4.85e-06	43.1
ABAYE3064	575584.HMPREF0010_00204	28.017	232	159	3	9	237	12	238	3.3e-25	96.3
ABAYE3064	575584.HMPREF0010_02809	30.252	119	80	1	7	122	1	119	8.55e-16	68.2
ABAYE3064	575584.HMPREF0010_00138	30.317	221	147	4	10	228	6	221	1.08e-23	92
ABAYE3064	575584.HMPREF0010_02808	31.579	114	75	1	9	119	9	122	2.5e-17	72.8
ABAYE3064	575584.HMPREF0010_00592	31.905	210	129	4	10	211	15	218	5.32e-33	117
ABAYE3064	575584.HMPREF0010_00042	31.982	222	141	4	9	229	2	214	2.03e-25	96.7
ABAYE3064	575584.HMPREF0010_01679	32.308	65	37	1	53	110	714	778	0.000457	37.7
ABAYE3064	575584.HMPREF0010_03458	32.599	227	143	5	10	231	6	227	2.47e-31	112
ABAYE3064	575584.HMPREF0010_00981	33.051	118	76	1	10	124	19	136	1.1e-10	57.4
ABAYE3064	575584.HMPREF0010_02866	33.186	226	141	3	7	229	1	219	4.2e-34	119
ABAYE3064	575584.HMPREF0010_01993	33.645	107	68	3	5	109	3	108	8.35e-09	52
ABAYE3064	575584.HMPREF0010_01391	33.898	59	37	2	3	60	148	205	0.52	28.1
ABAYE3064	575584.HMPREF0010_03530	35.616	73	46	1	51	122	47	119	3.04e-06	43.5
ABAYE3064	575584.HMPREF0010_02812	36.29	124	76	2	10	130	1382	1505	1.61e-15	72.4
ABAYE3064	575584.HMPREF0010_03061	37.143	35	22	0	151	185	115	149	1.7	26.6
ABAYE3064	575584.HMPREF0010_00128	37.333	225	128	4	9	229	7	222	1.78e-39	133
ABAYE3064	575584.HMPREF0010_02509	38.462	39	17	2	80	113	156	192	3.6	25.4
ABAYE3064	575584.HMPREF0010_02741	38.596	228	132	2	7	231	1	223	5.03e-49	157
ABAYE3064	575584.HMPREF0010_02485	39.662	237	139	2	2	234	15	251	7.96e-50	160
ABAYE3064	575584.HMPREF0010_03216	43.333	30	17	0	40	69	87	116	4.4	25
ABAYE3064	575584.HMPREF0010_01616	50	24	12	0	107	130	13	36	1.9	25.4
ABAYE3064	575584.HMPREF0010_01249	100	238	0	0	1	238	1	238	2.48e-173	473
ABAYE3318	575584.HMPREF0010_00804	27.049	122	77	4	15	128	12	129	0.005	32
ABAYE3318	575584.HMPREF0010_02145	31.538	130	79	3	14	133	18	147	4.21e-15	64.7
ABAYE3318	575584.HMPREF0010_00775	33.582	134	87	2	1	132	1	134	2.08e-23	85.9
ABAYE3318	575584.HMPREF0010_00776	34.507	142	80	4	1	134	22	158	1.21e-19	76.6
ABAYE3318	575584.HMPREF0010_02728	34.615	52	30	3	44	91	452	503	9.3	23.1
ABAYE3318	575584.HMPREF0010_02660	34.783	23	15	0	10	32	491	513	9.7	23.1
ABAYE3318	575584.HMPREF0010_01784	100	134	0	0	1	134	1	134	4.14e-97	272
ABAYE3319	575584.HMPREF0010_03031	27.174	92	56	4	46	134	365	448	7.1	24.3
ABAYE3319	575584.HMPREF0010_00933	29.577	71	47	2	116	184	188	257	6.3	24.3
ABAYE3319	575584.HMPREF0010_02534	29.825	57	38	1	120	174	414	470	9.7	23.9
ABAYE3319	575584.HMPREF0010_02255	33.333	33	22	0	145	177	286	318	0.49	27.7
ABAYE3319	575584.HMPREF0010_00774	35.586	222	107	5	7	195	75	293	2.35e-39	133
ABAYE3319	575584.HMPREF0010_00805	35.789	95	59	2	82	175	96	189	1.81e-12	60.8
ABAYE3319	575584.HMPREF0010_02146	43.137	102	56	1	57	158	97	196	1.88e-19	80.1
ABAYE3319	575584.HMPREF0010_00786	45.161	31	14	1	89	116	362	392	1.1	26.9
ABAYE3319	575584.HMPREF0010_01284	46.875	32	15	1	69	100	178	207	8	23.9
ABAYE3319	575584.HMPREF0010_01785	99.515	206	1	0	1	206	1	206	3.21e-150	412
ABAYE3320	575584.HMPREF0010_03224	28.889	90	62	2	146	235	93	180	0.005	33.9
ABAYE3320	575584.HMPREF0010_02144	28.889	45	30	1	188	232	403	445	1.8	26.6
ABAYE3320	575584.HMPREF0010_00574	30.435	69	32	3	169	227	134	196	0.76	27.3
ABAYE3320	575584.HMPREF0010_00773	33.191	235	127	12	12	237	18	231	0.046	31.2
ABAYE3320	575584.HMPREF0010_02677	37.778	45	25	1	181	225	228	269	0.033	31.6
ABAYE3320	575584.HMPREF0010_01786	99.602	251	1	0	1	251	1	251	4.25e-174	476
ABAYE3345	575584.HMPREF0010_03641	22.4	125	77	4	31	145	140	254	9.1	24.6
ABAYE3345	575584.HMPREF0010_03278	23.03	165	118	5	187	350	166	322	0.003	35.8
ABAYE3345	575584.HMPREF0010_02722	24.403	377	240	16	1	366	1	343	2.05e-17	79.3
ABAYE3345	575584.HMPREF0010_00312	24.845	161	99	6	204	351	88	239	0.45	28.9
ABAYE3345	575584.HMPREF0010_01734	25	340	186	18	8	313	61	365	4.48e-09	54.3
ABAYE3345	575584.HMPREF0010_01130	26.733	101	56	5	79	168	183	276	1.9	26.9
ABAYE3345	575584.HMPREF0010_03281	28.571	77	41	2	282	358	226	288	0.42	28.9
ABAYE3345	575584.HMPREF0010_01922	28.571	126	63	7	144	252	142	257	1.8	26.9
ABAYE3345	575584.HMPREF0010_03431	31.148	61	41	1	239	298	394	454	9.5	25
ABAYE3345	575584.HMPREF0010_02069	33.333	45	30	0	188	232	214	258	5.3	25.8
ABAYE3345	575584.HMPREF0010_00303	34.043	47	27	1	24	70	135	177	3.5	26.2
ABAYE3345	575584.HMPREF0010_00746	34.694	49	29	1	106	151	50	98	2.3	26.2
ABAYE3345	575584.HMPREF0010_03506	35.593	59	26	2	292	345	230	281	1.6	27.3
ABAYE3345	575584.HMPREF0010_02750	35.714	42	25	1	193	232	5	46	3.7	25.8
ABAYE3345	575584.HMPREF0010_01174	36.364	33	17	1	328	356	192	224	7.9	25.4
ABAYE3345	575584.HMPREF0010_01808	97.814	366	8	0	1	366	1	366	0	739
ABAYE3758	575584.HMPREF0010_01991	20.175	114	90	1	125	238	97	209	0.8	26.9
ABAYE3758	575584.HMPREF0010_02239	23.077	65	49	1	122	185	57	121	3.5	25.4
ABAYE3758	575584.HMPREF0010_01786	25.385	130	85	3	63	180	106	235	0.001	36.2
ABAYE3758	575584.HMPREF0010_00204	25.472	106	60	4	1	103	76	165	2.1	25.8
ABAYE3758	575584.HMPREF0010_03683	27.273	66	45	1	175	237	299	364	1.2	26.9
ABAYE3758	575584.HMPREF0010_02670	28.767	73	31	2	137	209	159	210	0.33	28.5
ABAYE3758	575584.HMPREF0010_02385	29.545	44	20	2	44	81	113	151	9.3	23.9
ABAYE3758	575584.HMPREF0010_00981	40.789	76	43	1	153	228	234	307	8.33e-10	54.7
ABAYE3758	575584.HMPREF0010_03224	99.58	238	1	0	1	238	1	238	0	494
ABAYE3761	575584.HMPREF0010_03114	25.234	107	66	3	26	130	112	206	5.1	24.3
ABAYE3761	575584.HMPREF0010_01592	25.641	78	55	2	40	116	23	98	1.4	25.4
ABAYE3761	575584.HMPREF0010_01296	26.056	142	70	8	30	152	83	208	1.1	26.2
ABAYE3761	575584.HMPREF0010_02547	26.563	64	44	2	40	103	180	240	4.2	24.6
ABAYE3761	575584.HMPREF0010_01861	27.273	66	43	2	84	149	141	201	1.6	25.8
ABAYE3761	575584.HMPREF0010_00801	29.545	44	26	2	19	61	184	223	9	23.5
ABAYE3761	575584.HMPREF0010_01667	29.787	47	29	1	46	92	75	117	9.6	23.5
ABAYE3761	575584.HMPREF0010_00878	30.233	43	28	1	112	154	7	47	2.1	24.3
ABAYE3761	575584.HMPREF0010_01083	36.364	44	28	0	112	155	190	233	0.025	31.2
ABAYE3761	575584.HMPREF0010_00700	40	25	15	0	141	165	83	107	5.8	23.9
ABAYE3761	575584.HMPREF0010_03219	40.909	22	13	0	37	58	29	50	0.99	26.9
ABAYE3761	575584.HMPREF0010_03226	97.872	188	4	0	1	188	1	188	1.29e-139	384
ABAYE3802	575584.HMPREF0010_03287	22.491	289	205	8	131	412	150	426	1.71e-09	55.8
ABAYE3802	575584.HMPREF0010_00600	24.39	41	31	0	249	289	239	279	5.6	25.8
ABAYE3802	575584.HMPREF0010_01439	26.23	61	41	1	360	420	128	184	1.9	26.9
ABAYE3802	575584.HMPREF0010_03471	27.397	73	51	1	53	125	64	134	8.1	25.4
ABAYE3802	575584.HMPREF0010_00560	28.333	60	29	3	8	55	181	238	4.6	26.2
ABAYE3802	575584.HMPREF0010_01890	28.571	56	29	2	5	49	96	151	9.6	25
ABAYE3802	575584.HMPREF0010_01124	30.909	55	33	2	72	123	326	378	5.3	25.8
ABAYE3802	575584.HMPREF0010_03438	33.333	33	22	0	102	134	6	38	4.6	25.8
ABAYE3802	575584.HMPREF0010_01668	33.333	42	26	1	197	238	155	194	4.8	25.8
ABAYE3802	575584.HMPREF0010_03274	92.857	420	30	0	1	420	1	420	0	824
ABAYE3804	575584.HMPREF0010_00333	20.652	184	128	3	285	452	1	182	5.66e-06	45.4
ABAYE3804	575584.HMPREF0010_01398	21.354	192	118	7	283	458	2	176	2.2	27.7
ABAYE3804	575584.HMPREF0010_03272	22.703	185	127	3	286	455	4	187	4.42e-10	58.2
ABAYE3804	575584.HMPREF0010_01844	23.256	43	33	0	276	318	1	43	2.8	27.3
ABAYE3804	575584.HMPREF0010_03533	25	92	53	3	84	171	31	110	2.6	26.2
ABAYE3804	575584.HMPREF0010_02487	25	68	45	3	63	128	94	157	5.9	26.6
ABAYE3804	575584.HMPREF0010_03217	25.949	158	100	6	280	430	11	158	1.2	28.5
ABAYE3804	575584.HMPREF0010_03707	26.389	72	44	2	422	488	169	236	7.9	25.8
ABAYE3804	575584.HMPREF0010_02634	27.586	87	52	3	468	554	30	105	9	25
ABAYE3804	575584.HMPREF0010_00512	30	70	47	1	462	529	391	460	0.000653	39.3
ABAYE3804	575584.HMPREF0010_02019	30.864	81	51	1	449	529	396	471	0.000174	41.2
ABAYE3804	575584.HMPREF0010_02523	33.929	56	35	2	147	202	150	203	2.9	27.3
ABAYE3804	575584.HMPREF0010_01855	36.765	68	41	1	147	212	14	81	0.19	31.2
ABAYE3804	575584.HMPREF0010_03057	37.209	43	26	1	279	321	2	43	1.3	28.5
ABAYE3804	575584.HMPREF0010_01274	38.333	60	31	3	305	361	297	353	4.4	26.9
ABAYE3804	575584.HMPREF0010_03460	39.535	43	25	1	279	321	2	43	0.52	29.6
ABAYE3804	575584.HMPREF0010_03460	41.667	36	20	1	145	179	5	40	3.7	26.9
ABAYE3804	575584.HMPREF0010_00508	47.368	19	10	0	280	298	4	22	7.1	25.8
ABAYE3804	575584.HMPREF0010_01890	50	28	14	0	148	175	5	32	0.33	30.4
ABAYE3806	575584.HMPREF0010_00035	25.843	89	53	4	49	124	139	227	0.83	28.5
ABAYE3806	575584.HMPREF0010_02195	27.273	55	39	1	75	128	116	170	0.81	28.5
ABAYE3806	575584.HMPREF0010_00689	27.66	141	82	6	27	163	65	189	0.65	28.5
ABAYE3806	575584.HMPREF0010_02441	28	75	46	3	106	175	374	445	0.81	28.5
ABAYE3806	575584.HMPREF0010_00850	28.571	70	45	2	65	132	23	89	0.14	30.8
ABAYE3806	575584.HMPREF0010_03283	30.435	69	33	3	315	372	257	321	0.24	30
ABAYE3806	575584.HMPREF0010_01570	33.333	57	34	2	64	117	1830	1885	4.4	26.2
ABAYE3806	575584.HMPREF0010_03315	33.962	53	29	2	342	388	252	304	7.5	25
ABAYE3806	575584.HMPREF0010_03284	34.058	276	163	4	19	294	21	277	1.37e-41	147
ABAYE3806	575584.HMPREF0010_03619	34.091	44	24	2	280	323	20	58	1.1	25.8
ABAYE3806	575584.HMPREF0010_00118	34.615	26	17	0	125	150	158	183	9.7	24.6
ABAYE3806	575584.HMPREF0010_00290	39.13	46	18	2	25	60	246	291	3.4	26.6
ABAYE3806	575584.HMPREF0010_03079	39.286	28	17	0	335	362	58	85	6.2	25
ABAYE3806	575584.HMPREF0010_03472	41.667	24	14	0	249	272	113	136	9.4	24.6
ABAYE3806	575584.HMPREF0010_03139	42.857	28	11	2	325	349	181	206	3.2	26.6
ABAYE3807	575584.HMPREF0010_00802	22.034	118	80	3	60	169	129	242	2.2	25.8
ABAYE3807	575584.HMPREF0010_00355	22.472	89	60	2	133	212	124	212	6	24.6
ABAYE3807	575584.HMPREF0010_01074	24.427	131	68	7	99	212	24	140	1.4	26.2
ABAYE3807	575584.HMPREF0010_01201	25.758	132	55	6	103	214	36	144	0.62	26.9
ABAYE3807	575584.HMPREF0010_03285	26.027	146	80	1	94	211	5	150	1.02e-05	41.6
ABAYE3807	575584.HMPREF0010_00355	26.087	69	39	1	99	167	126	182	0.26	28.9
ABAYE3807	575584.HMPREF0010_02165	26.263	99	55	5	129	216	127	218	2.8	25.4
ABAYE3807	575584.HMPREF0010_03505	28.75	80	52	3	26	104	657	732	4.3	25
ABAYE3807	575584.HMPREF0010_02080	29.31	58	34	2	156	211	785	837	4.3	25
ABAYE3807	575584.HMPREF0010_03440	30.252	119	59	6	99	199	316	428	0.001	36.2
ABAYE3807	575584.HMPREF0010_02151	33.333	36	24	0	65	100	342	377	3.8	25
ABAYE3807	575584.HMPREF0010_00357	33.708	89	54	1	123	211	109	192	1.03e-09	53.5
ABAYE3807	575584.HMPREF0010_00970	34	50	28	1	160	209	252	296	0.69	27.3
ABAYE3807	575584.HMPREF0010_03282	40.351	57	28	2	160	215	123	174	0.000194	37.4
ABAYE3807	575584.HMPREF0010_01180	40.351	57	29	1	158	214	149	200	0.000291	37.4
ABAYE3807	575584.HMPREF0010_00916	41.584	101	44	3	123	213	73	168	1.12e-10	56.6
ABAYE3807	575584.HMPREF0010_02045	44.262	61	29	1	156	216	108	163	4.57e-07	45.4
ABAYE3807	575584.HMPREF0010_02151	45	20	11	0	50	69	416	435	9.8	23.9
ABAYE3807	575584.HMPREF0010_02267	50	24	12	0	97	120	115	138	8.6	23.9
ABAYE3807	575584.HMPREF0010_01883	52.941	17	8	0	16	32	469	485	8.9	24.3
ABAYE3808	575584.HMPREF0010_02576	21.905	105	76	3	61	163	366	466	2.2	25.8
ABAYE3808	575584.HMPREF0010_00486	27.5	80	51	2	22	101	70	142	1	26.6
ABAYE3808	575584.HMPREF0010_01427	36.585	41	26	0	21	61	258	298	7.1	24.3
ABAYE3808	575584.HMPREF0010_03276	60.804	199	78	0	2	200	5	203	3.24e-92	265
ABAYE3809	575584.HMPREF0010_01734	24	325	205	14	15	322	72	371	0.000188	39.7
ABAYE3809	575584.HMPREF0010_03278	24.923	325	195	12	56	365	43	333	9.79e-11	59.3
ABAYE3809	575584.HMPREF0010_00410	25.243	103	60	3	144	234	560	657	3.5	26.6
ABAYE3809	575584.HMPREF0010_01486	25.882	85	58	2	122	203	203	285	6.9	25.4
ABAYE3809	575584.HMPREF0010_02722	26.718	131	89	3	213	341	183	308	0.000605	38.1
ABAYE3809	575584.HMPREF0010_01010	26.923	52	38	0	295	346	259	310	5.5	25.8
ABAYE3809	575584.HMPREF0010_01747	28.571	56	38	1	217	272	294	347	2.9	26.6
ABAYE3809	575584.HMPREF0010_00303	29.545	44	29	1	16	57	246	289	4.9	25.8
ABAYE3809	575584.HMPREF0010_01808	29.747	158	95	5	197	343	188	340	1.36e-07	49.7
ABAYE3809	575584.HMPREF0010_03539	30	40	27	1	35	74	73	111	1.5	27.7
ABAYE3809	575584.HMPREF0010_03281	32.075	53	35	1	273	325	214	265	0.6	28.5
ABAYE3809	575584.HMPREF0010_02852	35.294	51	29	2	135	185	59	105	4.9	25.8
ABAYE3810	575584.HMPREF0010_01753	26.136	88	57	3	186	270	368	450	7.2	25
ABAYE3810	575584.HMPREF0010_00355	27.273	55	40	0	170	224	72	126	1.3	27.3
ABAYE3810	575584.HMPREF0010_00526	32.5	40	23	1	107	142	146	185	0.86	27.7
ABAYE3810	575584.HMPREF0010_03243	35.135	37	24	0	9	45	63	99	4.8	24.6
ABAYE3812	575584.HMPREF0010_01734	21.488	242	174	7	69	299	127	363	3.53e-08	51.2
ABAYE3812	575584.HMPREF0010_01808	23.881	335	226	13	1	313	1	328	2.33e-15	73.2
ABAYE3812	575584.HMPREF0010_03281	23.944	71	50	1	232	302	192	258	0.4	29.3
ABAYE3812	575584.HMPREF0010_03048	24.731	93	49	3	6	97	109	181	5	25.8
ABAYE3812	575584.HMPREF0010_02722	25.234	321	208	11	3	315	4	300	2.73e-18	81.6
ABAYE3812	575584.HMPREF0010_03278	31.193	109	70	2	183	289	167	272	8.46e-08	50.1
ABAYE3812	575584.HMPREF0010_00309	31.915	47	31	1	265	310	87	133	1.1	26.9
ABAYE3812	575584.HMPREF0010_02161	32	50	30	1	154	199	61	110	6.8	25
ABAYE3812	575584.HMPREF0010_02951	34.375	32	21	0	181	212	154	185	5.6	25
ABAYE3812	575584.HMPREF0010_02661	38.462	39	23	1	285	322	64	102	2.2	26.2
ABAYE3812	575584.HMPREF0010_03278	38.71	31	18	1	1	30	1	31	2.4	26.6
ABAYE3812	575584.HMPREF0010_03367	39.024	41	23	1	172	212	160	198	0.55	28.5
ABAYE3812	575584.HMPREF0010_01807	41.667	24	14	0	26	49	139	162	1.4	27.3
ABAYE3812	575584.HMPREF0010_01137	52.381	21	10	0	271	291	1153	1173	8.9	25
ABAYE3813	575584.HMPREF0010_02805	23.256	86	59	1	150	228	371	456	2.4	26.9
ABAYE3813	575584.HMPREF0010_00200	23.27	159	94	4	63	216	108	243	0.5	29.3
ABAYE3813	575584.HMPREF0010_03564	25.49	51	38	0	236	286	146	196	4.3	26.2
ABAYE3813	575584.HMPREF0010_00286	26.154	65	34	2	277	341	69	119	4.7	25.4
ABAYE3813	575584.HMPREF0010_00108	29.474	95	56	2	206	300	43	126	3.5	26.2
ABAYE3813	575584.HMPREF0010_00753	32.353	34	23	0	80	113	97	130	6.9	25.4
ABAYE3813	575584.HMPREF0010_02286	33.333	33	19	1	36	65	92	124	3.7	25.8
ABAYE3813	575584.HMPREF0010_00930	34.615	52	30	2	285	336	236	283	0.89	28.5
ABAYE3814	575584.HMPREF0010_01320	20.732	82	57	2	11	92	1	74	6.6	25
ABAYE3814	575584.HMPREF0010_00333	23.754	341	231	13	19	340	3	333	1.92e-14	70.1
ABAYE3814	575584.HMPREF0010_00192	24.06	133	80	4	16	134	6	131	0.69	28.1
ABAYE3814	575584.HMPREF0010_00537	24.793	242	172	6	19	255	4	240	1.56e-05	42.7
ABAYE3814	575584.HMPREF0010_03272	26.979	341	214	12	19	337	5	332	2.84e-24	98.2
ABAYE3814	575584.HMPREF0010_01386	30.159	63	42	1	158	218	185	247	2.8	26.2
ABAYE3814	575584.HMPREF0010_03186	30.508	59	39	2	133	191	315	371	6.2	25.4
ABAYE3814	575584.HMPREF0010_01878	30.864	81	48	3	82	160	286	360	8.8	25
ABAYE3814	575584.HMPREF0010_03217	40	65	38	1	12	75	11	75	0.002	36.6
ABAYE3814	575584.HMPREF0010_01198	43.478	23	13	0	73	95	259	281	1.9	26.9
ABAYE3814	575584.HMPREF0010_01398	50	34	17	0	16	49	3	36	0.013	33.5
ABAYE3815	575584.HMPREF0010_03232	17.409	247	166	7	6	247	1	214	5.8	25.8
ABAYE3815	575584.HMPREF0010_03274	21.596	213	153	5	150	354	131	337	0.000342	39.3
ABAYE3815	575584.HMPREF0010_00733	25	64	42	1	130	187	100	163	2.8	26.9
ABAYE3815	575584.HMPREF0010_03163	25	148	84	7	26	158	1692	1827	4.6	26.2
ABAYE3815	575584.HMPREF0010_01681	25.275	91	54	2	168	258	133	209	3.2	26.6
ABAYE3815	575584.HMPREF0010_00676	25.41	122	80	8	125	245	139	250	6.8	25.4
ABAYE3815	575584.HMPREF0010_03645	25.694	144	97	4	277	412	11	152	0.36	29.6
ABAYE3815	575584.HMPREF0010_01078	26.087	92	59	2	1	83	4	95	4.9	26.2
ABAYE3815	575584.HMPREF0010_00539	26.733	101	62	5	7	102	3	96	2.1	26.9
ABAYE3815	575584.HMPREF0010_00392	28.205	39	27	1	292	330	317	354	7.1	25.4
ABAYE3815	575584.HMPREF0010_01960	30.508	59	25	1	20	78	96	138	1.7	27.3
ABAYE3815	575584.HMPREF0010_03260	31.481	54	35	2	159	211	48	100	2.7	26.6
ABAYE3815	575584.HMPREF0010_00909	32.258	62	39	1	223	284	102	160	3.4	25.8
ABAYE3815	575584.HMPREF0010_00866	32.432	74	38	3	274	336	21	93	5.3	25.8
ABAYE3815	575584.HMPREF0010_01366	35	40	24	1	27	66	77	114	2.6	26.6
ABAYE3815	575584.HMPREF0010_01240	37.5	56	30	3	250	304	169	220	0.4	29.3
ABAYE3815	575584.HMPREF0010_03058	42.424	33	18	1	6	38	27	58	2.1	27.3
ABAYE3815	575584.HMPREF0010_01259	42.857	21	12	0	150	170	54	74	5.8	25.8
ABAYE3815	575584.HMPREF0010_01732	52.381	21	10	0	330	350	3	23	5.8	23.9
ABAYE3815	575584.HMPREF0010_03287	66.745	424	139	2	1	422	1	424	0	590
ABO10498.2	575584.HMPREF0010_01568	24	75	46	1	351	414	294	368	1.2	28.1
ABO10498.2	575584.HMPREF0010_01068	25	60	30	2	168	223	32	80	7.9	25.4
ABO10498.2	575584.HMPREF0010_02817	25.641	39	28	1	20	58	73	110	7	24.6
ABO10498.2	575584.HMPREF0010_03064	25.688	109	62	4	168	273	28	120	3.9	26.2
ABO10498.2	575584.HMPREF0010_02149	26.027	73	42	2	167	239	56	116	1.7	27.7
ABO10498.2	575584.HMPREF0010_02133	27.007	137	84	4	157	292	33	154	8.25e-05	40.8
ABO10498.2	575584.HMPREF0010_00422	27.016	248	146	12	162	390	206	437	0.1	31.6
ABO10498.2	575584.HMPREF0010_02053	27.184	206	108	12	155	333	182	372	0.046	32.7
ABO10498.2	575584.HMPREF0010_03580	27.703	148	92	5	149	284	91	235	0.000266	39.3
ABO10498.2	575584.HMPREF0010_02321	28.736	87	53	4	296	376	4	87	0.79	28.9
ABO10498.2	575584.HMPREF0010_00877	29.825	114	73	4	161	273	100	207	1.28e-06	46.2
ABO10498.2	575584.HMPREF0010_01750	31.915	47	32	0	166	212	114	160	9	25.4
ABO10498.2	575584.HMPREF0010_02679	32.759	58	36	1	140	197	117	171	8.8	25.4
ABO10498.2	575584.HMPREF0010_01114	35.417	48	30	1	166	213	613	659	10	25.4
ABO10498.2	575584.HMPREF0010_01275	36	25	16	0	140	164	142	166	2.5	26.9
ABO10498.2	575584.HMPREF0010_01053	38.462	26	16	0	46	71	280	305	5.4	25.8
ABO10498.2	575584.HMPREF0010_02997	41.667	36	19	1	38	73	49	82	2.9	26.6
ABO10498.2	575584.HMPREF0010_03151	42.553	47	25	2	166	212	600	644	0.36	30
ABO10498.2	575584.HMPREF0010_01637	46.429	28	15	0	155	182	239	266	2.9	26.9
ABO10498.2	575584.HMPREF0010_01568	52.381	21	10	0	166	186	128	148	9.8	25.4
ABO10498.2	575584.HMPREF0010_03687	99.785	465	1	0	1	465	1	465	0	952
ABO10499.2	575584.HMPREF0010_03659	23.077	104	70	2	22	115	359	462	9.4	25
ABO10499.2	575584.HMPREF0010_03181	24.299	107	65	3	208	303	46	147	0.37	28.9
ABO10499.2	575584.HMPREF0010_03307	26.471	68	40	1	206	263	100	167	6.4	25
ABO10499.2	575584.HMPREF0010_01746	36.364	66	35	3	25	83	255	320	1.9	27.3
ABO10499.2	575584.HMPREF0010_03688	100	382	0	0	1	382	1	382	0	777
ABO10500.2	575584.HMPREF0010_03228	22.807	57	44	0	34	90	114	170	8.7	25
ABO10500.2	575584.HMPREF0010_02794	25.688	109	57	6	123	224	385	476	3.2	26.6
ABO10500.2	575584.HMPREF0010_01893	25.758	66	42	2	293	356	324	384	5	25.8
ABO10500.2	575584.HMPREF0010_02394	25.926	54	40	0	58	111	34	87	0.72	27.3
ABO10500.2	575584.HMPREF0010_01068	31.25	48	32	1	6	52	10	57	1.1	27.7
ABO10500.2	575584.HMPREF0010_00547	31.646	79	39	2	267	345	136	199	0.024	32.7
ABO10500.2	575584.HMPREF0010_02500	32.051	78	40	2	292	357	126	202	1.5	27.3
ABO10500.2	575584.HMPREF0010_01914	33.803	71	39	2	2	72	4	66	0.009	34.7
ABO10500.2	575584.HMPREF0010_00270	34.211	38	24	1	93	130	53	89	5.8	25.4
ABO10500.2	575584.HMPREF0010_03462	37.5	32	19	1	182	212	298	329	4.2	25.8
ABO10500.2	575584.HMPREF0010_03539	41.667	36	20	1	5	39	11	46	9.6	25
ABO10500.2	575584.HMPREF0010_02430	57.143	21	9	0	19	39	19	39	0.13	30.8
ABO10500.2	575584.HMPREF0010_02428	58.824	17	7	0	27	43	29	45	8.6	25
ABO10500.2	575584.HMPREF0010_02454	65	20	7	0	27	46	49	68	0.028	32.7
ABO10500.2	575584.HMPREF0010_00621	69.565	23	7	0	29	51	30	52	0.019	32.7
ABO10500.2	575584.HMPREF0010_03689	100	359	0	0	1	359	1	359	0	737
ABO10506.2	575584.HMPREF0010_03359	27.451	102	62	4	133	224	117	216	3.3	26.2
ABO10506.2	575584.HMPREF0010_03148	27.941	136	59	7	192	304	13	132	5	25
ABO10506.2	575584.HMPREF0010_01026	27.957	93	56	3	153	245	299	380	7.4	25
ABO10506.2	575584.HMPREF0010_01995	28.846	52	35	1	64	115	23	72	3	26.2
ABO10506.2	575584.HMPREF0010_00774	29.73	37	26	0	143	179	138	174	5.4	25.4
ABO10506.2	575584.HMPREF0010_02615	30.861	337	217	5	1	332	10	335	8.86e-55	179
ABO10506.2	575584.HMPREF0010_03400	33.333	48	26	1	183	224	108	155	8.6	24.3
ABO10506.2	575584.HMPREF0010_03438	34.091	44	24	2	237	280	32	70	9.4	24.6
ABO10506.2	575584.HMPREF0010_02573	35	60	36	2	114	170	201	260	2.1	26.9
ABO10506.2	575584.HMPREF0010_03188	36.17	47	30	0	150	196	110	156	0.11	30
ABO10506.2	575584.HMPREF0010_01150	36.957	46	25	1	174	219	290	331	0.7	28.5
ABO10506.2	575584.HMPREF0010_00590	44.478	335	179	3	1	335	4	331	5.24e-104	305
ABO10506.2	575584.HMPREF0010_03696	50.599	334	158	3	2	335	18	344	2e-125	360
ABO10506.2	575584.HMPREF0010_03694	61.515	330	127	0	6	335	5	334	1.17e-161	451
ABO10506.2	575584.HMPREF0010_03695	100	335	0	0	1	335	1	335	0	684
ABO10508.2	575584.HMPREF0010_01516	21.875	96	73	1	6	99	17	112	0.003	32.3
ABO10508.2	575584.HMPREF0010_01036	28.07	57	40	1	56	111	190	246	7.1	22.7
ABO10508.2	575584.HMPREF0010_01358	33.333	27	18	0	40	66	196	222	1	25.4
ABO10508.2	575584.HMPREF0010_00372	35.294	51	32	1	5	54	379	429	0.14	27.7
ABO10508.2	575584.HMPREF0010_00749	37.5	104	64	1	8	111	4	106	1.53e-16	66.2
ABO10508.2	575584.HMPREF0010_01657	50	14	7	0	7	20	31	44	4.5	22.3
ABO10508.2	575584.HMPREF0010_03697	100	111	0	0	1	111	1	111	3.89e-79	224
ABO10514.1	575584.HMPREF0010_02208	24.211	95	65	2	74	161	247	341	1.5	25.8
ABO10514.1	575584.HMPREF0010_00676	24.59	61	29	1	120	163	365	425	7	23.9
ABO10514.1	575584.HMPREF0010_00543	24.691	162	99	8	6	158	182	329	5.7	24.3
ABO10514.1	575584.HMPREF0010_01044	25	88	53	2	17	103	42	117	5.5	23.9
ABO10514.1	575584.HMPREF0010_00132	25.424	59	41	1	111	169	323	378	6.1	24.3
ABO10514.1	575584.HMPREF0010_00931	25.806	62	45	1	115	175	131	192	5.4	24.3
ABO10514.1	575584.HMPREF0010_02654	26.087	69	35	3	62	118	123	187	2	25.8
ABO10514.1	575584.HMPREF0010_03529	28.169	71	41	3	34	101	41	104	4.5	24.3
ABO10514.1	575584.HMPREF0010_00113	38.71	31	16	1	82	112	533	560	8	23.9
ABO10514.1	575584.HMPREF0010_00670	39.13	23	14	0	100	122	168	190	7.3	23.9
ABO10514.1	575584.HMPREF0010_03371	100	180	0	0	1	180	1	180	2.34e-134	370
ABO10521.2	575584.HMPREF0010_03693	24.876	201	132	5	41	236	321	507	6.27e-10	55.8
ABO10521.2	575584.HMPREF0010_02490	25	192	134	6	26	215	317	500	1.35e-10	57.8
ABO10521.2	575584.HMPREF0010_00595	25.15	167	107	6	77	235	563	719	3.53e-06	44.7
ABO10521.2	575584.HMPREF0010_03549	25.346	217	143	5	32	234	11	222	1.81e-18	79
ABO10521.2	575584.HMPREF0010_00273	25.373	201	131	6	32	217	6	202	1.53e-06	45.4
ABO10521.2	575584.HMPREF0010_01805	26.786	168	97	6	34	190	325	477	1.28e-05	42.7
ABO10521.2	575584.HMPREF0010_00547	28.241	216	142	5	32	236	2	215	6.84e-21	85.9
ABO10521.2	575584.HMPREF0010_00766	28.251	223	132	7	40	234	20	242	9.21e-19	82.4
ABO10521.2	575584.HMPREF0010_03682	28.846	52	37	0	60	111	222	273	2.7	26.2
ABO10521.2	575584.HMPREF0010_02149	28.986	69	37	2	17	79	12	74	4.2	25.4
ABO10521.2	575584.HMPREF0010_02259	29.104	268	150	12	21	265	46	296	3.19e-26	101
ABO10521.2	575584.HMPREF0010_00705	29.204	226	139	9	19	234	335	549	1.02e-19	85.1
ABO10521.2	575584.HMPREF0010_03194	29.208	202	130	2	32	231	14	204	2.05e-23	92.8
ABO10521.2	575584.HMPREF0010_02490	29.565	230	108	5	45	233	20	236	5.32e-17	77
ABO10521.2	575584.HMPREF0010_01183	30.303	198	121	4	51	235	495	688	1.32e-11	61.2
ABO10521.2	575584.HMPREF0010_02299	30.516	213	138	3	32	234	18	230	8.67e-26	99.4
ABO10521.2	575584.HMPREF0010_02053	30.612	49	34	0	62	110	195	243	3	25.8
ABO10521.2	575584.HMPREF0010_01295	30.769	52	34	1	31	82	76	125	1.7	26.6
ABO10521.2	575584.HMPREF0010_00273	30.841	214	107	9	30	228	339	526	4.29e-11	59.3
ABO10521.2	575584.HMPREF0010_02309	30.939	181	107	5	47	214	337	512	3.6e-14	68.6
ABO10521.2	575584.HMPREF0010_00803	30.952	210	119	7	45	236	349	550	4.3e-20	86.3
ABO10521.2	575584.HMPREF0010_02368	30.986	213	138	5	32	236	5	216	4.68e-22	90.1
ABO10521.2	575584.HMPREF0010_00766	31.429	210	128	6	43	236	336	545	2.13e-24	98.6
ABO10521.2	575584.HMPREF0010_02446	31.646	79	46	4	14	86	94	170	3.7	25.4
ABO10521.2	575584.HMPREF0010_02308	31.72	186	124	2	45	228	342	526	7.39e-19	82.4
ABO10521.2	575584.HMPREF0010_03539	32.292	96	59	5	138	229	817	910	0.001	37
ABO10521.2	575584.HMPREF0010_02966	32.394	213	116	6	46	234	31	239	1.45e-21	90.5
ABO10521.2	575584.HMPREF0010_02604	32.524	206	125	4	42	234	27	231	7.44e-26	99.8
ABO10521.2	575584.HMPREF0010_00621	32.642	193	115	3	52	229	14	206	1.71e-21	86.3
ABO10521.2	575584.HMPREF0010_00824	33.203	256	139	9	1	236	336	579	1.54e-26	105
ABO10521.2	575584.HMPREF0010_03693	33.333	81	50	1	154	234	147	223	0.001	37
ABO10521.2	575584.HMPREF0010_02391	33.333	75	45	2	47	120	188	258	0.054	31.2
ABO10521.2	575584.HMPREF0010_03438	33.333	24	15	1	94	117	22	44	1.9	26.2
ABO10521.2	575584.HMPREF0010_00031	33.478	230	129	5	30	236	5	233	1.71e-24	95.5
ABO10521.2	575584.HMPREF0010_00705	34.146	205	123	5	39	234	26	227	1.48e-23	96.3
ABO10521.2	575584.HMPREF0010_00152	34.419	215	125	4	34	234	7	219	5.38e-35	125
ABO10521.2	575584.HMPREF0010_00884	34.419	215	127	5	32	234	4	216	2.94e-32	115
ABO10521.2	575584.HMPREF0010_01723	34.615	52	23	2	60	110	179	220	1	27.3
ABO10521.2	575584.HMPREF0010_02966	34.906	212	123	6	39	236	296	506	2.45e-26	104
ABO10521.2	575584.HMPREF0010_01713	34.975	203	118	5	44	234	23	223	1.11e-25	102
ABO10521.2	575584.HMPREF0010_02430	35.714	28	18	0	175	202	532	559	2.4	26.2
ABO10521.2	575584.HMPREF0010_01393	35.821	67	34	3	156	214	1105	1170	0.62	28.1
ABO10521.2	575584.HMPREF0010_00894	36	225	129	3	31	240	14	238	3.9e-38	134
ABO10521.2	575584.HMPREF0010_02184	36.25	80	38	5	22	100	14	81	0.079	30.8
ABO10521.2	575584.HMPREF0010_02125	36.279	215	119	5	35	232	21	234	5.22e-33	117
ABO10521.2	575584.HMPREF0010_00656	37.069	232	131	4	27	246	3	231	9.44e-45	149
ABO10521.2	575584.HMPREF0010_01805	37.5	48	30	0	30	77	6	53	0.000742	37.4
ABO10521.2	575584.HMPREF0010_01644	37.5	40	22	1	141	180	382	418	6.6	24.6
ABO10521.2	575584.HMPREF0010_01522	37.668	223	125	4	25	234	3	224	2.19e-33	118
ABO10521.2	575584.HMPREF0010_00934	38.43	242	119	9	46	265	20	253	2.12e-40	137
ABO10521.2	575584.HMPREF0010_01039	38.496	226	125	2	17	236	34	251	4.78e-44	150
ABO10521.2	575584.HMPREF0010_02168	39.535	215	120	2	32	236	3	217	3.19e-43	147
ABO10521.2	575584.HMPREF0010_01805	39.56	91	51	2	154	244	157	243	1.18e-10	58.2
ABO10521.2	575584.HMPREF0010_01300	40	45	20	2	61	105	28	65	0.4	28.9
ABO10521.2	575584.HMPREF0010_00977	40.187	214	116	4	34	236	6	218	1.46e-41	140
ABO10521.2	575584.HMPREF0010_01129	40.316	253	127	8	24	259	17	262	7.44e-50	162
ABO10521.2	575584.HMPREF0010_00225	40.741	27	15	1	53	79	28	53	3.6	25
ABO10521.2	575584.HMPREF0010_03539	42.857	28	16	0	47	74	629	656	4.4	25.4
ABO10521.2	575584.HMPREF0010_02175	47.619	21	11	0	59	79	2	22	3.6	25.4
ABO10521.2	575584.HMPREF0010_01718	52.381	21	10	0	57	77	217	237	0.62	28.1
ABO10521.2	575584.HMPREF0010_01393	62.5	16	6	0	59	74	32	47	0.65	28.1
ABO10521.2	575584.HMPREF0010_03362	99.624	266	1	0	1	266	1	266	0	532
ABO10523.2	575584.HMPREF0010_01013	22.483	298	172	11	26	292	886	1155	4.7	26.2
ABO10523.2	575584.HMPREF0010_01052	23.164	177	123	4	83	253	84	253	0.71	28.5
ABO10523.2	575584.HMPREF0010_00938	23.214	336	215	13	55	352	73	403	3.06e-10	58.2
ABO10523.2	575584.HMPREF0010_03435	25.275	91	58	4	7	96	183	264	3.8	26.2
ABO10523.2	575584.HMPREF0010_00184	26.374	182	97	8	163	332	190	346	3.3	26.6
ABO10523.2	575584.HMPREF0010_00891	26.479	355	215	13	43	360	80	425	2.26e-17	80.1
ABO10523.2	575584.HMPREF0010_02103	28.169	71	43	2	176	240	144	212	5.8	25.4
ABO10523.2	575584.HMPREF0010_03528	28.655	342	204	9	27	351	34	352	4.53e-35	129
ABO10523.2	575584.HMPREF0010_03273	30.952	42	29	0	61	102	185	226	4	26.2
ABO10523.2	575584.HMPREF0010_02413	31.343	67	40	1	296	356	244	310	5.2	25.8
ABO10523.2	575584.HMPREF0010_01013	40.476	42	22	2	301	341	496	535	7.1	25.4
ABO10523.2	575584.HMPREF0010_03360	100	391	0	0	1	391	1	391	0	805
ABO10528.2	575584.HMPREF0010_02733	26.829	123	79	3	6	125	5	119	0.003	32.3
ABO10528.2	575584.HMPREF0010_03356	27.206	136	64	4	1	133	1	104	5.27e-12	55.5
ABO10528.2	575584.HMPREF0010_02558	33.333	33	22	0	1	33	4	36	3.9	23.5
ABO10528.2	575584.HMPREF0010_02275	33.333	30	18	1	2	31	96	123	4.5	23.9
ABO10528.2	575584.HMPREF0010_01805	35	40	26	0	44	83	272	311	1.6	25.4
ABO10528.2	575584.HMPREF0010_00144	35.294	34	22	0	1	34	1	34	2.8	24.6
ABO10528.2	575584.HMPREF0010_03409	40	25	15	0	57	81	394	418	1.4	25.4
ABO10528.2	575584.HMPREF0010_03470	45.833	24	13	0	1	24	1	24	9.7	22.7
ABO10528.2	575584.HMPREF0010_02304	50	20	8	1	79	98	10	27	1.8	25
ABO10528.2	575584.HMPREF0010_03355	99.265	136	1	0	1	136	27	162	2.63e-101	283
ABO10529.2	575584.HMPREF0010_01844	22.267	247	173	8	13	247	6	245	0.002	35.4
ABO10529.2	575584.HMPREF0010_01489	22.275	211	160	3	13	222	5	212	3.46e-05	40.8
ABO10529.2	575584.HMPREF0010_00766	22.43	107	63	4	135	228	61	160	5.5	25
ABO10529.2	575584.HMPREF0010_00254	22.619	168	125	3	10	176	38	201	2.03e-09	53.5
ABO10529.2	575584.HMPREF0010_03247	22.727	242	152	11	22	246	16	239	0.11	30
ABO10529.2	575584.HMPREF0010_00636	22.917	192	144	2	12	203	4	191	3.49e-09	52.8
ABO10529.2	575584.HMPREF0010_02189	23.118	186	130	3	19	199	12	189	0.000113	39.3
ABO10529.2	575584.HMPREF0010_01674	23.958	192	131	4	18	205	5	185	0.000161	38.5
ABO10529.2	575584.HMPREF0010_02087	24.468	188	138	3	18	205	25	208	3.08e-06	43.9
ABO10529.2	575584.HMPREF0010_01024	24.9	249	155	5	16	242	5	243	1.67e-15	70.5
ABO10529.2	575584.HMPREF0010_00991	25.101	247	162	7	13	244	44	282	8.8e-15	68.9
ABO10529.2	575584.HMPREF0010_00507	25.105	239	165	4	16	244	8	242	6.3e-09	51.6
ABO10529.2	575584.HMPREF0010_00192	25.118	211	139	9	13	212	3	205	0.001	35.8
ABO10529.2	575584.HMPREF0010_00586	25.131	191	137	3	13	203	6	190	3.73e-07	46.6
ABO10529.2	575584.HMPREF0010_00506	25.207	242	168	3	13	244	8	246	1.96e-14	67.8
ABO10529.2	575584.HMPREF0010_01502	25.506	247	164	6	12	245	2	241	1.08e-15	71.2
ABO10529.2	575584.HMPREF0010_03057	25.822	213	142	6	13	218	4	207	5.79e-12	60.8
ABO10529.2	575584.HMPREF0010_03641	25.926	189	134	3	13	201	12	194	9.53e-10	54.3
ABO10529.2	575584.HMPREF0010_01715	26.047	215	130	8	4	203	18	218	0.000468	37.4
ABO10529.2	575584.HMPREF0010_01320	26.068	234	158	4	16	241	6	232	5.02e-14	66.2
ABO10529.2	575584.HMPREF0010_00674	26.087	253	161	6	13	244	5	252	1.84e-17	76.3
ABO10529.2	575584.HMPREF0010_03460	26.087	207	141	7	13	214	4	203	8.77e-11	57.4
ABO10529.2	575584.HMPREF0010_00472	26.368	201	142	3	15	214	36	231	1.78e-15	70.9
ABO10529.2	575584.HMPREF0010_00968	26.639	244	147	7	19	244	9	238	1.4e-10	56.6
ABO10529.2	575584.HMPREF0010_00587	26.941	219	151	4	13	229	5	216	0.000563	37
ABO10529.2	575584.HMPREF0010_03724	27.094	203	127	6	6	199	8	198	1.1e-15	71.6
ABO10529.2	575584.HMPREF0010_03062	27.473	182	125	4	19	198	18	194	7.25e-11	57.8
ABO10529.2	575584.HMPREF0010_00632	27.559	127	75	3	120	232	103	226	8.82e-06	42.4
ABO10529.2	575584.HMPREF0010_01684	27.835	194	123	5	18	199	3	191	2.93e-10	55.8
ABO10529.2	575584.HMPREF0010_01483	27.888	251	152	9	12	244	18	257	1.19e-14	68.6
ABO10529.2	575584.HMPREF0010_03067	28.022	182	124	4	19	198	17	193	1.12e-10	57
ABO10529.2	575584.HMPREF0010_00620	28.244	131	92	2	85	215	71	199	2.53e-12	61.6
ABO10529.2	575584.HMPREF0010_02488	28.571	210	141	6	13	220	13	215	2.13e-10	56.6
ABO10529.2	575584.HMPREF0010_00591	29.032	62	39	1	78	139	106	162	0.076	30.8
ABO10529.2	575584.HMPREF0010_02876	29.146	199	128	4	9	203	3	192	5.32e-17	75.1
ABO10529.2	575584.HMPREF0010_00508	29.289	239	146	7	13	238	5	233	3.09e-19	81.6
ABO10529.2	575584.HMPREF0010_03474	29.319	191	129	3	13	203	5	189	1.2e-10	57
ABO10529.2	575584.HMPREF0010_00288	29.442	197	126	5	13	207	223	408	4.32e-09	53.1
ABO10529.2	575584.HMPREF0010_00461	30	210	132	9	16	217	3	205	2.24e-11	58.9
ABO10529.2	575584.HMPREF0010_01789	30.612	49	32	1	78	126	294	340	0.3	28.9
ABO10529.2	575584.HMPREF0010_01222	31.429	35	23	1	62	96	235	268	8.3	24.3
ABO10529.2	575584.HMPREF0010_01379	40.741	27	16	0	211	237	156	182	7.3	24.6
ABO10529.2	575584.HMPREF0010_00050	42.857	28	16	0	31	58	109	136	1.4	26.6
ABO10529.2	575584.HMPREF0010_02059	43.478	23	13	0	10	32	84	106	9.3	23.9
ABO10529.2	575584.HMPREF0010_03354	100	248	0	0	1	248	1	248	0	507
ABO10534.2	575584.HMPREF0010_02088	20.69	58	45	1	1	58	13	69	1.7	25.8
ABO10534.2	575584.HMPREF0010_03004	21.333	75	58	1	2	76	4	77	0.47	27.3
ABO10534.2	575584.HMPREF0010_03727	22.034	59	45	1	11	69	19	76	0.64	26.9
ABO10534.2	575584.HMPREF0010_00108	24.272	103	57	3	8	110	22	103	0.42	27.7
ABO10534.2	575584.HMPREF0010_01194	24.39	41	31	0	27	67	113	153	9.6	23.9
ABO10534.2	575584.HMPREF0010_00343	27.586	58	41	1	7	64	20	76	0.71	26.9
ABO10534.2	575584.HMPREF0010_00540	28.571	28	20	0	33	60	210	237	3.2	25
ABO10534.2	575584.HMPREF0010_02663	30.952	42	27	1	14	53	554	595	2.2	25.8
ABO10534.2	575584.HMPREF0010_02244	31.111	180	116	4	11	187	36	210	5.29e-27	100
ABO10534.2	575584.HMPREF0010_01515	31.25	48	24	2	47	93	77	116	9.4	23.5
ABO10534.2	575584.HMPREF0010_01788	32.308	65	41	2	1	65	1	62	0.011	32.7
ABO10534.2	575584.HMPREF0010_01349	34.286	35	22	1	128	161	296	330	5.7	24.6
ABO10534.2	575584.HMPREF0010_03350	35.294	34	22	0	32	65	35	68	0.67	27.3
ABO10534.2	575584.HMPREF0010_00797	35.294	34	22	0	30	63	30	63	1.6	25.8
ABO10534.2	575584.HMPREF0010_03385	40	30	16	1	25	54	30	57	4.1	24.6
ABO10534.2	575584.HMPREF0010_03349	100	212	0	0	1	212	1	212	6.46e-159	434
ABO10538.2	575584.HMPREF0010_00250	25.333	75	49	2	503	570	110	184	0.42	30
ABO10538.2	575584.HMPREF0010_01381	25.61	82	53	2	602	678	208	286	1.5	28.5
ABO10538.2	575584.HMPREF0010_02622	25.641	39	29	0	682	720	151	189	6.3	26.2
ABO10538.2	575584.HMPREF0010_01661	26.316	76	54	1	382	457	14	87	0.3	30.4
ABO10538.2	575584.HMPREF0010_01079	26.471	102	47	4	332	422	37	121	5.7	26.6
ABO10538.2	575584.HMPREF0010_00573	30.508	59	38	2	575	632	140	196	4.1	26.9
ABO10538.2	575584.HMPREF0010_02401	30.612	49	29	1	650	698	1	44	0.5	29.3
ABO10538.2	575584.HMPREF0010_01664	36.585	41	24	1	372	412	439	477	1.2	28.9
ABO10538.2	575584.HMPREF0010_00294	58.03	741	286	9	1	717	2	741	0	850
ABO10538.2	575584.HMPREF0010_03297	96.537	722	25	0	1	722	1	722	0	1462
ABO10544.2	575584.HMPREF0010_03496	24.46	139	71	4	188	307	108	231	6.6	26.6
ABO10544.2	575584.HMPREF0010_01283	24.5	200	113	7	534	714	152	332	1.4	28.5
ABO10544.2	575584.HMPREF0010_01374	24.627	134	94	5	535	665	12	141	0.009	35.4
ABO10544.2	575584.HMPREF0010_00807	25.281	178	103	6	535	693	4	170	9.15e-07	47.8
ABO10544.2	575584.HMPREF0010_02060	25.862	116	68	3	30	127	6	121	1	28.1
ABO10544.2	575584.HMPREF0010_03213	27.152	151	64	5	545	654	13	158	0.002	37.7
ABO10544.2	575584.HMPREF0010_00189	30.667	75	41	3	633	696	86	160	6.5	26.6
ABO10544.2	575584.HMPREF0010_02566	32.558	43	29	0	536	578	4	46	2	27.7
ABO10544.2	575584.HMPREF0010_03649	33.333	51	33	1	364	413	8	58	6.5	26.2
ABO10544.2	575584.HMPREF0010_00168	33.333	33	22	0	324	356	44	76	7.4	25.4
ABO10544.2	575584.HMPREF0010_02498	36	25	16	0	421	445	16	40	5.6	25.4
ABO10544.2	575584.HMPREF0010_03290	97.245	726	20	0	1	726	1	726	0	1444
ABO10545.2	575584.HMPREF0010_02368	22.093	86	61	2	29	113	52	132	3.6	24.3
ABO10545.2	575584.HMPREF0010_00811	23.636	55	37	2	86	139	676	726	4.7	23.9
ABO10545.2	575584.HMPREF0010_00106	26.415	53	34	2	82	132	150	199	8.4	23.1
ABO10545.2	575584.HMPREF0010_00195	28.205	39	28	0	97	135	150	188	5.2	23.5
ABO10545.2	575584.HMPREF0010_02822	28.571	35	25	0	108	142	268	302	1.3	25.8
ABO10545.2	575584.HMPREF0010_02610	29.167	72	38	2	9	69	4	73	1.6	25
ABO10545.2	575584.HMPREF0010_00205	31.25	64	36	4	11	73	80	136	8.5	23.1
ABO10545.2	575584.HMPREF0010_00648	37.5	32	20	0	68	99	55	86	3.4	24.3
ABO10545.2	575584.HMPREF0010_00298	40.476	84	45	3	6	84	7	90	5.49e-11	54.3
ABO10545.2	575584.HMPREF0010_01698	40.909	22	13	0	85	106	237	258	5.2	23.9
ABO10545.2	575584.HMPREF0010_03325	47.826	23	12	0	2	24	4	26	0.095	28.5
ABO10545.2	575584.HMPREF0010_01212	47.826	23	7	1	47	64	109	131	7.7	23.1
ABO10545.2	575584.HMPREF0010_03289	99.296	142	1	0	1	142	1	142	1.18e-105	294
ABO10546.1	575584.HMPREF0010_00781	24.176	91	65	3	152	240	344	432	7.3	25.4
ABO10546.1	575584.HMPREF0010_01151	25	140	91	5	216	355	123	248	6.9	25
ABO10546.1	575584.HMPREF0010_00316	26.531	49	36	0	244	292	334	382	8.2	25
ABO10546.1	575584.HMPREF0010_02067	27.778	72	44	2	156	225	2298	2363	0.65	28.9
ABO10546.1	575584.HMPREF0010_00400	27.869	61	41	1	213	273	91	148	1.2	27.3
ABO10546.1	575584.HMPREF0010_00449	29.167	72	44	1	93	164	72	136	9.6	25
ABO10546.1	575584.HMPREF0010_02020	31.818	44	24	1	249	286	542	585	3.6	26.2
ABO10546.1	575584.HMPREF0010_00470	32.075	53	36	0	280	332	313	365	2.1	26.9
ABO10546.1	575584.HMPREF0010_01079	37.255	51	29	1	121	171	16	63	0.052	31.6
ABO10546.1	575584.HMPREF0010_02152	44.444	27	15	0	62	88	222	248	7.5	25.4
ABO10546.1	575584.HMPREF0010_03288	97.268	366	10	0	1	366	1	366	0	733
ABO10547.2	575584.HMPREF0010_03274	21.528	288	209	8	150	426	131	412	6.85e-07	47.8
ABO10547.2	575584.HMPREF0010_00382	21.739	92	67	1	129	220	232	318	1.9	27.3
ABO10547.2	575584.HMPREF0010_01681	22.034	118	73	3	170	282	135	238	4.2	26.2
ABO10547.2	575584.HMPREF0010_00817	24.658	146	71	5	302	408	25	170	6.1	25.4
ABO10547.2	575584.HMPREF0010_00539	27.174	92	61	4	7	96	3	90	0.76	28.5
ABO10547.2	575584.HMPREF0010_02622	31.068	103	56	5	1	103	126	213	2.6	26.6
ABO10547.2	575584.HMPREF0010_01664	32	50	30	1	83	128	363	412	3.1	26.6
ABO10547.2	575584.HMPREF0010_01240	33.333	45	28	2	250	293	169	212	5.5	25.8
ABO10547.2	575584.HMPREF0010_01941	36.17	47	28	1	352	398	250	294	2.1	27.3
ABO10547.2	575584.HMPREF0010_02392	36.667	30	19	0	379	408	39	68	8.1	23.9
ABO10547.2	575584.HMPREF0010_03366	37.5	64	29	2	352	411	68	124	0.57	28.9
ABO10547.2	575584.HMPREF0010_02805	40	35	15	1	147	175	51	85	2.2	27.3
ABO10547.2	575584.HMPREF0010_03058	52.174	23	11	0	6	28	27	49	2.2	27.3
ABO10547.2	575584.HMPREF0010_03287	99.768	431	1	0	1	431	1	431	0	879
ABO10548.2	575584.HMPREF0010_01880	25.49	51	34	1	25	71	262	312	5.9	25.4
ABO10548.2	575584.HMPREF0010_03347	28	50	26	1	150	199	265	304	7.7	25
ABO10548.2	575584.HMPREF0010_01830	28.182	110	57	5	146	235	159	266	5.4	25.4
ABO10548.2	575584.HMPREF0010_01489	29.07	86	44	4	47	128	115	187	9.4	24.3
ABO10548.2	575584.HMPREF0010_02295	32.727	55	29	2	226	277	615	664	3.9	25.8
ABO10548.2	575584.HMPREF0010_02246	34.286	35	23	0	150	184	265	299	3.8	25.8
ABO10548.2	575584.HMPREF0010_03286	99.684	316	1	0	1	316	1	316	0	651
ABO10549.1	575584.HMPREF0010_00355	23.077	104	70	2	7	105	224	322	0.005	33.5
ABO10549.1	575584.HMPREF0010_00355	23.423	111	75	3	7	116	117	218	3.4	25
ABO10549.1	575584.HMPREF0010_00357	25.833	120	56	1	34	153	109	195	0.000871	35.8
ABO10549.1	575584.HMPREF0010_02554	26.027	73	49	3	25	93	142	213	4.7	24.6
ABO10549.1	575584.HMPREF0010_01180	26.316	152	93	4	16	152	52	199	3.29e-09	51.2
ABO10549.1	575584.HMPREF0010_00355	26.923	52	38	0	33	84	113	164	0.76	26.9
ABO10549.1	575584.HMPREF0010_00355	27.66	47	34	0	33	79	107	153	0.3	28.1
ABO10549.1	575584.HMPREF0010_01460	28.571	63	36	1	116	169	18	80	3.8	25
ABO10549.1	575584.HMPREF0010_00916	28.788	132	73	2	23	152	56	168	5.89e-07	45.1
ABO10549.1	575584.HMPREF0010_03440	28.788	132	82	4	13	143	313	433	7.02e-05	39.3
ABO10549.1	575584.HMPREF0010_00970	29.197	137	84	5	15	148	170	296	4.87e-05	39.7
ABO10549.1	575584.HMPREF0010_01201	29.63	54	36	1	108	159	97	150	0.62	26.9
ABO10549.1	575584.HMPREF0010_02267	29.67	91	48	4	13	87	50	140	0.058	30
ABO10549.1	575584.HMPREF0010_01379	31.034	29	20	0	39	67	278	306	5.8	24.3
ABO10549.1	575584.HMPREF0010_02165	31.944	72	41	1	11	74	128	199	0.064	30
ABO10549.1	575584.HMPREF0010_00580	32.143	56	37	1	26	80	871	926	3.1	25.4
ABO10549.1	575584.HMPREF0010_03282	32.787	61	40	1	93	152	112	172	0.012	32
ABO10549.1	575584.HMPREF0010_02267	34	50	31	1	110	157	106	155	1.5	25.8
ABO10549.1	575584.HMPREF0010_03669	34.375	32	20	1	135	165	169	200	3.8	25
ABO10549.1	575584.HMPREF0010_01201	36	50	31	1	16	65	75	123	1.1	26.2
ABO10549.1	575584.HMPREF0010_02045	38.158	76	43	1	79	154	91	162	5.36e-09	50.8
ABO10549.1	575584.HMPREF0010_01162	38.71	31	19	0	150	180	22	52	2.3	25.4
ABO10549.1	575584.HMPREF0010_01074	38.889	54	31	2	106	157	93	146	0.057	30
ABO10549.1	575584.HMPREF0010_00210	43.243	37	20	1	152	188	448	483	2.9	25.4
ABO10549.1	575584.HMPREF0010_03285	97.917	192	4	0	1	192	1	192	5.28e-143	392
ABO10550.2	575584.HMPREF0010_03462	22.936	109	76	1	28	128	56	164	0.23	30
ABO10550.2	575584.HMPREF0010_01001	25.676	74	40	3	107	165	203	276	2.1	26.9
ABO10550.2	575584.HMPREF0010_00914	26.042	96	58	3	151	238	238	328	1.1	28.1
ABO10550.2	575584.HMPREF0010_02489	26.25	160	91	6	3	156	43	181	0.014	33.9
ABO10550.2	575584.HMPREF0010_00689	27.586	116	73	5	35	146	73	181	0.61	28.5
ABO10550.2	575584.HMPREF0010_02195	27.632	76	52	2	54	128	97	170	0.013	33.9
ABO10550.2	575584.HMPREF0010_01248	37.037	54	27	3	76	122	203	256	2.7	26.6
ABO10550.2	575584.HMPREF0010_03284	97.493	359	9	0	1	359	1	359	0	723
ABO10551.2	575584.HMPREF0010_02823	21.86	215	124	10	247	447	95	279	0.9	28.5
ABO10551.2	575584.HMPREF0010_00747	22.388	67	52	0	361	427	310	376	2.9	26.9
ABO10551.2	575584.HMPREF0010_01792	23.333	120	82	4	325	442	185	296	9.9	25
ABO10551.2	575584.HMPREF0010_01894	25.758	66	45	2	193	258	197	258	1.9	27.7
ABO10551.2	575584.HMPREF0010_00380	27.465	142	83	6	9	144	439	566	1.4	28.1
ABO10551.2	575584.HMPREF0010_00948	28.302	53	37	1	26	77	76	128	1	27.3
ABO10551.2	575584.HMPREF0010_00522	28.571	63	43	1	107	167	37	99	1.1	28.1
ABO10551.2	575584.HMPREF0010_03283	97.778	450	10	0	1	450	1	450	0	867
ABO10552.2	575584.HMPREF0010_01836	22.414	58	33	2	55	101	160	216	7.5	23.9
ABO10552.2	575584.HMPREF0010_02174	26.389	72	40	3	42	100	267	338	5.8	24.3
ABO10552.2	575584.HMPREF0010_02067	26.471	68	38	1	66	121	2109	2176	7.5	24.3
ABO10552.2	575584.HMPREF0010_01041	28.205	78	43	4	65	131	164	239	5.3	24.3
ABO10552.2	575584.HMPREF0010_02165	29.412	85	48	3	102	181	152	229	0.021	31.6
ABO10552.2	575584.HMPREF0010_02170	29.412	34	24	0	116	149	156	189	6.7	23.9
ABO10552.2	575584.HMPREF0010_02267	30.909	55	35	2	135	187	100	153	0.027	30.8
ABO10552.2	575584.HMPREF0010_01201	31.034	58	38	2	127	183	67	123	9.4	23.5
ABO10552.2	575584.HMPREF0010_01180	32.075	53	35	1	133	185	149	200	0.069	29.6
ABO10552.2	575584.HMPREF0010_00568	32.075	53	31	1	103	150	121	173	2.1	25.4
ABO10552.2	575584.HMPREF0010_00821	32.143	28	19	0	64	91	90	117	6.5	24.3
ABO10552.2	575584.HMPREF0010_03285	32.787	61	40	1	124	184	93	152	0.016	31.6
ABO10552.2	575584.HMPREF0010_00916	33.333	51	33	1	134	184	119	168	0.57	27.3
ABO10552.2	575584.HMPREF0010_00283	38.235	34	21	0	56	89	115	148	2.6	25
ABO10552.2	575584.HMPREF0010_01074	38.889	54	32	1	135	187	91	144	3.71e-05	39.7
ABO10552.2	575584.HMPREF0010_03440	40	70	34	2	102	171	369	430	9.09e-06	42
ABO10552.2	575584.HMPREF0010_01201	40.741	54	31	1	135	187	93	146	0.000136	37.7
ABO10552.2	575584.HMPREF0010_02045	50.794	63	30	1	123	185	100	161	1.85e-12	60.1
ABO10552.2	575584.HMPREF0010_03282	99.432	176	1	0	13	188	1	176	1.44e-130	360
ABO10553.2	575584.HMPREF0010_00509	20.833	48	33	1	58	105	7	49	9.3	24.3
ABO10553.2	575584.HMPREF0010_01663	24.615	65	41	2	257	313	518	582	8.9	25
ABO10553.2	575584.HMPREF0010_00053	25.714	35	26	0	74	108	217	251	5	25.8
ABO10553.2	575584.HMPREF0010_01788	26.506	83	55	2	1	82	14	91	0.26	29.6
ABO10553.2	575584.HMPREF0010_03703	27.5	120	72	5	76	180	39	158	1.8	27.3
ABO10553.2	575584.HMPREF0010_01734	27.723	101	67	4	276	374	335	431	0.44	29.3
ABO10553.2	575584.HMPREF0010_01808	28.571	77	41	2	275	337	282	358	0.37	29.3
ABO10553.2	575584.HMPREF0010_03562	31.343	67	41	2	85	146	37	103	3.3	26.6
ABO10553.2	575584.HMPREF0010_00868	33.333	36	24	0	36	71	248	283	3.3	26.6
ABO10553.2	575584.HMPREF0010_02488	34.043	47	30	1	331	377	72	117	1.2	27.7
ABO10553.2	575584.HMPREF0010_03281	99.704	338	1	0	50	387	1	338	0	681
ABO10554.2	575584.HMPREF0010_02021	20.513	117	65	4	94	200	99	197	1.8	26.9
ABO10554.2	575584.HMPREF0010_03728	21.538	65	44	1	96	160	34	91	4.5	25.8
ABO10554.2	575584.HMPREF0010_01808	22.222	153	111	4	177	322	199	350	0.014	33.5
ABO10554.2	575584.HMPREF0010_00984	27.848	79	32	4	134	203	69	131	1.1	26.9
ABO10554.2	575584.HMPREF0010_02824	28	50	31	1	294	343	62	106	2.7	26.2
ABO10554.2	575584.HMPREF0010_02722	28.723	94	61	2	171	263	177	265	6.8e-06	43.9
ABO10554.2	575584.HMPREF0010_03197	30	60	36	3	166	224	167	221	8.7	24.6
ABO10554.2	575584.HMPREF0010_01734	33.333	51	32	1	226	274	305	355	0.019	33.5
ABO10554.2	575584.HMPREF0010_01399	35	40	24	1	296	333	326	365	8.5	25
ABO10554.2	575584.HMPREF0010_00882	36.111	36	22	1	134	168	74	109	0.95	27.3
ABO10554.2	575584.HMPREF0010_00723	36.667	60	33	2	186	242	32	89	1.1	27.3
ABO10554.2	575584.HMPREF0010_02451	50	16	8	0	189	204	67	82	8.9	23.5
ABO10554.2	575584.HMPREF0010_03278	97.384	344	9	0	1	344	1	344	0	678
ABO10555.2	575584.HMPREF0010_02530	21.569	51	37	1	91	138	454	504	0.68	28.1
ABO10555.2	575584.HMPREF0010_02112	26.154	65	39	2	34	95	39	97	5.2	25
ABO10555.2	575584.HMPREF0010_02151	27.612	134	78	5	28	147	268	396	0.083	30.8
ABO10555.2	575584.HMPREF0010_00638	28.571	49	32	2	140	186	28	75	2.2	25.8
ABO10555.2	575584.HMPREF0010_00273	28.571	35	25	0	50	84	330	364	2.4	26.2
ABO10555.2	575584.HMPREF0010_02753	32.5	40	27	0	11	50	274	313	4.6	25.4
ABO10555.2	575584.HMPREF0010_03163	33.333	42	26	1	85	124	1530	1571	3	26.2
ABO10555.2	575584.HMPREF0010_02140	33.929	56	33	2	39	90	13	68	6.4	24.6
ABO10555.2	575584.HMPREF0010_00318	34.694	49	30	1	188	236	6	52	5.7	24.6
ABO10555.2	575584.HMPREF0010_03484	37.143	35	21	1	111	145	39	72	2.2	25.8
ABO10555.2	575584.HMPREF0010_03277	99.636	275	1	0	1	275	1	275	0	565
ABO10556.2	575584.HMPREF0010_02124	23.158	95	46	3	82	163	51	131	3.1	25.4
ABO10556.2	575584.HMPREF0010_02847	23.711	97	66	2	45	133	113	209	9.8	23.9
ABO10556.2	575584.HMPREF0010_02106	30.556	36	24	1	75	110	182	216	8.2	23.9
ABO10556.2	575584.HMPREF0010_01859	31.915	47	30	1	34	80	178	222	0.062	30.4
ABO10556.2	575584.HMPREF0010_03707	32.258	31	21	0	39	69	153	183	8	23.9
ABO10556.2	575584.HMPREF0010_00429	32.609	46	30	1	7	52	2	46	7.8	23.9
ABO10556.2	575584.HMPREF0010_02474	33.962	53	32	2	13	64	14	64	2	25.8
ABO10556.2	575584.HMPREF0010_02699	38.462	39	20	2	141	178	146	181	5.6	24.6
ABO10556.2	575584.HMPREF0010_01800	40	20	12	0	119	138	612	631	7.9	24.3
ABO10556.2	575584.HMPREF0010_03276	100	210	0	0	1	210	1	210	7.06e-158	432
ABO10557.2	575584.HMPREF0010_03440	22.449	245	140	9	1	239	1	201	1.2	27.3
ABO10557.2	575584.HMPREF0010_03419	23.577	123	80	3	17	132	112	227	3	25.8
ABO10557.2	575584.HMPREF0010_03522	24.224	161	94	7	16	153	70	225	0.007	33.9
ABO10557.2	575584.HMPREF0010_01226	25.424	59	44	0	107	165	7	65	9	24.6
ABO10557.2	575584.HMPREF0010_02105	26.667	45	32	1	56	100	104	147	2.5	25.8
ABO10557.2	575584.HMPREF0010_02495	27.103	107	45	4	138	244	186	259	1.5	26.9
ABO10557.2	575584.HMPREF0010_00527	27.778	54	31	2	127	180	243	288	0.41	28.5
ABO10557.2	575584.HMPREF0010_03231	28.302	53	38	0	106	158	252	304	2.9	26.2
ABO10557.2	575584.HMPREF0010_00809	30	50	35	0	4	53	2	51	0.014	33.1
ABO10557.2	575584.HMPREF0010_01651	32	25	17	0	173	197	157	181	6.3	25
ABO10557.2	575584.HMPREF0010_00438	40.541	37	19	1	5	41	15	48	0.64	27.7
ABO10557.2	575584.HMPREF0010_02731	40.741	27	16	0	136	162	386	412	5.8	25
ABO10557.2	575584.HMPREF0010_03275	99.656	291	1	0	1	291	1	291	0	589
ABO10558.1	575584.HMPREF0010_03287	22.477	218	154	6	6	217	218	426	1e-05	42.4
ABO10558.1	575584.HMPREF0010_03231	24.167	120	76	3	30	134	99	218	5.4	24.6
ABO10558.1	575584.HMPREF0010_01439	24.59	61	42	1	165	225	128	184	3.9	25
ABO10558.1	575584.HMPREF0010_01862	26.136	88	62	2	92	179	46	130	8.7	23.9
ABO10558.1	575584.HMPREF0010_02722	26.667	90	59	3	134	216	234	323	2.7	25.8
ABO10558.1	575584.HMPREF0010_02784	32.653	49	30	2	133	181	355	400	4.1	25
ABO10558.1	575584.HMPREF0010_03088	36.842	38	21	1	12	49	56	90	4.8	24.6
ABO10558.1	575584.HMPREF0010_03160	57.895	19	8	0	185	203	41	59	9	23.9
ABO10558.1	575584.HMPREF0010_03274	100	225	0	0	1	225	196	420	1.83e-169	470
ABO10559.2	575584.HMPREF0010_02343	24.138	58	40	1	86	143	123	176	4.8	26.2
ABO10559.2	575584.HMPREF0010_03360	30.952	42	29	0	185	226	61	102	6	26.2
ABO10559.2	575584.HMPREF0010_01472	31.818	44	22	2	285	328	104	139	4.8	26.6
ABO10559.2	575584.HMPREF0010_02496	35	40	25	1	136	175	750	788	2.3	27.7
ABO10559.2	575584.HMPREF0010_03541	36.111	36	23	0	63	98	277	312	1.8	27.7
ABO10559.2	575584.HMPREF0010_01094	37.143	35	22	0	199	233	248	282	3.3	26.9
ABO10559.2	575584.HMPREF0010_02962	40.625	32	19	0	337	368	500	531	5.6	26.6
ABO10559.2	575584.HMPREF0010_00939	50	20	10	0	340	359	244	263	9.1	25.4
ABO10559.2	575584.HMPREF0010_03273	99.46	556	3	0	1	556	1	556	0	1148
ABO10560.2	575584.HMPREF0010_03252	20.93	86	51	3	117	186	10	94	5.6	25
ABO10560.2	575584.HMPREF0010_00537	21.714	175	112	6	4	165	3	165	0.028	32.7
ABO10560.2	575584.HMPREF0010_02087	22.059	68	53	0	2	69	23	90	0.55	28.5
ABO10560.2	575584.HMPREF0010_01130	22.481	129	59	3	5	99	101	222	4	25.8
ABO10560.2	575584.HMPREF0010_01844	23	100	65	4	4	96	11	105	0.13	30.4
ABO10560.2	575584.HMPREF0010_01398	23.626	182	108	8	4	177	5	163	0.11	30.8
ABO10560.2	575584.HMPREF0010_03062	24.757	206	125	6	2	190	15	207	0.032	32.3
ABO10560.2	575584.HMPREF0010_00968	24.855	173	105	6	5	165	9	168	0.001	36.6
ABO10560.2	575584.HMPREF0010_02189	25	172	98	7	5	160	12	168	0.32	29.3
ABO10560.2	575584.HMPREF0010_02588	25.688	109	66	4	178	283	60	156	4.8	25.4
ABO10560.2	575584.HMPREF0010_03067	25.728	206	123	7	2	190	14	206	0.002	36.2
ABO10560.2	575584.HMPREF0010_01681	28.571	35	25	0	9	43	13	47	4.6	25.4
ABO10560.2	575584.HMPREF0010_02488	29.703	101	56	4	4	93	18	114	8.4	24.6
ABO10560.2	575584.HMPREF0010_03724	30.556	72	43	3	4	72	22	89	3.9	25.8
ABO10560.2	575584.HMPREF0010_00800	31.667	60	39	2	13	70	261	320	1.1	27.7
ABO10560.2	575584.HMPREF0010_01684	31.818	88	53	2	3	84	2	88	0.002	36.2
ABO10560.2	575584.HMPREF0010_00333	33.333	339	214	4	4	336	2	334	3.91e-63	201
ABO10560.2	575584.HMPREF0010_03217	36.471	85	49	2	4	83	17	101	1.01e-07	50.1
ABO10560.2	575584.HMPREF0010_01803	40.541	37	22	0	4	40	152	188	5.7	25.4
ABO10560.2	575584.HMPREF0010_00539	42.857	35	19	1	9	43	8	41	2.2	26.6
ABO10560.2	575584.HMPREF0010_01483	44.118	34	19	0	3	36	23	56	0.64	28.1
ABO10560.2	575584.HMPREF0010_03272	99.408	338	2	0	1	338	1	338	0	698
ABO10561.2	575584.HMPREF0010_00594	26.667	45	33	0	57	101	53	97	0.68	29.3
ABO10561.2	575584.HMPREF0010_01202	27.966	118	62	5	52	154	97	206	1.2	27.7
ABO10561.2	575584.HMPREF0010_03513	28.478	460	287	15	4	447	1	434	1.58e-32	125
ABO10561.2	575584.HMPREF0010_01930	29.268	82	52	2	30	106	259	339	1.5	27.7
ABO10561.2	575584.HMPREF0010_01381	29.478	441	267	14	7	424	12	431	4.29e-46	163
ABO10561.2	575584.HMPREF0010_01932	30.864	81	53	2	64	141	63	143	0.13	30.8
ABO10561.2	575584.HMPREF0010_03320	31.944	72	44	2	7	73	6	77	0.002	34.3
ABO10561.2	575584.HMPREF0010_03665	34.043	47	28	2	155	199	53	98	4.4	25.8
ABO10561.2	575584.HMPREF0010_01118	40	30	18	0	373	402	1088	1117	2	27.7
ABO10561.2	575584.HMPREF0010_03271	98.904	456	5	0	1	456	1	456	0	942
ABO10562.2	575584.HMPREF0010_02378	22.857	70	48	2	447	513	33	99	6.7	25.8
ABO10562.2	575584.HMPREF0010_01958	29.67	91	49	4	121	204	437	519	3.9	26.9
ABO10562.2	575584.HMPREF0010_03195	41.176	34	18	1	248	281	127	158	0.48	29.3
ABO10562.2	575584.HMPREF0010_03270	99.638	553	2	0	1	553	1	553	0	1092
ABO10563.2	575584.HMPREF0010_03265	24.107	224	139	5	3	221	18	215	0.000373	37.4
ABO10563.2	575584.HMPREF0010_00929	25	220	140	5	3	222	21	215	2.35e-08	50.1
ABO10563.2	575584.HMPREF0010_01056	25.359	209	121	10	19	221	28	207	0.006	33.5
ABO10563.2	575584.HMPREF0010_00410	25.926	108	66	3	36	132	531	635	0.11	30.4
ABO10563.2	575584.HMPREF0010_00765	26.471	34	25	0	40	73	104	137	9.9	23.9
ABO10563.2	575584.HMPREF0010_03505	26.667	165	90	7	16	165	444	592	1.9	26.6
ABO10563.2	575584.HMPREF0010_01208	27.907	43	26	1	89	131	97	134	3.1	25.4
ABO10563.2	575584.HMPREF0010_03039	28.017	232	140	6	2	221	12	228	6.16e-15	68.9
ABO10563.2	575584.HMPREF0010_00035	28.767	73	48	1	2	74	6	74	0.002	35.4
ABO10563.2	575584.HMPREF0010_00945	28.788	66	47	0	1	66	16	81	0.001	36.6
ABO10563.2	575584.HMPREF0010_02915	29.114	79	41	3	24	102	101	164	8.8	24.3
ABO10563.2	575584.HMPREF0010_00065	29.412	34	24	0	191	224	80	113	6.7	24.6
ABO10563.2	575584.HMPREF0010_00524	29.688	64	45	0	5	68	16	79	1.36e-05	42
ABO10563.2	575584.HMPREF0010_03050	29.944	177	89	6	1	166	1	153	1.09e-06	45.1
ABO10563.2	575584.HMPREF0010_00489	30.189	212	137	6	7	216	19	221	2.87e-17	75.5
ABO10563.2	575584.HMPREF0010_03020	30.282	142	88	4	4	141	17	151	7.64e-09	51.6
ABO10563.2	575584.HMPREF0010_03429	30.952	42	29	0	25	66	44	85	0.000433	37.4
ABO10563.2	575584.HMPREF0010_01041	31.148	61	36	2	3	61	14	70	0.08	30.4
ABO10563.2	575584.HMPREF0010_00106	31.628	215	128	8	5	216	12	210	9.56e-14	65.5
ABO10563.2	575584.HMPREF0010_01299	32.787	61	38	2	3	61	9	68	2.2	25.8
ABO10563.2	575584.HMPREF0010_02010	32.877	73	44	2	7	74	19	91	3.99e-06	43.9
ABO10563.2	575584.HMPREF0010_00661	34.091	44	29	0	25	68	36	79	0.000143	38.9
ABO10563.2	575584.HMPREF0010_00327	36.667	60	38	0	7	66	23	82	2.68e-06	44.7
ABO10563.2	575584.HMPREF0010_02435	37.5	64	39	1	11	73	29	92	4.12e-06	43.9
ABO10563.2	575584.HMPREF0010_00961	38.462	65	40	0	2	66	22	86	2.83e-08	50.4
ABO10563.2	575584.HMPREF0010_03476	38.462	26	16	0	109	134	284	309	9.8	23.9
ABO10563.2	575584.HMPREF0010_01726	40	30	18	0	221	250	183	212	6.4	24.6
ABO10563.2	575584.HMPREF0010_01836	44.118	34	18	1	25	57	18	51	9.6	23.9
ABO10563.2	575584.HMPREF0010_02305	52.381	21	8	1	30	50	209	227	6.7	24.6
ABO10563.2	575584.HMPREF0010_02342	54.167	24	11	0	20	43	84	107	2	26.2
ABO10563.2	575584.HMPREF0010_03346	56.25	16	7	0	176	191	142	157	6.3	24.6
ABO10563.2	575584.HMPREF0010_02407	58.824	17	7	0	73	89	33	49	7.6	24.3
ABO10563.2	575584.HMPREF0010_03269	100	250	0	0	1	250	1	250	0	513
ABO10564.2	575584.HMPREF0010_01358	19.737	152	106	5	209	359	88	224	9.5	25
ABO10564.2	575584.HMPREF0010_00590	24.658	73	54	1	224	295	32	104	5.6	25.4
ABO10564.2	575584.HMPREF0010_03696	26.923	156	100	7	223	368	44	195	0.025	33.1
ABO10564.2	575584.HMPREF0010_02522	27.692	65	46	1	274	338	1050	1113	0.17	30.8
ABO10564.2	575584.HMPREF0010_03675	28.571	28	20	0	249	276	24	51	1.5	27.3
ABO10564.2	575584.HMPREF0010_00302	29.167	48	34	0	297	344	321	368	2	26.9
ABO10564.2	575584.HMPREF0010_02132	29.245	106	71	3	194	297	234	337	1.1	27.7
ABO10564.2	575584.HMPREF0010_02230	29.851	67	34	3	63	116	107	173	9.2	24.6
ABO10564.2	575584.HMPREF0010_02470	30.097	103	52	5	245	334	17	112	1.3	27.3
ABO10564.2	575584.HMPREF0010_03512	32.609	46	31	0	284	329	314	359	0.035	32.7
ABO10564.2	575584.HMPREF0010_02210	35.714	70	40	2	267	333	173	240	0.006	35
ABO10564.2	575584.HMPREF0010_01181	36.667	30	19	0	185	214	44	73	6.4	25
ABO10564.2	575584.HMPREF0010_03238	39.13	23	13	1	244	265	72	94	5.8	25.4
ABO10564.2	575584.HMPREF0010_03268	100	383	0	0	1	383	1	383	0	782
ABO10565.2	575584.HMPREF0010_03375	22	50	39	0	160	209	360	409	4.3	26.6
ABO10565.2	575584.HMPREF0010_01504	25.962	104	72	1	121	224	94	192	7.1	25.8
ABO10565.2	575584.HMPREF0010_01087	28.409	88	44	5	168	243	46	126	5.2	26.6
ABO10565.2	575584.HMPREF0010_01250	28.571	42	30	0	382	423	426	467	4.4	26.6
ABO10565.2	575584.HMPREF0010_00321	28.846	52	37	0	358	409	181	232	5.3	26.2
ABO10565.2	575584.HMPREF0010_03613	34	50	23	2	156	203	134	175	6.9	25.8
ABO10565.2	575584.HMPREF0010_03500	34.286	70	31	4	112	173	160	222	0.43	30
ABO10565.2	575584.HMPREF0010_00738	37.5	40	24	1	274	313	342	380	7.1	25.8
ABO10565.2	575584.HMPREF0010_02471	38.776	49	28	2	321	368	238	285	0.66	29.3
ABO10565.2	575584.HMPREF0010_00204	45.161	31	15	1	252	282	78	106	7.7	25.4
ABO10565.2	575584.HMPREF0010_03474	48	25	13	0	249	273	51	75	7.9	25.8
ABO10565.2	575584.HMPREF0010_01232	52.632	19	9	0	454	472	141	159	2.9	26.9
ABO10565.2	575584.HMPREF0010_03267	98.592	568	8	0	1	568	9	576	0	1172
ABO10566.1	575584.HMPREF0010_03462	20.488	205	150	4	183	379	169	368	0.000456	38.5
ABO10566.1	575584.HMPREF0010_01922	22.951	61	46	1	113	172	151	211	6.7	25.4
ABO10566.1	575584.HMPREF0010_01646	23.333	120	65	3	26	118	40	159	7.7	25.4
ABO10566.1	575584.HMPREF0010_00327	25.455	165	113	5	86	250	171	325	0.002	36.6
ABO10566.1	575584.HMPREF0010_01178	26.437	87	52	4	20	106	138	212	4.4	25.8
ABO10566.1	575584.HMPREF0010_00911	26.54	211	132	8	66	269	141	335	8.32e-07	47.4
ABO10566.1	575584.HMPREF0010_01393	27.5	80	45	3	2	77	455	525	8.3	25.4
ABO10566.1	575584.HMPREF0010_03419	27.711	83	49	3	253	334	229	301	0.35	29.6
ABO10566.1	575584.HMPREF0010_00906	28.058	139	83	5	137	266	127	257	0.15	30.8
ABO10566.1	575584.HMPREF0010_03018	28.75	80	52	2	43	121	180	255	0.82	28.5
ABO10566.1	575584.HMPREF0010_03621	30.612	49	34	0	339	387	119	167	1.4	27.3
ABO10566.1	575584.HMPREF0010_01208	30.645	62	37	2	175	232	186	245	4.6	25.8
ABO10566.1	575584.HMPREF0010_03175	32.308	65	39	4	338	400	141	202	9	25
ABO10566.1	575584.HMPREF0010_02426	33.929	56	17	2	184	219	621	676	9	25
ABO10566.1	575584.HMPREF0010_00536	41.176	34	18	1	97	128	94	127	8.4	25
ABO10566.1	575584.HMPREF0010_03266	100	404	0	0	1	404	1	404	0	841
ABO10568.2	575584.HMPREF0010_01914	25	84	59	2	209	288	280	363	4.8	25.4
ABO10568.2	575584.HMPREF0010_01669	28.736	87	57	2	132	218	58	139	0.2	29.6
ABO10568.2	575584.HMPREF0010_02089	32.727	55	37	0	198	252	310	364	2.1	26.6
ABO10568.2	575584.HMPREF0010_02108	37.143	35	22	0	160	194	153	187	8	24.6
ABO10568.2	575584.HMPREF0010_03313	38.462	26	16	0	188	213	3	28	6.2	24.3
ABO10568.2	575584.HMPREF0010_01544	38.636	88	45	4	80	161	179	263	8.75e-09	52.8
ABO10568.2	575584.HMPREF0010_00154	43.478	23	13	0	186	208	121	143	5.4	25.4
ABO10568.2	575584.HMPREF0010_03445	43.478	23	13	0	212	234	216	238	7.1	24.6
ABO10568.2	575584.HMPREF0010_01641	47.826	23	12	0	63	85	227	249	2	26.6
ABO10568.2	575584.HMPREF0010_03264	100	294	0	0	1	294	1	294	0	598
ABO10569.2	575584.HMPREF0010_02047	23.392	171	107	5	643	798	198	359	2.2	28.5
ABO10569.2	575584.HMPREF0010_01131	23.894	113	57	3	260	351	246	350	8.2	26.6
ABO10569.2	575584.HMPREF0010_00212	24.19	401	221	18	168	536	480	829	9.99e-05	42.7
ABO10569.2	575584.HMPREF0010_01823	24.432	352	218	11	183	511	153	479	9.74e-14	71.2
ABO10569.2	575584.HMPREF0010_03443	27.273	99	62	3	38	134	38	128	3.3	26.9
ABO10569.2	575584.HMPREF0010_02889	27.778	54	32	1	443	496	130	176	3.5	27.3
ABO10569.2	575584.HMPREF0010_01866	27.941	68	46	1	533	600	254	318	2.2	28.5
ABO10569.2	575584.HMPREF0010_00647	28.986	69	44	2	212	275	197	265	4	27.3
ABO10569.2	575584.HMPREF0010_01216	29.73	37	26	0	643	679	107	143	5.5	26.9
ABO10569.2	575584.HMPREF0010_03754	31.25	64	40	3	271	333	45	105	9.4	25.8
ABO10569.2	575584.HMPREF0010_01822	32	50	34	0	736	785	79	128	0.017	34.3
ABO10569.2	575584.HMPREF0010_03219	32.609	46	30	1	552	596	318	363	9.5	26.6
ABO10569.2	575584.HMPREF0010_03351	35.135	37	22	1	649	685	124	158	6.7	26.2
ABO10569.2	575584.HMPREF0010_02611	35.294	51	32	1	416	465	5	55	4.8	26.2
ABO10569.2	575584.HMPREF0010_01713	39.623	53	29	2	199	250	533	583	2.7	28.1
ABO10569.2	575584.HMPREF0010_01696	44.189	912	439	14	9	863	18	916	0	706
ABO10569.2	575584.HMPREF0010_03262	99.424	868	5	0	1	868	1	868	0	1777
ABO10571.1	575584.HMPREF0010_02530	26	50	34	1	25	74	166	212	5.6	21.9
ABO10571.1	575584.HMPREF0010_01279	29.412	34	24	0	19	52	2	35	1.5	23.5
ABO10571.1	575584.HMPREF0010_00058	36.364	44	26	2	8	49	69	112	1.5	23.5
ABO10571.1	575584.HMPREF0010_02024	38.095	21	13	0	43	63	3	23	5.7	21.9
ABO10571.1	575584.HMPREF0010_03257	100	70	0	0	1	70	1	70	1.05e-46	144
ABO10572.2	575584.HMPREF0010_01175	22.581	62	44	1	75	132	132	193	3.5	24.6
ABO10572.2	575584.HMPREF0010_00886	24.211	95	64	3	30	122	102	190	0.88	26.6
ABO10572.2	575584.HMPREF0010_01103	25	64	45	1	97	157	89	152	1.6	25.4
ABO10572.2	575584.HMPREF0010_03182	26.984	63	44	1	11	73	97	157	9.2	23.1
ABO10572.2	575584.HMPREF0010_02586	27.778	72	46	3	23	94	128	193	8.4	23.5
ABO10572.2	575584.HMPREF0010_03357	29.412	34	24	0	97	130	374	407	2.8	25
ABO10572.2	575584.HMPREF0010_02586	30	40	26	1	126	163	143	182	7.9	23.5
ABO10572.2	575584.HMPREF0010_00268	31.25	64	39	2	64	124	49	110	0.012	31.6
ABO10572.2	575584.HMPREF0010_02855	31.579	38	25	1	51	87	224	261	9.4	23.5
ABO10572.2	575584.HMPREF0010_01139	32.5	40	27	0	100	139	105	144	1.1	26.2
ABO10572.2	575584.HMPREF0010_03497	39.286	28	15	1	3	28	374	401	6.7	23.9
ABO10572.2	575584.HMPREF0010_00262	40	30	18	0	95	124	524	553	7.6	23.9
ABO10578.2	575584.HMPREF0010_02225	22.222	162	108	5	25	178	3	154	0.006	33.5
ABO10578.2	575584.HMPREF0010_01117	22.222	72	45	1	45	105	220	291	7.9	24.3
ABO10578.2	575584.HMPREF0010_01312	25	96	68	3	64	157	106	199	0.085	30
ABO10578.2	575584.HMPREF0010_00918	25	56	42	0	27	82	71	126	5.4	24.6
ABO10578.2	575584.HMPREF0010_00202	28.571	35	25	0	173	207	79	113	1	26.6
ABO10578.2	575584.HMPREF0010_01338	29.185	233	133	6	11	220	110	333	4.08e-24	95.1
ABO10578.2	575584.HMPREF0010_00224	29.858	211	133	6	18	219	94	298	8.52e-17	74.3
ABO10578.2	575584.HMPREF0010_01838	31.05	219	134	7	1	208	83	295	3.18e-23	92
ABO10578.2	575584.HMPREF0010_03233	34.615	52	26	2	3	46	180	231	5.1	24.6
ABO10578.2	575584.HMPREF0010_02241	40.291	206	119	3	18	221	9	212	8.19e-47	150
ABO10578.2	575584.HMPREF0010_03245	100	221	0	0	1	221	1	221	9.81e-166	452
ABO10579.2	575584.HMPREF0010_03567	25.455	55	40	1	33	87	514	567	7.3	23.1
ABO10579.2	575584.HMPREF0010_03125	27.451	51	37	0	11	61	159	209	2.8	24.3
ABO10579.2	575584.HMPREF0010_01323	35.714	28	18	0	88	115	185	212	4.4	23.5
ABO10579.2	575584.HMPREF0010_00550	38.462	26	16	0	95	120	103	128	7	23.1
ABO10579.2	575584.HMPREF0010_00269	38.462	26	16	0	84	109	352	377	8.1	23.1
ABO10579.2	575584.HMPREF0010_03281	38.71	31	18	1	59	89	13	42	1.6	25
ABO10579.2	575584.HMPREF0010_03244	100	124	0	0	1	124	1	124	2.63e-89	251
ABO10580.1	575584.HMPREF0010_03021	26.168	107	73	3	6	110	136	238	0.006	32
ABO10580.1	575584.HMPREF0010_00461	28.125	64	43	1	2	62	115	178	1.8	24.6
ABO10580.1	575584.HMPREF0010_00755	29.091	55	37	1	41	93	396	450	1.4	25.4
ABO10580.1	575584.HMPREF0010_03021	31.034	87	53	2	24	110	25	104	1.88e-06	42
ABO10580.1	575584.HMPREF0010_01001	32	50	29	1	23	67	177	226	7.9	22.7
ABO10580.1	575584.HMPREF0010_02989	33.333	27	18	0	92	118	52	78	6.1	23.1
ABO10580.1	575584.HMPREF0010_01183	40	40	23	1	48	87	323	361	0.34	26.9
ABO10580.1	575584.HMPREF0010_03243	98.413	126	2	0	1	126	1	126	3.23e-93	261
ABO10581.2	575584.HMPREF0010_00839	21.429	154	95	5	118	271	47	174	1.4	28.5
ABO10581.2	575584.HMPREF0010_00709	21.439	681	487	21	1	657	65	721	1.41e-16	80.1
ABO10581.2	575584.HMPREF0010_02301	21.657	688	455	25	15	657	118	766	1.59e-15	77
ABO10581.2	575584.HMPREF0010_02794	22.414	174	123	5	62	226	99	269	1.05e-08	55.1
ABO10581.2	575584.HMPREF0010_00652	23.665	693	451	26	11	657	75	735	2.24e-34	136
ABO10581.2	575584.HMPREF0010_03509	24.091	660	454	16	24	657	80	718	1.16e-49	181
ABO10581.2	575584.HMPREF0010_00262	24.324	148	82	6	360	486	430	568	2.4	27.7
ABO10581.2	575584.HMPREF0010_02747	24.603	126	87	2	6	126	45	167	4.42e-05	43.1
ABO10581.2	575584.HMPREF0010_00479	25.234	107	57	2	2	85	269	375	5	26.6
ABO10581.2	575584.HMPREF0010_01753	25.248	705	461	18	5	657	53	743	3.55e-48	177
ABO10581.2	575584.HMPREF0010_03493	26.161	646	394	23	59	657	127	736	2.28e-41	157
ABO10581.2	575584.HMPREF0010_00269	26.909	275	182	6	394	657	452	718	4.57e-16	78.6
ABO10581.2	575584.HMPREF0010_02747	27.072	181	96	9	461	631	435	589	2.83e-06	47
ABO10581.2	575584.HMPREF0010_01517	29.032	124	69	4	96	200	153	276	2.98e-06	47
ABO10581.2	575584.HMPREF0010_00901	29.545	44	31	0	343	386	78	121	2	27.7
ABO10581.2	575584.HMPREF0010_02730	29.87	77	48	2	92	162	123	199	0.006	36.2
ABO10581.2	575584.HMPREF0010_00409	30.769	676	424	16	1	657	48	698	2.21e-74	249
ABO10581.2	575584.HMPREF0010_01517	30.909	55	36	1	599	651	696	750	1.3	28.9
ABO10581.2	575584.HMPREF0010_02984	31.111	45	27	2	32	76	3	43	7.8	24.3
ABO10581.2	575584.HMPREF0010_02325	31.915	47	32	0	461	507	677	723	3.1	27.7
ABO10581.2	575584.HMPREF0010_00179	33.333	33	22	0	393	425	413	445	4.5	26.9
ABO10581.2	575584.HMPREF0010_02706	33.333	54	34	1	238	289	303	356	8.6	25.8
ABO10581.2	575584.HMPREF0010_02968	34.473	673	408	12	1	657	49	704	7.08e-129	393
ABO10581.2	575584.HMPREF0010_02317	37.778	45	19	1	111	146	555	599	0.38	30.4
ABO10581.2	575584.HMPREF0010_00727	40	30	17	1	96	125	161	189	0.28	30.8
ABO10581.2	575584.HMPREF0010_02325	41.667	48	17	2	600	637	864	910	2	28.1
ABO10581.2	575584.HMPREF0010_02243	46.154	26	14	0	354	379	110	135	2.2	27.7
ABO10581.2	575584.HMPREF0010_03242	96.956	657	17	1	1	657	43	696	0	1327
ABO10582.2	575584.HMPREF0010_01694	25	48	33	1	244	291	20	64	8.3	25
ABO10582.2	575584.HMPREF0010_02018	29.091	55	39	0	76	130	13	67	4.6	25
ABO10582.2	575584.HMPREF0010_01474	38.636	44	20	2	326	362	356	399	0.71	28.5
ABO10582.2	575584.HMPREF0010_03504	42.105	19	11	0	325	343	149	167	6.2	25.4
ABO10582.2	575584.HMPREF0010_03241	97.113	381	11	0	1	381	6	386	0	743
ABO10584.2	575584.HMPREF0010_01399	23.515	421	258	14	1	414	1	364	5.01e-25	102
ABO10584.2	575584.HMPREF0010_01094	24.533	428	237	13	4	415	6	363	9.08e-21	89.7
ABO10584.2	575584.HMPREF0010_01517	27.273	77	50	1	178	248	24	100	2.5	26.9
ABO10584.2	575584.HMPREF0010_02900	28.571	70	47	3	199	266	350	418	3.3	26.6
ABO10584.2	575584.HMPREF0010_02523	29.231	65	25	1	211	254	337	401	9.7	25
ABO10584.2	575584.HMPREF0010_02441	29.412	34	24	0	1	34	14	47	8.9	25
ABO10584.2	575584.HMPREF0010_00427	29.63	54	33	1	226	279	86	134	0.81	28.5
ABO10584.2	575584.HMPREF0010_01982	30.263	76	30	3	4	61	17	87	1.1	28.1
ABO10584.2	575584.HMPREF0010_00338	31.051	409	261	6	2	395	14	416	3.92e-64	209
ABO10584.2	575584.HMPREF0010_01037	31.111	45	29	1	3	45	8	52	0.11	31.2
ABO10584.2	575584.HMPREF0010_02523	31.707	41	28	0	2	42	151	191	3.9	26.2
ABO10584.2	575584.HMPREF0010_02416	32.5	40	26	1	226	265	29	67	6.6	24.6
ABO10584.2	575584.HMPREF0010_02699	33.333	30	20	0	2	31	276	305	0.17	30.8
ABO10584.2	575584.HMPREF0010_01684	33.333	39	25	1	1	38	1	39	6.8	25.4
ABO10584.2	575584.HMPREF0010_00435	34.146	41	21	1	16	50	356	396	6	25.8
ABO10584.2	575584.HMPREF0010_00132	35.484	31	19	1	1	31	1	30	2.4	26.9
ABO10584.2	575584.HMPREF0010_00316	36.364	44	28	0	4	47	281	324	0.19	30.4
ABO10584.2	575584.HMPREF0010_03017	38.182	55	32	2	3	57	75	127	0.003	36.6
ABO10584.2	575584.HMPREF0010_03000	38.71	62	35	3	324	382	188	249	0.27	30
ABO10584.2	575584.HMPREF0010_00071	39.474	38	23	0	1	38	21	58	0.43	29.3
ABO10584.2	575584.HMPREF0010_01890	40.741	27	16	0	5	31	8	34	0.3	30
ABO10584.2	575584.HMPREF0010_01530	41.176	34	20	0	2	35	150	183	1.2	28.1
ABO10584.2	575584.HMPREF0010_01274	41.379	29	17	0	3	31	30	58	2.2	26.9
ABO10584.2	575584.HMPREF0010_02521	41.379	29	12	1	246	269	141	169	9.1	25
ABO10584.2	575584.HMPREF0010_02995	41.935	31	18	0	1	31	99	129	8.5	25.4
ABO10584.2	575584.HMPREF0010_00904	41.935	31	18	0	1	31	14	44	4.6	26.2
ABO10584.2	575584.HMPREF0010_00160	42.105	38	21	1	220	256	121	158	1.3	27.7
ABO10584.2	575584.HMPREF0010_01368	42.857	28	16	0	2	29	7	34	5	25.8
ABO10584.2	575584.HMPREF0010_02995	43.75	32	18	0	2	33	272	303	0.73	28.9
ABO10584.2	575584.HMPREF0010_02349	44.444	27	15	0	4	30	18	44	4.9	26.2
ABO10584.2	575584.HMPREF0010_00196	44.828	29	15	1	3	30	42	70	1.3	27.7
ABO10584.2	575584.HMPREF0010_02914	44.828	29	16	0	2	30	182	210	9.3	25
ABO10584.2	575584.HMPREF0010_00746	48	25	13	0	6	30	54	78	7.9	24.6
ABO10584.2	575584.HMPREF0010_00192	50	28	14	0	3	30	9	36	0.29	29.6
ABO10584.2	575584.HMPREF0010_03239	99.525	421	2	0	1	421	7	427	0	877
ABO10585.2	575584.HMPREF0010_02590	24.324	74	44	1	148	221	344	405	1.6	27.3
ABO10585.2	575584.HMPREF0010_01696	25.424	118	72	3	198	315	778	879	9.5	25
ABO10585.2	575584.HMPREF0010_00603	26.087	69	48	1	223	291	493	558	2.5	26.9
ABO10585.2	575584.HMPREF0010_02686	27.941	68	43	2	198	265	117	178	9	24.6
ABO10585.2	575584.HMPREF0010_03218	32	75	43	3	272	343	119	188	5	25.8
ABO10585.2	575584.HMPREF0010_00831	32.609	46	29	2	232	276	1201	1245	1.4	27.7
ABO10585.2	575584.HMPREF0010_00534	34.146	41	25	2	201	240	63	102	5.1	25.8
ABO10585.2	575584.HMPREF0010_02283	36.364	44	26	2	267	308	333	376	4	26.2
ABO10585.2	575584.HMPREF0010_03268	39.13	23	13	1	72	94	244	265	6	25.4
ABO10585.2	575584.HMPREF0010_00166	40.72	361	199	8	3	360	2	350	2.07e-84	257
ABO10585.2	575584.HMPREF0010_00083	41.667	24	14	0	190	213	44	67	3.6	24.3
ABO10585.2	575584.HMPREF0010_03483	46.429	28	14	1	153	179	35	62	0.68	27.3
ABO10585.2	575584.HMPREF0010_03238	99.183	367	3	0	1	367	1	367	0	756
ABO10586.1	575584.HMPREF0010_00793	25.424	59	39	2	26	84	202	255	2.9	23.9
ABO10586.1	575584.HMPREF0010_03429	26.804	97	61	3	30	118	120	214	2.8	23.9
ABO10586.1	575584.HMPREF0010_00179	32.727	55	29	3	40	87	35	88	1.8	24.6
ABO10586.1	575584.HMPREF0010_02029	33.036	112	74	1	6	116	3	114	3.25e-21	79
ABO10586.1	575584.HMPREF0010_03237	99.16	119	1	0	1	119	1	119	2.67e-84	238
ABO10590.2	575584.HMPREF0010_01504	22.727	44	34	0	112	155	240	283	2.1	26.6
ABO10590.2	575584.HMPREF0010_00691	26.277	137	78	4	2	117	43	177	0.18	29.6
ABO10590.2	575584.HMPREF0010_02174	27.778	36	26	0	188	223	254	289	7.1	24.6
ABO10590.2	575584.HMPREF0010_00055	28.889	90	53	5	2	81	16	104	1.5	26.9
ABO10590.2	575584.HMPREF0010_02094	29.412	68	41	1	1	68	117	177	1.1	27.3
ABO10590.2	575584.HMPREF0010_00413	29.412	51	34	1	4	52	5	55	1.5	26.6
ABO10590.2	575584.HMPREF0010_00685	29.412	68	43	3	49	112	143	209	4	25.4
ABO10590.2	575584.HMPREF0010_01681	31.034	290	183	6	3	289	9	284	3.27e-33	120
ABO10590.2	575584.HMPREF0010_00071	31.765	85	45	4	155	239	207	278	0.85	27.7
ABO10590.2	575584.HMPREF0010_00539	33.447	293	179	3	2	290	3	283	2.13e-41	142
ABO10590.2	575584.HMPREF0010_01705	34.375	64	40	2	3	65	19	81	1.1	27.3
ABO10590.2	575584.HMPREF0010_02221	35.294	34	22	0	1	34	172	205	8.2	24.6
ABO10590.2	575584.HMPREF0010_01114	44.444	36	16	1	173	204	230	265	0.46	28.9
ABO10590.2	575584.HMPREF0010_03232	99.662	296	1	0	1	296	1	296	0	603
ABO10591.2	575584.HMPREF0010_03223	20.782	563	361	19	39	538	20	560	3.03e-07	49.7
ABO10591.2	575584.HMPREF0010_02294	21.569	510	304	18	73	542	63	516	1.91e-09	56.6
ABO10591.2	575584.HMPREF0010_02304	21.696	507	351	15	54	537	51	534	6.62e-16	77
ABO10591.2	575584.HMPREF0010_01842	22.265	521	353	13	55	538	95	600	5.57e-21	93.6
ABO10591.2	575584.HMPREF0010_01076	22.892	332	202	16	225	534	129	428	0.058	32.7
ABO10591.2	575584.HMPREF0010_03220	23.614	487	323	10	58	532	506	955	6.14e-24	103
ABO10591.2	575584.HMPREF0010_00512	23.755	522	332	16	55	536	50	545	1.04e-33	131
ABO10591.2	575584.HMPREF0010_01005	24.022	537	371	10	32	542	28	553	1.52e-33	131
ABO10591.2	575584.HMPREF0010_03393	24.096	83	54	2	359	434	45	125	4.4	26.6
ABO10591.2	575584.HMPREF0010_02080	24.8	500	314	17	58	536	51	509	8.27e-21	93.6
ABO10591.2	575584.HMPREF0010_02019	25.048	519	335	14	58	536	52	556	3.58e-34	133
ABO10591.2	575584.HMPREF0010_01664	25.465	538	319	17	54	545	41	542	3.62e-29	118
ABO10591.2	575584.HMPREF0010_01622	27.273	55	39	1	367	421	2	55	2.3	25.4
ABO10591.2	575584.HMPREF0010_01094	27.632	76	50	2	73	144	104	178	1.6	28.1
ABO10591.2	575584.HMPREF0010_03554	32.353	34	23	0	292	325	263	296	3.3	26.9
ABO10591.2	575584.HMPREF0010_03525	33.821	547	320	15	27	536	73	614	3.16e-75	248
ABO10591.2	575584.HMPREF0010_01457	35	40	22	1	423	462	38	73	1.7	27.7
ABO10591.2	575584.HMPREF0010_02457	55.556	18	8	0	99	116	135	152	5.3	25.8
ABO10591.2	575584.HMPREF0010_00194	56.957	539	229	2	6	544	7	542	0	636
ABO10591.2	575584.HMPREF0010_03085	69.231	13	4	0	425	437	7	19	6.2	25
ABO10591.2	575584.HMPREF0010_03231	98.54	548	8	0	1	548	2	549	0	1129
ABO10592.2	575584.HMPREF0010_00467	19.886	352	238	11	26	356	32	360	0.002	36.6
ABO10592.2	575584.HMPREF0010_00889	20.845	355	242	13	30	361	72	410	2.53e-07	48.9
ABO10592.2	575584.HMPREF0010_01848	22.093	258	186	9	20	276	29	272	0.67	28.5
ABO10592.2	575584.HMPREF0010_00890	22.642	371	249	14	12	361	29	382	3.83e-09	54.3
ABO10592.2	575584.HMPREF0010_03222	24.806	258	180	4	120	366	126	380	2.07e-14	71.2
ABO10592.2	575584.HMPREF0010_01258	25.316	79	49	2	142	214	7	81	3.1	26.6
ABO10592.2	575584.HMPREF0010_00510	25.984	381	216	11	47	369	90	462	5.4e-25	103
ABO10592.2	575584.HMPREF0010_01849	26.357	258	169	8	11	264	39	279	6.85e-12	62.8
ABO10592.2	575584.HMPREF0010_01015	27.273	418	245	12	12	375	45	457	1.91e-36	136
ABO10592.2	575584.HMPREF0010_00458	27.604	384	253	11	15	373	16	399	4.36e-31	119
ABO10592.2	575584.HMPREF0010_02738	28.467	411	236	11	12	369	45	450	6.28e-38	140
ABO10592.2	575584.HMPREF0010_02347	28.571	329	204	14	35	338	156	478	1.12e-18	84.3
ABO10592.2	575584.HMPREF0010_02595	29.091	385	222	10	37	375	80	459	1.29e-39	145
ABO10592.2	575584.HMPREF0010_00738	30.028	363	235	9	1	359	76	423	3.28e-39	141
ABO10592.2	575584.HMPREF0010_02737	30.529	416	222	15	9	367	42	447	1.24e-40	148
ABO10592.2	575584.HMPREF0010_00639	31.646	79	40	4	198	269	56	127	6.6	25
ABO10592.2	575584.HMPREF0010_02268	31.915	47	31	1	128	173	172	218	8.2	25
ABO10592.2	575584.HMPREF0010_01220	32.888	374	249	2	2	374	25	397	1.76e-58	192
ABO10592.2	575584.HMPREF0010_01007	33.511	376	247	1	3	375	10	385	6.87e-79	244
ABO10592.2	575584.HMPREF0010_03722	33.6	375	247	2	1	373	1	375	1.86e-67	214
ABO10592.2	575584.HMPREF0010_01787	34.483	29	19	0	347	375	250	278	7.7	25
ABO10592.2	575584.HMPREF0010_02655	34.492	374	243	2	3	375	18	390	3.2e-71	224
ABO10592.2	575584.HMPREF0010_03728	34.737	380	239	5	3	375	28	405	1.3e-72	229
ABO10592.2	575584.HMPREF0010_03044	35.501	369	235	2	9	375	9	376	3.07e-74	232
ABO10592.2	575584.HMPREF0010_00739	35.962	317	188	5	64	373	82	390	4.28e-55	183
ABO10592.2	575584.HMPREF0010_00052	36.685	368	232	1	9	375	10	377	1.9e-84	258
ABO10592.2	575584.HMPREF0010_01033	41.223	376	217	3	2	375	5	378	1.23e-90	274
ABO10592.2	575584.HMPREF0010_01022	41.444	374	211	4	6	375	9	378	6.59e-93	280
ABO10592.2	575584.HMPREF0010_00709	61.538	13	5	0	17	29	264	276	4.1	26.2
ABO10592.2	575584.HMPREF0010_00193	63.251	283	104	0	93	375	3	285	5.31e-126	361
ABO10592.2	575584.HMPREF0010_03230	98.667	375	5	0	1	375	1	375	0	761
ABO10593.2	575584.HMPREF0010_00790	24.324	148	105	2	6	146	15	162	2.44e-14	68.6
ABO10593.2	575584.HMPREF0010_03047	25.094	267	174	5	2	250	6	264	2.59e-25	98.2
ABO10593.2	575584.HMPREF0010_01488	27.273	77	42	3	8	71	170	245	4.2	25
ABO10593.2	575584.HMPREF0010_01476	28.958	259	167	5	9	257	11	262	2.18e-25	97.8
ABO10593.2	575584.HMPREF0010_03721	29.167	264	175	4	5	257	15	277	1.36e-24	96.3
ABO10593.2	575584.HMPREF0010_03228	29.592	196	124	5	6	193	7	196	2.12e-21	88.6
ABO10593.2	575584.HMPREF0010_02769	30	190	120	6	12	190	11	198	1.51e-16	75.5
ABO10593.2	575584.HMPREF0010_03728	30	40	28	0	108	147	106	145	6.4	24.6
ABO10593.2	575584.HMPREF0010_01929	30.994	171	111	2	23	187	27	196	1.62e-19	84.3
ABO10593.2	575584.HMPREF0010_01030	31.148	244	162	4	17	257	27	267	2.62e-31	113
ABO10593.2	575584.HMPREF0010_01009	31.783	258	167	5	1	251	3	258	1.68e-27	103
ABO10593.2	575584.HMPREF0010_01079	32.197	264	167	3	1	255	2	262	4.76e-45	149
ABO10593.2	575584.HMPREF0010_02157	32.389	247	158	4	13	254	20	262	2.49e-29	108
ABO10593.2	575584.HMPREF0010_01680	32.456	228	143	5	8	227	6	230	1.3e-25	98.6
ABO10593.2	575584.HMPREF0010_03219	33.333	36	24	0	143	178	260	295	3	25.8
ABO10593.2	575584.HMPREF0010_03031	35.484	31	20	0	225	255	456	486	1.1	27.3
ABO10593.2	575584.HMPREF0010_01080	41.057	246	145	0	12	257	12	257	2.93e-61	191
ABO10593.2	575584.HMPREF0010_01023	42.213	244	141	0	14	257	19	262	5.82e-62	192
ABO10593.2	575584.HMPREF0010_03229	97.665	257	6	0	1	257	1	257	0	513
ABO10594.2	575584.HMPREF0010_03689	22.807	57	44	0	114	170	34	90	8.9	24.6
ABO10594.2	575584.HMPREF0010_03442	22.951	122	82	3	181	290	176	297	3.7	25.8
ABO10594.2	575584.HMPREF0010_03047	23.622	254	169	8	15	256	18	258	6.16e-14	67.8
ABO10594.2	575584.HMPREF0010_01929	23.81	147	97	2	54	200	56	187	6.66e-09	53.9
ABO10594.2	575584.HMPREF0010_00316	23.881	67	41	2	238	294	86	152	3.6	26.2
ABO10594.2	575584.HMPREF0010_03721	25.362	276	177	7	1	254	10	278	1.71e-20	86.7
ABO10594.2	575584.HMPREF0010_01680	26.244	221	142	6	7	210	4	220	2.99e-11	59.7
ABO10594.2	575584.HMPREF0010_01023	26.396	197	129	7	14	205	18	203	7.08e-13	64.7
ABO10594.2	575584.HMPREF0010_01009	26.5	200	135	4	7	198	8	203	7.79e-16	73.2
ABO10594.2	575584.HMPREF0010_01476	26.738	187	132	3	2	186	3	186	4.47e-12	62.4
ABO10594.2	575584.HMPREF0010_02294	26.866	67	46	1	109	175	364	427	4.1	25.8
ABO10594.2	575584.HMPREF0010_01023	27.16	81	56	2	249	329	185	262	2	26.6
ABO10594.2	575584.HMPREF0010_02769	27.2	125	87	3	17	138	15	138	1.36e-08	52.8
ABO10594.2	575584.HMPREF0010_02926	27.273	44	30	1	269	312	18	59	5.6	24.3
ABO10594.2	575584.HMPREF0010_01079	27.848	79	55	1	251	329	188	264	0.081	31.2
ABO10594.2	575584.HMPREF0010_03360	27.848	79	44	2	199	269	201	274	0.47	28.9
ABO10594.2	575584.HMPREF0010_02463	28.571	49	35	0	187	235	306	354	5.7	25.4
ABO10594.2	575584.HMPREF0010_01079	28.758	153	103	4	6	155	6	155	1.11e-16	75.5
ABO10594.2	575584.HMPREF0010_00790	29.851	335	226	5	1	327	7	340	1.19e-42	148
ABO10594.2	575584.HMPREF0010_01080	29.885	174	114	3	17	188	16	183	1.59e-18	80.9
ABO10594.2	575584.HMPREF0010_03229	30.244	205	128	6	7	204	6	202	1.27e-21	89.4
ABO10594.2	575584.HMPREF0010_03208	31.25	48	31	1	110	155	193	240	1	27.7
ABO10594.2	575584.HMPREF0010_02812	37.778	45	27	1	207	251	799	842	0.29	29.6
ABO10594.2	575584.HMPREF0010_01413	39.583	48	26	1	46	90	765	812	4.4	25.8
ABO10594.2	575584.HMPREF0010_02338	44.186	43	23	1	104	146	115	156	0.46	28.9
ABO10594.2	575584.HMPREF0010_03228	95.894	341	14	0	1	341	1	341	0	681
ABO10595.2	575584.HMPREF0010_01221	21.053	323	218	9	85	390	93	395	1.57e-12	65.9
ABO10595.2	575584.HMPREF0010_03048	21.769	147	105	3	298	442	67	205	0.033	33.1
ABO10595.2	575584.HMPREF0010_00526	22.115	104	73	1	75	178	296	391	6.8	25.8
ABO10595.2	575584.HMPREF0010_01165	22.36	161	103	5	64	220	60	202	0.45	29.3
ABO10595.2	575584.HMPREF0010_01034	22.63	327	225	9	72	390	66	372	2.22e-13	68.2
ABO10595.2	575584.HMPREF0010_01446	23.143	350	213	11	64	377	79	408	2.23e-07	49.7
ABO10595.2	575584.HMPREF0010_03048	23.333	360	221	11	66	407	54	376	1.68e-09	56.2
ABO10595.2	575584.HMPREF0010_02021	24.165	389	233	13	67	420	60	421	1.44e-14	72
ABO10595.2	575584.HMPREF0010_01021	24.927	341	224	9	56	384	67	387	7.92e-17	79
ABO10595.2	575584.HMPREF0010_01105	25.773	97	61	3	89	185	92	177	4.6	25.8
ABO10595.2	575584.HMPREF0010_00634	26.178	191	124	6	67	256	63	237	1.39e-08	53.1
ABO10595.2	575584.HMPREF0010_02823	26.36	239	157	9	70	306	58	279	0.035	33.1
ABO10595.2	575584.HMPREF0010_00958	26.543	162	98	6	288	444	55	200	2.4	26.9
ABO10595.2	575584.HMPREF0010_00653	26.728	434	303	9	9	435	2	427	1.22e-45	160
ABO10595.2	575584.HMPREF0010_00444	26.829	164	94	6	72	229	77	220	0.005	35.8
ABO10595.2	575584.HMPREF0010_03643	27.347	245	142	7	32	266	46	264	4.73e-08	51.6
ABO10595.2	575584.HMPREF0010_03035	29.379	177	102	10	59	231	64	221	2.2	27.3
ABO10595.2	575584.HMPREF0010_03398	29.63	54	32	1	133	180	373	426	5.5	25.8
ABO10595.2	575584.HMPREF0010_03053	29.651	172	92	8	69	231	64	215	3.32e-07	48.1
ABO10595.2	575584.HMPREF0010_01494	30.415	434	260	14	7	421	9	419	7.05e-49	169
ABO10595.2	575584.HMPREF0010_02061	32.054	443	279	10	3	440	14	439	7.97e-61	201
ABO10595.2	575584.HMPREF0010_01229	32.289	415	265	11	26	434	20	424	2.58e-49	171
ABO10595.2	575584.HMPREF0010_00116	33.898	413	256	10	22	425	30	434	7.84e-70	226
ABO10595.2	575584.HMPREF0010_02747	34.545	55	22	2	12	52	219	273	5.4	26.2
ABO10595.2	575584.HMPREF0010_03170	36.538	52	24	4	182	228	5	52	0.25	27.7
ABO10595.2	575584.HMPREF0010_03321	39.394	33	20	0	165	197	97	129	3.1	26.9
ABO10595.2	575584.HMPREF0010_01090	40.541	407	231	8	22	421	11	413	3.49e-96	293
ABO10595.2	575584.HMPREF0010_02026	40.741	27	16	0	297	323	69	95	4.8	26.2
ABO10595.2	575584.HMPREF0010_02763	41.732	381	210	6	22	396	23	397	3.59e-91	280
ABO10595.2	575584.HMPREF0010_01272	44	25	14	0	186	210	14	38	3.8	26.6
ABO10595.2	575584.HMPREF0010_03227	99.778	450	1	0	1	450	1	450	0	907
ABO10596.2	575584.HMPREF0010_01861	24.242	66	45	1	79	144	141	201	1.7	25.8
ABO10596.2	575584.HMPREF0010_03114	24.299	107	67	3	21	125	112	206	8.9	23.5
ABO10596.2	575584.HMPREF0010_01592	25.641	78	55	2	35	111	23	98	1.4	25
ABO10596.2	575584.HMPREF0010_01296	26.056	142	70	8	25	147	83	208	0.75	26.6
ABO10596.2	575584.HMPREF0010_02547	26.563	64	44	2	35	98	180	240	4.5	24.3
ABO10596.2	575584.HMPREF0010_00878	27.907	43	29	1	107	149	7	47	6.1	22.7
ABO10596.2	575584.HMPREF0010_00801	29.545	44	26	2	14	56	184	223	8	23.5
ABO10596.2	575584.HMPREF0010_01667	29.787	47	29	1	41	87	75	117	10	23.5
ABO10596.2	575584.HMPREF0010_01083	36.364	44	28	0	107	150	190	233	0.027	31.2
ABO10596.2	575584.HMPREF0010_00700	40	25	15	0	136	160	83	107	5.3	23.9
ABO10596.2	575584.HMPREF0010_03219	40.909	22	13	0	32	53	29	50	1	26.6
ABO10596.2	575584.HMPREF0010_03226	98.361	183	3	0	1	183	6	188	2.21e-136	375
ABO10598.2	575584.HMPREF0010_01991	20.175	114	90	1	125	238	97	209	0.8	26.9
ABO10598.2	575584.HMPREF0010_02239	23.077	65	49	1	122	185	57	121	3.5	25.4
ABO10598.2	575584.HMPREF0010_01786	25.385	130	85	3	63	180	106	235	0.001	36.2
ABO10598.2	575584.HMPREF0010_00204	25.472	106	60	4	1	103	76	165	2.1	25.8
ABO10598.2	575584.HMPREF0010_03683	27.273	66	45	1	175	237	299	364	1.2	26.9
ABO10598.2	575584.HMPREF0010_02670	28.767	73	31	2	137	209	159	210	0.33	28.5
ABO10598.2	575584.HMPREF0010_02385	29.545	44	20	2	44	81	113	151	9.3	23.9
ABO10598.2	575584.HMPREF0010_00981	40.789	76	43	1	153	228	234	307	8.33e-10	54.7
ABO10598.2	575584.HMPREF0010_03224	99.58	238	1	0	1	238	1	238	0	494
ABO10599.2	575584.HMPREF0010_03220	20.408	441	266	12	37	462	503	873	2.1e-10	60.5
ABO10599.2	575584.HMPREF0010_02294	21.544	557	356	24	20	566	34	519	1.58e-10	60.5
ABO10599.2	575584.HMPREF0010_03231	21.93	570	346	22	20	560	40	539	1.08e-06	48.1
ABO10599.2	575584.HMPREF0010_02304	22.08	548	339	19	35	558	50	533	1.87e-11	63.5
ABO10599.2	575584.HMPREF0010_01842	22.222	423	250	19	159	560	236	600	5.76e-06	45.8
ABO10599.2	575584.HMPREF0010_00194	23.438	128	93	2	434	560	413	536	0.33	30.4
ABO10599.2	575584.HMPREF0010_00512	23.656	558	328	21	37	558	50	545	6.74e-21	93.2
ABO10599.2	575584.HMPREF0010_01664	23.81	441	236	16	144	559	171	536	3.25e-12	65.9
ABO10599.2	575584.HMPREF0010_01076	24	325	173	14	159	471	86	348	0.029	33.9
ABO10599.2	575584.HMPREF0010_02080	24.222	450	263	20	37	474	48	431	2.82e-11	63.5
ABO10599.2	575584.HMPREF0010_01005	24.735	566	331	21	39	566	48	556	4.43e-31	124
ABO10599.2	575584.HMPREF0010_02019	26.077	418	232	19	157	559	202	557	2.21e-17	82.4
ABO10599.2	575584.HMPREF0010_03525	26.271	118	79	5	444	559	504	615	0.051	33.1
ABO10599.2	575584.HMPREF0010_03525	26.389	216	121	9	13	198	80	287	1.68e-05	44.3
ABO10599.2	575584.HMPREF0010_00484	27.068	133	72	6	397	527	185	294	7.1	26.2
ABO10599.2	575584.HMPREF0010_00220	28.889	45	32	0	111	155	1	45	7.2	24.6
ABO10599.2	575584.HMPREF0010_01901	30.882	68	36	2	306	369	674	734	0.76	29.3
ABO10599.2	575584.HMPREF0010_01470	32.203	59	39	1	146	204	56	113	4.2	26.2
ABO10599.2	575584.HMPREF0010_03045	32.941	85	55	1	152	234	203	287	9e-05	42
ABO10599.2	575584.HMPREF0010_00194	34.884	43	28	0	163	205	187	229	5.9	26.6
ABO10599.2	575584.HMPREF0010_01290	38.182	55	21	4	407	454	181	229	1.3	28.1
ABO10599.2	575584.HMPREF0010_00036	38.71	31	19	0	304	334	199	229	1.2	28.5
ABO10599.2	575584.HMPREF0010_01526	39.394	33	17	1	149	178	107	139	5.5	26.6
ABO10599.2	575584.HMPREF0010_03223	98.728	629	8	0	1	629	1	629	0	1290
ABO10600.2	575584.HMPREF0010_02328	19.048	147	115	2	363	509	178	320	4	26.9
ABO10600.2	575584.HMPREF0010_01220	21.164	189	143	4	107	293	123	307	0.099	32
ABO10600.2	575584.HMPREF0010_00890	22.222	126	96	2	35	159	42	166	0.056	32.7
ABO10600.2	575584.HMPREF0010_02738	22.368	304	189	10	114	380	154	447	0.000196	40.8
ABO10600.2	575584.HMPREF0010_00193	22.485	169	126	2	126	293	30	194	2.97e-05	42.7
ABO10600.2	575584.HMPREF0010_00889	22.488	209	149	6	29	234	62	260	8.83e-05	42
ABO10600.2	575584.HMPREF0010_00458	22.628	411	252	16	23	399	34	412	1.65e-10	60.1
ABO10600.2	575584.HMPREF0010_00739	23.132	281	174	12	120	380	125	383	6.36e-06	45.4
ABO10600.2	575584.HMPREF0010_03728	23.295	176	129	4	119	292	138	309	9.03e-07	48.1
ABO10600.2	575584.HMPREF0010_03044	23.923	209	142	4	88	282	69	274	7.08e-10	57.8
ABO10600.2	575584.HMPREF0010_03722	24.324	185	128	3	126	310	122	294	1.3e-06	47.4
ABO10600.2	575584.HMPREF0010_01849	24.339	189	122	8	35	207	49	232	0.028	33.5
ABO10600.2	575584.HMPREF0010_03230	24.806	258	180	4	126	380	120	366	1.37e-16	78.6
ABO10600.2	575584.HMPREF0010_01022	25.6	375	256	11	16	380	8	369	1.4e-22	96.7
ABO10600.2	575584.HMPREF0010_00052	26.05	238	169	2	62	295	54	288	8.58e-13	67
ABO10600.2	575584.HMPREF0010_00893	26.316	95	61	3	261	355	33	118	3.6	26.9
ABO10600.2	575584.HMPREF0010_01033	26.361	349	244	8	37	380	29	369	1.89e-22	96.3
ABO10600.2	575584.HMPREF0010_02655	26.592	267	179	8	36	293	41	299	4.55e-15	73.9
ABO10600.2	575584.HMPREF0010_00738	26.923	52	26	1	17	68	95	134	0.81	29.3
ABO10600.2	575584.HMPREF0010_01007	27.24	279	187	5	35	305	33	303	2e-22	96.3
ABO10600.2	575584.HMPREF0010_00507	29.06	117	73	5	437	549	37	147	0.6	29.3
ABO10600.2	575584.HMPREF0010_01091	31.481	54	35	2	137	189	28	80	1.7	27.7
ABO10600.2	575584.HMPREF0010_01646	34.286	35	22	1	82	115	190	224	3.1	27.3
ABO10600.2	575584.HMPREF0010_02211	40	25	15	0	35	59	84	108	6.3	25.8
ABO10600.2	575584.HMPREF0010_03222	99.162	597	5	0	1	597	1	597	0	1220
ABO10601.1	575584.HMPREF0010_02295	25.373	67	46	2	12	75	192	257	0.31	26.2
ABO10601.1	575584.HMPREF0010_02535	31.111	45	29	1	42	84	19	63	1.3	23.5
ABO10601.1	575584.HMPREF0010_01855	32.432	74	34	4	11	68	313	386	1.8	23.9
ABO10601.1	575584.HMPREF0010_02305	33.333	30	20	0	22	51	228	257	0.19	26.6
ABO10601.1	575584.HMPREF0010_02240	36	25	16	0	16	40	173	197	2.4	23.5
ABO10601.1	575584.HMPREF0010_00079	36	50	25	2	15	64	86	128	3.7	22.7
ABO10601.1	575584.HMPREF0010_03221	100	86	0	0	1	86	1	86	7.87e-60	174
ABO10602.2	575584.HMPREF0010_02295	18.487	357	257	8	101	443	361	697	2.01e-09	58.5
ABO10602.2	575584.HMPREF0010_01005	19.742	542	365	11	481	960	17	550	6.56e-16	79.3
ABO10602.2	575584.HMPREF0010_02304	20.16	501	343	11	497	956	46	530	5.98e-14	72.8
ABO10602.2	575584.HMPREF0010_03223	20.181	441	267	12	503	873	37	462	3.68e-10	60.8
ABO10602.2	575584.HMPREF0010_02303	21.708	281	201	6	59	328	71	343	9.45e-07	50.1
ABO10602.2	575584.HMPREF0010_01664	21.748	515	328	15	497	955	36	531	2.78e-10	61.2
ABO10602.2	575584.HMPREF0010_02019	22.575	536	332	14	493	961	39	558	1.2e-15	78.2
ABO10602.2	575584.HMPREF0010_03525	22.634	486	284	16	500	915	101	564	1.14e-10	62.4
ABO10602.2	575584.HMPREF0010_00194	22.68	485	318	14	506	962	59	514	2.27e-17	84
ABO10602.2	575584.HMPREF0010_03231	22.998	487	326	10	506	955	59	533	1.12e-21	97.4
ABO10602.2	575584.HMPREF0010_00940	24.59	183	94	9	827	999	79	227	6	27.3
ABO10602.2	575584.HMPREF0010_00914	24.651	215	132	9	820	1020	855	1053	9.8	26.9
ABO10602.2	575584.HMPREF0010_00512	24.66	515	323	13	494	956	41	542	4.57e-23	101
ABO10602.2	575584.HMPREF0010_01842	24.868	189	111	6	482	639	73	261	0.00057	40.8
ABO10602.2	575584.HMPREF0010_03503	25.263	95	44	3	91	159	6	99	0.63	29.6
ABO10602.2	575584.HMPREF0010_02065	26.23	122	83	3	952	1068	86	205	2.5	28.5
ABO10602.2	575584.HMPREF0010_01886	26.263	99	66	3	957	1055	6	97	5.8	27.3
ABO10602.2	575584.HMPREF0010_02483	26.667	120	65	4	294	393	89	205	4	28.1
ABO10602.2	575584.HMPREF0010_02294	27.092	502	338	12	479	960	20	513	4.06e-44	167
ABO10602.2	575584.HMPREF0010_00450	27.869	61	41	2	812	872	240	297	6.6	27.3
ABO10602.2	575584.HMPREF0010_02570	28.571	91	54	3	540	622	4	91	0.11	32.7
ABO10602.2	575584.HMPREF0010_02926	28.571	42	30	0	384	425	55	96	4	26.6
ABO10602.2	575584.HMPREF0010_03163	28.916	83	41	3	723	787	2744	2826	2.4	29.3
ABO10602.2	575584.HMPREF0010_00594	29.268	82	38	5	524	594	711	783	6.9	27.3
ABO10602.2	575584.HMPREF0010_01842	30.556	108	61	5	864	958	496	602	0.025	35.4
ABO10602.2	575584.HMPREF0010_02058	31.343	67	34	2	191	256	72	127	5	27.7
ABO10602.2	575584.HMPREF0010_03045	31.481	54	32	1	604	657	200	248	4.1	28.1
ABO10602.2	575584.HMPREF0010_02080	32.609	598	377	13	469	1047	12	602	7.82e-70	254
ABO10602.2	575584.HMPREF0010_02856	35.135	37	24	0	1115	1151	30	66	2	29.3
ABO10602.2	575584.HMPREF0010_00210	35.714	42	27	0	912	953	1430	1471	6.9	27.7
ABO10602.2	575584.HMPREF0010_02209	36.538	52	30	2	261	312	1	49	9.9	26.6
ABO10602.2	575584.HMPREF0010_01833	36.735	49	31	0	590	638	48	96	0.5	30.8
ABO10602.2	575584.HMPREF0010_02295	38.71	62	29	1	984	1036	200	261	4.08e-05	44.7
ABO10602.2	575584.HMPREF0010_03220	98.256	1319	23	0	1	1319	1	1319	0	2673
ABO10603.2	575584.HMPREF0010_01351	20.69	87	57	3	658	734	220	304	6.4	27.3
ABO10603.2	575584.HMPREF0010_02881	21.711	152	111	4	393	542	347	492	5.4	27.7
ABO10603.2	575584.HMPREF0010_02115	21.875	128	89	3	929	1051	24	145	5.1	27.7
ABO10603.2	575584.HMPREF0010_00129	22.689	119	65	4	366	468	132	239	0.4	31.2
ABO10603.2	575584.HMPREF0010_00594	23.214	168	118	5	777	939	339	500	0.001	39.7
ABO10603.2	575584.HMPREF0010_01591	25	52	39	0	1129	1180	11	62	9.9	24.6
ABO10603.2	575584.HMPREF0010_03675	26.316	76	50	2	204	276	173	245	2.1	28.9
ABO10603.2	575584.HMPREF0010_02071	26.49	151	106	3	794	940	352	501	0.058	34.3
ABO10603.2	575584.HMPREF0010_02800	27.16	81	54	3	2	79	6	84	1.4	28.5
ABO10603.2	575584.HMPREF0010_02708	28.767	73	51	1	789	861	476	547	0.054	34.3
ABO10603.2	575584.HMPREF0010_00399	29.231	65	40	2	663	727	136	194	3.5	27.7
ABO10603.2	575584.HMPREF0010_01464	29.348	92	44	4	823	907	155	232	6.4	27.3
ABO10603.2	575584.HMPREF0010_01130	34.043	94	44	3	946	1021	138	231	5.4	27.3
ABO10603.2	575584.HMPREF0010_02090	40	35	17	1	1158	1188	8	42	9.5	26.9
ABO10603.2	575584.HMPREF0010_03219	99.095	1216	11	0	1	1216	1	1216	0	2475
ABO10604.2	575584.HMPREF0010_00210	22.656	256	140	11	53	268	281	518	1.5	27.7
ABO10604.2	575584.HMPREF0010_02308	22.807	114	80	2	286	398	353	459	1.6	27.7
ABO10604.2	575584.HMPREF0010_00596	23.438	64	46	1	256	319	20	80	8.2	24.3
ABO10604.2	575584.HMPREF0010_02604	24	50	35	1	285	331	40	89	4.3	26.2
ABO10604.2	575584.HMPREF0010_01137	26.087	69	45	2	108	170	301	369	1.4	28.1
ABO10604.2	575584.HMPREF0010_03717	27.66	47	33	1	298	344	2	47	1.4	27.3
ABO10604.2	575584.HMPREF0010_02684	27.941	68	41	2	31	93	17	81	0.59	26.9
ABO10604.2	575584.HMPREF0010_01045	30.952	42	29	0	207	248	130	171	9.4	25
ABO10604.2	575584.HMPREF0010_01246	31.148	61	40	1	69	129	236	294	1.8	27.3
ABO10604.2	575584.HMPREF0010_01637	33.333	48	25	2	282	329	242	282	7.8	25.4
ABO10604.2	575584.HMPREF0010_00409	35.294	34	22	0	363	396	590	623	1.9	27.3
ABO10604.2	575584.HMPREF0010_01207	36.538	52	24	2	41	88	98	144	2.2	26.9
ABO10604.2	575584.HMPREF0010_02968	38.095	21	13	0	375	395	290	310	9.4	25
ABO10604.2	575584.HMPREF0010_00705	43.333	30	16	1	285	313	42	71	1.5	27.7
ABO10604.2	575584.HMPREF0010_03218	97.17	424	12	0	1	424	1	424	0	855
ABO10605.2	575584.HMPREF0010_00537	23.762	202	107	8	17	190	3	185	0.000573	38.9
ABO10605.2	575584.HMPREF0010_02383	24.051	79	42	2	480	558	45	105	1.3	28.5
ABO10605.2	575584.HMPREF0010_01054	25.424	118	78	5	385	495	26	140	0.001	38.1
ABO10605.2	575584.HMPREF0010_02232	26.415	53	29	1	485	537	2	44	4.4	26.6
ABO10605.2	575584.HMPREF0010_00968	26.596	94	63	2	11	101	2	92	0.55	29.3
ABO10605.2	575584.HMPREF0010_03206	26.882	93	54	3	488	574	178	262	2.4	27.3
ABO10605.2	575584.HMPREF0010_03724	27.273	88	54	2	12	89	17	104	7	26.2
ABO10605.2	575584.HMPREF0010_02104	27.368	95	61	3	385	475	4	94	0.007	35
ABO10605.2	575584.HMPREF0010_00472	28.302	106	59	5	14	105	36	138	0.72	29.3
ABO10605.2	575584.HMPREF0010_01488	28.723	94	62	2	385	473	43	136	7.68e-05	41.6
ABO10605.2	575584.HMPREF0010_03698	28.767	73	32	2	447	502	99	168	0.79	28.9
ABO10605.2	575584.HMPREF0010_01519	28.846	104	64	4	379	474	77	178	0.008	35.4
ABO10605.2	575584.HMPREF0010_02087	28.916	83	52	3	17	95	25	104	5.3	26.2
ABO10605.2	575584.HMPREF0010_01871	29.412	34	24	0	90	123	13	46	9.2	25.8
ABO10605.2	575584.HMPREF0010_02513	30.435	69	46	1	287	355	221	287	0.59	29.6
ABO10605.2	575584.HMPREF0010_00333	31.034	87	51	4	17	101	2	81	0.017	34.3
ABO10605.2	575584.HMPREF0010_03067	31.034	87	51	3	7	90	5	85	0.32	30
ABO10605.2	575584.HMPREF0010_02903	33.333	48	28	1	323	370	25	68	1.7	27.3
ABO10605.2	575584.HMPREF0010_01756	34.483	29	19	0	447	475	152	180	5.6	26.6
ABO10605.2	575584.HMPREF0010_03272	35.294	85	50	2	17	101	4	83	6.43e-07	48.5
ABO10605.2	575584.HMPREF0010_00494	35.714	42	26	1	502	542	191	232	6.1	26.2
ABO10605.2	575584.HMPREF0010_01681	35.897	39	25	0	11	49	2	40	3.6	26.9
ABO10605.2	575584.HMPREF0010_03641	36.17	47	30	0	1	47	1	47	0.008	35
ABO10605.2	575584.HMPREF0010_02428	36.364	44	27	1	460	502	164	207	4.8	26.6
ABO10605.2	575584.HMPREF0010_02171	37.5	48	26	2	432	476	48	94	0.006	35.4
ABO10605.2	575584.HMPREF0010_03460	39.286	28	17	0	11	38	3	30	8.6	25.8
ABO10605.2	575584.HMPREF0010_02876	40	40	24	0	7	46	2	41	0.84	28.9
ABO10605.2	575584.HMPREF0010_01205	40	30	18	0	447	476	153	182	2.6	27.3
ABO10605.2	575584.HMPREF0010_01320	40	30	18	0	14	43	5	34	4.5	26.6
ABO10605.2	575584.HMPREF0010_01684	45.161	31	17	0	17	47	3	33	0.97	28.5
ABO10605.2	575584.HMPREF0010_02736	45.833	24	13	0	170	193	19	42	8.4	25.8
ABO10605.2	575584.HMPREF0010_01529	50	28	14	0	447	474	134	161	1.2	28.5
ABO10605.2	575584.HMPREF0010_01398	51.282	39	19	0	15	53	3	41	2.16e-05	43.5
ABO10605.2	575584.HMPREF0010_03217	99.195	621	5	0	1	621	1	621	0	1279
ABO10606.2	575584.HMPREF0010_02738	22.33	103	67	3	18	108	281	382	7	24.6
ABO10606.2	575584.HMPREF0010_02350	22.5	40	31	0	87	126	9	48	5.4	25
ABO10606.2	575584.HMPREF0010_01520	26.19	84	48	4	70	140	5	87	2.5	25.8
ABO10606.2	575584.HMPREF0010_03238	27.778	54	39	0	102	155	30	83	3	25.8
ABO10606.2	575584.HMPREF0010_02390	28.125	32	23	0	115	146	196	227	1.5	26.6
ABO10606.2	575584.HMPREF0010_01722	29.134	127	84	4	60	185	51	172	3.14e-11	58.2
ABO10606.2	575584.HMPREF0010_00558	30.909	55	31	2	161	215	73	120	5.5	24.3
ABO10606.2	575584.HMPREF0010_03410	34.286	35	23	0	118	152	1	35	4.2	25
ABO10606.2	575584.HMPREF0010_02758	36	25	15	1	124	148	169	192	0.45	28.1
ABO10606.2	575584.HMPREF0010_03216	96.825	252	8	0	1	252	2	253	0	511
ABO10610.2	575584.HMPREF0010_01543	26.471	68	45	2	48	111	186	252	6.3	23.1
ABO10610.2	575584.HMPREF0010_02967	27.848	79	36	4	68	127	40	116	8.8	22.7
ABO10610.2	575584.HMPREF0010_01825	30.435	46	25	1	60	105	226	264	5.9	23.5
ABO10610.2	575584.HMPREF0010_01842	30.556	36	20	1	28	63	508	538	2.2	24.6
ABO10610.2	575584.HMPREF0010_01508	30.769	39	25	1	38	76	412	448	1.5	25.4
ABO10610.2	575584.HMPREF0010_03635	31.579	38	24	2	37	73	697	733	5.3	23.5
ABO10610.2	575584.HMPREF0010_00816	31.707	41	28	0	34	74	45	85	1.3	25
ABO10610.2	575584.HMPREF0010_02966	33.333	54	29	1	31	77	273	326	2.4	24.6
ABO10610.2	575584.HMPREF0010_01302	39.13	23	14	0	28	50	269	291	9.1	22.7
ABO10610.2	575584.HMPREF0010_01076	40	30	18	0	3	32	82	111	5.3	23.5
ABO10610.2	575584.HMPREF0010_03402	40.541	37	21	1	9	44	10	46	0.48	26.2
ABO10610.2	575584.HMPREF0010_02565	40.909	22	13	0	47	68	198	219	5.5	23.5
ABO10610.2	575584.HMPREF0010_02283	44.828	29	14	1	55	81	504	532	8.6	23.1
ABO10610.2	575584.HMPREF0010_03313	47.619	21	11	0	104	124	5	25	6.1	22.7
ABO10610.2	575584.HMPREF0010_00069	48	25	13	0	2	26	3	27	3.4	23.5
ABO10610.2	575584.HMPREF0010_02973	53.333	15	7	0	60	74	567	581	8.4	23.1
ABO10610.2	575584.HMPREF0010_03212	99.219	128	1	0	1	128	10	137	9.94e-92	258
ABO10613.2	575584.HMPREF0010_03723	27.473	91	39	3	45	114	113	197	0.84	26.2
ABO10613.2	575584.HMPREF0010_01080	29.412	51	35	1	34	84	154	203	3.8	24.3
ABO10613.2	575584.HMPREF0010_01415	33.333	42	28	0	77	118	49	90	7.2	23.5
ABO10613.2	575584.HMPREF0010_02915	39.216	51	30	1	40	90	121	170	2.4	24.6
ABO10613.2	575584.HMPREF0010_02708	42.857	28	16	0	20	47	571	598	1.3	25.8
ABO10613.2	575584.HMPREF0010_01847	44.118	34	14	1	41	69	143	176	2.4	25
ABO10613.2	575584.HMPREF0010_03209	100	145	0	0	1	145	1	145	3.06e-101	283
ABO10619.2	575584.HMPREF0010_03061	21.287	202	128	9	80	266	164	349	2.7	26.6
ABO10619.2	575584.HMPREF0010_01355	24.59	244	173	5	54	286	38	281	5.48e-18	79.3
ABO10619.2	575584.HMPREF0010_02440	26.423	246	169	7	46	280	60	304	7.19e-17	76.6
ABO10619.2	575584.HMPREF0010_00635	28.125	64	32	3	1	54	105	164	8	24.6
[truncated: 13,794 more rows]

## Sheet: KeF_BLAST_UNIQUE_Top%Identity
query acc.	subject acc.	% identity	alignment length	mismatches	gap opens	q. start	q. end	s. start	s. end	evalue	bit score
A0A0D8G9M9_ACIBA	575584.HMPREF0010_02540	99.7	333	1	0	1	333	1	333	0	672
A0A0D8GGD3_ACIBA	575584.HMPREF0010_02810	98.315	178	3	0	1	178	1	178	1.19e-132	365
A0A0U2JT09_ACIBA	575584.HMPREF0010_02866	99.554	224	1	0	1	224	1	224	9.71e-166	452
A0A154DRP4_ACIBA	575584.HMPREF0010_00594	99.807	1036	2	0	1	1036	1	1036	0	2091
A0A290YXV0_ACIBA	575584.HMPREF0010_02867	99.099	444	3	1	1	444	1	443	0	901
ABAYE0498	575584.HMPREF0010_03706	99.079	543	5	0	1	543	1	543	0	1115
ABAYE0640	575584.HMPREF0010_02782	94.382	356	17	1	1	353	1	356	0	647
ABAYE0792	575584.HMPREF0010_02921	98.139	806	15	0	1	806	1	806	0	1486
ABAYE0885	575584.HMPREF0010_02127	99.694	327	1	0	1	327	1	327	0	683
ABAYE1085	575584.HMPREF0010_02293	97.552	286	7	0	1	286	1	286	0	582
ABAYE1086	575584.HMPREF0010_02294	96.748	615	20	0	1	615	1	615	0	1243
ABAYE1087	575584.HMPREF0010_02295	96.562	698	23	1	8	705	1	697	0	1389
ABAYE1092	575584.HMPREF0010_02300	99.689	322	1	0	1	322	1	322	0	665
ABAYE1093	575584.HMPREF0010_02301	97.132	767	21	1	1	767	1	766	0	1529
ABAYE1094	575584.HMPREF0010_02302	99.541	436	2	0	1	436	1	436	0	908
ABAYE1095	575584.HMPREF0010_02303	97.245	980	27	0	1	980	1	980	0	1970
ABAYE1100	575584.HMPREF0010_02308	97.761	536	12	0	1	536	1	536	0	1051
ABAYE1101	575584.HMPREF0010_02309	98.117	531	10	0	1	531	1	531	0	1039
ABAYE1102	575584.HMPREF0010_02310	97.131	244	7	0	1	244	1	244	7.7e-180	490
ABAYE1103	575584.HMPREF0010_02311	98.054	257	5	0	1	257	1	257	0	514
ABAYE1172	575584.HMPREF0010_00023	99.586	483	2	0	1	483	1	483	0	961
ABAYE1173	575584.HMPREF0010_00024	99.811	1059	2	0	1	1059	1	1059	0	2136
ABAYE1174	575584.HMPREF0010_00025	99.261	406	3	0	1	406	1	406	0	812
ABAYE1319	575584.HMPREF0010_00109	99.444	180	1	0	1	180	1	180	4.32e-130	359
ABAYE1320	575584.HMPREF0010_00110	98.958	192	2	0	1	192	1	192	6.01e-138	380
ABAYE1321	575584.HMPREF0010_00111	97.674	172	4	0	1	172	1	172	1.34e-125	347
ABAYE1322	575584.HMPREF0010_00112	98.917	277	3	0	1	277	1	277	0	563
ABAYE1323	575584.HMPREF0010_00113	98.918	832	9	0	1	832	1	832	0	1686
ABAYE1324	575584.HMPREF0010_00114	98.555	346	5	0	1	346	1	346	0	704
ABAYE1394	575584.HMPREF0010_00179	99.138	812	7	0	1	812	1	812	0	1670
ABAYE1395	575584.HMPREF0010_00180	97.373	609	16	0	1	609	1	609	0	1224
ABAYE1396	575584.HMPREF0010_00181	99.759	415	1	0	1	415	1	415	0	848
ABAYE1397	575584.HMPREF0010_00182	98.701	154	2	0	1	154	1	154	4.33e-112	311
ABAYE2046	575584.HMPREF0010_00772	77.133	879	180	4	29	904	1	861	0	1402
ABAYE2047	575584.HMPREF0010_00773	98.78	246	3	0	1	246	1	246	1.93e-173	474
ABAYE2049	575584.HMPREF0010_00774	98.976	293	3	0	1	293	1	293	0	590
ABAYE2050	575584.HMPREF0010_00775	99.286	140	1	0	1	140	1	140	9.05e-101	281
ABAYE2051	575584.HMPREF0010_00776	98.734	158	2	0	1	158	1	158	1.25e-111	310
ABAYE2875	575584.HMPREF0010_01449	97.059	102	3	0	1	102	1	102	2.26e-72	207
ABAYE2877	575584.HMPREF0010_01448	97.297	296	8	0	1	296	1	296	0	602
ABAYE3064	575584.HMPREF0010_01249	100	238	0	0	1	238	1	238	2.48e-173	473
ABAYE3318	575584.HMPREF0010_01784	100	134	0	0	1	134	1	134	4.14e-97	272
ABAYE3319	575584.HMPREF0010_01785	99.515	206	1	0	1	206	1	206	3.21e-150	412
ABAYE3320	575584.HMPREF0010_01786	99.602	251	1	0	1	251	1	251	4.25e-174	476
ABAYE3345	575584.HMPREF0010_01808	97.814	366	8	0	1	366	1	366	0	739
ABAYE3758	575584.HMPREF0010_03224	99.58	238	1	0	1	238	1	238	0	494
ABAYE3761	575584.HMPREF0010_03226	97.872	188	4	0	1	188	1	188	1.29e-139	384
ABAYE3802	575584.HMPREF0010_03274	92.857	420	30	0	1	420	1	420	0	824
ABAYE3804	575584.HMPREF0010_01890	50	28	14	0	148	175	5	32	0.33	30.4
ABAYE3806	575584.HMPREF0010_03139	42.857	28	11	2	325	349	181	206	3.2	26.6
ABAYE3807	575584.HMPREF0010_01883	52.941	17	8	0	16	32	469	485	8.9	24.3
ABAYE3808	575584.HMPREF0010_03276	60.804	199	78	0	2	200	5	203	3.24e-92	265
ABAYE3809	575584.HMPREF0010_02852	35.294	51	29	2	135	185	59	105	4.9	25.8
ABAYE3810	575584.HMPREF0010_03243	35.135	37	24	0	9	45	63	99	4.8	24.6
ABAYE3812	575584.HMPREF0010_01137	52.381	21	10	0	271	291	1153	1173	8.9	25
ABAYE3813	575584.HMPREF0010_00930	34.615	52	30	2	285	336	236	283	0.89	28.5
ABAYE3814	575584.HMPREF0010_01398	50	34	17	0	16	49	3	36	0.013	33.5
ABAYE3815	575584.HMPREF0010_03287	66.745	424	139	2	1	422	1	424	0	590
ABO10498.2	575584.HMPREF0010_03687	99.785	465	1	0	1	465	1	465	0	952
ABO10499.2	575584.HMPREF0010_03688	100	382	0	0	1	382	1	382	0	777
ABO10500.2	575584.HMPREF0010_03689	100	359	0	0	1	359	1	359	0	737
ABO10506.2	575584.HMPREF0010_03695	100	335	0	0	1	335	1	335	0	684
ABO10508.2	575584.HMPREF0010_03697	100	111	0	0	1	111	1	111	3.89e-79	224
ABO10514.1	575584.HMPREF0010_03371	100	180	0	0	1	180	1	180	2.34e-134	370
ABO10521.2	575584.HMPREF0010_03362	99.624	266	1	0	1	266	1	266	0	532
ABO10523.2	575584.HMPREF0010_03360	100	391	0	0	1	391	1	391	0	805
ABO10528.2	575584.HMPREF0010_03355	99.265	136	1	0	1	136	27	162	2.63e-101	283
ABO10529.2	575584.HMPREF0010_03354	100	248	0	0	1	248	1	248	0	507
ABO10534.2	575584.HMPREF0010_03349	100	212	0	0	1	212	1	212	6.46e-159	434
ABO10538.2	575584.HMPREF0010_03297	96.537	722	25	0	1	722	1	722	0	1462
ABO10544.2	575584.HMPREF0010_03290	97.245	726	20	0	1	726	1	726	0	1444
ABO10545.2	575584.HMPREF0010_03289	99.296	142	1	0	1	142	1	142	1.18e-105	294
ABO10546.1	575584.HMPREF0010_03288	97.268	366	10	0	1	366	1	366	0	733
ABO10547.2	575584.HMPREF0010_03287	99.768	431	1	0	1	431	1	431	0	879
ABO10548.2	575584.HMPREF0010_03286	99.684	316	1	0	1	316	1	316	0	651
ABO10549.1	575584.HMPREF0010_03285	97.917	192	4	0	1	192	1	192	5.28e-143	392
ABO10550.2	575584.HMPREF0010_03284	97.493	359	9	0	1	359	1	359	0	723
ABO10551.2	575584.HMPREF0010_03283	97.778	450	10	0	1	450	1	450	0	867
ABO10552.2	575584.HMPREF0010_03282	99.432	176	1	0	13	188	1	176	1.44e-130	360
ABO10553.2	575584.HMPREF0010_03281	99.704	338	1	0	50	387	1	338	0	681
ABO10554.2	575584.HMPREF0010_03278	97.384	344	9	0	1	344	1	344	0	678
ABO10555.2	575584.HMPREF0010_03277	99.636	275	1	0	1	275	1	275	0	565
ABO10556.2	575584.HMPREF0010_03276	100	210	0	0	1	210	1	210	7.06e-158	432
ABO10557.2	575584.HMPREF0010_03275	99.656	291	1	0	1	291	1	291	0	589
ABO10558.1	575584.HMPREF0010_03274	100	225	0	0	1	225	196	420	1.83e-169	470
ABO10559.2	575584.HMPREF0010_03273	99.46	556	3	0	1	556	1	556	0	1148
ABO10560.2	575584.HMPREF0010_03272	99.408	338	2	0	1	338	1	338	0	698
ABO10561.2	575584.HMPREF0010_03271	98.904	456	5	0	1	456	1	456	0	942
ABO10562.2	575584.HMPREF0010_03270	99.638	553	2	0	1	553	1	553	0	1092
ABO10563.2	575584.HMPREF0010_03269	100	250	0	0	1	250	1	250	0	513
ABO10564.2	575584.HMPREF0010_03268	100	383	0	0	1	383	1	383	0	782
ABO10565.2	575584.HMPREF0010_03267	98.592	568	8	0	1	568	9	576	0	1172
ABO10566.1	575584.HMPREF0010_03266	100	404	0	0	1	404	1	404	0	841
ABO10568.2	575584.HMPREF0010_03264	100	294	0	0	1	294	1	294	0	598
ABO10569.2	575584.HMPREF0010_03262	99.424	868	5	0	1	868	1	868	0	1777
ABO10571.1	575584.HMPREF0010_03257	100	70	0	0	1	70	1	70	1.05e-46	144
ABO10572.2	575584.HMPREF0010_00262	40	30	18	0	95	124	524	553	7.6	23.9
ABO10578.2	575584.HMPREF0010_03245	100	221	0	0	1	221	1	221	9.81e-166	452
ABO10579.2	575584.HMPREF0010_03244	100	124	0	0	1	124	1	124	2.63e-89	251
ABO10580.1	575584.HMPREF0010_03243	98.413	126	2	0	1	126	1	126	3.23e-93	261
ABO10581.2	575584.HMPREF0010_03242	96.956	657	17	1	1	657	43	696	0	1327
ABO10582.2	575584.HMPREF0010_03241	97.113	381	11	0	1	381	6	386	0	743
ABO10584.2	575584.HMPREF0010_03239	99.525	421	2	0	1	421	7	427	0	877
ABO10585.2	575584.HMPREF0010_03238	99.183	367	3	0	1	367	1	367	0	756
ABO10586.1	575584.HMPREF0010_03237	99.16	119	1	0	1	119	1	119	2.67e-84	238
ABO10590.2	575584.HMPREF0010_03232	99.662	296	1	0	1	296	1	296	0	603
ABO10591.2	575584.HMPREF0010_03231	98.54	548	8	0	1	548	2	549	0	1129
ABO10592.2	575584.HMPREF0010_03230	98.667	375	5	0	1	375	1	375	0	761
ABO10593.2	575584.HMPREF0010_03229	97.665	257	6	0	1	257	1	257	0	513
ABO10594.2	575584.HMPREF0010_03228	95.894	341	14	0	1	341	1	341	0	681
ABO10595.2	575584.HMPREF0010_03227	99.778	450	1	0	1	450	1	450	0	907
ABO10596.2	575584.HMPREF0010_03226	98.361	183	3	0	1	183	6	188	2.21e-136	375
ABO10598.2	575584.HMPREF0010_03224	99.58	238	1	0	1	238	1	238	0	494
ABO10599.2	575584.HMPREF0010_03223	98.728	629	8	0	1	629	1	629	0	1290
ABO10600.2	575584.HMPREF0010_03222	99.162	597	5	0	1	597	1	597	0	1220
ABO10601.1	575584.HMPREF0010_03221	100	86	0	0	1	86	1	86	7.87e-60	174
ABO10602.2	575584.HMPREF0010_03220	98.256	1319	23	0	1	1319	1	1319	0	2673
ABO10603.2	575584.HMPREF0010_03219	99.095	1216	11	0	1	1216	1	1216	0	2475
ABO10604.2	575584.HMPREF0010_03218	97.17	424	12	0	1	424	1	424	0	855
ABO10605.2	575584.HMPREF0010_03217	99.195	621	5	0	1	621	1	621	0	1279
ABO10606.2	575584.HMPREF0010_03216	96.825	252	8	0	1	252	2	253	0	511
ABO10610.2	575584.HMPREF0010_03212	99.219	128	1	0	1	128	10	137	9.94e-92	258
ABO10613.2	575584.HMPREF0010_03209	100	145	0	0	1	145	1	145	3.06e-101	283
ABO10619.2	575584.HMPREF0010_03203	99.683	315	1	0	1	315	1	315	0	653
ABO10623.2	575584.HMPREF0010_03198	99.469	565	3	0	1	565	1	565	0	1165
ABO10626.2	575584.HMPREF0010_03195	99.254	268	2	0	1	268	2	269	0	514
ABO10630.2	575584.HMPREF0010_03191	100	132	0	0	1	132	1	132	2.93e-92	259
ABO10644.2	575584.HMPREF0010_03179	99.752	404	1	0	1	404	1	404	0	792
ABO10665.2	575584.HMPREF0010_02030	98.795	166	2	0	1	166	1	166	5.04e-118	327
ABO10666.2	575584.HMPREF0010_02029	99.145	117	1	0	1	117	1	117	1.66e-84	239
ABO10677.2	575584.HMPREF0010_02016	100	175	0	0	1	175	1	175	9.99e-129	355
ABO10680.2	575584.HMPREF0010_02012	92.177	294	21	2	1	294	1	292	0	545
ABO10686.1	575584.HMPREF0010_00179	40.625	32	13	2	68	98	783	809	8.8	25
ABO10691.2	575584.HMPREF0010_00450	76.923	13	3	0	38	50	303	315	9.9	25.4
ABO10692.2	575584.HMPREF0010_02008	100	75	0	0	1	75	1	75	4.45e-46	138
ABO10711.2	575584.HMPREF0010_01991	100	211	0	0	1	211	1	211	1.05e-157	431
ABO10712.2	575584.HMPREF0010_01990	99.713	348	1	0	1	348	1	348	0	704
ABO10716.2	575584.HMPREF0010_01986	99.673	306	1	0	1	306	1	306	0	632
ABO10717.2	575584.HMPREF0010_01985	98.99	99	1	0	1	99	1	99	2.2e-67	194
ABO10718.2	575584.HMPREF0010_01984	99.838	617	1	0	1	617	1	617	0	1252
ABO10727.2	575584.HMPREF0010_01975	96.866	351	11	0	1	351	20	370	0	709
ABO10728.2	575584.HMPREF0010_01974	95.337	193	9	0	1	193	1	193	4.77e-138	380
ABO10729.2	575584.HMPREF0010_01973	99.336	301	2	0	1	301	1	301	0	581
ABO10743.1	575584.HMPREF0010_01961	100	108	0	0	1	108	1	108	7.91e-76	216
ABO10747.2	575584.HMPREF0010_01957	99.522	209	1	0	1	209	1	209	5.53e-153	419
ABO10751.2	575584.HMPREF0010_01953	100	146	0	0	1	146	1	146	7.78e-105	292
ABO10752.2	575584.HMPREF0010_01952	100	177	0	0	1	177	1	177	6.39e-132	363
ABO10765.2	575584.HMPREF0010_01936	99.472	379	2	0	1	379	1	379	0	779
ABO10767.2	575584.HMPREF0010_01934	99.603	252	1	0	1	252	3	254	0	504
ABO10769.1	575584.HMPREF0010_01932	98.378	185	3	0	1	185	17	201	9.58e-137	377
ABO10771.2	575584.HMPREF0010_01931	100	163	0	0	1	163	1	163	3.49e-121	335
ABO10789.2	575584.HMPREF0010_01910	99.344	305	1	1	1	305	1	304	0	596
ABO10796.2	575584.HMPREF0010_01903	100	174	0	0	1	174	1	174	9.07e-128	352
ABO10799.2	575584.HMPREF0010_01899	100	134	0	0	1	134	1	134	5.98e-95	266
ABO10805.2	575584.HMPREF0010_01892	100	500	0	0	1	500	1	500	0	1042
ABO10806.2	575584.HMPREF0010_01891	98.833	257	3	0	1	257	1	257	0	531
ABO10807.2	575584.HMPREF0010_01890	98.398	437	7	0	1	437	1	437	0	890
ABO10812.2	575584.HMPREF0010_01885	100	472	0	0	1	472	1	472	0	966
ABO10813.2	575584.HMPREF0010_01884	99.405	168	1	0	1	168	1	168	5.72e-125	345
ABO10823.2	575584.HMPREF0010_01876	100	109	0	0	1	109	1	109	1.39e-79	226
ABO10824.2	575584.HMPREF0010_01875	100	318	0	0	1	318	1	318	0	651
ABO10831.2	575584.HMPREF0010_01868	100	114	0	0	1	114	1	114	2.01e-77	221
ABO10832.2	575584.HMPREF0010_01867	98.214	112	2	0	1	112	1	112	3.55e-79	225
ABO10838.2	575584.HMPREF0010_01862	99.015	203	2	0	1	203	1	203	1.98e-151	415
ABO10847.1	575584.HMPREF0010_01854	100	136	0	0	1	136	1	136	5.23e-103	287
ABO10850.1	575584.HMPREF0010_01851	100	84	0	0	1	84	1	84	7.09e-61	176
ABO10852.2	575584.HMPREF0010_01849	99.472	379	2	0	1	379	1	379	0	763
ABO10853.2	575584.HMPREF0010_01848	99.038	416	4	0	1	416	1	416	0	845
ABO10861.2	575584.HMPREF0010_01837	99.554	224	1	0	1	224	1	224	1.75e-167	457
ABO10863.2	575584.HMPREF0010_01835	99.502	201	1	0	1	201	1	201	4.37e-150	411
ABO10864.2	575584.HMPREF0010_01834	100	225	0	0	1	225	1	225	1e-167	458
ABO10867.2	575584.HMPREF0010_01831	99.582	718	3	0	1	718	1	718	0	1457
ABO10869.2	575584.HMPREF0010_01829	100	161	0	0	1	161	1	161	3.7e-120	332
ABO10876.1	575584.HMPREF0010_01817	100	73	0	0	1	73	1	73	1.02e-50	150
ABO10877.2	575584.HMPREF0010_01816	100	341	0	0	1	341	1	341	0	704
ABO10883.2	575584.HMPREF0010_01810	100	373	0	0	1	373	1	373	0	762
ABO10885.2	575584.HMPREF0010_01808	98.634	366	5	0	1	366	1	366	0	748
ABO10886.2	575584.HMPREF0010_01807	99.678	311	1	0	1	311	1	311	0	650
ABO10891.2	575584.HMPREF0010_01803	97.619	336	8	0	1	336	1	336	0	669
ABO10896.2	575584.HMPREF0010_01798	98.421	190	3	0	1	190	1	190	6.3e-129	357
ABO10898.2	575584.HMPREF0010_01796	100	79	0	0	1	79	8	86	1.31e-53	158
ABO10899.2	575584.HMPREF0010_01794	100	177	0	0	1	177	1	177	6.65e-134	368
ABO10900.1	575584.HMPREF0010_01793	100	92	0	0	1	92	1	92	1.7e-61	179
ABO10902.1	575584.HMPREF0010_01791	100	51	0	0	1	51	1	51	2.29e-33	104
ABO10904.2	575584.HMPREF0010_01789	100	482	0	0	1	482	1	482	0	1001
ABO10906.2	575584.HMPREF0010_01787	100	287	0	0	1	287	10	296	0	598
ABO10907.2	575584.HMPREF0010_01786	99.203	251	2	0	1	251	1	251	2.9e-173	474
ABO10908.2	575584.HMPREF0010_01785	99.515	206	1	0	1	206	1	206	3.21e-150	412
ABO10909.2	575584.HMPREF0010_01784	100	134	0	0	1	134	1	134	4.14e-97	272
ABO10922.2	575584.HMPREF0010_01760	98.969	291	3	0	1	291	1	291	0	579
ABO10924.2	575584.HMPREF0010_01758	100	195	0	0	1	195	1	195	2.67e-144	396
ABO10925.2	575584.HMPREF0010_01757	100	197	0	0	1	197	1	197	1.9e-149	409
ABO10927.2	575584.HMPREF0010_01755	100	565	0	0	1	565	1	565	0	1179
ABO10929.1	575584.HMPREF0010_01753	59.146	749	261	8	1	736	27	743	0	884
ABO10936.2	575584.HMPREF0010_01746	99.58	714	3	0	1	714	1	714	0	1452
ABO10937.2	575584.HMPREF0010_01745	99.75	400	1	0	1	400	21	420	0	821
ABO10942.2	575584.HMPREF0010_01739	99.525	421	2	0	1	421	1	421	0	856
ABO10943.2	575584.HMPREF0010_01738	99.542	437	2	0	1	437	1	437	0	912
ABO10948.1	575584.HMPREF0010_01734	100	157	0	0	1	157	276	432	6.65e-113	324
ABO10949.2	575584.HMPREF0010_01733	100	183	0	0	1	183	1	183	1.46e-132	365
ABO10950.2	575584.HMPREF0010_01732	92.063	63	4	1	1	63	1	62	5.09e-39	120
ABO10956.2	575584.HMPREF0010_01726	97.209	430	12	0	1	430	1	430	0	870
ABO10957.2	575584.HMPREF0010_01725	100	232	0	0	1	232	17	248	4.12e-168	460
ABO10959.2	575584.HMPREF0010_01723	100	469	0	0	1	469	1	469	0	962
ABO10960.2	575584.HMPREF0010_00715	40.741	27	16	0	47	73	77	103	0.33	28.1
ABO10964.2	575584.HMPREF0010_00403	53.333	30	11	2	47	73	165	194	6.7	23.9
ABO10965.2	575584.HMPREF0010_03569	50	20	10	0	430	449	36	55	5.6	25
ABO10981.1	575584.HMPREF0010_01721	100	152	0	0	1	152	1	152	2.6e-111	309
ABO10982.1	575584.HMPREF0010_01720	100	85	0	0	1	85	1	85	4.76e-61	177
ABO10985.2	575584.HMPREF0010_01717	98.726	157	2	0	1	157	1	157	5.88e-116	323
ABO10987.2	575584.HMPREF0010_01715	99.306	288	2	0	1	288	1	288	0	590
ABO10992.1	575584.HMPREF0010_01711	100	329	0	0	1	329	1	329	0	669
ABO11000.2	575584.HMPREF0010_01703	93.464	153	10	0	1	153	35	187	9.68e-105	294
ABO11002.2	575584.HMPREF0010_01701	98.606	287	4	0	1	287	5	291	0	586
ABO11003.2	575584.HMPREF0010_03005	89.239	762	81	1	1	762	21	781	0	1424
ABO11004.2	575584.HMPREF0010_02906	52	25	12	0	269	293	318	342	6.9	25.8
ABO11011.2	575584.HMPREF0010_01696	99.891	918	1	0	1	918	1	918	0	1894
ABO11014.2	575584.HMPREF0010_01691	100	169	0	0	1	169	1	169	3.39e-128	353
ABO11019.2	575584.HMPREF0010_01686	99.733	375	1	0	1	375	1	375	0	754
ABO11020.2	575584.HMPREF0010_02613	45	20	11	0	82	101	106	125	8.6	22.3
ABO11021.2	575584.HMPREF0010_01685	99.587	484	2	0	1	484	1	484	0	976
ABO11024.2	575584.HMPREF0010_01682	100	264	0	0	1	264	3	266	0	550
ABO11029.2	575584.HMPREF0010_01677	99.632	272	1	0	1	272	5	276	0	568
ABO11035.2	575584.HMPREF0010_01670	97.5	160	4	0	1	160	1	160	7.6e-113	314
ABO11041.2	575584.HMPREF0010_01665	100	178	0	0	1	178	1	178	2.36e-131	362
ABO11042.2	575584.HMPREF0010_01664	98.708	542	7	0	1	542	1	542	0	1119
ABO11046.2	575584.HMPREF0010_01660	97.887	142	3	0	1	142	1	142	1.65e-99	278
ABO11054.2	575584.HMPREF0010_01650	100	98	0	0	1	98	1	98	1.51e-69	199
ABO11060.2	575584.HMPREF0010_01642	100	189	0	0	1	189	1	189	3.1e-134	370
ABO11073.2	575584.HMPREF0010_01434	42.857	28	16	0	125	152	447	474	0.086	30.8
ABO11079.2	575584.HMPREF0010_00039	42.857	21	12	0	353	373	29	49	5.4	25.8
ABO11082.2	575584.HMPREF0010_03497	52.174	23	11	0	231	253	166	188	5.5	26.9
ABO11083.2	575584.HMPREF0010_01420	46.875	32	15	1	186	217	114	143	0.99	28.9
ABO11089.2	575584.HMPREF0010_00113	37.5	24	15	0	197	220	130	153	2.9	26.2
ABO11091.2	575584.HMPREF0010_02838	47.619	21	11	0	194	214	159	179	5.2	25.4
ABO11092.2	575584.HMPREF0010_01393	44	25	14	0	196	220	31	55	1.1	28.5
ABO11093.2	575584.HMPREF0010_02924	34.426	61	32	3	149	203	38	96	5	24.6
ABO11094.2	575584.HMPREF0010_03516	45.833	24	13	0	352	375	31	54	8.1	25
ABO11095.2	575584.HMPREF0010_01566	50	20	10	0	223	242	189	208	6.7	26.9
ABO11096.2	575584.HMPREF0010_03194	48.485	33	16	1	146	178	44	75	2.4	26.9
ABO11097.1	575584.HMPREF0010_02891	32.258	31	21	0	79	109	251	281	8	23.5
ABO11099.2	575584.HMPREF0010_02676	62.5	16	6	0	132	147	173	188	7	24.6
ABO11103.2	575584.HMPREF0010_03324	54.667	75	33	1	1	75	22	95	2.19e-22	80.9
ABO11110.1	575584.HMPREF0010_03337	100	400	0	0	1	400	1	400	0	826
ABO11112.2	575584.HMPREF0010_03335	100	275	0	0	1	275	1	275	0	562
ABO11114.1	575584.HMPREF0010_03332	100	259	0	0	1	259	1	259	0	523
ABO11115.1	575584.HMPREF0010_03330	98.737	475	5	1	8	481	1	475	0	912
ABO11117.1	575584.HMPREF0010_03326	99.422	173	1	0	1	173	48	220	5.24e-118	333
ABO11119.2	575584.HMPREF0010_03325	98.425	127	2	0	1	127	1	127	1.26e-94	268
ABO11120.2	575584.HMPREF0010_03323	100	245	0	0	1	245	1	245	8.2e-174	475
ABO11123.2	575584.HMPREF0010_03319	100	271	0	0	1	271	1	271	0	528
ABO11127.2	575584.HMPREF0010_01186	100	112	0	0	1	112	6	117	2.43e-81	230
ABO11130.2	575584.HMPREF0010_01189	100	227	0	0	1	227	1	227	2.48e-169	462
ABO11134.2	575584.HMPREF0010_01193	72.165	291	65	5	3	279	1	289	4.66e-130	367
ABO11141.2	575584.HMPREF0010_01200	99.512	205	1	0	1	205	4	208	3.89e-153	419
ABO11143.2	575584.HMPREF0010_01202	98.19	221	4	0	1	221	1	221	2.83e-161	441
ABO11153.2	575584.HMPREF0010_01212	98.489	331	5	0	1	331	1	331	0	671
ABO11158.2	575584.HMPREF0010_01217	99.094	331	3	0	1	331	9	339	0	676
ABO11161.2	575584.HMPREF0010_01220	100	403	0	0	1	403	4	406	0	839
ABO11171.2	575584.HMPREF0010_02814	38.462	26	16	0	193	218	50	75	9.3	25
ABO11181.1	575584.HMPREF0010_01243	96.667	90	3	0	1	90	5	94	4.45e-60	175
ABO11182.2	575584.HMPREF0010_03163	63.265	49	18	0	831	879	2467	2515	6.19e-08	53.5
ABO11185.1	575584.HMPREF0010_01245	96.517	890	14	1	1	873	85	974	0	1511
ABO11188.2	575584.HMPREF0010_01249	100	238	0	0	1	238	1	238	2.48e-173	473
ABO11189.2	575584.HMPREF0010_01250	99.811	530	1	0	1	530	20	549	0	1089
ABO11190.2	575584.HMPREF0010_01251	100	117	0	0	1	117	1	117	6.73e-85	239
ABO11206.1	575584.HMPREF0010_01267	97.938	97	2	0	1	97	1	97	1.44e-68	197
ABO11211.2	575584.HMPREF0010_01272	99.283	558	4	0	1	558	1	558	0	1078
ABO11212.1	575584.HMPREF0010_01274	98.997	399	4	0	1	399	23	421	0	813
ABO11219.2	575584.HMPREF0010_01282	98.795	166	2	0	1	166	6	171	8.85e-106	296
ABO11225.2	575584.HMPREF0010_01288	57.634	465	162	10	1	446	10	458	2.63e-164	468
ABO11226.2	575584.HMPREF0010_01289	63.847	733	172	15	1	676	19	715	0	836
ABO11235.2	575584.HMPREF0010_01300	99.391	1149	7	0	1	1149	1	1149	0	2293
ABO11238.1	575584.HMPREF0010_01303	100	154	0	0	1	154	1	154	1.03e-113	315
ABO11241.2	575584.HMPREF0010_01305	100	476	0	0	1	476	1	476	0	999
ABO11242.2	575584.HMPREF0010_01306	99.293	283	2	0	1	283	1	283	0	568
ABO11249.1	575584.HMPREF0010_01313	100	198	0	0	1	198	1	198	8.5e-146	400
ABO11250.2	575584.HMPREF0010_01314	99.216	255	2	0	1	255	9	263	0	516
ABO11251.2	575584.HMPREF0010_01315	100	205	0	0	1	205	1	205	6.73e-154	421
ABO11258.2	575584.HMPREF0010_01322	100	157	0	0	1	157	1	157	7.04e-114	316
ABO11263.2	575584.HMPREF0010_01328	100	126	0	0	1	126	1	126	2.74e-93	261
ABO11264.1	575584.HMPREF0010_01329	98.947	95	1	0	1	95	99	193	1.79e-64	190
ABO11265.1	575584.HMPREF0010_01329	97.297	37	1	0	1	37	10	46	1.32e-24	86.3
ABO11267.1	575584.HMPREF0010_01331	100	316	0	0	1	316	1	316	0	640
ABO11268.2	575584.HMPREF0010_01332	100	277	0	0	1	277	1	277	0	577
ABO11283.2	575584.HMPREF0010_01347	99.818	548	1	0	1	548	3	550	0	1112
ABO11285.2	575584.HMPREF0010_01349	99.461	371	2	0	1	371	1	371	0	782
ABO11288.2	575584.HMPREF0010_01351	99.371	318	2	0	1	318	1	318	0	662
ABO11295.1	575584.HMPREF0010_01357	100	274	0	0	1	274	136	409	0	564
ABO11296.1	575584.HMPREF0010_01357	100	55	0	0	1	55	9	63	3.17e-34	117
ABO11297.2	575584.HMPREF0010_01358	99.773	441	1	0	1	441	1	441	0	898
ABO11303.2	575584.HMPREF0010_01364	99.656	291	1	0	1	291	9	299	0	609
ABO11305.2	575584.HMPREF0010_01366	100	271	0	0	1	271	1	271	0	566
ABO11316.1	575584.HMPREF0010_01378	100	217	0	0	1	217	1	217	7.8e-158	432
ABO11319.2	575584.HMPREF0010_01381	99.364	472	3	0	1	472	1	472	0	977
ABO11325.2	575584.HMPREF0010_01387	98.131	107	2	0	1	107	1	107	7.54e-75	213
ABO11330.2	575584.HMPREF0010_01392	98.261	230	4	0	1	230	6	235	9.08e-172	469
ABO11331.2	575584.HMPREF0010_01393	97.162	1198	34	0	1	1198	1	1198	0	2326
ABO11349.2	575584.HMPREF0010_01448	99.324	296	2	0	1	296	1	296	0	612
ABO11355.2	575584.HMPREF0010_01459	99.817	546	1	0	1	546	1	546	0	1122
ABO11356.1	575584.HMPREF0010_01460	100	268	0	0	1	268	304	571	0	568
ABO11357.1	575584.HMPREF0010_01460	100	84	0	0	1	84	183	266	2.65e-55	176
ABO11358.1	575584.HMPREF0010_01460	100	154	0	0	1	154	20	173	5.61e-112	326
ABO11359.2	575584.HMPREF0010_01461	99.592	490	2	0	1	490	1	490	0	1002
ABO11360.2	575584.HMPREF0010_01462	100	207	0	0	1	207	7	213	1.48e-157	431
ABO11361.2	575584.HMPREF0010_01463	99.444	540	3	0	1	540	1	540	0	1081
ABO11373.2	575584.HMPREF0010_01476	98.473	262	4	0	1	262	1	262	0	533
ABO11377.2	575584.HMPREF0010_01480	100	101	0	0	1	101	1	101	2.26e-73	209
ABO11378.2	575584.HMPREF0010_01481	100	99	0	0	1	99	1	99	1.47e-72	207
ABO11385.2	575584.HMPREF0010_01487	100	173	0	0	1	173	1	173	1e-132	365
ABO11388.2	575584.HMPREF0010_01490	100	263	0	0	1	263	1	263	0	538
ABO11392.2	575584.HMPREF0010_01494	99.535	430	2	0	1	430	1	430	0	863
ABO11397.2	575584.HMPREF0010_01499	98.425	381	6	0	1	381	1	381	0	766
ABO11401.2	575584.HMPREF0010_01504	98.932	281	3	0	1	281	3	283	0	581
ABO11404.1	575584.HMPREF0010_01508	100	511	0	0	1	511	33	543	0	1034
ABO11406.1	575584.HMPREF0010_01510	97.647	85	2	0	5	89	431	515	4.8e-56	177
ABO11407.1	575584.HMPREF0010_01510	99.502	402	2	0	1	402	31	432	0	831
ABO11412.1	575584.HMPREF0010_01517	99.24	526	4	0	1	526	18	543	0	1071
ABO11413.1	575584.HMPREF0010_01517	98.837	172	2	0	1	172	583	754	1.14e-119	352
ABO11414.2	575584.HMPREF0010_01518	99.029	309	3	0	1	309	27	335	0	630
ABO11416.2	575584.HMPREF0010_01520	100	204	0	0	1	204	1	204	2.15e-153	420
ABO11428.2	575584.HMPREF0010_01532	99.31	145	1	0	1	145	1	145	4.72e-104	290
ABO11429.2	575584.HMPREF0010_01533	99.383	162	1	0	1	162	1	162	8.3e-122	337
ABO11430.2	575584.HMPREF0010_01534	99.804	509	1	0	1	509	12	520	0	1041
ABO11438.1	575584.HMPREF0010_01543	99.329	149	1	0	1	149	181	329	1.38e-111	317
ABO11441.2	575584.HMPREF0010_01545	100	102	0	0	1	102	1	102	9.34e-73	211
ABO11452.2	575584.HMPREF0010_01557	100	672	0	0	1	672	1	672	0	1397
ABO11462.1	575584.HMPREF0010_01568	100	516	0	0	1	516	57	572	0	1046
ABO11463.1	575584.HMPREF0010_01569	99.528	212	1	0	1	212	34	245	7.55e-156	428
ABO11474.1	575584.HMPREF0010_02949	100	83	0	0	1	83	1	83	8.78e-55	161
ABO11478.2	575584.HMPREF0010_02952	98.462	195	3	0	1	195	8	202	6.6e-139	383
ABO11486.2	575584.HMPREF0010_02961	99.564	459	2	0	39	497	1	459	0	948
ABO11504.2	575584.HMPREF0010_02397	64.286	14	5	0	74	87	44	57	3.4	23.5
ABO11505.2	575584.HMPREF0010_02860	64.706	17	6	0	67	83	34	50	9.9	25
ABO11513.1	575584.HMPREF0010_03016	94.664	431	23	0	1	431	22	452	0	818
ABO11521.1	575584.HMPREF0010_02574	100	154	0	0	1	154	16	169	7.29e-111	318
ABO11522.1	575584.HMPREF0010_03024	97.674	172	4	0	1	172	240	411	1.97e-120	343
ABO11528.2	575584.HMPREF0010_03034	98.835	515	6	0	1	515	1	515	0	1043
ABO11529.2	575584.HMPREF0010_03035	99.779	452	1	0	1	452	1	452	0	914
ABO11530.2	575584.HMPREF0010_03036	97.523	444	10	1	1	443	1	444	0	899
ABO11531.2	575584.HMPREF0010_03037	100	303	0	0	1	303	1	303	0	625
ABO11532.2	575584.HMPREF0010_03038	98.295	528	9	0	1	528	1	528	0	1051
ABO11540.2	575584.HMPREF0010_03046	98.758	483	6	0	1	483	1	483	0	986
ABO11541.2	575584.HMPREF0010_03047	100	277	0	0	1	277	1	277	0	577
ABO11545.2	575584.HMPREF0010_03051	97.452	314	8	0	1	314	1	314	0	643
ABO11546.2	575584.HMPREF0010_03052	98.324	358	6	0	34	391	1	358	0	744
ABO11547.2	575584.HMPREF0010_03053	98.745	239	3	0	1	239	1	239	1.32e-168	470
ABO11549.2	575584.HMPREF0010_03055	99.64	556	2	0	1	556	1	556	0	1164
ABO11551.2	575584.HMPREF0010_03056	96.629	178	6	0	1	178	1	178	2.68e-122	344
ABO11555.2	575584.HMPREF0010_03060	98.282	291	5	0	1	291	1	291	0	592
ABO11563.1	575584.HMPREF0010_03068	100	162	0	0	1	162	1	162	1.63e-116	336
ABO11566.1	575584.HMPREF0010_03070	99.535	215	1	0	1	215	225	439	8.45e-151	423
ABO11567.2	575584.HMPREF0010_03071	99.398	332	2	0	1	332	1	332	0	686
ABO11569.2	575584.HMPREF0010_03073	99.225	129	1	0	1	129	39	167	1.83e-87	248
ABO11570.2	575584.HMPREF0010_03074	99.468	188	1	0	1	188	1	188	9.02e-139	382
ABO11576.2	575584.HMPREF0010_03092	100	304	0	0	1	304	1	304	0	620
ABO11577.1	575584.HMPREF0010_02965	36.667	30	18	1	180	209	93	121	8.8	24.3
ABO11585.1	575584.HMPREF0010_03112	100	400	0	0	1	400	1	400	0	825
ABO11587.2	575584.HMPREF0010_03114	100	324	0	0	1	324	1	324	0	670
ABO11608.2	575584.HMPREF0010_03142	99.371	318	2	0	1	318	71	388	0	650
ABO11610.2	575584.HMPREF0010_03145	100	261	0	0	1	261	1	261	0	535
ABO11611.2	575584.HMPREF0010_03146	99.427	349	2	0	1	349	1	349	0	717
ABO11614.2	575584.HMPREF0010_03149	97.872	141	3	0	1	141	1	141	9.79e-104	289
ABO11616.2	575584.HMPREF0010_03151	100	859	0	0	1	859	1	859	0	1730
ABO11618.1	575584.HMPREF0010_03154	100	179	0	0	1	179	563	741	2.03e-130	379
ABO11619.1	575584.HMPREF0010_03154	97.767	403	9	0	1	403	141	543	0	816
ABO11620.2	575584.HMPREF0010_03156	100	338	0	0	1	338	1	338	0	697
ABO11623.2	575584.HMPREF0010_03158	99.575	471	2	0	1	471	1	471	0	941
ABO11628.1	575584.HMPREF0010_03165	99.664	298	1	0	1	298	515	812	0	617
ABO11633.2	575584.HMPREF0010_03649	100	195	0	0	1	195	1	195	1.59e-146	402
ABO11643.2	575584.HMPREF0010_03640	98.225	338	6	0	1	338	1	338	0	696
ABO11645.1	575584.HMPREF0010_03638	99.783	460	1	0	1	460	1	460	0	970
ABO11647.2	575584.HMPREF0010_03635	97.934	823	17	0	1	823	6	828	0	1632
ABO11653.1	575584.HMPREF0010_03626	100	77	0	0	1	77	1	77	4.04e-54	159
ABO11657.1	575584.HMPREF0010_03620	100	71	0	0	1	71	1	71	7.85e-48	142
ABO11659.1	575584.HMPREF0010_03613	96.715	274	9	0	1	274	40	313	0	548
ABO11664.2	575584.HMPREF0010_03553	99.692	325	1	0	1	325	1	325	0	659
ABO11665.2	575584.HMPREF0010_03552	100	179	0	0	1	179	1	179	4.9e-133	366
ABO11674.2	575584.HMPREF0010_01179	100	280	0	0	1	280	1	280	0	580
ABO11678.2	575584.HMPREF0010_01175	97.906	191	4	0	1	191	5	195	3.9e-141	388
ABO11684.2	575584.HMPREF0010_01166	95.631	206	9	0	1	206	6	211	1.03e-146	404
ABO11687.2	575584.HMPREF0010_01163	97.076	342	10	0	1	342	1	342	0	682
ABO11694.2	575584.HMPREF0010_01153	99.268	410	3	0	1	410	8	417	0	800
ABO11695.2	575584.HMPREF0010_01152	99.606	254	1	0	1	254	1	254	0	513
ABO11696.2	575584.HMPREF0010_01151	99.254	268	2	0	1	268	1	268	0	552
ABO11697.2	575584.HMPREF0010_01150	96.975	529	14	1	1	527	1	529	0	1051
ABO11698.2	575584.HMPREF0010_01149	98.077	572	11	0	1	572	2	573	0	1149
ABO11701.1	575584.HMPREF0010_01141	99.301	143	1	0	1	143	1	143	2.5e-104	291
ABO11704.2	575584.HMPREF0010_01138	95.833	216	9	0	1	216	1	216	6.83e-160	437
ABO11705.1	575584.HMPREF0010_01137	96.812	847	27	0	1	847	29	875	0	1700
ABO11706.1	575584.HMPREF0010_01137	99.524	210	1	0	1	210	992	1201	3.65e-147	436
ABO11716.1	575584.HMPREF0010_03251	99.007	302	3	0	1	302	168	469	0	637
ABO11717.1	575584.HMPREF0010_03005	80.8	250	48	0	1	250	526	775	4.69e-143	422
ABO11719.2	575584.HMPREF0010_00733	53.333	15	7	0	144	158	94	108	9.6	24.6
ABO11723.2	575584.HMPREF0010_01124	99.797	493	1	0	1	493	6	498	0	1029
ABO11724.1	575584.HMPREF0010_01123	100	167	0	0	1	167	1	167	3.44e-126	348
ABO11735.2	575584.HMPREF0010_01114	99.439	892	5	0	1	892	5	896	0	1808
ABO11747.1	575584.HMPREF0010_01102	99.471	189	1	0	1	189	31	219	5.81e-143	393
ABO11749.1	575584.HMPREF0010_01099	100	144	0	0	1	144	1	144	7.1e-108	300
ABO11762.2	575584.HMPREF0010_01087	97.603	459	11	0	1	459	1	459	0	932
ABO11763.2	575584.HMPREF0010_01086	99.286	700	5	0	1	700	3	702	0	1441
ABO11764.1	575584.HMPREF0010_01085	99.679	312	1	0	1	312	17	328	0	654
ABO11765.1	575584.HMPREF0010_01084	100	96	0	0	1	96	9	104	2.35e-70	201
ABO11766.2	575584.HMPREF0010_01083	99.203	251	2	0	1	251	1	251	0	515
ABO11767.2	575584.HMPREF0010_01082	99.398	166	1	0	1	166	1	166	2.9e-125	345
ABO11768.2	575584.HMPREF0010_01081	99.717	353	1	0	1	353	1	353	0	733
ABO11769.2	575584.HMPREF0010_01080	98.054	257	5	0	1	257	1	257	0	519
ABO11770.2	575584.HMPREF0010_01079	98.859	263	3	0	1	263	2	264	0	541
ABO11771.2	575584.HMPREF0010_01078	99.609	512	2	0	1	512	1	512	0	1060
ABO11772.2	575584.HMPREF0010_01077	99.005	402	4	0	1	402	1	402	0	818
ABO11773.1	575584.HMPREF0010_01076	98.78	164	2	0	1	164	53	216	4.72e-119	340
ABO11774.1	575584.HMPREF0010_01076	99.2	125	1	0	1	125	310	434	1.14e-86	255
ABO11775.2	575584.HMPREF0010_01075	100	319	0	0	1	319	3	321	0	657
ABO11776.2	575584.HMPREF0010_01074	97.015	201	6	0	1	201	1	201	5.16e-149	409
ABO11777.2	575584.HMPREF0010_01073	99.213	127	1	0	1	127	1	127	4.72e-94	263
ABO11779.2	575584.HMPREF0010_01059	99.153	354	3	0	1	354	1	354	0	726
ABO11784.2	575584.HMPREF0010_01042	98.267	404	7	0	1	404	1	404	0	822
ABO11785.2	575584.HMPREF0010_02037	41.379	29	17	0	68	96	85	113	5.8	25.8
ABO11794.2	575584.HMPREF0010_02510	51.724	29	13	1	9	37	30	57	4.6	24.6
ABO11795.2	575584.HMPREF0010_01014	98.496	266	4	0	1	266	1	266	0	548
ABO11796.1	575584.HMPREF0010_01013	99.346	153	1	0	1	153	1008	1160	7.35e-105	320
ABO11797.1	575584.HMPREF0010_01013	98.792	414	5	0	1	414	583	996	0	839
ABO11798.1	575584.HMPREF0010_01013	99.454	549	3	0	1	549	32	580	0	1138
ABO11799.2	575584.HMPREF0010_01012	99.681	313	1	0	1	313	1	313	0	651
ABO11800.2	575584.HMPREF0010_01011	99.333	300	2	0	1	300	1	300	0	622
ABO11801.1	575584.HMPREF0010_01010	98.492	663	10	0	1	663	1	663	0	1352
ABO11802.2	575584.HMPREF0010_01009	99.625	267	1	0	1	267	3	269	0	549
ABO11803.2	575584.HMPREF0010_01008	99.812	533	1	0	1	533	1	533	0	1100
ABO11804.2	575584.HMPREF0010_01007	99.744	390	1	0	1	390	1	390	0	803
ABO11805.2	575584.HMPREF0010_01006	99.024	205	2	0	1	205	1	205	2.35e-152	417
ABO11806.2	575584.HMPREF0010_01005	100	564	0	0	1	564	1	564	0	1183
ABO11807.2	575584.HMPREF0010_01004	97.309	223	6	0	1	223	1	223	1.28e-163	447
ABO11808.2	575584.HMPREF0010_01003	97.897	428	9	0	1	428	1	428	0	874
ABO11811.2	575584.HMPREF0010_00996	100	105	0	0	1	105	1	105	4.77e-76	216
ABO11813.2	575584.HMPREF0010_00993	98.934	469	5	0	1	469	3	471	0	957
ABO11814.2	575584.HMPREF0010_00992	99.579	713	2	1	1	712	1	713	0	1465
ABO11816.1	575584.HMPREF0010_00987	100	78	0	0	1	78	1	78	1.07e-56	165
ABO11818.2	575584.HMPREF0010_00985	97.044	203	6	0	1	203	1	203	8.73e-142	390
ABO11824.2	575584.HMPREF0010_00979	98.995	199	2	0	1	199	1	199	8.19e-141	390
ABO11825.2	575584.HMPREF0010_00978	99.512	205	1	0	1	205	16	220	8.65e-149	409
ABO11828.2	575584.HMPREF0010_00975	99.153	236	2	0	1	236	53	288	8.98e-174	476
ABO11834.1	575584.HMPREF0010_00971	99.677	310	1	0	1	310	1	310	0	636
ABO11836.1	575584.HMPREF0010_00969	96.45	169	6	0	1	169	1	169	1.68e-123	341
ABO11840.2	575584.HMPREF0010_00965	96.635	208	7	0	1	208	1	208	1.8e-150	413
ABO11842.2	575584.HMPREF0010_00962	98.253	229	4	0	1	229	1	229	5.14e-167	456
ABO11846.2	575584.HMPREF0010_00958	97.201	393	11	0	1	393	1	393	0	762
ABO11849.1	575584.HMPREF0010_00955	98.927	559	6	0	1	559	1	559	0	1142
ABO11852.2	575584.HMPREF0010_00952	96.466	283	10	0	1	283	1	283	0	552
ABO11853.2	575584.HMPREF0010_00951	95.636	275	12	0	1	275	1	275	0	540
ABO11858.1	575584.HMPREF0010_00946	99.286	140	1	0	1	140	166	305	2.53e-100	286
ABO11861.2	575584.HMPREF0010_00943	100	334	0	0	1	334	1	334	0	667
ABO11862.2	575584.HMPREF0010_00942	99.584	481	2	0	1	481	1	481	0	980
ABO11864.1	575584.HMPREF0010_00939	86.777	121	15	1	1	121	39	158	2.19e-71	218
ABO11865.1	575584.HMPREF0010_00939	97.938	194	4	0	1	194	238	431	5.22e-138	389
ABO11866.1	575584.HMPREF0010_00938	92.391	184	12	1	1	182	81	264	8.71e-122	348
ABO11867.1	575584.HMPREF0010_00938	97.945	146	3	0	1	146	307	452	5.9e-103	298
ABO11871.2	575584.HMPREF0010_00934	98.864	264	3	0	1	264	1	264	0	529
ABO11872.2	575584.HMPREF0010_00933	98.616	289	4	0	1	289	1	289	0	562
ABO11873.2	575584.HMPREF0010_00932	95.775	284	12	0	1	284	1	284	0	561
ABO11879.2	575584.HMPREF0010_00926	99.038	624	6	0	1	624	5	628	0	1281
ABO11880.2	575584.HMPREF0010_00924	95.07	142	7	0	1	142	1	142	3.84e-100	280
ABO11892.2	575584.HMPREF0010_00915	99.283	279	2	0	1	279	1	279	0	571
ABO11895.2	575584.HMPREF0010_00912	99.476	382	2	0	1	382	54	435	0	756
ABO11897.2	575584.HMPREF0010_00910	100	139	0	0	1	139	1	139	3.37e-106	295
ABO11898.1	575584.HMPREF0010_00909	100	161	0	0	1	161	1	161	5.75e-120	332
ABO11905.2	575584.HMPREF0010_00901	99.592	245	1	0	1	245	1	245	1.31e-176	482
ABO11909.2	575584.HMPREF0010_00896	100	363	0	0	1	363	4	366	0	736
ABO11910.2	575584.HMPREF0010_00895	99.479	192	1	0	3	194	28	219	1.14e-137	380
ABO11911.2	575584.HMPREF0010_00894	98.876	356	4	0	1	356	1	356	0	714
ABO11914.2	575584.HMPREF0010_00891	98.936	470	5	0	1	470	1	470	0	975
ABO11915.1	575584.HMPREF0010_00890	99.017	407	4	0	1	407	1	407	0	832
ABO11918.2	575584.HMPREF0010_00887	100	297	0	0	1	297	1	297	0	612
ABO11919.2	575584.HMPREF0010_00886	99.643	280	1	0	1	280	1	280	0	567
ABO11921.2	575584.HMPREF0010_00884	100	245	0	0	1	245	3	247	0	506
ABO11932.2	575584.HMPREF0010_00860	98.706	309	4	0	1	309	15	323	0	604
ABO11934.2	575584.HMPREF0010_00857	99.41	339	2	0	1	339	1	339	0	679
ABO11935.1	575584.HMPREF0010_00856	98.393	809	13	0	1	809	1	809	0	1652
ABO11939.2	575584.HMPREF0010_00850	99.448	362	2	0	1	362	1	362	0	754
ABO11950.2	575584.HMPREF0010_00837	99.49	196	1	0	1	196	1	196	3.3e-142	391
ABO11951.2	575584.HMPREF0010_00836	100	196	0	0	1	196	11	206	1.96e-149	409
ABO11954.2	575584.HMPREF0010_00833	98.892	361	4	0	1	361	1	361	0	740
ABO11955.2	575584.HMPREF0010_00831	99.68	1250	4	0	1	1250	6	1255	0	2586
ABO11963.2	575584.HMPREF0010_00823	99.438	178	1	0	1	178	1	178	2.2e-126	349
ABO11964.2	575584.HMPREF0010_00822	99.558	226	1	0	1	226	1	226	9.98e-163	445
ABO11965.2	575584.HMPREF0010_00821	100	400	0	0	1	400	1	400	0	778
ABO11967.2	575584.HMPREF0010_00819	100	188	0	0	1	188	1	188	3.77e-141	387
ABO11968.2	575584.HMPREF0010_00818	98.708	387	5	0	1	387	1	387	0	785
ABO11977.2	575584.HMPREF0010_00808	100	210	0	0	1	210	1	210	4.99e-156	427
ABO11978.2	575584.HMPREF0010_00807	99.615	260	1	0	1	260	1	260	0	520
ABO11979.2	575584.HMPREF0010_00806	99.661	295	1	0	1	295	1	295	0	589
ABO11980.2	575584.HMPREF0010_00805	100	211	0	0	1	211	1	211	1.52e-156	428
ABO11981.2	575584.HMPREF0010_00804	99.296	142	1	0	1	142	1	142	2.95e-104	290
ABO11985.2	575584.HMPREF0010_00800	99.678	311	1	0	1	311	16	326	0	641
ABO12000.2	575584.HMPREF0010_00785	100	100	0	0	1	100	1	100	7.81e-71	202
ABO12010.1	575584.HMPREF0010_01422	53.846	26	8	1	46	71	13	34	2.3	22.7
ABO12012.2	575584.HMPREF0010_00547	60	20	8	0	202	221	29	48	0.57	28.9
ABO12013.2	575584.HMPREF0010_00709	50	14	7	0	17	30	265	278	7.7	23.1
ABO12016.2	575584.HMPREF0010_00400	50	26	11	1	191	214	130	155	8.9	25
ABO12017.2	575584.HMPREF0010_00594	50	32	15	1	167	197	939	970	1.2	26.9
ABO12018.2	575584.HMPREF0010_02223	52.941	17	8	0	9	25	41	57	9.7	25
ABO12019.1	575584.HMPREF0010_00344	53.333	15	7	0	79	93	255	269	9.5	22.7
ABO12020.2	575584.HMPREF0010_00353	39.286	28	17	0	7	34	348	375	2.1	25.4
ABO12021.2	575584.HMPREF0010_01033	50	18	9	0	7	24	73	90	1.4	25
ABO12022.2	575584.HMPREF0010_00645	50	16	8	0	87	102	454	469	5.3	23.9
ABO12023.2	575584.HMPREF0010_03124	41.089	202	114	1	77	273	100	301	2.36e-42	154
ABO12024.2	575584.HMPREF0010_03654	48.485	33	16	1	167	198	63	95	0.75	28.1
ABO12026.2	575584.HMPREF0010_03127	57.383	535	215	5	86	618	77	600	0	592
ABO12032.2	575584.HMPREF0010_00774	99.315	292	2	0	1	292	2	293	0	589
ABO12041.2	575584.HMPREF0010_00765	98.77	244	3	0	1	244	1	244	0	503
ABO12049.1	575584.HMPREF0010_00756	98.63	73	1	0	5	77	46	118	2.43e-48	145
ABO12056.2	575584.HMPREF0010_00750	100	172	0	0	1	172	1	172	1.96e-121	337
ABO12058.2	575584.HMPREF0010_00748	100	128	0	0	1	128	1	128	4.87e-94	263
ABO12065.1	575584.HMPREF0010_00742	98.951	286	3	0	1	286	90	375	0	578
ABO12066.1	575584.HMPREF0010_00742	98.889	180	2	0	1	180	442	621	3.62e-127	367
ABO12068.2	575584.HMPREF0010_00740	99.509	407	2	0	1	407	1	407	0	842
ABO12074.2	575584.HMPREF0010_00734	99.495	594	3	0	1	594	1	594	0	1220
ABO12075.2	575584.HMPREF0010_00733	99.581	477	2	0	1	477	1	477	0	991
ABO12076.2	575584.HMPREF0010_00732	98.747	479	6	0	1	479	3	481	0	944
ABO12077.1	575584.HMPREF0010_00731	98.655	223	3	0	1	223	1	223	1.47e-161	457
ABO12078.1	575584.HMPREF0010_00731	99.06	319	3	0	1	319	295	613	0	657
ABO12079.2	575584.HMPREF0010_00730	97.956	636	13	0	1	636	1	636	0	1294
ABO12080.2	575584.HMPREF0010_00729	98.745	239	3	0	1	239	18	256	1.84e-178	487
ABO12081.2	575584.HMPREF0010_00728	98.537	205	3	0	1	205	1	205	9.26e-153	418
ABO12082.2	575584.HMPREF0010_00727	99.482	772	4	0	1	772	1	772	0	1582
ABO12083.2	575584.HMPREF0010_00725	97.83	507	11	0	1	507	1	507	0	1011
ABO12084.2	575584.HMPREF0010_00723	99.515	206	1	0	1	206	1	206	8.06e-157	429
ABO12085.2	575584.HMPREF0010_00722	98.601	715	10	0	1	715	1	715	0	1467
ABO12092.2	575584.HMPREF0010_00713	100	295	0	0	1	295	1	295	0	589
ABO12093.2	575584.HMPREF0010_00711	98.069	518	10	0	1	518	1	518	0	1043
ABO12094.2	575584.HMPREF0010_00709	98.613	721	10	0	1	721	1	721	0	1466
ABO12095.2	575584.HMPREF0010_00708	99.744	391	1	0	1	391	1	391	0	799
ABO12097.2	575584.HMPREF0010_00706	98.235	340	6	0	1	340	1	340	0	678
ABO12098.2	575584.HMPREF0010_00705	98.12	585	11	0	1	585	5	589	0	1177
ABO12107.1	575584.HMPREF0010_00694	100	66	0	0	1	66	4	69	2.68e-41	125
ABO12113.2	575584.HMPREF0010_00685	100	236	0	0	1	236	1	236	4.74e-177	489
ABO12114.1	575584.HMPREF0010_02126	50	16	8	0	15	30	601	616	3.2	21.9
ABO12118.2	575584.HMPREF0010_02413	64.286	14	5	0	132	145	133	146	9.7	25
ABO12123.2	575584.HMPREF0010_00681	98.8	250	3	0	1	250	1	250	0	520
ABO12124.2	575584.HMPREF0010_00680	98.813	337	4	0	1	337	1	337	0	705
ABO12125.2	575584.HMPREF0010_00679	99.695	328	1	0	1	328	1	328	0	679
ABO12126.2	575584.HMPREF0010_00678	100	320	0	0	1	320	1	320	0	650
ABO12127.2	575584.HMPREF0010_00677	100	339	0	0	1	339	1	339	0	694
ABO12128.1	575584.HMPREF0010_00676	99.395	496	3	0	1	496	16	511	0	1002
ABO12129.1	575584.HMPREF0010_00675	95.652	276	12	0	1	276	85	360	0	543
ABO12130.1	575584.HMPREF0010_00675	98.148	54	1	0	1	54	414	467	3.55e-32	111
ABO12131.2	575584.HMPREF0010_00674	98.467	261	4	0	1	261	1	261	0	518
ABO12132.2	575584.HMPREF0010_00673	99.716	352	1	0	1	352	6	357	0	706
ABO12146.1	575584.HMPREF0010_00659	97.531	81	2	0	1	81	1	81	9.66e-56	163
ABO12156.2	575584.HMPREF0010_00646	100	390	0	0	1	390	1	390	0	792
ABO12157.2	575584.HMPREF0010_00645	100	469	0	0	1	469	1	469	0	933
ABO12158.1	575584.HMPREF0010_00246	47.059	17	9	0	13	29	195	211	7	24.3
ABO12159.2	575584.HMPREF0010_00644	100	234	0	0	1	234	1	234	9.23e-173	471
ABO12164.2	575584.HMPREF0010_00636	98.084	261	5	0	1	261	1	261	0	518
ABO12178.1	575584.HMPREF0010_00593	98.601	143	2	0	1	143	254	396	1.2e-100	291
ABO12182.2	575584.HMPREF0010_00590	99.698	331	1	0	1	331	1	331	0	682
ABO12187.1	575584.HMPREF0010_01115	83.871	62	10	0	2	63	25	86	8.45e-34	114
ABO12190.2	575584.HMPREF0010_00578	93.989	183	11	0	1	183	39	221	7.03e-129	358
ABO12244.2	575584.HMPREF0010_00510	99.012	607	6	0	1	607	1	607	0	1247
ABO12251.2	575584.HMPREF0010_00503	97.935	339	7	0	1	339	1	339	0	684
ABO12254.2	575584.HMPREF0010_00500	97.826	230	5	0	1	230	1	230	1.36e-170	466
ABO12258.2	575584.HMPREF0010_00497	95.198	354	17	0	1	354	5	358	0	690
ABO12259.2	575584.HMPREF0010_00496	98.058	412	8	0	1	412	1	412	0	837
ABO12260.2	575584.HMPREF0010_00495	97.464	276	7	0	1	276	1	276	0	558
ABO12270.2	575584.HMPREF0010_00486	98.058	309	6	0	1	309	10	318	0	619
ABO12272.2	575584.HMPREF0010_00484	99.673	306	1	0	1	306	1	306	0	628
ABO12273.2	575584.HMPREF0010_00439	100	193	0	0	1	193	1	193	1.04e-141	390
ABO12274.2	575584.HMPREF0010_00440	97.872	141	3	0	77	217	1	141	8.5e-100	283
ABO12276.1	575584.HMPREF0010_00441	97.518	282	7	0	1	282	122	403	0	563
ABO12280.2	575584.HMPREF0010_00477	97.176	425	12	0	1	425	1	425	0	850
ABO12284.2	575584.HMPREF0010_00473	99.054	317	3	0	1	317	1	317	0	651
ABO12285.2	575584.HMPREF0010_00472	99.592	245	1	0	1	245	35	279	0	501
ABO12286.1	575584.HMPREF0010_00471	98.81	84	1	0	1	84	1	84	2.41e-59	176
ABO12287.1	575584.HMPREF0010_00470	99.635	274	1	0	1	274	163	436	0	568
ABO12288.1	575584.HMPREF0010_00470	99.02	102	1	0	1	102	12	113	1.74e-73	222
ABO12289.2	575584.HMPREF0010_00469	97.143	175	5	0	1	175	1	175	2e-131	362
ABO12290.2	575584.HMPREF0010_00468	100	119	0	0	1	119	1	119	2.23e-89	251
ABO12291.2	575584.HMPREF0010_00467	98.969	388	4	0	1	388	2	389	0	798
ABO12292.2	575584.HMPREF0010_00466	92.954	369	26	0	1	369	1	369	0	681
ABO12294.2	575584.HMPREF0010_00463	98.886	449	5	0	1	449	1	449	0	893
ABO12304.2	575584.HMPREF0010_00454	98.54	137	2	0	1	137	7	143	6.83e-94	264
ABO12305.2	575584.HMPREF0010_00453	98.54	137	2	0	1	137	1	137	1.47e-93	263
ABO12307.2	575584.HMPREF0010_00451	99.506	809	4	0	1	809	15	823	0	1660
ABO12309.2	575584.HMPREF0010_00449	96.855	477	15	0	1	477	1	477	0	952
ABO12311.2	575584.HMPREF0010_00447	100	209	0	0	1	209	1	209	3.92e-156	427
ABO12312.2	575584.HMPREF0010_00446	99.17	241	2	0	1	241	1	241	0	500
ABO12314.1	575584.HMPREF0010_00444	98.901	91	1	0	1	91	361	451	1.24e-57	180
ABO12318.1	575584.HMPREF0010_00441	98.227	282	5	0	1	282	122	403	0	565
ABO12320.2	575584.HMPREF0010_00440	97.872	141	3	0	77	217	1	141	8.5e-100	283
ABO12321.2	575584.HMPREF0010_00483	98.964	193	2	0	1	193	1	193	3.27e-140	387
ABO12322.2	575584.HMPREF0010_00438	99.16	238	2	0	1	238	1	238	5.78e-179	487
ABO12326.2	575584.HMPREF0010_00434	100	285	0	0	1	285	1	285	0	588
ABO12337.2	575584.HMPREF0010_00422	100	758	0	0	1	758	1	758	0	1550
ABO12338.1	575584.HMPREF0010_00421	100	137	0	0	1	137	1	137	9.12e-104	289
ABO12358.2	575584.HMPREF0010_00397	99.074	108	1	0	1	108	1	108	6.32e-78	221
ABO12359.1	575584.HMPREF0010_00396	100	119	0	0	1	119	1	119	2.8e-87	246
ABO12360.1	575584.HMPREF0010_00395	100	77	0	0	1	77	1	77	2.94e-54	159
ABO12361.2	575584.HMPREF0010_00394	100	133	0	0	1	133	1	133	5.37e-99	277
ABO12368.2	575584.HMPREF0010_00387	100	433	0	0	1	433	1	433	0	851
ABO12369.2	575584.HMPREF0010_00386	98.561	139	2	0	1	139	1	139	5.42e-100	280
ABO12372.2	575584.HMPREF0010_00382	99.685	952	3	0	1	952	1	952	0	1926
ABO12374.2	575584.HMPREF0010_00380	99.476	572	3	0	1	572	4	575	0	1154
ABO12376.2	575584.HMPREF0010_00376	99.57	697	3	0	1	697	1	697	0	1443
ABO12377.2	575584.HMPREF0010_00375	100	147	0	0	1	147	10	156	4.35e-105	293
ABO12378.2	575584.HMPREF0010_00374	99.792	480	1	0	1	480	1	480	0	985
ABO12385.1	575584.HMPREF0010_00367	100	149	0	0	1	149	1	149	1.41e-105	295
ABO12392.2	575584.HMPREF0010_00357	99.618	262	1	0	1	262	1	262	0	533
ABO12394.2	575584.HMPREF0010_00355	100	356	0	0	1	356	1	356	0	726
ABO12397.2	575584.HMPREF0010_00352	99.778	451	1	0	1	451	1	451	0	906
ABO12398.2	575584.HMPREF0010_00351	99.749	398	1	0	1	398	1	398	0	814
ABO12399.2	575584.HMPREF0010_00350	100	274	0	0	1	274	1	274	0	540
ABO12400.2	575584.HMPREF0010_00349	100	250	0	0	1	250	1	250	0	523
ABO12402.2	575584.HMPREF0010_00347	100	242	0	0	1	242	1	242	0	493
ABO12403.1	575584.HMPREF0010_00346	99.776	447	1	0	1	447	1	447	0	922
ABO12411.2	575584.HMPREF0010_00338	100	414	0	0	1	414	12	425	0	867
ABO12412.2	575584.HMPREF0010_00337	99.387	163	1	0	1	163	1	163	1.21e-119	331
ABO12414.2	575584.HMPREF0010_00333	100	335	0	0	1	335	1	335	0	698
ABO12421.2	575584.HMPREF0010_00326	98.75	160	2	0	1	160	1	160	7.01e-120	332
ABO12442.2	575584.HMPREF0010_03135	53.647	425	197	0	4	428	6	430	1.5e-170	482
ABO12444.2	575584.HMPREF0010_00014	98.429	191	3	0	912	1102	1	191	5.77e-130	390
ABO12445.2	575584.HMPREF0010_00008	85.281	1583	201	6	68	1631	1	1570	0	2616
ABO12446.2	575584.HMPREF0010_02516	55	20	9	0	4	23	160	179	6.7	23.1
ABO12447.2	575584.HMPREF0010_02151	57.143	14	6	0	27	40	357	370	4.2	21.9
ABO12448.2	575584.HMPREF0010_02923	87.365	277	35	0	1	277	1	277	0	512
ABO12449.2	575584.HMPREF0010_02922	98.634	366	5	0	27	392	1	366	0	737
ABO12452.1	575584.HMPREF0010_01062	47.619	21	11	0	123	143	101	121	4.6	24.3
ABO12453.1	575584.HMPREF0010_00198	38.095	21	13	0	1	21	32	52	7.9	21.6
ABO12454.2	575584.HMPREF0010_01601	35.484	31	20	0	62	92	45	75	8.8	23.1
ABO12455.2	575584.HMPREF0010_01613	84.807	362	55	0	6	367	7	368	0	652
ABO12456.2	575584.HMPREF0010_02961	61.111	18	7	0	12	29	93	110	4	26.6
ABO12460.2	575584.HMPREF0010_01608	62.759	145	50	2	1	142	1	144	1.23e-54	165
ABO12462.2	575584.HMPREF0010_02341	46.667	15	8	0	87	101	73	87	3.3	24.6
ABO12466.1	575584.HMPREF0010_03084	100	78	0	0	1	78	6	83	2e-51	163
ABO12468.2	575584.HMPREF0010_00305	99.654	289	1	0	1	289	5	293	0	600
ABO12469.2	575584.HMPREF0010_00304	99.474	190	1	0	1	190	1	190	4.47e-138	380
ABO12474.2	575584.HMPREF0010_00301	100	342	0	0	1	342	1	342	0	703
ABO12477.2	575584.HMPREF0010_00299	99.709	344	1	0	1	344	10	353	0	702
ABO12478.2	575584.HMPREF0010_00298	99.401	167	1	0	1	167	1	167	3.05e-126	348
ABO12479.2	575584.HMPREF0010_00297	99.034	414	4	0	1	414	19	432	0	843
ABO12480.2	575584.HMPREF0010_00296	99.221	385	3	0	1	385	1	385	0	780
ABO12482.2	575584.HMPREF0010_00294	99.057	742	7	0	1	742	1	742	0	1537
ABO12499.2	575584.HMPREF0010_00274	100	147	0	0	1	147	1	147	4.16e-105	293
ABO12503.1	575584.HMPREF0010_00269	98.58	352	5	0	1	352	367	718	0	719
ABO12504.1	575584.HMPREF0010_00269	99.569	232	1	0	1	232	19	250	1.92e-163	466
ABO12506.2	575584.HMPREF0010_00263	99.757	411	1	0	1	411	1	411	0	847
ABO12518.2	575584.HMPREF0010_00249	98.889	90	1	0	1	90	58	147	1.02e-59	176
ABO12520.1	575584.HMPREF0010_00247	97.647	85	2	0	1	85	1	85	7.68e-59	171
ABO12525.2	575584.HMPREF0010_00242	100	390	0	0	1	390	1	390	0	803
ABO12527.1	575584.HMPREF0010_00241	100	75	0	0	1	75	248	322	4.57e-50	156
ABO12529.2	575584.HMPREF0010_00239	99.602	503	2	0	1	503	1	503	0	1040
ABO12550.1	575584.HMPREF0010_00217	98.485	264	4	0	1	264	1	264	0	530
ABO12551.1	575584.HMPREF0010_00215	99.448	362	2	0	1	362	38	399	0	704
ABO12562.2	575584.HMPREF0010_00206	100	182	0	0	1	182	1	182	7.39e-135	371
ABO12566.2	575584.HMPREF0010_00202	93.035	201	14	0	1	201	13	213	9.79e-139	383
ABO12570.2	575584.HMPREF0010_00199	96.552	145	5	0	1	145	1	145	8.03e-105	292
ABO12575.2	575584.HMPREF0010_00194	99.086	547	5	0	1	547	1	547	0	1133
ABO12576.2	575584.HMPREF0010_00193	98.264	288	5	0	91	378	1	288	0	588
ABO12577.2	575584.HMPREF0010_00192	99.609	256	1	0	1	256	1	256	0	519
ABO12578.1	575584.HMPREF0010_00191	100	73	0	0	1	73	1	73	7.9e-47	148
ABO12580.2	575584.HMPREF0010_00190	98.168	273	5	0	1	273	1	273	0	553
ABO12581.2	575584.HMPREF0010_00189	100	362	0	0	1	362	1	362	0	747
ABO12585.1	575584.HMPREF0010_00184	99.401	334	2	0	1	334	36	369	0	687
ABO12586.1	575584.HMPREF0010_00183	98.93	187	2	0	1	187	1	187	6.78e-139	382
ABO12587.2	575584.HMPREF0010_00181	99.759	415	1	0	1	415	1	415	0	849
ABO12588.2	575584.HMPREF0010_00180	98.358	609	10	0	1	609	1	609	0	1236
ABO12589.2	575584.HMPREF0010_00179	98.399	812	13	0	1	812	1	812	0	1661
ABO12597.2	575584.HMPREF0010_00171	99.658	292	1	0	1	292	1	292	0	583
ABO12601.1	575584.HMPREF0010_00167	100	110	0	0	1	110	46	155	4.28e-76	229
ABO12603.2	575584.HMPREF0010_00166	98.315	356	6	0	1	356	1	356	0	733
ABO12605.2	575584.HMPREF0010_00164	99.614	259	1	0	1	259	1	259	0	546
ABO12607.2	575584.HMPREF0010_00162	100	516	0	0	1	516	1	516	0	1072
ABO12610.2	575584.HMPREF0010_00159	100	76	0	0	1	76	1	76	9.02e-55	160
ABO12613.1	575584.HMPREF0010_00156	100	89	0	0	1	89	1	89	5.1e-64	185
ABO12614.1	575584.HMPREF0010_00155	99.578	237	1	0	1	237	59	295	2.34e-175	489
ABO12619.2	575584.HMPREF0010_00152	100	341	0	0	1	341	1	341	0	695
ABO12622.1	575584.HMPREF0010_00149	100	67	0	0	1	67	1	67	2.69e-45	135
ABO12626.2	575584.HMPREF0010_00145	97.333	150	4	0	1	150	1	150	4.17e-111	308
ABO12627.2	575584.HMPREF0010_00144	99.121	455	4	0	1	455	1	455	0	929
ABO12629.2	575584.HMPREF0010_00142	98.347	242	4	0	1	242	1	242	1.36e-180	492
ABO12635.2	575584.HMPREF0010_00120	97.283	184	5	0	1	184	1	184	1.28e-132	365
ABO12639.2	575584.HMPREF0010_00116	99.798	495	1	0	1	495	1	495	0	1000
ABO12640.2	575584.HMPREF0010_00114	97.935	339	7	0	1	339	8	346	0	687
ABO12641.2	575584.HMPREF0010_00113	99.279	832	6	0	1	832	1	832	0	1689
ABO12642.2	575584.HMPREF0010_00112	98.535	273	4	0	1	273	5	277	0	550
ABO12643.2	575584.HMPREF0010_00111	97.183	142	4	0	1	142	1	142	7.38e-100	281
ABO12644.2	575584.HMPREF0010_00110	98.901	182	2	0	1	182	11	192	4.47e-130	359
ABO12645.2	575584.HMPREF0010_00109	99.438	178	1	0	1	178	3	180	2.6e-128	354
ABO12653.2	575584.HMPREF0010_00097	99.533	214	1	0	1	214	1	214	8.93e-162	442
ABO12655.2	575584.HMPREF0010_00095	99.621	264	1	0	1	264	1	264	0	548
ABO12656.2	575584.HMPREF0010_00094	98.48	329	5	0	1	329	9	337	0	677
ABO12657.1	575584.HMPREF0010_00093	100	77	0	0	1	77	1	77	1.91e-52	154
ABO12659.2	575584.HMPREF0010_00091	99.617	522	2	0	1	522	1	522	0	1085
ABO12674.2	575584.HMPREF0010_00077	99.805	513	1	0	1	513	1	513	0	1063
ABO12675.2	575584.HMPREF0010_00076	99.432	176	1	0	20	195	1	176	7.47e-128	354
ABO12676.2	575584.HMPREF0010_00075	100	334	0	0	1	334	1	334	0	682
ABO12682.2	575584.HMPREF0010_00069	99.206	126	1	0	1	126	1	126	2.99e-89	251
ABO12683.2	575584.HMPREF0010_00068	100	383	0	0	1	383	1	383	0	786
ABO12684.1	575584.HMPREF0010_00067	100	70	0	0	1	70	1	70	2.5e-47	141
ABO12690.2	575584.HMPREF0010_00060	98.833	257	3	0	1	257	3	259	0	521
ABO12694.2	575584.HMPREF0010_02784	55	400	159	5	31	422	15	401	2.55e-155	442
ABO12697.2	575584.HMPREF0010_00057	96.708	486	16	0	1	486	1	486	0	964
ABO12701.2	575584.HMPREF0010_00053	98.63	292	4	0	1	292	23	314	0	602
ABO12712.2	575584.HMPREF0010_00041	97.479	119	3	0	1	119	1	119	3.56e-83	235
ABO12714.1	575584.HMPREF0010_00039	98.341	422	7	0	1	422	1	422	0	813
ABO12717.2	575584.HMPREF0010_00036	97.578	289	7	0	1	289	1	289	0	581
ABO12725.2	575584.HMPREF0010_00028	99.611	257	1	0	1	257	5	261	0	520
ABO12727.2	575584.HMPREF0010_00025	99.261	406	2	1	1	405	1	406	0	807
ABO12728.2	575584.HMPREF0010_00024	99.906	1059	1	0	1	1059	1	1059	0	2138
ABO12729.2	575584.HMPREF0010_00023	99.17	482	4	0	1	482	2	483	0	956
ABO12731.2	575584.HMPREF0010_00020	90.465	409	39	0	1	409	1	409	0	748
ABO12736.1	575584.HMPREF0010_02365	100	216	0	0	1	216	1	216	9.88e-161	439
ABO12740.2	575584.HMPREF0010_02360	92.5	120	9	0	1	120	1	120	1.88e-75	217
ABO12741.2	575584.HMPREF0010_02358	98.104	211	4	0	1	211	28	238	1.69e-150	414
ABO12744.1	575584.HMPREF0010_02355	100	291	0	0	1	291	1	291	0	571
ABO12752.1	575584.HMPREF0010_02347	98.684	152	2	0	1	152	85	236	8.22e-106	317
ABO12753.1	575584.HMPREF0010_02347	99.167	480	4	0	1	480	342	821	0	988
ABO12754.2	575584.HMPREF0010_02346	99.213	127	1	0	1	127	1	127	1.16e-94	265
ABO12758.2	575584.HMPREF0010_02342	99.167	240	2	0	1	240	1	240	0	495
ABO12767.2	575584.HMPREF0010_03130	69.231	13	4	0	86	98	499	511	7.9	25.8
ABO12769.2	575584.HMPREF0010_02331	99.408	169	1	0	1	169	1	169	1.76e-127	352
ABO12772.2	575584.HMPREF0010_02329	99.61	513	2	0	1	513	1	513	0	1026
ABO12773.2	575584.HMPREF0010_02328	98.833	600	7	0	1	600	1	600	0	1231
ABO12778.2	575584.HMPREF0010_02324	99.713	349	1	0	1	349	3	351	0	711
ABO12779.2	575584.HMPREF0010_02323	99.254	268	2	0	1	268	1	268	0	545
ABO12783.1	575584.HMPREF0010_02321	94.72	625	33	0	1	625	46	670	0	1240
ABO12785.2	575584.HMPREF0010_02319	98.913	184	2	0	1	184	1	184	1.04e-138	381
ABO12791.1	575584.HMPREF0010_02312	99.229	389	3	0	1	389	12	400	0	801
ABO12792.2	575584.HMPREF0010_02311	95.618	251	11	0	1	251	7	257	3.67e-179	489
ABO12793.2	575584.HMPREF0010_02310	97.541	244	6	0	1	244	1	244	1.03e-179	489
ABO12794.2	575584.HMPREF0010_02309	98.305	531	9	0	1	531	1	531	0	1042
ABO12795.1	575584.HMPREF0010_02308	97.619	84	2	0	6	89	453	536	1.69e-51	165
ABO12796.1	575584.HMPREF0010_02308	94.737	171	9	0	1	171	283	453	1.57e-112	327
ABO12797.1	575584.HMPREF0010_02308	97.642	212	5	0	1	212	47	258	2.9e-148	421
ABO12798.2	575584.HMPREF0010_02306	98.433	383	6	0	1	383	1	383	0	792
ABO12799.2	575584.HMPREF0010_02305	98.962	289	3	0	1	289	1	289	0	593
ABO12800.2	575584.HMPREF0010_02304	97.601	542	13	0	1	542	1	542	0	1101
ABO12801.1	575584.HMPREF0010_02303	97.826	322	7	0	1	322	26	347	0	660
ABO12802.1	575584.HMPREF0010_02303	98.981	589	6	0	1	589	392	980	0	1198
ABO12803.2	575584.HMPREF0010_02302	99.541	436	2	0	1	436	1	436	0	908
ABO12804.2	575584.HMPREF0010_02301	58.718	780	303	9	1	775	1	766	0	902
ABO12805.2	575584.HMPREF0010_02300	99.379	322	2	0	1	322	1	322	0	665
ABO12806.2	575584.HMPREF0010_02299	99.219	256	2	0	1	256	17	272	0	525
ABO12807.2	575584.HMPREF0010_02298	98.095	315	6	0	1	315	1	315	0	619
ABO12808.2	575584.HMPREF0010_02297	99.361	313	2	0	1	313	1	313	0	608
ABO12809.1	575584.HMPREF0010_02295	96.444	675	24	0	1	675	23	697	0	1346
ABO12810.2	575584.HMPREF0010_02294	96.423	615	22	0	1	615	1	615	0	1233
ABO12811.2	575584.HMPREF0010_02293	96.853	286	9	0	1	286	1	286	0	579
ABO12814.2	575584.HMPREF0010_02290	99.123	228	2	0	1	228	1	228	4.14e-172	469
ABO12825.2	575584.HMPREF0010_02439	46.939	196	103	1	14	209	8	202	3.52e-65	197
ABO12827.1	575584.HMPREF0010_03249	100	7	0	0	14	20	410	416	4.8	23.1
ABO12834.2	575584.HMPREF0010_02284	100	100	0	0	1	100	1	100	2.63e-75	214
ABO12835.1	575584.HMPREF0010_02283	97.872	141	3	0	1	141	558	698	4.42e-94	283
ABO12836.1	575584.HMPREF0010_02283	99.451	364	2	0	1	364	117	480	0	713
ABO12844.2	575584.HMPREF0010_02276	100	133	0	0	1	133	1	133	2.47e-98	275
ABO12858.1	575584.HMPREF0010_02264	99.18	244	2	0	1	244	1	244	0	499
ABO12859.2	575584.HMPREF0010_02263	100	462	0	0	1	462	1	462	0	958
ABO12861.2	575584.HMPREF0010_02261	70.668	733	206	6	1	729	1	728	0	959
ABO12867.1	575584.HMPREF0010_02255	100	372	0	0	1	372	88	459	0	745
ABO12868.2	575584.HMPREF0010_02254	99.825	573	1	0	1	573	1	573	0	1175
ABO12869.2	575584.HMPREF0010_02253	100	161	0	0	1	161	10	170	3.43e-118	328
ABO12870.2	575584.HMPREF0010_02252	98.739	476	6	0	1	476	1	476	0	963
ABO12876.2	575584.HMPREF0010_02246	100	364	0	0	1	364	1	364	0	761
ABO12877.2	575584.HMPREF0010_02245	100	356	0	0	1	356	1	356	0	741
ABO12881.2	575584.HMPREF0010_02241	100	212	0	0	1	212	1	212	2.07e-158	433
ABO12884.2	575584.HMPREF0010_02237	98.4	125	2	0	1	125	1	125	2.05e-92	259
ABO12885.2	575584.HMPREF0010_02236	98.152	487	9	0	1	487	1	487	0	984
ABO12888.2	575584.HMPREF0010_02233	99.239	920	7	0	1	920	1	920	0	1872
ABO12893.2	575584.HMPREF0010_02226	99.761	418	1	0	1	418	1	418	0	848
ABO12894.2	575584.HMPREF0010_02225	100	262	0	0	1	262	1	262	0	537
ABO12897.2	575584.HMPREF0010_02222	99.772	439	1	0	1	439	1	439	0	904
ABO12902.2	575584.HMPREF0010_02217	98.658	298	4	0	1	298	1	298	0	598
ABO12903.2	575584.HMPREF0010_02216	100	416	0	0	1	416	1	416	0	851
ABO12904.1	575584.HMPREF0010_02215	100	258	0	0	1	258	24	281	0	538
ABO12905.1	575584.HMPREF0010_02215	100	182	0	0	1	182	433	614	3.3e-128	370
ABO12909.1	575584.HMPREF0010_02212	98.95	381	4	0	1	381	28	408	0	780
ABO12911.2	575584.HMPREF0010_02210	99.425	348	2	0	1	348	1	348	0	713
ABO12920.2	575584.HMPREF0010_02201	100	314	0	0	1	314	1	314	0	619
ABO12921.2	575584.HMPREF0010_02200	100	195	0	0	1	195	1	195	5.34e-148	405
ABO12922.2	575584.HMPREF0010_02199	99.851	673	1	0	1	673	1	673	0	1374
ABO12928.2	575584.HMPREF0010_02193	99.647	566	2	0	1	566	1	566	0	1154
ABO12930.1	575584.HMPREF0010_02190	98.592	142	2	0	1	142	18	159	5e-105	293
ABO12934.2	575584.HMPREF0010_02186	99.153	236	2	0	1	236	2	237	1.24e-174	476
ABO12936.2	575584.HMPREF0010_02183	100	230	0	0	1	230	1	230	1.84e-172	470
ABO12937.2	575584.HMPREF0010_02182	100	124	0	0	1	124	1	124	1.13e-90	255
ABO12938.2	575584.HMPREF0010_02181	99.636	275	1	0	1	275	1	275	0	563
ABO12939.2	575584.HMPREF0010_02180	100	605	0	0	1	605	1	605	0	1241
ABO12942.2	575584.HMPREF0010_02178	100	458	0	0	1	458	19	476	0	918
ABO12953.2	575584.HMPREF0010_02168	100	353	0	0	1	353	1	353	0	716
ABO12955.2	575584.HMPREF0010_02166	78.715	249	46	3	1	242	1	249	1.02e-122	346
ABO12957.1	575584.HMPREF0010_02164	98.23	113	2	0	1	113	27	139	8.73e-80	231
ABO12958.1	575584.HMPREF0010_02164	98.701	77	1	0	1	77	160	236	2.5e-53	162
ABO12965.2	575584.HMPREF0010_02157	99.624	266	1	0	1	266	1	266	0	541
ABO12966.1	575584.HMPREF0010_02156	100	105	0	0	1	105	1	105	1.73e-74	212
ABO12967.2	575584.HMPREF0010_01931	36.667	30	19	0	158	187	75	104	2.4	25.8
ABO12968.2	575584.HMPREF0010_03237	35.185	54	32	2	240	291	13	65	9.8	25
ABO12969.2	575584.HMPREF0010_02604	70.588	17	5	0	133	149	46	62	5.4	26.2
ABO12976.2	575584.HMPREF0010_02795	30.769	39	27	0	43	81	269	307	8.2	25
ABO12977.2	575584.HMPREF0010_01137	42.857	21	12	0	84	104	1181	1201	8.3	25.4
ABO12978.2	575584.HMPREF0010_02184	70	20	6	0	518	537	42	61	0.48	30
ABO12979.2	575584.HMPREF0010_03710	43.333	30	17	0	35	64	194	223	5.1	25.8
ABO12980.1	575584.HMPREF0010_01764	54.545	22	10	0	80	101	501	522	1.6	26.2
ABO12981.1	575584.HMPREF0010_03251	42.105	38	20	2	64	100	640	676	5.5	23.9
ABO12982.1	575584.HMPREF0010_01633	30	30	21	0	170	199	48	77	3.2	26.2
ABO12983.2	575584.HMPREF0010_02301	38.667	675	371	17	1	651	111	766	4.65e-133	406
ABO12984.2	575584.HMPREF0010_02310	50	230	111	1	12	237	8	237	1.16e-81	242
ABO12985.2	575584.HMPREF0010_00675	38.462	26	16	0	220	245	256	281	0.85	27.7
ABO12986.1	575584.HMPREF0010_02913	64.286	14	5	0	31	44	134	147	6.5	21.2
ABO12987.2	575584.HMPREF0010_00723	54.146	205	93	1	1	204	1	205	1.58e-81	238
ABO12988.2	575584.HMPREF0010_00103	38.462	39	22	1	103	139	101	139	0.98	28.1
ABO12989.2	575584.HMPREF0010_03761	47.368	19	10	0	189	207	363	381	7.4	25.4
ABO12990.1	575584.HMPREF0010_01005	45.833	24	10	1	12	35	465	485	7.4	19.6
ABO12991.2	575584.HMPREF0010_02304	37.603	484	293	3	11	490	8	486	1.34e-108	330
ABO12992.2	575584.HMPREF0010_02295	35.135	74	47	1	60	133	18	90	6.28e-05	43.5
ABO12993.1	575584.HMPREF0010_02294	47.273	385	170	4	1	379	257	614	3.5e-120	358
ABO12994.1	575584.HMPREF0010_02294	53.365	208	84	2	419	626	19	213	1.56e-66	226
ABO12995.2	575584.HMPREF0010_01435	48	25	13	0	627	651	27	51	1.7	27.3
ABO12996.2	575584.HMPREF0010_00422	45.833	24	11	1	23	44	687	710	4.3	25.4
ABO12997.2	575584.HMPREF0010_02305	54.327	208	94	1	1	207	1	208	1.59e-82	244
ABO12998.2	575584.HMPREF0010_02312	53.973	365	167	1	22	386	32	395	6.04e-139	399
ABO12999.2	575584.HMPREF0010_02753	48	25	13	0	267	291	292	316	0.47	28.5
ABO13006.2	575584.HMPREF0010_02148	97.973	444	9	0	1	444	1	444	0	902
ABO13012.2	575584.HMPREF0010_02142	100	187	0	0	1	187	5	191	1e-140	387
ABO13013.2	575584.HMPREF0010_02140	99.69	323	1	0	1	323	1	323	0	669
ABO13014.2	575584.HMPREF0010_02139	98.837	258	3	0	1	258	1	258	0	526
ABO13015.2	575584.HMPREF0010_02138	100	204	0	0	1	204	8	211	5.86e-157	429
ABO13022.2	575584.HMPREF0010_02131	100	356	0	0	1	356	1	356	0	725
ABO13023.2	575584.HMPREF0010_02130	99.043	209	2	0	1	209	1	209	1.81e-157	431
ABO13026.2	575584.HMPREF0010_02127	100	319	0	0	1	319	9	327	0	667
ABO13031.2	575584.HMPREF0010_02123	99.338	302	2	0	1	302	1	302	0	597
ABO13034.2	575584.HMPREF0010_02119	100	359	0	0	1	359	15	373	0	734
ABO13038.2	575584.HMPREF0010_02115	98.933	375	4	0	1	375	1	375	0	758
ABO13052.2	575584.HMPREF0010_02096	99.693	326	0	1	1	326	1	325	0	657
ABO13057.1	575584.HMPREF0010_02090	99.751	802	2	0	1	802	1	802	0	1674
ABO13070.1	575584.HMPREF0010_02077	100	341	0	0	1	341	30	370	0	711
ABO13074.2	575584.HMPREF0010_02073	100	301	0	0	1	301	1	301	0	615
ABO13083.2	575584.HMPREF0010_02065	99.679	312	1	0	1	312	1	312	0	641
ABO13084.2	575584.HMPREF0010_02064	99.835	607	1	0	1	607	1	607	0	1259
ABO13085.2	575584.HMPREF0010_02063	97.426	505	13	0	1	505	1	505	0	1028
ABO13089.2	575584.HMPREF0010_02059	98.649	222	3	0	1	222	1	222	3.28e-166	454
ABO13092.2	575584.HMPREF0010_02055	100	104	0	0	1	104	1	104	1.08e-72	207
ABO13094.2	575584.HMPREF0010_02053	100	631	0	0	1	631	1	631	0	1295
ABO13095.2	575584.HMPREF0010_02052	100	216	0	0	1	216	1	216	1.01e-160	439
ABO13096.2	575584.HMPREF0010_02051	100	107	0	0	1	107	1	107	3.63e-73	209
ABO13097.2	575584.HMPREF0010_02050	99.438	178	1	0	1	178	1	178	6.92e-136	374
ABO13098.2	575584.HMPREF0010_02049	100	195	0	0	1	195	1	195	3.05e-135	373
ABO13104.2	575584.HMPREF0010_02045	96.196	184	7	0	1	184	1	184	2.23e-135	374
ABO13105.2	575584.HMPREF0010_02044	100	145	0	0	1	145	1	145	2.98e-103	288
ABO13109.2	575584.HMPREF0010_02039	96.901	1904	41	4	205	2101	2	1894	0	3548
ABO13110.2	575584.HMPREF0010_02891	100	336	0	0	4	339	122	457	0	693
ABO13111.2	575584.HMPREF0010_02892	100	157	0	0	1	157	1	157	3.57e-118	327
ABO13112.1	575584.HMPREF0010_02893	90.476	126	12	0	1	126	1	126	3.23e-85	241
ABO13113.2	575584.HMPREF0010_02894	98.925	186	2	0	1	186	1	186	1.01e-136	376
ABO13114.2	575584.HMPREF0010_02895	99.783	461	1	0	1	461	6	466	0	927
ABO13116.2	575584.HMPREF0010_02897	100	177	0	0	1	177	1	177	5.03e-131	361
ABO13120.2	575584.HMPREF0010_02903	100	174	0	0	1	174	1	174	3.53e-128	353
ABO13121.2	575584.HMPREF0010_02904	100	310	0	0	1	310	5	314	0	645
ABO13136.2	575584.HMPREF0010_02920	100	500	0	0	1	500	1	500	0	1003
ABO13137.1	575584.HMPREF0010_02921	96.429	280	10	0	1	280	31	310	4.84e-174	502
ABO13138.1	575584.HMPREF0010_02891	95.192	104	5	0	1	104	18	121	3.78e-66	203
ABO13141.2	575584.HMPREF0010_02889	99.237	262	2	0	1	262	13	274	0	536
ABO13146.2	575584.HMPREF0010_02884	99.854	683	1	0	1	683	3	685	0	1394
ABO13147.2	575584.HMPREF0010_02883	100	208	0	0	1	208	3	210	7.74e-153	419
ABO13174.2	575584.HMPREF0010_02857	99.241	395	3	0	1	395	1	395	0	801
ABO13190.2	575584.HMPREF0010_02841	98.925	186	2	0	1	186	1	186	3.16e-137	377
ABO13191.2	575584.HMPREF0010_02840	100	162	0	0	1	162	1	162	3.6e-117	325
ABO13194.2	575584.HMPREF0010_02837	100	104	0	0	1	104	1	104	8.68e-75	213
ABO13197.2	575584.HMPREF0010_02834	96.354	192	7	0	1	192	1	192	3.76e-143	393
ABO13204.2	575584.HMPREF0010_02828	99.69	323	1	0	1	323	1	323	0	661
ABO13206.2	575584.HMPREF0010_02824	99.573	234	1	0	1	234	1	234	7.02e-179	487
ABO13210.2	575584.HMPREF0010_02820	99.764	848	2	0	1	848	1	848	0	1758
ABO13213.2	575584.HMPREF0010_02817	100	122	0	0	1	122	1	122	1.01e-84	239
ABO13218.2	575584.HMPREF0010_02811	100	692	0	0	1	692	13	704	0	1392
ABO13219.2	575584.HMPREF0010_02810	99.438	178	1	0	1	178	1	178	4.06e-134	369
ABO13220.2	575584.HMPREF0010_02809	100	120	0	0	1	120	1	120	7.84e-87	245
ABO13221.2	575584.HMPREF0010_02808	100	127	0	0	1	127	1	127	6.01e-94	263
ABO13226.1	575584.HMPREF0010_02803	100	112	0	0	1	112	1	112	1.07e-80	229
ABO13227.1	575584.HMPREF0010_02802	99.123	114	1	0	1	114	1	114	2.19e-81	231
ABO13229.2	575584.HMPREF0010_02800	100	149	0	0	1	149	1	149	3.61e-112	311
ABO13234.2	575584.HMPREF0010_02795	99.187	369	3	0	1	369	1	369	0	753
ABO13235.2	575584.HMPREF0010_02794	86.98	745	64	5	1	734	1	723	0	1308
ABO13236.2	575584.HMPREF0010_02793	98.936	188	2	0	1	188	10	197	2.29e-140	386
ABO13242.2	575584.HMPREF0010_02787	99.779	452	1	0	1	452	10	461	0	879
ABO13243.2	575584.HMPREF0010_02786	98.22	337	6	0	1	337	1	337	0	689
ABO13244.2	575584.HMPREF0010_02785	100	486	0	0	1	486	1	486	0	980
ABO13245.2	575584.HMPREF0010_02784	99.252	401	3	0	1	401	1	401	0	827
ABO13246.2	575584.HMPREF0010_02782	99.719	356	1	0	1	356	1	356	0	726
ABO13249.2	575584.HMPREF0010_02779	98.639	147	2	0	1	147	1	147	9.15e-110	305
ABO13256.2	575584.HMPREF0010_02772	99.731	372	1	0	1	372	1	372	0	762
ABO13257.2	575584.HMPREF0010_02771	100	385	0	0	1	385	1	385	0	802
ABO13261.1	575584.HMPREF0010_02768	100	84	0	0	1	84	11	94	1.53e-60	176
ABO13262.2	575584.HMPREF0010_02767	100	286	0	0	1	286	1	286	0	598
ABO13267.2	575584.HMPREF0010_02762	100	147	0	0	1	147	1	147	2.28e-99	278
ABO13269.2	575584.HMPREF0010_02760	100	213	0	0	1	213	1	213	2.83e-161	441
ABO13283.2	575584.HMPREF0010_02747	51.553	644	268	14	1	628	1	616	0	588
ABO13286.2	575584.HMPREF0010_02744	99.363	157	1	0	1	157	32	188	6.16e-118	327
ABO13287.1	575584.HMPREF0010_02743	100	390	0	0	1	390	23	412	0	811
ABO13297.2	575584.HMPREF0010_02731	98.357	487	8	0	1	487	1	487	0	1004
ABO13298.2	575584.HMPREF0010_02730	94.501	691	31	2	1	691	1	684	0	1321
ABO13300.2	575584.HMPREF0010_02728	99.831	592	1	0	1	592	1	592	0	1217
ABO13301.2	575584.HMPREF0010_02726	100	71	0	0	1	71	1	71	1.54e-48	144
ABO13312.1	575584.HMPREF0010_02715	100	422	0	0	1	422	23	444	0	877
ABO13317.2	575584.HMPREF0010_02710	99.735	377	1	0	1	377	1	377	0	783
ABO13326.1	575584.HMPREF0010_02702	100	204	0	0	1	204	1	204	5.64e-148	406
ABO13328.2	575584.HMPREF0010_02699	99.358	623	4	0	1	623	11	633	0	1284
ABO13329.1	575584.HMPREF0010_02698	100	104	0	0	1	104	9	112	2.82e-75	214
ABO13330.1	575584.HMPREF0010_02697	99.074	108	1	0	1	108	1	108	1.12e-76	220
ABO13340.2	575584.HMPREF0010_01211	54.505	222	99	2	86	306	52	272	3.56e-81	244
ABO13344.2	575584.HMPREF0010_03635	48.718	663	326	4	130	784	165	821	0	605
ABO13351.2	575584.HMPREF0010_02696	99.39	164	1	0	1	164	1	164	5.83e-122	337
ABO13365.2	575584.HMPREF0010_03663	99.535	430	2	0	1	430	1	430	0	880
ABO13378.2	575584.HMPREF0010_03678	100	83	0	0	1	83	1	83	3.08e-53	157
ABO13385.1	575584.HMPREF0010_03684	100	106	0	0	1	106	1	106	4.88e-78	221
ABO13386.2	575584.HMPREF0010_03685	98.462	130	2	0	1	130	2	131	5.13e-94	264
ABO13387.2	575584.HMPREF0010_03686	100	44	0	0	1	44	19	62	2.22e-26	87
ABO13392.1	575584.HMPREF0010_03706	99.457	368	2	0	1	368	176	543	0	760
ABO13398.2	575584.HMPREF0010_03712	100	279	0	0	1	279	1	279	0	577
ABO13409.2	575584.HMPREF0010_03723	98.883	537	6	0	1	537	1	537	0	1100
ABO13410.2	575584.HMPREF0010_03724	98.68	303	4	0	1	303	6	308	0	617
ABO13411.2	575584.HMPREF0010_03725	98.003	601	12	0	1	601	5	605	0	1208
ABO13414.2	575584.HMPREF0010_03729	99.465	187	1	0	1	187	14	200	8.22e-143	392
ABO13421.1	575584.HMPREF0010_02684	98.765	81	1	0	1	81	1	81	6.9e-55	161
ABO13424.2	575584.HMPREF0010_02681	100	647	0	0	1	647	15	661	0	1344
ABO13425.1	575584.HMPREF0010_02680	99.219	128	1	0	1	128	42	169	6.82e-92	271
ABO13428.2	575584.HMPREF0010_02678	100	158	0	0	1	158	1	158	8.46e-115	318
ABO13432.2	575584.HMPREF0010_02674	98.429	191	3	0	1	191	24	214	3.18e-136	376
ABO13440.2	575584.HMPREF0010_02666	96.902	807	6	1	1	788	1	807	0	1340
ABO13443.1	575584.HMPREF0010_02663	95.238	126	6	0	1	126	1	126	5.87e-80	245
ABO13444.1	575584.HMPREF0010_02663	99.054	423	4	0	1	423	262	684	0	884
ABO13448.2	575584.HMPREF0010_02658	99.723	361	0	1	1	361	1	360	0	741
ABO13451.2	575584.HMPREF0010_02654	99.597	496	2	0	1	496	1	496	0	1032
ABO13452.2	575584.HMPREF0010_02653	100	125	0	0	1	125	1	125	1.19e-89	252
ABO13460.1	575584.HMPREF0010_02645	100	58	0	0	1	58	1	58	2.57e-39	120
ABO13481.2	575584.HMPREF0010_02623	100	515	0	0	1	515	1	515	0	1045
ABO13482.2	575584.HMPREF0010_02622	100	254	0	0	1	254	1	254	0	521
ABO13501.1	575584.HMPREF0010_02602	100	615	0	0	1	615	5	619	0	1226
ABO13506.2	575584.HMPREF0010_02597	97.71	262	6	0	1	262	1	262	0	527
ABO13510.2	575584.HMPREF0010_02593	100	84	0	0	1	84	1	84	1.96e-58	170
ABO13513.2	575584.HMPREF0010_02590	98.551	414	6	0	7	420	6	419	0	851
ABO13517.1	575584.HMPREF0010_03257	77.778	9	2	0	45	53	36	44	2.3	22.3
ABO13519.2	575584.HMPREF0010_02585	97.306	297	8	0	1	297	1	297	0	578
ABO13523.2	575584.HMPREF0010_02581	99.557	451	2	0	1	451	11	461	0	910
ABO13524.2	575584.HMPREF0010_02579	99.605	253	1	0	1	253	16	268	5.34e-175	479
ABO13525.2	575584.HMPREF0010_02578	99.074	324	3	0	1	324	1	324	0	671
ABO13526.2	575584.HMPREF0010_02577	100	447	0	0	1	447	1	447	0	930
ABO13527.2	575584.HMPREF0010_02576	99.387	489	3	0	1	489	1	489	0	998
ABO13528.2	575584.HMPREF0010_02575	100	343	0	0	1	343	1	343	0	715
ABO13529.1	575584.HMPREF0010_02574	99.281	278	2	0	1	278	127	404	0	562
ABO13532.2	575584.HMPREF0010_02572	100	477	0	0	1	477	1	477	0	959
ABO13536.2	575584.HMPREF0010_02568	100	187	0	0	1	187	6	192	1.72e-141	389
ABO13540.2	575584.HMPREF0010_02564	100	191	0	0	1	191	15	205	1.24e-138	382
ABO13543.2	575584.HMPREF0010_02562	100	409	0	0	1	409	5	413	0	814
ABO13547.2	575584.HMPREF0010_02558	100	122	0	0	1	122	4	125	3.29e-90	253
ABO13552.2	575584.HMPREF0010_02553	100	147	0	0	1	147	1	147	5.75e-107	298
ABO13555.2	575584.HMPREF0010_02551	99.668	301	1	0	1	301	1	301	0	612
ABO13558.1	575584.HMPREF0010_02548	100	122	0	0	1	122	1	122	2.36e-86	244
ABO13559.2	575584.HMPREF0010_02547	99.187	246	2	0	1	246	1	246	0	509
ABO13560.2	575584.HMPREF0010_02546	100	182	0	0	1	182	1	182	7.81e-135	371
ABO13567.1	575584.HMPREF0010_02536	100	209	0	0	1	209	1	209	2.33e-158	433
ABO13572.2	575584.HMPREF0010_02531	98.701	154	2	0	1	154	1	154	4.19e-112	311
ABO13575.1	575584.HMPREF0010_02527	97.312	186	5	0	1	186	1	186	6.81e-137	377
ABO13576.2	575584.HMPREF0010_02526	90.56	339	32	0	1	339	1	339	0	534
ABO13577.2	575584.HMPREF0010_02525	100	196	0	0	1	196	1	196	6.12e-146	400
ABO13610.2	575584.HMPREF0010_02494	98.372	430	7	0	1	430	42	471	0	838
ABO13611.2	575584.HMPREF0010_02493	99.242	132	1	0	1	132	13	144	4.22e-95	267
ABO13619.2	575584.HMPREF0010_02485	100	254	0	0	1	254	1	254	0	510
ABO13621.2	575584.HMPREF0010_02483	99.603	504	2	0	1	504	1	504	0	1035
ABO13638.1	575584.HMPREF0010_02467	100	229	0	0	1	229	1	229	4.91e-160	439
ABO13642.2	575584.HMPREF0010_02462	99.231	130	1	0	1	130	38	167	8.57e-82	234
ABO13644.2	575584.HMPREF0010_02357	40.741	27	16	0	236	262	241	267	0.022	32.3
ABO13647.1	575584.HMPREF0010_02457	99.459	185	1	0	1	185	1	185	7.84e-138	379
ABO13649.1	575584.HMPREF0010_02455	92.647	68	5	0	1	68	5	72	7.72e-45	135
ABO13658.1	575584.HMPREF0010_02447	95.808	167	7	0	1	167	19	185	1.93e-120	337
ABO13665.2	575584.HMPREF0010_02441	100	445	0	0	1	445	1	445	0	920
ABO13666.1	575584.HMPREF0010_02440	99.655	290	1	0	1	290	31	320	0	599
ABO13667.1	575584.HMPREF0010_02439	100	208	0	0	1	208	1	208	2.72e-158	432
ABO13669.2	575584.HMPREF0010_02437	99.17	482	4	0	1	482	1	482	0	983
ABO13682.2	575584.HMPREF0010_03541	98.462	325	5	0	1	325	1	325	0	649
ABO13683.2	575584.HMPREF0010_03540	99.5	200	1	0	1	200	1	200	7.92e-149	408
ABO13684.2	575584.HMPREF0010_03539	100	944	0	0	1	944	5	948	0	1944
ABO13688.2	575584.HMPREF0010_03535	100	230	0	0	1	230	1	230	2.62e-169	462
ABO13689.2	575584.HMPREF0010_03534	99.475	571	3	0	1	571	8	578	0	1132
ABO13690.1	575584.HMPREF0010_03533	100	110	0	0	1	110	1	110	8.89e-79	224
ABO13691.2	575584.HMPREF0010_03532	100	1165	0	0	1	1165	1	1165	0	2389
ABO13692.2	575584.HMPREF0010_03531	100	255	0	0	1	255	1	255	0	526
ABO13698.2	575584.HMPREF0010_03525	100	649	0	0	1	649	1	649	0	1342
ABO13706.1	575584.HMPREF0010_03516	99.608	255	1	0	1	255	1	255	0	506
ABO13710.2	575584.HMPREF0010_03512	100	488	0	0	1	488	1	488	0	986
ABO13713.1	575584.HMPREF0010_03509	98.711	543	7	0	1	543	22	564	0	1100
ABO13715.2	575584.HMPREF0010_03508	99.476	191	1	0	1	191	1	191	3.06e-136	375
ABO13716.2	575584.HMPREF0010_03506	98.338	662	9	1	1	662	1	660	0	1269
ABO13717.2	575584.HMPREF0010_03505	100	905	0	0	1	905	1	905	0	1882
ABO13719.2	575584.HMPREF0010_03502	99.667	300	1	0	1	300	1	300	0	608
ABO13724.2	575584.HMPREF0010_03497	99.793	482	1	0	1	482	1	482	0	986
ABO13728.2	575584.HMPREF0010_03493	98.609	719	10	0	1	719	18	736	0	1467
ABO13739.2	575584.HMPREF0010_03483	100	116	0	0	1	116	1	116	1.75e-84	238
ABO13744.2	575584.HMPREF0010_03478	96.68	241	8	0	1	241	1	241	4.4e-179	488
ABO13753.1	575584.HMPREF0010_03468	89.443	682	55	2	1	670	50	726	0	1263
ABO13756.2	575584.HMPREF0010_03465	98.883	179	2	0	1	179	1	179	8.88e-132	363
ABO13757.2	575584.HMPREF0010_03464	99.465	187	1	0	1	187	8	194	5.26e-138	380
ABO13758.2	575584.HMPREF0010_03463	100	436	0	0	1	436	1	436	0	891
ABO13761.2	575584.HMPREF0010_03460	99.639	277	1	0	1	277	1	277	0	572
ABO13764.1	575584.HMPREF0010_03458	100	154	0	0	1	154	83	236	1.36e-112	316
ABO13766.2	575584.HMPREF0010_03456	94.221	398	23	0	1	398	1	398	0	778
ABO13771.2	575584.HMPREF0010_03451	100	468	0	0	1	468	1	468	0	974
ABO13779.2	575584.HMPREF0010_03443	100	149	0	0	1	149	1	149	4.15e-109	303
ABO13780.2	575584.HMPREF0010_03442	98.689	305	4	0	1	305	1	305	0	620
ABO13797.2	575584.HMPREF0010_03430	94.241	191	11	0	1	191	1	191	8.4e-135	372
ABO13798.2	575584.HMPREF0010_03429	99.2	250	2	0	1	250	1	250	0	516
ABO13802.2	575584.HMPREF0010_03424	100	462	0	0	1	462	1	462	0	932
ABO13803.1	575584.HMPREF0010_03423	99.31	435	3	0	1	435	24	458	0	898
ABO13804.2	575584.HMPREF0010_03422	98.095	210	4	0	1	210	1	210	1.15e-156	429
ABO13805.2	575584.HMPREF0010_03421	100	182	0	0	1	182	10	191	1.38e-137	379
ABO13807.2	575584.HMPREF0010_03419	100	351	0	0	1	351	1	351	0	719
ABO13815.1	575584.HMPREF0010_03410	99.283	279	2	0	1	279	1	279	0	558
ABO13817.2	575584.HMPREF0010_03408	94.475	362	14	1	1	356	1	362	0	704
ABO13821.2	575584.HMPREF0010_03403	98.834	343	4	0	1	343	1	343	0	708
ABO13828.1	575584.HMPREF0010_03394	99.251	267	2	0	1	267	15	281	0	543
ABO13829.1	575584.HMPREF0010_03393	99.747	396	1	0	1	396	24	419	0	765
ABO13833.2	575584.HMPREF0010_03388	100	125	0	0	1	125	1	125	1.04e-86	245
ABO13834.1	575584.HMPREF0010_03387	100	500	0	0	1	500	542	1041	0	1010
ABO13835.1	575584.HMPREF0010_03387	98.646	443	5	1	1	442	47	489	0	878
ABO13836.2	575584.HMPREF0010_03386	99.43	351	2	0	1	351	16	366	0	707
ABO13838.1	575584.HMPREF0010_03384	100	894	0	0	1	894	1	894	0	1842
ABO13847.2	575584.HMPREF0010_03375	99.797	492	1	0	1	492	1	492	0	974
adeA	575584.HMPREF0010_00593	98.99	396	4	0	4	399	1	396	0	797
adeB	575584.HMPREF0010_00594	99.71	1036	3	0	1	1036	1	1036	0	2090
adeC	575584.HMPREF0010_02880	70.588	459	134	1	9	466	7	465	0	665
adeR	575584.HMPREF0010_00592	99.595	247	1	0	1	247	1	247	0	504
adeS	575584.HMPREF0010_00591	97.479	357	9	0	1	357	1	357	0	714
baeR	575584.HMPREF0010_02741	99.561	228	1	0	1	228	1	228	6.13e-173	471
baeS	575584.HMPREF0010_02740	99.638	552	2	0	1	552	1	552	0	1133
basE	575584.HMPREF0010_02304	97.417	542	14	0	1	542	1	542	0	1101
basF	575584.HMPREF0010_02305	98.616	289	4	0	1	289	1	289	0	590
basJ	575584.HMPREF0010_02312	98.5	400	6	0	1	400	1	400	0	821
bauC	575584.HMPREF0010_02298	98.095	315	6	0	1	315	1	315	0	619
bauD	575584.HMPREF0010_02297	99.361	313	2	0	1	313	1	313	0	608
bauE	575584.HMPREF0010_02299	99.265	272	2	0	1	272	1	272	0	565
D0C5T2_ACIB2	575584.HMPREF0010_00112	100	277	0	0	1	277	1	277	0	568
D0C5T4_ACIB2	575584.HMPREF0010_00114	100	346	0	0	1	346	1	346	0	712
D0C9S8_ACIB2	575584.HMPREF0010_01391	100	345	0	0	1	345	1	345	0	711
D0CA09_ACIB2	575584.HMPREF0010_01472	100	671	0	0	1	671	1	671	0	1394
D0CCQ9_ACIB2	575584.HMPREF0010_02539	100	186	0	0	1	186	1	186	1e-139	384
D0CDQ2_ACIB2	575584.HMPREF0010_02882	100	416	0	0	1	416	1	416	0	832
envZ	575584.HMPREF0010_02484	100	485	0	0	1	485	1	485	0	989
galU	575584.HMPREF0010_03275	94.845	291	15	0	1	291	1	291	0	567
hdc	575584.HMPREF0010_02306	98.433	383	6	0	1	383	1	383	0	791
htrB	575584.HMPREF0010_01807	99.678	311	1	0	1	311	1	311	0	650
lipA	575584.HMPREF0010_02348	99.703	337	1	0	1	337	1	337	0	696
lpxA	575584.HMPREF0010_00357	100	262	0	0	1	262	1	262	0	534
lpxB	575584.HMPREF0010_00708	98.972	389	4	0	1	389	1	389	0	786
lpxC	575584.HMPREF0010_03502	99.667	300	1	0	1	300	1	300	0	610
lpxD	575584.HMPREF0010_00355	100	356	0	0	1	356	1	356	0	726
manB	575584.HMPREF0010_03271	97.807	456	10	0	1	456	1	456	0	932
nfuA	575584.HMPREF0010_01516	100	212	0	0	1	212	1	212	2.59e-160	438
paaE	575584.HMPREF0010_01081	99.717	353	1	0	1	353	1	353	0	732
pbpG	575584.HMPREF0010_01990	100	348	0	0	1	348	1	348	0	704
pgi	575584.HMPREF0010_03273	92.793	555	40	0	1	555	1	555	0	1072
pilI	575584.HMPREF0010_02810	98.315	178	3	0	1	178	1	178	1.19e-132	365
plc	575584.HMPREF0010_00294	98.787	742	9	0	3	744	1	742	0	1536
ptk	575584.HMPREF0010_03290	91.047	726	64	1	1	725	1	726	0	1298
ptp	575584.HMPREF0010_03289	92.254	142	11	0	1	142	1	142	2.15e-100	281
Q24LT7_ACIBA	575584.HMPREF0010_02881	99.905	1058	1	0	1	1058	1	1058	0	2149
Q2FD92_ACIBA	575584.HMPREF0010_02880	100	485	0	0	1	485	1	485	0	978
Q2FD95_ACIBA	575584.HMPREF0010_02882	100	416	0	0	1	416	1	416	0	832
Q2VSW5_ACIBA	575584.HMPREF0010_01250	100	549	0	0	1	549	1	549	0	1128
Q2VSW6_ACIBA	575584.HMPREF0010_01249	100	238	0	0	1	238	1	238	2.48e-173	473
Q6XBY3_ACIBA	575584.HMPREF0010_00113	100	832	0	0	1	832	1	832	0	1698
Q6XBY5_ACIBA	575584.HMPREF0010_00111	100	172	0	0	1	172	1	172	3.32e-127	351
Q6XBY6_ACIBA	575584.HMPREF0010_00110	100	192	0	0	1	192	1	192	2.09e-139	384
Q8RMF4_ACIBA	575584.HMPREF0010_01679	100	935	0	0	1	935	1	935	0	1922
recA	575584.HMPREF0010_00360	100	349	0	0	1	349	1	349	0	710
sp|B0FLN1|ABAI_ACIBA	575584.HMPREF0010_03226	94.565	184	9	1	1	184	6	188	7.71e-119	331
sp|Q6RYW5|OMP38_ACIBA	575584.HMPREF0010_02782	100	356	0	0	1	356	1	356	0	728
V5V9M9_ACIBA	575584.HMPREF0010_02809	100	120	0	0	1	120	1	120	7.84e-87	245
V5VHJ7_ACIBA	575584.HMPREF0010_01991	100	211	0	0	1	211	1	211	1.05e-157	431
wza	575584.HMPREF0010_03288	91.257	366	32	0	1	366	1	366	0	700

## Sheet: KeF_BLAST_99-100%IDENTITY
query acc.	subject acc.	% identity	alignment length	mismatches	gap opens	q. start	q. end	s. start	s. end	evalue	bit score
ABAYE3064	575584.HMPREF0010_01249	100	238	0	0	1	238	1	238	2.48e-173	473
ABAYE3318	575584.HMPREF0010_01784	100	134	0	0	1	134	1	134	4.14e-97	272
ABO10499.2	575584.HMPREF0010_03688	100	382	0	0	1	382	1	382	0	777
ABO10500.2	575584.HMPREF0010_03689	100	359	0	0	1	359	1	359	0	737
ABO10506.2	575584.HMPREF0010_03695	100	335	0	0	1	335	1	335	0	684
ABO10508.2	575584.HMPREF0010_03697	100	111	0	0	1	111	1	111	3.89e-79	224
ABO10514.1	575584.HMPREF0010_03371	100	180	0	0	1	180	1	180	2.34e-134	370
ABO10523.2	575584.HMPREF0010_03360	100	391	0	0	1	391	1	391	0	805
ABO10529.2	575584.HMPREF0010_03354	100	248	0	0	1	248	1	248	0	507
ABO10534.2	575584.HMPREF0010_03349	100	212	0	0	1	212	1	212	6.46e-159	434
ABO10556.2	575584.HMPREF0010_03276	100	210	0	0	1	210	1	210	7.06e-158	432
ABO10558.1	575584.HMPREF0010_03274	100	225	0	0	1	225	196	420	1.83e-169	470
ABO10563.2	575584.HMPREF0010_03269	100	250	0	0	1	250	1	250	0	513
ABO10564.2	575584.HMPREF0010_03268	100	383	0	0	1	383	1	383	0	782
ABO10566.1	575584.HMPREF0010_03266	100	404	0	0	1	404	1	404	0	841
ABO10568.2	575584.HMPREF0010_03264	100	294	0	0	1	294	1	294	0	598
ABO10571.1	575584.HMPREF0010_03257	100	70	0	0	1	70	1	70	1.05e-46	144
ABO10578.2	575584.HMPREF0010_03245	100	221	0	0	1	221	1	221	9.81e-166	452
ABO10579.2	575584.HMPREF0010_03244	100	124	0	0	1	124	1	124	2.63e-89	251
ABO10601.1	575584.HMPREF0010_03221	100	86	0	0	1	86	1	86	7.87e-60	174
ABO10613.2	575584.HMPREF0010_03209	100	145	0	0	1	145	1	145	3.06e-101	283
ABO10630.2	575584.HMPREF0010_03191	100	132	0	0	1	132	1	132	2.93e-92	259
ABO10677.2	575584.HMPREF0010_02016	100	175	0	0	1	175	1	175	9.99e-129	355
ABO10692.2	575584.HMPREF0010_02008	100	75	0	0	1	75	1	75	4.45e-46	138
ABO10711.2	575584.HMPREF0010_01991	100	211	0	0	1	211	1	211	1.05e-157	431
ABO10743.1	575584.HMPREF0010_01961	100	108	0	0	1	108	1	108	7.91e-76	216
ABO10751.2	575584.HMPREF0010_01953	100	146	0	0	1	146	1	146	7.78e-105	292
ABO10752.2	575584.HMPREF0010_01952	100	177	0	0	1	177	1	177	6.39e-132	363
ABO10771.2	575584.HMPREF0010_01931	100	163	0	0	1	163	1	163	3.49e-121	335
ABO10796.2	575584.HMPREF0010_01903	100	174	0	0	1	174	1	174	9.07e-128	352
ABO10799.2	575584.HMPREF0010_01899	100	134	0	0	1	134	1	134	5.98e-95	266
ABO10805.2	575584.HMPREF0010_01892	100	500	0	0	1	500	1	500	0	1042
ABO10812.2	575584.HMPREF0010_01885	100	472	0	0	1	472	1	472	0	966
ABO10823.2	575584.HMPREF0010_01876	100	109	0	0	1	109	1	109	1.39e-79	226
ABO10824.2	575584.HMPREF0010_01875	100	318	0	0	1	318	1	318	0	651
ABO10831.2	575584.HMPREF0010_01868	100	114	0	0	1	114	1	114	2.01e-77	221
ABO10847.1	575584.HMPREF0010_01854	100	136	0	0	1	136	1	136	5.23e-103	287
ABO10850.1	575584.HMPREF0010_01851	100	84	0	0	1	84	1	84	7.09e-61	176
ABO10864.2	575584.HMPREF0010_01834	100	225	0	0	1	225	1	225	1e-167	458
ABO10869.2	575584.HMPREF0010_01829	100	161	0	0	1	161	1	161	3.7e-120	332
ABO10876.1	575584.HMPREF0010_01817	100	73	0	0	1	73	1	73	1.02e-50	150
ABO10877.2	575584.HMPREF0010_01816	100	341	0	0	1	341	1	341	0	704
ABO10883.2	575584.HMPREF0010_01810	100	373	0	0	1	373	1	373	0	762
ABO10898.2	575584.HMPREF0010_01796	100	79	0	0	1	79	8	86	1.31e-53	158
ABO10899.2	575584.HMPREF0010_01794	100	177	0	0	1	177	1	177	6.65e-134	368
ABO10900.1	575584.HMPREF0010_01793	100	92	0	0	1	92	1	92	1.7e-61	179
ABO10902.1	575584.HMPREF0010_01791	100	51	0	0	1	51	1	51	2.29e-33	104
ABO10904.2	575584.HMPREF0010_01789	100	482	0	0	1	482	1	482	0	1001
ABO10906.2	575584.HMPREF0010_01787	100	287	0	0	1	287	10	296	0	598
ABO10909.2	575584.HMPREF0010_01784	100	134	0	0	1	134	1	134	4.14e-97	272
ABO10924.2	575584.HMPREF0010_01758	100	195	0	0	1	195	1	195	2.67e-144	396
ABO10925.2	575584.HMPREF0010_01757	100	197	0	0	1	197	1	197	1.9e-149	409
ABO10927.2	575584.HMPREF0010_01755	100	565	0	0	1	565	1	565	0	1179
ABO10948.1	575584.HMPREF0010_01734	100	157	0	0	1	157	276	432	6.65e-113	324
ABO10949.2	575584.HMPREF0010_01733	100	183	0	0	1	183	1	183	1.46e-132	365
ABO10957.2	575584.HMPREF0010_01725	100	232	0	0	1	232	17	248	4.12e-168	460
ABO10959.2	575584.HMPREF0010_01723	100	469	0	0	1	469	1	469	0	962
ABO10981.1	575584.HMPREF0010_01721	100	152	0	0	1	152	1	152	2.6e-111	309
ABO10982.1	575584.HMPREF0010_01720	100	85	0	0	1	85	1	85	4.76e-61	177
ABO10992.1	575584.HMPREF0010_01711	100	329	0	0	1	329	1	329	0	669
ABO11014.2	575584.HMPREF0010_01691	100	169	0	0	1	169	1	169	3.39e-128	353
ABO11024.2	575584.HMPREF0010_01682	100	264	0	0	1	264	3	266	0	550
ABO11041.2	575584.HMPREF0010_01665	100	178	0	0	1	178	1	178	2.36e-131	362
ABO11054.2	575584.HMPREF0010_01650	100	98	0	0	1	98	1	98	1.51e-69	199
ABO11060.2	575584.HMPREF0010_01642	100	189	0	0	1	189	1	189	3.1e-134	370
ABO11110.1	575584.HMPREF0010_03337	100	400	0	0	1	400	1	400	0	826
ABO11112.2	575584.HMPREF0010_03335	100	275	0	0	1	275	1	275	0	562
ABO11114.1	575584.HMPREF0010_03332	100	259	0	0	1	259	1	259	0	523
ABO11120.2	575584.HMPREF0010_03323	100	245	0	0	1	245	1	245	8.2e-174	475
ABO11123.2	575584.HMPREF0010_03319	100	271	0	0	1	271	1	271	0	528
ABO11127.2	575584.HMPREF0010_01186	100	112	0	0	1	112	6	117	2.43e-81	230
ABO11130.2	575584.HMPREF0010_01189	100	227	0	0	1	227	1	227	2.48e-169	462
ABO11161.2	575584.HMPREF0010_01220	100	403	0	0	1	403	4	406	0	839
ABO11188.2	575584.HMPREF0010_01249	100	238	0	0	1	238	1	238	2.48e-173	473
ABO11190.2	575584.HMPREF0010_01251	100	117	0	0	1	117	1	117	6.73e-85	239
ABO11238.1	575584.HMPREF0010_01303	100	154	0	0	1	154	1	154	1.03e-113	315
ABO11241.2	575584.HMPREF0010_01305	100	476	0	0	1	476	1	476	0	999
ABO11249.1	575584.HMPREF0010_01313	100	198	0	0	1	198	1	198	8.5e-146	400
ABO11251.2	575584.HMPREF0010_01315	100	205	0	0	1	205	1	205	6.73e-154	421
ABO11258.2	575584.HMPREF0010_01322	100	157	0	0	1	157	1	157	7.04e-114	316
ABO11263.2	575584.HMPREF0010_01328	100	126	0	0	1	126	1	126	2.74e-93	261
ABO11267.1	575584.HMPREF0010_01331	100	316	0	0	1	316	1	316	0	640
ABO11268.2	575584.HMPREF0010_01332	100	277	0	0	1	277	1	277	0	577
ABO11295.1	575584.HMPREF0010_01357	100	274	0	0	1	274	136	409	0	564
ABO11296.1	575584.HMPREF0010_01357	100	55	0	0	1	55	9	63	3.17e-34	117
ABO11305.2	575584.HMPREF0010_01366	100	271	0	0	1	271	1	271	0	566
ABO11316.1	575584.HMPREF0010_01378	100	217	0	0	1	217	1	217	7.8e-158	432
ABO11356.1	575584.HMPREF0010_01460	100	268	0	0	1	268	304	571	0	568
ABO11357.1	575584.HMPREF0010_01460	100	84	0	0	1	84	183	266	2.65e-55	176
ABO11358.1	575584.HMPREF0010_01460	100	154	0	0	1	154	20	173	5.61e-112	326
ABO11360.2	575584.HMPREF0010_01462	100	207	0	0	1	207	7	213	1.48e-157	431
ABO11377.2	575584.HMPREF0010_01480	100	101	0	0	1	101	1	101	2.26e-73	209
ABO11378.2	575584.HMPREF0010_01481	100	99	0	0	1	99	1	99	1.47e-72	207
ABO11385.2	575584.HMPREF0010_01487	100	173	0	0	1	173	1	173	1e-132	365
ABO11388.2	575584.HMPREF0010_01490	100	263	0	0	1	263	1	263	0	538
ABO11404.1	575584.HMPREF0010_01508	100	511	0	0	1	511	33	543	0	1034
ABO11416.2	575584.HMPREF0010_01520	100	204	0	0	1	204	1	204	2.15e-153	420
ABO11441.2	575584.HMPREF0010_01545	100	102	0	0	1	102	1	102	9.34e-73	211
ABO11452.2	575584.HMPREF0010_01557	100	672	0	0	1	672	1	672	0	1397
ABO11462.1	575584.HMPREF0010_01568	100	516	0	0	1	516	57	572	0	1046
ABO11474.1	575584.HMPREF0010_02949	100	83	0	0	1	83	1	83	8.78e-55	161
ABO11521.1	575584.HMPREF0010_02574	100	154	0	0	1	154	16	169	7.29e-111	318
ABO11531.2	575584.HMPREF0010_03037	100	303	0	0	1	303	1	303	0	625
ABO11541.2	575584.HMPREF0010_03047	100	277	0	0	1	277	1	277	0	577
ABO11563.1	575584.HMPREF0010_03068	100	162	0	0	1	162	1	162	1.63e-116	336
ABO11576.2	575584.HMPREF0010_03092	100	304	0	0	1	304	1	304	0	620
ABO11585.1	575584.HMPREF0010_03112	100	400	0	0	1	400	1	400	0	825
ABO11587.2	575584.HMPREF0010_03114	100	324	0	0	1	324	1	324	0	670
ABO11610.2	575584.HMPREF0010_03145	100	261	0	0	1	261	1	261	0	535
ABO11616.2	575584.HMPREF0010_03151	100	859	0	0	1	859	1	859	0	1730
ABO11618.1	575584.HMPREF0010_03154	100	179	0	0	1	179	563	741	2.03e-130	379
ABO11620.2	575584.HMPREF0010_03156	100	338	0	0	1	338	1	338	0	697
ABO11633.2	575584.HMPREF0010_03649	100	195	0	0	1	195	1	195	1.59e-146	402
ABO11653.1	575584.HMPREF0010_03626	100	77	0	0	1	77	1	77	4.04e-54	159
ABO11657.1	575584.HMPREF0010_03620	100	71	0	0	1	71	1	71	7.85e-48	142
ABO11665.2	575584.HMPREF0010_03552	100	179	0	0	1	179	1	179	4.9e-133	366
ABO11674.2	575584.HMPREF0010_01179	100	280	0	0	1	280	1	280	0	580
ABO11724.1	575584.HMPREF0010_01123	100	167	0	0	1	167	1	167	3.44e-126	348
ABO11749.1	575584.HMPREF0010_01099	100	144	0	0	1	144	1	144	7.1e-108	300
ABO11765.1	575584.HMPREF0010_01084	100	96	0	0	1	96	9	104	2.35e-70	201
ABO11775.2	575584.HMPREF0010_01075	100	319	0	0	1	319	3	321	0	657
ABO11806.2	575584.HMPREF0010_01005	100	564	0	0	1	564	1	564	0	1183
ABO11811.2	575584.HMPREF0010_00996	100	105	0	0	1	105	1	105	4.77e-76	216
ABO11816.1	575584.HMPREF0010_00987	100	78	0	0	1	78	1	78	1.07e-56	165
ABO11861.2	575584.HMPREF0010_00943	100	334	0	0	1	334	1	334	0	667
ABO11897.2	575584.HMPREF0010_00910	100	139	0	0	1	139	1	139	3.37e-106	295
ABO11898.1	575584.HMPREF0010_00909	100	161	0	0	1	161	1	161	5.75e-120	332
ABO11909.2	575584.HMPREF0010_00896	100	363	0	0	1	363	4	366	0	736
ABO11918.2	575584.HMPREF0010_00887	100	297	0	0	1	297	1	297	0	612
ABO11921.2	575584.HMPREF0010_00884	100	245	0	0	1	245	3	247	0	506
ABO11951.2	575584.HMPREF0010_00836	100	196	0	0	1	196	11	206	1.96e-149	409
ABO11965.2	575584.HMPREF0010_00821	100	400	0	0	1	400	1	400	0	778
ABO11967.2	575584.HMPREF0010_00819	100	188	0	0	1	188	1	188	3.77e-141	387
ABO11977.2	575584.HMPREF0010_00808	100	210	0	0	1	210	1	210	4.99e-156	427
ABO11980.2	575584.HMPREF0010_00805	100	211	0	0	1	211	1	211	1.52e-156	428
ABO12000.2	575584.HMPREF0010_00785	100	100	0	0	1	100	1	100	7.81e-71	202
ABO12056.2	575584.HMPREF0010_00750	100	172	0	0	1	172	1	172	1.96e-121	337
ABO12058.2	575584.HMPREF0010_00748	100	128	0	0	1	128	1	128	4.87e-94	263
ABO12092.2	575584.HMPREF0010_00713	100	295	0	0	1	295	1	295	0	589
ABO12107.1	575584.HMPREF0010_00694	100	66	0	0	1	66	4	69	2.68e-41	125
ABO12113.2	575584.HMPREF0010_00685	100	236	0	0	1	236	1	236	4.74e-177	489
ABO12126.2	575584.HMPREF0010_00678	100	320	0	0	1	320	1	320	0	650
ABO12127.2	575584.HMPREF0010_00677	100	339	0	0	1	339	1	339	0	694
ABO12156.2	575584.HMPREF0010_00646	100	390	0	0	1	390	1	390	0	792
ABO12157.2	575584.HMPREF0010_00645	100	469	0	0	1	469	1	469	0	933
ABO12159.2	575584.HMPREF0010_00644	100	234	0	0	1	234	1	234	9.23e-173	471
ABO12273.2	575584.HMPREF0010_00439	100	193	0	0	1	193	1	193	1.04e-141	390
ABO12290.2	575584.HMPREF0010_00468	100	119	0	0	1	119	1	119	2.23e-89	251
ABO12311.2	575584.HMPREF0010_00447	100	209	0	0	1	209	1	209	3.92e-156	427
ABO12326.2	575584.HMPREF0010_00434	100	285	0	0	1	285	1	285	0	588
ABO12337.2	575584.HMPREF0010_00422	100	758	0	0	1	758	1	758	0	1550
ABO12338.1	575584.HMPREF0010_00421	100	137	0	0	1	137	1	137	9.12e-104	289
ABO12359.1	575584.HMPREF0010_00396	100	119	0	0	1	119	1	119	2.8e-87	246
ABO12360.1	575584.HMPREF0010_00395	100	77	0	0	1	77	1	77	2.94e-54	159
ABO12361.2	575584.HMPREF0010_00394	100	133	0	0	1	133	1	133	5.37e-99	277
ABO12368.2	575584.HMPREF0010_00387	100	433	0	0	1	433	1	433	0	851
ABO12377.2	575584.HMPREF0010_00375	100	147	0	0	1	147	10	156	4.35e-105	293
ABO12385.1	575584.HMPREF0010_00367	100	149	0	0	1	149	1	149	1.41e-105	295
ABO12394.2	575584.HMPREF0010_00355	100	356	0	0	1	356	1	356	0	726
ABO12399.2	575584.HMPREF0010_00350	100	274	0	0	1	274	1	274	0	540
ABO12400.2	575584.HMPREF0010_00349	100	250	0	0	1	250	1	250	0	523
ABO12402.2	575584.HMPREF0010_00347	100	242	0	0	1	242	1	242	0	493
ABO12411.2	575584.HMPREF0010_00338	100	414	0	0	1	414	12	425	0	867
ABO12414.2	575584.HMPREF0010_00333	100	335	0	0	1	335	1	335	0	698
ABO12466.1	575584.HMPREF0010_03084	100	78	0	0	1	78	6	83	2e-51	163
ABO12474.2	575584.HMPREF0010_00301	100	342	0	0	1	342	1	342	0	703
ABO12499.2	575584.HMPREF0010_00274	100	147	0	0	1	147	1	147	4.16e-105	293
ABO12525.2	575584.HMPREF0010_00242	100	390	0	0	1	390	1	390	0	803
ABO12527.1	575584.HMPREF0010_00241	100	75	0	0	1	75	248	322	4.57e-50	156
ABO12562.2	575584.HMPREF0010_00206	100	182	0	0	1	182	1	182	7.39e-135	371
ABO12578.1	575584.HMPREF0010_00191	100	73	0	0	1	73	1	73	7.9e-47	148
ABO12581.2	575584.HMPREF0010_00189	100	362	0	0	1	362	1	362	0	747
ABO12601.1	575584.HMPREF0010_00167	100	110	0	0	1	110	46	155	4.28e-76	229
ABO12607.2	575584.HMPREF0010_00162	100	516	0	0	1	516	1	516	0	1072
ABO12610.2	575584.HMPREF0010_00159	100	76	0	0	1	76	1	76	9.02e-55	160
ABO12613.1	575584.HMPREF0010_00156	100	89	0	0	1	89	1	89	5.1e-64	185
ABO12619.2	575584.HMPREF0010_00152	100	341	0	0	1	341	1	341	0	695
ABO12622.1	575584.HMPREF0010_00149	100	67	0	0	1	67	1	67	2.69e-45	135
ABO12657.1	575584.HMPREF0010_00093	100	77	0	0	1	77	1	77	1.91e-52	154
ABO12676.2	575584.HMPREF0010_00075	100	334	0	0	1	334	1	334	0	682
ABO12683.2	575584.HMPREF0010_00068	100	383	0	0	1	383	1	383	0	786
ABO12684.1	575584.HMPREF0010_00067	100	70	0	0	1	70	1	70	2.5e-47	141
ABO12736.1	575584.HMPREF0010_02365	100	216	0	0	1	216	1	216	9.88e-161	439
ABO12744.1	575584.HMPREF0010_02355	100	291	0	0	1	291	1	291	0	571
ABO12827.1	575584.HMPREF0010_03249	100	7	0	0	14	20	410	416	4.8	23.1
ABO12834.2	575584.HMPREF0010_02284	100	100	0	0	1	100	1	100	2.63e-75	214
ABO12844.2	575584.HMPREF0010_02276	100	133	0	0	1	133	1	133	2.47e-98	275
ABO12859.2	575584.HMPREF0010_02263	100	462	0	0	1	462	1	462	0	958
ABO12867.1	575584.HMPREF0010_02255	100	372	0	0	1	372	88	459	0	745
ABO12869.2	575584.HMPREF0010_02253	100	161	0	0	1	161	10	170	3.43e-118	328
ABO12876.2	575584.HMPREF0010_02246	100	364	0	0	1	364	1	364	0	761
ABO12877.2	575584.HMPREF0010_02245	100	356	0	0	1	356	1	356	0	741
ABO12881.2	575584.HMPREF0010_02241	100	212	0	0	1	212	1	212	2.07e-158	433
ABO12894.2	575584.HMPREF0010_02225	100	262	0	0	1	262	1	262	0	537
ABO12903.2	575584.HMPREF0010_02216	100	416	0	0	1	416	1	416	0	851
ABO12904.1	575584.HMPREF0010_02215	100	258	0	0	1	258	24	281	0	538
ABO12905.1	575584.HMPREF0010_02215	100	182	0	0	1	182	433	614	3.3e-128	370
ABO12920.2	575584.HMPREF0010_02201	100	314	0	0	1	314	1	314	0	619
ABO12921.2	575584.HMPREF0010_02200	100	195	0	0	1	195	1	195	5.34e-148	405
ABO12936.2	575584.HMPREF0010_02183	100	230	0	0	1	230	1	230	1.84e-172	470
ABO12937.2	575584.HMPREF0010_02182	100	124	0	0	1	124	1	124	1.13e-90	255
ABO12939.2	575584.HMPREF0010_02180	100	605	0	0	1	605	1	605	0	1241
ABO12942.2	575584.HMPREF0010_02178	100	458	0	0	1	458	19	476	0	918
ABO12953.2	575584.HMPREF0010_02168	100	353	0	0	1	353	1	353	0	716
ABO12966.1	575584.HMPREF0010_02156	100	105	0	0	1	105	1	105	1.73e-74	212
ABO13012.2	575584.HMPREF0010_02142	100	187	0	0	1	187	5	191	1e-140	387
ABO13015.2	575584.HMPREF0010_02138	100	204	0	0	1	204	8	211	5.86e-157	429
ABO13022.2	575584.HMPREF0010_02131	100	356	0	0	1	356	1	356	0	725
ABO13026.2	575584.HMPREF0010_02127	100	319	0	0	1	319	9	327	0	667
ABO13034.2	575584.HMPREF0010_02119	100	359	0	0	1	359	15	373	0	734
ABO13070.1	575584.HMPREF0010_02077	100	341	0	0	1	341	30	370	0	711
ABO13074.2	575584.HMPREF0010_02073	100	301	0	0	1	301	1	301	0	615
ABO13092.2	575584.HMPREF0010_02055	100	104	0	0	1	104	1	104	1.08e-72	207
ABO13094.2	575584.HMPREF0010_02053	100	631	0	0	1	631	1	631	0	1295
ABO13095.2	575584.HMPREF0010_02052	100	216	0	0	1	216	1	216	1.01e-160	439
ABO13096.2	575584.HMPREF0010_02051	100	107	0	0	1	107	1	107	3.63e-73	209
ABO13098.2	575584.HMPREF0010_02049	100	195	0	0	1	195	1	195	3.05e-135	373
ABO13105.2	575584.HMPREF0010_02044	100	145	0	0	1	145	1	145	2.98e-103	288
ABO13110.2	575584.HMPREF0010_02891	100	336	0	0	4	339	122	457	0	693
ABO13111.2	575584.HMPREF0010_02892	100	157	0	0	1	157	1	157	3.57e-118	327
ABO13116.2	575584.HMPREF0010_02897	100	177	0	0	1	177	1	177	5.03e-131	361
ABO13120.2	575584.HMPREF0010_02903	100	174	0	0	1	174	1	174	3.53e-128	353
ABO13121.2	575584.HMPREF0010_02904	100	310	0	0	1	310	5	314	0	645
ABO13136.2	575584.HMPREF0010_02920	100	500	0	0	1	500	1	500	0	1003
ABO13147.2	575584.HMPREF0010_02883	100	208	0	0	1	208	3	210	7.74e-153	419
ABO13191.2	575584.HMPREF0010_02840	100	162	0	0	1	162	1	162	3.6e-117	325
ABO13194.2	575584.HMPREF0010_02837	100	104	0	0	1	104	1	104	8.68e-75	213
ABO13213.2	575584.HMPREF0010_02817	100	122	0	0	1	122	1	122	1.01e-84	239
ABO13218.2	575584.HMPREF0010_02811	100	692	0	0	1	692	13	704	0	1392
ABO13220.2	575584.HMPREF0010_02809	100	120	0	0	1	120	1	120	7.84e-87	245
ABO13221.2	575584.HMPREF0010_02808	100	127	0	0	1	127	1	127	6.01e-94	263
ABO13226.1	575584.HMPREF0010_02803	100	112	0	0	1	112	1	112	1.07e-80	229
ABO13229.2	575584.HMPREF0010_02800	100	149	0	0	1	149	1	149	3.61e-112	311
ABO13244.2	575584.HMPREF0010_02785	100	486	0	0	1	486	1	486	0	980
ABO13257.2	575584.HMPREF0010_02771	100	385	0	0	1	385	1	385	0	802
ABO13261.1	575584.HMPREF0010_02768	100	84	0	0	1	84	11	94	1.53e-60	176
ABO13262.2	575584.HMPREF0010_02767	100	286	0	0	1	286	1	286	0	598
ABO13267.2	575584.HMPREF0010_02762	100	147	0	0	1	147	1	147	2.28e-99	278
ABO13269.2	575584.HMPREF0010_02760	100	213	0	0	1	213	1	213	2.83e-161	441
ABO13287.1	575584.HMPREF0010_02743	100	390	0	0	1	390	23	412	0	811
ABO13301.2	575584.HMPREF0010_02726	100	71	0	0	1	71	1	71	1.54e-48	144
ABO13312.1	575584.HMPREF0010_02715	100	422	0	0	1	422	23	444	0	877
ABO13326.1	575584.HMPREF0010_02702	100	204	0	0	1	204	1	204	5.64e-148	406
ABO13329.1	575584.HMPREF0010_02698	100	104	0	0	1	104	9	112	2.82e-75	214
ABO13378.2	575584.HMPREF0010_03678	100	83	0	0	1	83	1	83	3.08e-53	157
ABO13385.1	575584.HMPREF0010_03684	100	106	0	0	1	106	1	106	4.88e-78	221
ABO13387.2	575584.HMPREF0010_03686	100	44	0	0	1	44	19	62	2.22e-26	87
ABO13398.2	575584.HMPREF0010_03712	100	279	0	0	1	279	1	279	0	577
ABO13424.2	575584.HMPREF0010_02681	100	647	0	0	1	647	15	661	0	1344
ABO13428.2	575584.HMPREF0010_02678	100	158	0	0	1	158	1	158	8.46e-115	318
ABO13452.2	575584.HMPREF0010_02653	100	125	0	0	1	125	1	125	1.19e-89	252
ABO13460.1	575584.HMPREF0010_02645	100	58	0	0	1	58	1	58	2.57e-39	120
ABO13481.2	575584.HMPREF0010_02623	100	515	0	0	1	515	1	515	0	1045
ABO13482.2	575584.HMPREF0010_02622	100	254	0	0	1	254	1	254	0	521
ABO13501.1	575584.HMPREF0010_02602	100	615	0	0	1	615	5	619	0	1226
ABO13510.2	575584.HMPREF0010_02593	100	84	0	0	1	84	1	84	1.96e-58	170
ABO13526.2	575584.HMPREF0010_02577	100	447	0	0	1	447	1	447	0	930
ABO13528.2	575584.HMPREF0010_02575	100	343	0	0	1	343	1	343	0	715
ABO13532.2	575584.HMPREF0010_02572	100	477	0	0	1	477	1	477	0	959
ABO13536.2	575584.HMPREF0010_02568	100	187	0	0	1	187	6	192	1.72e-141	389
ABO13540.2	575584.HMPREF0010_02564	100	191	0	0	1	191	15	205	1.24e-138	382
ABO13543.2	575584.HMPREF0010_02562	100	409	0	0	1	409	5	413	0	814
ABO13547.2	575584.HMPREF0010_02558	100	122	0	0	1	122	4	125	3.29e-90	253
ABO13552.2	575584.HMPREF0010_02553	100	147	0	0	1	147	1	147	5.75e-107	298
ABO13558.1	575584.HMPREF0010_02548	100	122	0	0	1	122	1	122	2.36e-86	244
ABO13560.2	575584.HMPREF0010_02546	100	182	0	0	1	182	1	182	7.81e-135	371
ABO13567.1	575584.HMPREF0010_02536	100	209	0	0	1	209	1	209	2.33e-158	433
ABO13577.2	575584.HMPREF0010_02525	100	196	0	0	1	196	1	196	6.12e-146	400
ABO13619.2	575584.HMPREF0010_02485	100	254	0	0	1	254	1	254	0	510
ABO13638.1	575584.HMPREF0010_02467	100	229	0	0	1	229	1	229	4.91e-160	439
ABO13665.2	575584.HMPREF0010_02441	100	445	0	0	1	445	1	445	0	920
ABO13667.1	575584.HMPREF0010_02439	100	208	0	0	1	208	1	208	2.72e-158	432
ABO13684.2	575584.HMPREF0010_03539	100	944	0	0	1	944	5	948	0	1944
ABO13688.2	575584.HMPREF0010_03535	100	230	0	0	1	230	1	230	2.62e-169	462
ABO13690.1	575584.HMPREF0010_03533	100	110	0	0	1	110	1	110	8.89e-79	224
ABO13691.2	575584.HMPREF0010_03532	100	1165	0	0	1	1165	1	1165	0	2389
ABO13692.2	575584.HMPREF0010_03531	100	255	0	0	1	255	1	255	0	526
ABO13698.2	575584.HMPREF0010_03525	100	649	0	0	1	649	1	649	0	1342
ABO13710.2	575584.HMPREF0010_03512	100	488	0	0	1	488	1	488	0	986
ABO13717.2	575584.HMPREF0010_03505	100	905	0	0	1	905	1	905	0	1882
ABO13739.2	575584.HMPREF0010_03483	100	116	0	0	1	116	1	116	1.75e-84	238
ABO13758.2	575584.HMPREF0010_03463	100	436	0	0	1	436	1	436	0	891
ABO13764.1	575584.HMPREF0010_03458	100	154	0	0	1	154	83	236	1.36e-112	316
ABO13771.2	575584.HMPREF0010_03451	100	468	0	0	1	468	1	468	0	974
ABO13779.2	575584.HMPREF0010_03443	100	149	0	0	1	149	1	149	4.15e-109	303
ABO13802.2	575584.HMPREF0010_03424	100	462	0	0	1	462	1	462	0	932
ABO13805.2	575584.HMPREF0010_03421	100	182	0	0	1	182	10	191	1.38e-137	379
ABO13807.2	575584.HMPREF0010_03419	100	351	0	0	1	351	1	351	0	719
ABO13833.2	575584.HMPREF0010_03388	100	125	0	0	1	125	1	125	1.04e-86	245
ABO13834.1	575584.HMPREF0010_03387	100	500	0	0	1	500	542	1041	0	1010
ABO13838.1	575584.HMPREF0010_03384	100	894	0	0	1	894	1	894	0	1842
D0C5T2_ACIB2	575584.HMPREF0010_00112	100	277	0	0	1	277	1	277	0	568
D0C5T4_ACIB2	575584.HMPREF0010_00114	100	346	0	0	1	346	1	346	0	712
D0C9S8_ACIB2	575584.HMPREF0010_01391	100	345	0	0	1	345	1	345	0	711
D0CA09_ACIB2	575584.HMPREF0010_01472	100	671	0	0	1	671	1	671	0	1394
D0CCQ9_ACIB2	575584.HMPREF0010_02539	100	186	0	0	1	186	1	186	1e-139	384
D0CDQ2_ACIB2	575584.HMPREF0010_02882	100	416	0	0	1	416	1	416	0	832
envZ	575584.HMPREF0010_02484	100	485	0	0	1	485	1	485	0	989
lpxA	575584.HMPREF0010_00357	100	262	0	0	1	262	1	262	0	534
lpxD	575584.HMPREF0010_00355	100	356	0	0	1	356	1	356	0	726
nfuA	575584.HMPREF0010_01516	100	212	0	0	1	212	1	212	2.59e-160	438
pbpG	575584.HMPREF0010_01990	100	348	0	0	1	348	1	348	0	704
Q2FD92_ACIBA	575584.HMPREF0010_02880	100	485	0	0	1	485	1	485	0	978
Q2FD95_ACIBA	575584.HMPREF0010_02882	100	416	0	0	1	416	1	416	0	832
Q2VSW5_ACIBA	575584.HMPREF0010_01250	100	549	0	0	1	549	1	549	0	1128
Q2VSW6_ACIBA	575584.HMPREF0010_01249	100	238	0	0	1	238	1	238	2.48e-173	473
Q6XBY3_ACIBA	575584.HMPREF0010_00113	100	832	0	0	1	832	1	832	0	1698
Q6XBY5_ACIBA	575584.HMPREF0010_00111	100	172	0	0	1	172	1	172	3.32e-127	351
Q6XBY6_ACIBA	575584.HMPREF0010_00110	100	192	0	0	1	192	1	192	2.09e-139	384
Q8RMF4_ACIBA	575584.HMPREF0010_01679	100	935	0	0	1	935	1	935	0	1922
recA	575584.HMPREF0010_00360	100	349	0	0	1	349	1	349	0	710
sp|Q6RYW5|OMP38_ACIBA	575584.HMPREF0010_02782	100	356	0	0	1	356	1	356	0	728
V5V9M9_ACIBA	575584.HMPREF0010_02809	100	120	0	0	1	120	1	120	7.84e-87	245
V5VHJ7_ACIBA	575584.HMPREF0010_01991	100	211	0	0	1	211	1	211	1.05e-157	431
ABO12728.2	575584.HMPREF0010_00024	99.906	1059	1	0	1	1059	1	1059	0	2138
Q24LT7_ACIBA	575584.HMPREF0010_02881	99.905	1058	1	0	1	1058	1	1058	0	2149
ABO11011.2	575584.HMPREF0010_01696	99.891	918	1	0	1	918	1	918	0	1894
ABO13146.2	575584.HMPREF0010_02884	99.854	683	1	0	1	683	3	685	0	1394
ABO12922.2	575584.HMPREF0010_02199	99.851	673	1	0	1	673	1	673	0	1374
ABO10718.2	575584.HMPREF0010_01984	99.838	617	1	0	1	617	1	617	0	1252
ABO13084.2	575584.HMPREF0010_02064	99.835	607	1	0	1	607	1	607	0	1259
ABO13300.2	575584.HMPREF0010_02728	99.831	592	1	0	1	592	1	592	0	1217
ABO12868.2	575584.HMPREF0010_02254	99.825	573	1	0	1	573	1	573	0	1175
ABO11283.2	575584.HMPREF0010_01347	99.818	548	1	0	1	548	3	550	0	1112
ABO11355.2	575584.HMPREF0010_01459	99.817	546	1	0	1	546	1	546	0	1122
ABO11803.2	575584.HMPREF0010_01008	99.812	533	1	0	1	533	1	533	0	1100
ABO11189.2	575584.HMPREF0010_01250	99.811	530	1	0	1	530	20	549	0	1089
ABAYE1173	575584.HMPREF0010_00024	99.811	1059	2	0	1	1059	1	1059	0	2136
A0A154DRP4_ACIBA	575584.HMPREF0010_00594	99.807	1036	2	0	1	1036	1	1036	0	2091
ABO12674.2	575584.HMPREF0010_00077	99.805	513	1	0	1	513	1	513	0	1063
ABO11430.2	575584.HMPREF0010_01534	99.804	509	1	0	1	509	12	520	0	1041
ABO12639.2	575584.HMPREF0010_00116	99.798	495	1	0	1	495	1	495	0	1000
ABO11723.2	575584.HMPREF0010_01124	99.797	493	1	0	1	493	6	498	0	1029
ABO13847.2	575584.HMPREF0010_03375	99.797	492	1	0	1	492	1	492	0	974
ABO13724.2	575584.HMPREF0010_03497	99.793	482	1	0	1	482	1	482	0	986
ABO12378.2	575584.HMPREF0010_00374	99.792	480	1	0	1	480	1	480	0	985
ABO10498.2	575584.HMPREF0010_03687	99.785	465	1	0	1	465	1	465	0	952
ABO11645.1	575584.HMPREF0010_03638	99.783	460	1	0	1	460	1	460	0	970
ABO13114.2	575584.HMPREF0010_02895	99.783	461	1	0	1	461	6	466	0	927
ABO11529.2	575584.HMPREF0010_03035	99.779	452	1	0	1	452	1	452	0	914
ABO13242.2	575584.HMPREF0010_02787	99.779	452	1	0	1	452	10	461	0	879
ABO10595.2	575584.HMPREF0010_03227	99.778	450	1	0	1	450	1	450	0	907
ABO12397.2	575584.HMPREF0010_00352	99.778	451	1	0	1	451	1	451	0	906
ABO12403.1	575584.HMPREF0010_00346	99.776	447	1	0	1	447	1	447	0	922
ABO11297.2	575584.HMPREF0010_01358	99.773	441	1	0	1	441	1	441	0	898
ABO12897.2	575584.HMPREF0010_02222	99.772	439	1	0	1	439	1	439	0	904
ABO10547.2	575584.HMPREF0010_03287	99.768	431	1	0	1	431	1	431	0	879
ABO13210.2	575584.HMPREF0010_02820	99.764	848	2	0	1	848	1	848	0	1758
ABO12893.2	575584.HMPREF0010_02226	99.761	418	1	0	1	418	1	418	0	848
ABAYE1396	575584.HMPREF0010_00181	99.759	415	1	0	1	415	1	415	0	848
ABO12587.2	575584.HMPREF0010_00181	99.759	415	1	0	1	415	1	415	0	849
ABO12506.2	575584.HMPREF0010_00263	99.757	411	1	0	1	411	1	411	0	847
ABO10644.2	575584.HMPREF0010_03179	99.752	404	1	0	1	404	1	404	0	792
ABO13057.1	575584.HMPREF0010_02090	99.751	802	2	0	1	802	1	802	0	1674
ABO10937.2	575584.HMPREF0010_01745	99.75	400	1	0	1	400	21	420	0	821
ABO12398.2	575584.HMPREF0010_00351	99.749	398	1	0	1	398	1	398	0	814
ABO13829.1	575584.HMPREF0010_03393	99.747	396	1	0	1	396	24	419	0	765
ABO11804.2	575584.HMPREF0010_01007	99.744	390	1	0	1	390	1	390	0	803
ABO12095.2	575584.HMPREF0010_00708	99.744	391	1	0	1	391	1	391	0	799
ABO13317.2	575584.HMPREF0010_02710	99.735	377	1	0	1	377	1	377	0	783
ABO11019.2	575584.HMPREF0010_01686	99.733	375	1	0	1	375	1	375	0	754
ABO13256.2	575584.HMPREF0010_02772	99.731	372	1	0	1	372	1	372	0	762
ABO13448.2	575584.HMPREF0010_02658	99.723	361	0	1	1	361	1	360	0	741
ABO13246.2	575584.HMPREF0010_02782	99.719	356	1	0	1	356	1	356	0	726
ABO11768.2	575584.HMPREF0010_01081	99.717	353	1	0	1	353	1	353	0	733
paaE	575584.HMPREF0010_01081	99.717	353	1	0	1	353	1	353	0	732
ABO12132.2	575584.HMPREF0010_00673	99.716	352	1	0	1	352	6	357	0	706
ABO10712.2	575584.HMPREF0010_01990	99.713	348	1	0	1	348	1	348	0	704
ABO12778.2	575584.HMPREF0010_02324	99.713	349	1	0	1	349	3	351	0	711
adeB	575584.HMPREF0010_00594	99.71	1036	3	0	1	1036	1	1036	0	2090
ABO12477.2	575584.HMPREF0010_00299	99.709	344	1	0	1	344	10	353	0	702
ABO10553.2	575584.HMPREF0010_03281	99.704	338	1	0	50	387	1	338	0	681
lipA	575584.HMPREF0010_02348	99.703	337	1	0	1	337	1	337	0	696
A0A0D8G9M9_ACIBA	575584.HMPREF0010_02540	99.7	333	1	0	1	333	1	333	0	672
ABO12182.2	575584.HMPREF0010_00590	99.698	331	1	0	1	331	1	331	0	682
ABO12125.2	575584.HMPREF0010_00679	99.695	328	1	0	1	328	1	328	0	679
ABAYE0885	575584.HMPREF0010_02127	99.694	327	1	0	1	327	1	327	0	683
ABO13052.2	575584.HMPREF0010_02096	99.693	326	0	1	1	326	1	325	0	657
ABO11664.2	575584.HMPREF0010_03553	99.692	325	1	0	1	325	1	325	0	659
ABO13013.2	575584.HMPREF0010_02140	99.69	323	1	0	1	323	1	323	0	669
ABO13204.2	575584.HMPREF0010_02828	99.69	323	1	0	1	323	1	323	0	661
ABAYE1092	575584.HMPREF0010_02300	99.689	322	1	0	1	322	1	322	0	665
ABO12372.2	575584.HMPREF0010_00382	99.685	952	3	0	1	952	1	952	0	1926
ABO10548.2	575584.HMPREF0010_03286	99.684	316	1	0	1	316	1	316	0	651
ABO10619.2	575584.HMPREF0010_03203	99.683	315	1	0	1	315	1	315	0	653
ABO11799.2	575584.HMPREF0010_01012	99.681	313	1	0	1	313	1	313	0	651
ABO11955.2	575584.HMPREF0010_00831	99.68	1250	4	0	1	1250	6	1255	0	2586
ABO11764.1	575584.HMPREF0010_01085	99.679	312	1	0	1	312	17	328	0	654
ABO13083.2	575584.HMPREF0010_02065	99.679	312	1	0	1	312	1	312	0	641
ABO10886.2	575584.HMPREF0010_01807	99.678	311	1	0	1	311	1	311	0	650
ABO11985.2	575584.HMPREF0010_00800	99.678	311	1	0	1	311	16	326	0	641
htrB	575584.HMPREF0010_01807	99.678	311	1	0	1	311	1	311	0	650
ABO11834.1	575584.HMPREF0010_00971	99.677	310	1	0	1	310	1	310	0	636
ABO10716.2	575584.HMPREF0010_01986	99.673	306	1	0	1	306	1	306	0	632
ABO12272.2	575584.HMPREF0010_00484	99.673	306	1	0	1	306	1	306	0	628
ABO13555.2	575584.HMPREF0010_02551	99.668	301	1	0	1	301	1	301	0	612
ABO13719.2	575584.HMPREF0010_03502	99.667	300	1	0	1	300	1	300	0	608
lpxC	575584.HMPREF0010_03502	99.667	300	1	0	1	300	1	300	0	610
ABO11628.1	575584.HMPREF0010_03165	99.664	298	1	0	1	298	515	812	0	617
ABO10590.2	575584.HMPREF0010_03232	99.662	296	1	0	1	296	1	296	0	603
ABO11979.2	575584.HMPREF0010_00806	99.661	295	1	0	1	295	1	295	0	589
ABO12597.2	575584.HMPREF0010_00171	99.658	292	1	0	1	292	1	292	0	583
ABO10557.2	575584.HMPREF0010_03275	99.656	291	1	0	1	291	1	291	0	589
ABO11303.2	575584.HMPREF0010_01364	99.656	291	1	0	1	291	9	299	0	609
ABO13666.1	575584.HMPREF0010_02440	99.655	290	1	0	1	290	31	320	0	599
ABO12468.2	575584.HMPREF0010_00305	99.654	289	1	0	1	289	5	293	0	600
ABO12928.2	575584.HMPREF0010_02193	99.647	566	2	0	1	566	1	566	0	1154
ABO11919.2	575584.HMPREF0010_00886	99.643	280	1	0	1	280	1	280	0	567
ABO11549.2	575584.HMPREF0010_03055	99.64	556	2	0	1	556	1	556	0	1164
ABO13761.2	575584.HMPREF0010_03460	99.639	277	1	0	1	277	1	277	0	572
ABO10562.2	575584.HMPREF0010_03270	99.638	553	2	0	1	553	1	553	0	1092
baeS	575584.HMPREF0010_02740	99.638	552	2	0	1	552	1	552	0	1133
ABO10555.2	575584.HMPREF0010_03277	99.636	275	1	0	1	275	1	275	0	565
ABO12938.2	575584.HMPREF0010_02181	99.636	275	1	0	1	275	1	275	0	563
ABO12287.1	575584.HMPREF0010_00470	99.635	274	1	0	1	274	163	436	0	568
ABO11029.2	575584.HMPREF0010_01677	99.632	272	1	0	1	272	5	276	0	568
ABO11802.2	575584.HMPREF0010_01009	99.625	267	1	0	1	267	3	269	0	549
ABO10521.2	575584.HMPREF0010_03362	99.624	266	1	0	1	266	1	266	0	532
ABO12965.2	575584.HMPREF0010_02157	99.624	266	1	0	1	266	1	266	0	541
ABO12655.2	575584.HMPREF0010_00095	99.621	264	1	0	1	264	1	264	0	548
ABO12392.2	575584.HMPREF0010_00357	99.618	262	1	0	1	262	1	262	0	533
ABO12659.2	575584.HMPREF0010_00091	99.617	522	2	0	1	522	1	522	0	1085
ABO11978.2	575584.HMPREF0010_00807	99.615	260	1	0	1	260	1	260	0	520
ABO12605.2	575584.HMPREF0010_00164	99.614	259	1	0	1	259	1	259	0	546
ABO12725.2	575584.HMPREF0010_00028	99.611	257	1	0	1	257	5	261	0	520
ABO12772.2	575584.HMPREF0010_02329	99.61	513	2	0	1	513	1	513	0	1026
ABO12577.2	575584.HMPREF0010_00192	99.609	256	1	0	1	256	1	256	0	519
ABO11771.2	575584.HMPREF0010_01078	99.609	512	2	0	1	512	1	512	0	1060
ABO13706.1	575584.HMPREF0010_03516	99.608	255	1	0	1	255	1	255	0	506
ABO11695.2	575584.HMPREF0010_01152	99.606	254	1	0	1	254	1	254	0	513
ABO13524.2	575584.HMPREF0010_02579	99.605	253	1	0	1	253	16	268	5.34e-175	479
ABO10767.2	575584.HMPREF0010_01934	99.603	252	1	0	1	252	3	254	0	504
ABO13621.2	575584.HMPREF0010_02483	99.603	504	2	0	1	504	1	504	0	1035
ABAYE3320	575584.HMPREF0010_01786	99.602	251	1	0	1	251	1	251	4.25e-174	476
ABO12529.2	575584.HMPREF0010_00239	99.602	503	2	0	1	503	1	503	0	1040
ABO13451.2	575584.HMPREF0010_02654	99.597	496	2	0	1	496	1	496	0	1032
adeR	575584.HMPREF0010_00592	99.595	247	1	0	1	247	1	247	0	504
ABO11905.2	575584.HMPREF0010_00901	99.592	245	1	0	1	245	1	245	1.31e-176	482
ABO12285.2	575584.HMPREF0010_00472	99.592	245	1	0	1	245	35	279	0	501
ABO11359.2	575584.HMPREF0010_01461	99.592	490	2	0	1	490	1	490	0	1002
ABO11021.2	575584.HMPREF0010_01685	99.587	484	2	0	1	484	1	484	0	976
ABAYE1172	575584.HMPREF0010_00023	99.586	483	2	0	1	483	1	483	0	961
ABO11862.2	575584.HMPREF0010_00942	99.584	481	2	0	1	481	1	481	0	980
ABO10867.2	575584.HMPREF0010_01831	99.582	718	3	0	1	718	1	718	0	1457
ABO12075.2	575584.HMPREF0010_00733	99.581	477	2	0	1	477	1	477	0	991
ABAYE3758	575584.HMPREF0010_03224	99.58	238	1	0	1	238	1	238	0	494
ABO10598.2	575584.HMPREF0010_03224	99.58	238	1	0	1	238	1	238	0	494
ABO10936.2	575584.HMPREF0010_01746	99.58	714	3	0	1	714	1	714	0	1452
ABO11814.2	575584.HMPREF0010_00992	99.579	713	2	1	1	712	1	713	0	1465
ABO12614.1	575584.HMPREF0010_00155	99.578	237	1	0	1	237	59	295	2.34e-175	489
ABO11623.2	575584.HMPREF0010_03158	99.575	471	2	0	1	471	1	471	0	941
ABO13206.2	575584.HMPREF0010_02824	99.573	234	1	0	1	234	1	234	7.02e-179	487
ABO12376.2	575584.HMPREF0010_00376	99.57	697	3	0	1	697	1	697	0	1443
ABO12504.1	575584.HMPREF0010_00269	99.569	232	1	0	1	232	19	250	1.92e-163	466
ABO11486.2	575584.HMPREF0010_02961	99.564	459	2	0	39	497	1	459	0	948
baeR	575584.HMPREF0010_02741	99.561	228	1	0	1	228	1	228	6.13e-173	471
ABO11964.2	575584.HMPREF0010_00822	99.558	226	1	0	1	226	1	226	9.98e-163	445
ABO13523.2	575584.HMPREF0010_02581	99.557	451	2	0	1	451	11	461	0	910
A0A0U2JT09_ACIBA	575584.HMPREF0010_02866	99.554	224	1	0	1	224	1	224	9.71e-166	452
ABO10861.2	575584.HMPREF0010_01837	99.554	224	1	0	1	224	1	224	1.75e-167	457
ABO10943.2	575584.HMPREF0010_01738	99.542	437	2	0	1	437	1	437	0	912
ABAYE1094	575584.HMPREF0010_02302	99.541	436	2	0	1	436	1	436	0	908
ABO12803.2	575584.HMPREF0010_02302	99.541	436	2	0	1	436	1	436	0	908
ABO11566.1	575584.HMPREF0010_03070	99.535	215	1	0	1	215	225	439	8.45e-151	423
ABO11392.2	575584.HMPREF0010_01494	99.535	430	2	0	1	430	1	430	0	863
ABO13365.2	575584.HMPREF0010_03663	99.535	430	2	0	1	430	1	430	0	880
ABO12653.2	575584.HMPREF0010_00097	99.533	214	1	0	1	214	1	214	8.93e-162	442
ABO11463.1	575584.HMPREF0010_01569	99.528	212	1	0	1	212	34	245	7.55e-156	428
ABO10584.2	575584.HMPREF0010_03239	99.525	421	2	0	1	421	7	427	0	877
ABO10942.2	575584.HMPREF0010_01739	99.525	421	2	0	1	421	1	421	0	856
ABO11706.1	575584.HMPREF0010_01137	99.524	210	1	0	1	210	992	1201	3.65e-147	436
ABO10747.2	575584.HMPREF0010_01957	99.522	209	1	0	1	209	1	209	5.53e-153	419
ABAYE3319	575584.HMPREF0010_01785	99.515	206	1	0	1	206	1	206	3.21e-150	412
ABO10908.2	575584.HMPREF0010_01785	99.515	206	1	0	1	206	1	206	3.21e-150	412
ABO12084.2	575584.HMPREF0010_00723	99.515	206	1	0	1	206	1	206	8.06e-157	429
ABO11141.2	575584.HMPREF0010_01200	99.512	205	1	0	1	205	4	208	3.89e-153	419
ABO11825.2	575584.HMPREF0010_00978	99.512	205	1	0	1	205	16	220	8.65e-149	409
ABO12068.2	575584.HMPREF0010_00740	99.509	407	2	0	1	407	1	407	0	842
ABO12307.2	575584.HMPREF0010_00451	99.506	809	4	0	1	809	15	823	0	1660
ABO10863.2	575584.HMPREF0010_01835	99.502	201	1	0	1	201	1	201	4.37e-150	411
ABO11407.1	575584.HMPREF0010_01510	99.502	402	2	0	1	402	31	432	0	831
ABO13683.2	575584.HMPREF0010_03540	99.5	200	1	0	1	200	1	200	7.92e-149	408
ABO12074.2	575584.HMPREF0010_00734	99.495	594	3	0	1	594	1	594	0	1220
ABO11950.2	575584.HMPREF0010_00837	99.49	196	1	0	1	196	1	196	3.3e-142	391
ABO12082.2	575584.HMPREF0010_00727	99.482	772	4	0	1	772	1	772	0	1582
ABO11910.2	575584.HMPREF0010_00895	99.479	192	1	0	3	194	28	219	1.14e-137	380
ABO13715.2	575584.HMPREF0010_03508	99.476	191	1	0	1	191	1	191	3.06e-136	375
ABO11895.2	575584.HMPREF0010_00912	99.476	382	2	0	1	382	54	435	0	756
ABO12374.2	575584.HMPREF0010_00380	99.476	572	3	0	1	572	4	575	0	1154
ABO13689.2	575584.HMPREF0010_03534	99.475	571	3	0	1	571	8	578	0	1132
ABO12469.2	575584.HMPREF0010_00304	99.474	190	1	0	1	190	1	190	4.47e-138	380
ABO10765.2	575584.HMPREF0010_01936	99.472	379	2	0	1	379	1	379	0	779
ABO10852.2	575584.HMPREF0010_01849	99.472	379	2	0	1	379	1	379	0	763
ABO11747.1	575584.HMPREF0010_01102	99.471	189	1	0	1	189	31	219	5.81e-143	393
ABO10623.2	575584.HMPREF0010_03198	99.469	565	3	0	1	565	1	565	0	1165
ABO11570.2	575584.HMPREF0010_03074	99.468	188	1	0	1	188	1	188	9.02e-139	382
ABO13414.2	575584.HMPREF0010_03729	99.465	187	1	0	1	187	14	200	8.22e-143	392
ABO13757.2	575584.HMPREF0010_03464	99.465	187	1	0	1	187	8	194	5.26e-138	380
ABO11285.2	575584.HMPREF0010_01349	99.461	371	2	0	1	371	1	371	0	782
ABO10559.2	575584.HMPREF0010_03273	99.46	556	3	0	1	556	1	556	0	1148
ABO13647.1	575584.HMPREF0010_02457	99.459	185	1	0	1	185	1	185	7.84e-138	379
ABO13392.1	575584.HMPREF0010_03706	99.457	368	2	0	1	368	176	543	0	760
ABO11798.1	575584.HMPREF0010_01013	99.454	549	3	0	1	549	32	580	0	1138
ABO12836.1	575584.HMPREF0010_02283	99.451	364	2	0	1	364	117	480	0	713
ABO11939.2	575584.HMPREF0010_00850	99.448	362	2	0	1	362	1	362	0	754
ABO12551.1	575584.HMPREF0010_00215	99.448	362	2	0	1	362	38	399	0	704
ABAYE1319	575584.HMPREF0010_00109	99.444	180	1	0	1	180	1	180	4.32e-130	359
ABO11361.2	575584.HMPREF0010_01463	99.444	540	3	0	1	540	1	540	0	1081
ABO11735.2	575584.HMPREF0010_01114	99.439	892	5	0	1	892	5	896	0	1808
ABO11963.2	575584.HMPREF0010_00823	99.438	178	1	0	1	178	1	178	2.2e-126	349
ABO12645.2	575584.HMPREF0010_00109	99.438	178	1	0	1	178	3	180	2.6e-128	354
ABO13097.2	575584.HMPREF0010_02050	99.438	178	1	0	1	178	1	178	6.92e-136	374
ABO13219.2	575584.HMPREF0010_02810	99.438	178	1	0	1	178	1	178	4.06e-134	369
ABO10552.2	575584.HMPREF0010_03282	99.432	176	1	0	13	188	1	176	1.44e-130	360
ABO12675.2	575584.HMPREF0010_00076	99.432	176	1	0	20	195	1	176	7.47e-128	354
ABO13836.2	575584.HMPREF0010_03386	99.43	351	2	0	1	351	16	366	0	707
ABO11611.2	575584.HMPREF0010_03146	99.427	349	2	0	1	349	1	349	0	717
ABO12911.2	575584.HMPREF0010_02210	99.425	348	2	0	1	348	1	348	0	713
ABO10569.2	575584.HMPREF0010_03262	99.424	868	5	0	1	868	1	868	0	1777
ABO11117.1	575584.HMPREF0010_03326	99.422	173	1	0	1	173	48	220	5.24e-118	333
ABO11934.2	575584.HMPREF0010_00857	99.41	339	2	0	1	339	1	339	0	679
ABO12769.2	575584.HMPREF0010_02331	99.408	169	1	0	1	169	1	169	1.76e-127	352
ABO10560.2	575584.HMPREF0010_03272	99.408	338	2	0	1	338	1	338	0	698
ABO10813.2	575584.HMPREF0010_01884	99.405	168	1	0	1	168	1	168	5.72e-125	345
ABO12478.2	575584.HMPREF0010_00298	99.401	167	1	0	1	167	1	167	3.05e-126	348
ABO12585.1	575584.HMPREF0010_00184	99.401	334	2	0	1	334	36	369	0	687
ABO11767.2	575584.HMPREF0010_01082	99.398	166	1	0	1	166	1	166	2.9e-125	345
ABO11567.2	575584.HMPREF0010_03071	99.398	332	2	0	1	332	1	332	0	686
ABO12128.1	575584.HMPREF0010_00676	99.395	496	3	0	1	496	16	511	0	1002
ABO11235.2	575584.HMPREF0010_01300	99.391	1149	7	0	1	1149	1	1149	0	2293
ABO13351.2	575584.HMPREF0010_02696	99.39	164	1	0	1	164	1	164	5.83e-122	337
ABO12412.2	575584.HMPREF0010_00337	99.387	163	1	0	1	163	1	163	1.21e-119	331
ABO13527.2	575584.HMPREF0010_02576	99.387	489	3	0	1	489	1	489	0	998
ABO11429.2	575584.HMPREF0010_01533	99.383	162	1	0	1	162	1	162	8.3e-122	337
ABO12805.2	575584.HMPREF0010_02300	99.379	322	2	0	1	322	1	322	0	665
ABO11288.2	575584.HMPREF0010_01351	99.371	318	2	0	1	318	1	318	0	662
ABO11608.2	575584.HMPREF0010_03142	99.371	318	2	0	1	318	71	388	0	650
ABO11319.2	575584.HMPREF0010_01381	99.364	472	3	0	1	472	1	472	0	977
ABO13286.2	575584.HMPREF0010_02744	99.363	157	1	0	1	157	32	188	6.16e-118	327
ABO12808.2	575584.HMPREF0010_02297	99.361	313	2	0	1	313	1	313	0	608
bauD	575584.HMPREF0010_02297	99.361	313	2	0	1	313	1	313	0	608
ABO13328.2	575584.HMPREF0010_02699	99.358	623	4	0	1	623	11	633	0	1284
ABO11796.1	575584.HMPREF0010_01013	99.346	153	1	0	1	153	1008	1160	7.35e-105	320
ABO10789.2	575584.HMPREF0010_01910	99.344	305	1	1	1	305	1	304	0	596
ABO13031.2	575584.HMPREF0010_02123	99.338	302	2	0	1	302	1	302	0	597
ABO10729.2	575584.HMPREF0010_01973	99.336	301	2	0	1	301	1	301	0	581
ABO11800.2	575584.HMPREF0010_01011	99.333	300	2	0	1	300	1	300	0	622
ABO11438.1	575584.HMPREF0010_01543	99.329	149	1	0	1	149	181	329	1.38e-111	317
ABO11349.2	575584.HMPREF0010_01448	99.324	296	2	0	1	296	1	296	0	612
ABO12032.2	575584.HMPREF0010_00774	99.315	292	2	0	1	292	2	293	0	589
ABO11428.2	575584.HMPREF0010_01532	99.31	145	1	0	1	145	1	145	4.72e-104	290
ABO13803.1	575584.HMPREF0010_03423	99.31	435	3	0	1	435	24	458	0	898
ABO10987.2	575584.HMPREF0010_01715	99.306	288	2	0	1	288	1	288	0	590
ABO11701.1	575584.HMPREF0010_01141	99.301	143	1	0	1	143	1	143	2.5e-104	291
ABO10545.2	575584.HMPREF0010_03289	99.296	142	1	0	1	142	1	142	1.18e-105	294
ABO11981.2	575584.HMPREF0010_00804	99.296	142	1	0	1	142	1	142	2.95e-104	290
ABO11242.2	575584.HMPREF0010_01306	99.293	283	2	0	1	283	1	283	0	568
ABAYE2050	575584.HMPREF0010_00775	99.286	140	1	0	1	140	1	140	9.05e-101	281
ABO11858.1	575584.HMPREF0010_00946	99.286	140	1	0	1	140	166	305	2.53e-100	286
ABO11763.2	575584.HMPREF0010_01086	99.286	700	5	0	1	700	3	702	0	1441
ABO11892.2	575584.HMPREF0010_00915	99.283	279	2	0	1	279	1	279	0	571
ABO13815.1	575584.HMPREF0010_03410	99.283	279	2	0	1	279	1	279	0	558
ABO11211.2	575584.HMPREF0010_01272	99.283	558	4	0	1	558	1	558	0	1078
ABO13529.1	575584.HMPREF0010_02574	99.281	278	2	0	1	278	127	404	0	562
ABO12641.2	575584.HMPREF0010_00113	99.279	832	6	0	1	832	1	832	0	1689
ABO11694.2	575584.HMPREF0010_01153	99.268	410	3	0	1	410	8	417	0	800
ABO10528.2	575584.HMPREF0010_03355	99.265	136	1	0	1	136	27	162	2.63e-101	283
bauE	575584.HMPREF0010_02299	99.265	272	2	0	1	272	1	272	0	565
ABO12727.2	575584.HMPREF0010_00025	99.261	406	2	1	1	405	1	406	0	807
ABAYE1174	575584.HMPREF0010_00025	99.261	406	3	0	1	406	1	406	0	812
ABO10626.2	575584.HMPREF0010_03195	99.254	268	2	0	1	268	2	269	0	514
ABO11696.2	575584.HMPREF0010_01151	99.254	268	2	0	1	268	1	268	0	552
ABO12779.2	575584.HMPREF0010_02323	99.254	268	2	0	1	268	1	268	0	545
ABO13245.2	575584.HMPREF0010_02784	99.252	401	3	0	1	401	1	401	0	827
ABO13828.1	575584.HMPREF0010_03394	99.251	267	2	0	1	267	15	281	0	543
ABO13611.2	575584.HMPREF0010_02493	99.242	132	1	0	1	132	13	144	4.22e-95	267
ABO13174.2	575584.HMPREF0010_02857	99.241	395	3	0	1	395	1	395	0	801
ABO11412.1	575584.HMPREF0010_01517	99.24	526	4	0	1	526	18	543	0	1071
ABO12888.2	575584.HMPREF0010_02233	99.239	920	7	0	1	920	1	920	0	1872
ABO13141.2	575584.HMPREF0010_02889	99.237	262	2	0	1	262	13	274	0	536
ABO13642.2	575584.HMPREF0010_02462	99.231	130	1	0	1	130	38	167	8.57e-82	234
ABO12791.1	575584.HMPREF0010_02312	99.229	389	3	0	1	389	12	400	0	801
ABO11569.2	575584.HMPREF0010_03073	99.225	129	1	0	1	129	39	167	1.83e-87	248
ABO12480.2	575584.HMPREF0010_00296	99.221	385	3	0	1	385	1	385	0	780
ABO10610.2	575584.HMPREF0010_03212	99.219	128	1	0	1	128	10	137	9.94e-92	258
ABO13425.1	575584.HMPREF0010_02680	99.219	128	1	0	1	128	42	169	6.82e-92	271
ABO12806.2	575584.HMPREF0010_02299	99.219	256	2	0	1	256	17	272	0	525
ABO11250.2	575584.HMPREF0010_01314	99.216	255	2	0	1	255	9	263	0	516
ABO11777.2	575584.HMPREF0010_01073	99.213	127	1	0	1	127	1	127	4.72e-94	263
ABO12754.2	575584.HMPREF0010_02346	99.213	127	1	0	1	127	1	127	1.16e-94	265
ABO12682.2	575584.HMPREF0010_00069	99.206	126	1	0	1	126	1	126	2.99e-89	251
ABO10907.2	575584.HMPREF0010_01786	99.203	251	2	0	1	251	1	251	2.9e-173	474
ABO11766.2	575584.HMPREF0010_01083	99.203	251	2	0	1	251	1	251	0	515
ABO11774.1	575584.HMPREF0010_01076	99.2	125	1	0	1	125	310	434	1.14e-86	255
ABO13798.2	575584.HMPREF0010_03429	99.2	250	2	0	1	250	1	250	0	516
ABO10605.2	575584.HMPREF0010_03217	99.195	621	5	0	1	621	1	621	0	1279
ABO13559.2	575584.HMPREF0010_02547	99.187	246	2	0	1	246	1	246	0	509
ABO13234.2	575584.HMPREF0010_02795	99.187	369	3	0	1	369	1	369	0	753
ABO10585.2	575584.HMPREF0010_03238	99.183	367	3	0	1	367	1	367	0	756
ABO12858.1	575584.HMPREF0010_02264	99.18	244	2	0	1	244	1	244	0	499
ABO12312.2	575584.HMPREF0010_00446	99.17	241	2	0	1	241	1	241	0	500
ABO12729.2	575584.HMPREF0010_00023	99.17	482	4	0	1	482	2	483	0	956
ABO13669.2	575584.HMPREF0010_02437	99.17	482	4	0	1	482	1	482	0	983
ABO12758.2	575584.HMPREF0010_02342	99.167	240	2	0	1	240	1	240	0	495
ABO12753.1	575584.HMPREF0010_02347	99.167	480	4	0	1	480	342	821	0	988
ABO10600.2	575584.HMPREF0010_03222	99.162	597	5	0	1	597	1	597	0	1220
ABO10586.1	575584.HMPREF0010_03237	99.16	119	1	0	1	119	1	119	2.67e-84	238
ABO12322.2	575584.HMPREF0010_00438	99.16	238	2	0	1	238	1	238	5.78e-179	487
ABO11828.2	575584.HMPREF0010_00975	99.153	236	2	0	1	236	53	288	8.98e-174	476
ABO12934.2	575584.HMPREF0010_02186	99.153	236	2	0	1	236	2	237	1.24e-174	476
ABO11779.2	575584.HMPREF0010_01059	99.153	354	3	0	1	354	1	354	0	726
ABO10666.2	575584.HMPREF0010_02029	99.145	117	1	0	1	117	1	117	1.66e-84	239
ABAYE1394	575584.HMPREF0010_00179	99.138	812	7	0	1	812	1	812	0	1670
ABO13227.1	575584.HMPREF0010_02802	99.123	114	1	0	1	114	1	114	2.19e-81	231
ABO12814.2	575584.HMPREF0010_02290	99.123	228	2	0	1	228	1	228	4.14e-172	469
ABO12627.2	575584.HMPREF0010_00144	99.121	455	4	0	1	455	1	455	0	929
A0A290YXV0_ACIBA	575584.HMPREF0010_02867	99.099	444	3	1	1	444	1	443	0	901
ABO10603.2	575584.HMPREF0010_03219	99.095	1216	11	0	1	1216	1	1216	0	2475
ABO11158.2	575584.HMPREF0010_01217	99.094	331	3	0	1	331	9	339	0	676
ABO12575.2	575584.HMPREF0010_00194	99.086	547	5	0	1	547	1	547	0	1133
ABAYE0498	575584.HMPREF0010_03706	99.079	543	5	0	1	543	1	543	0	1115
ABO12358.2	575584.HMPREF0010_00397	99.074	108	1	0	1	108	1	108	6.32e-78	221
ABO13330.1	575584.HMPREF0010_02697	99.074	108	1	0	1	108	1	108	1.12e-76	220
ABO13525.2	575584.HMPREF0010_02578	99.074	324	3	0	1	324	1	324	0	671
ABO12078.1	575584.HMPREF0010_00731	99.06	319	3	0	1	319	295	613	0	657
ABO12482.2	575584.HMPREF0010_00294	99.057	742	7	0	1	742	1	742	0	1537
ABO12284.2	575584.HMPREF0010_00473	99.054	317	3	0	1	317	1	317	0	651
ABO13444.1	575584.HMPREF0010_02663	99.054	423	4	0	1	423	262	684	0	884
ABO13023.2	575584.HMPREF0010_02130	99.043	209	2	0	1	209	1	209	1.81e-157	431
ABO10853.2	575584.HMPREF0010_01848	99.038	416	4	0	1	416	1	416	0	845
ABO11879.2	575584.HMPREF0010_00926	99.038	624	6	0	1	624	5	628	0	1281
ABO12479.2	575584.HMPREF0010_00297	99.034	414	4	0	1	414	19	432	0	843
ABO11414.2	575584.HMPREF0010_01518	99.029	309	3	0	1	309	27	335	0	630
ABO11805.2	575584.HMPREF0010_01006	99.024	205	2	0	1	205	1	205	2.35e-152	417
ABO12288.1	575584.HMPREF0010_00470	99.02	102	1	0	1	102	12	113	1.74e-73	222
ABO11915.1	575584.HMPREF0010_00890	99.017	407	4	0	1	407	1	407	0	832
ABO10838.2	575584.HMPREF0010_01862	99.015	203	2	0	1	203	1	203	1.98e-151	415
ABO12244.2	575584.HMPREF0010_00510	99.012	607	6	0	1	607	1	607	0	1247
ABO11716.1	575584.HMPREF0010_03251	99.007	302	3	0	1	302	168	469	0	637
ABO11772.2	575584.HMPREF0010_01077	99.005	402	4	0	1	402	1	402	0	818

## Sheet: KeF_STRING_RESULT
stringId_A	stringId_B	preferredName_A	preferredName_B	ncbiTaxonId	score	nscore	fscore	pscore	ascore	escore	dscore	tscore
HMPREF0010_00043	HMPREF0010_00042	F911_01410	F911_01409	575584	0.998	0.881	0.009	0.773	0.16	0	0.73	0.776
HMPREF0010_00129	HMPREF0010_00042	F911_01501	F911_01409	575584	0.908	0.373	0.006	0.667	0.058	0.133	0.507	0.12
HMPREF0010_00129	HMPREF0010_00043	F911_01501	F911_01410	575584	0.415	0.046	0.002	0.254524	0	0	0.209	0.026792
HMPREF0010_00204	HMPREF0010_00042	kdpE	F911_01409	575584	0.537	0.045	0	0.180776	0	0	0.421	0.031388
HMPREF0010_00204	HMPREF0010_00043	kdpE	F911_01410	575584	0.808	0.068	0.003	0.653	0	0	0.405	0.12
HMPREF0010_00204	HMPREF0010_00129	kdpE	F911_01501	575584	0.885	0.355	0.007	0.409	0.138	0.443	0.421	0.12
HMPREF0010_00204	HMPREF0010_00203	kdpE	F911_01577	575584	0.999	0.872	0.07	0.773	0.364	0.796	0.73	0.777
HMPREF0010_00376	HMPREF0010_00129	F911_01749	F911_01501	575584	0.528	0.058	0	0	0.064	0	0.421	0.185
HMPREF0010_00376	HMPREF0010_00203	F911_01749	F911_01577	575584	0.506	0.061	0	0	0.057	0	0.4	0.181
HMPREF0010_00376	HMPREF0010_00204	F911_01749	kdpE	575584	0.713	0.236	0	0	0.065	0.182	0.497	0.176
HMPREF0010_00382	HMPREF0010_00204	F911_01755	kdpE	575584	0.626	0.067	0	0	0	0	0	0.616
HMPREF0010_00382	HMPREF0010_00376	F911_01755	F911_01749	575584	0.55	0.047	0	0	0	0.179	0.335	0.238
HMPREF0010_00414	HMPREF0010_00204	HMPREF0010_00414	kdpE	575584	0.66	0.046	0	0	0	0.659	0	0
HMPREF0010_00591	HMPREF0010_00042	F911_01964	F911_01409	575584	0.857	0.373	0.011	0.558	0.058	0.133	0.421	0.12
HMPREF0010_00591	HMPREF0010_00204	F911_01964	kdpE	575584	0.902	0.196	0.019	0.596	0.138	0.443	0.421	0.12
HMPREF0010_00591	HMPREF0010_00376	F911_01964	F911_01749	575584	0.55	0.058	0.003	0	0.064	0	0.445	0.19
HMPREF0010_00671	HMPREF0010_00129	F911_02045	F911_01501	575584	0.705	0.362	0	0	0.055	0.189	0.421	0.12
HMPREF0010_00671	HMPREF0010_00204	F911_02045	kdpE	575584	0.567	0.043	0.022	0	0.054	0.441	0	0.247
HMPREF0010_00671	HMPREF0010_00376	F911_02045	F911_01749	575584	0.707	0.139	0	0	0.052	0.184	0.522	0.224
HMPREF0010_00671	HMPREF0010_00591	F911_02045	F911_01964	575584	0.731	0.362	0	0	0.055	0.189	0.473	0.12
HMPREF0010_00682	HMPREF0010_00129	F911_02056	F911_01501	575584	0.528	0.058	0	0	0.064	0	0.421	0.185
HMPREF0010_00682	HMPREF0010_00203	F911_02056	F911_01577	575584	0.504	0.061	0	0	0.052	0	0.4	0.181
HMPREF0010_00682	HMPREF0010_00204	F911_02056	kdpE	575584	0.713	0.236	0.022	0	0.065	0.182	0.497	0.176
HMPREF0010_00682	HMPREF0010_00382	F911_02056	F911_01755	575584	0.55	0.047	0	0	0	0.179	0.335	0.238
HMPREF0010_00682	HMPREF0010_00591	F911_02056	F911_01964	575584	0.55	0.058	0.017	0	0.064	0	0.445	0.19
HMPREF0010_00682	HMPREF0010_00671	F911_02056	F911_02045	575584	0.709	0.139	0	0	0.056	0.184	0.522	0.224
HMPREF0010_00828	HMPREF0010_00204	npdA	kdpE	575584	0.569	0.05	0	0	0	0.565	0	0
HMPREF0010_00828	HMPREF0010_00414	npdA	HMPREF0010_00414	575584	0.752	0	0	0	0	0.752	0	0
HMPREF0010_00983	HMPREF0010_00129	F911_02354	F911_01501	575584	0.528	0.058	0	0	0.064	0	0.421	0.185
HMPREF0010_00983	HMPREF0010_00203	F911_02354	F911_01577	575584	0.504	0.061	0	0	0.052	0	0.4	0.181
HMPREF0010_00983	HMPREF0010_00204	F911_02354	kdpE	575584	0.713	0.236	0	0	0.065	0.182	0.497	0.176
HMPREF0010_00983	HMPREF0010_00382	F911_02354	F911_01755	575584	0.55	0.047	0	0	0	0.179	0.335	0.238
HMPREF0010_00983	HMPREF0010_00591	F911_02354	F911_01964	575584	0.55	0.058	0.019	0	0.064	0	0.445	0.19
HMPREF0010_00983	HMPREF0010_00671	F911_02354	F911_02045	575584	0.707	0.139	0	0	0.052	0.184	0.522	0.224
HMPREF0010_01249	HMPREF0010_00042	rstA	F911_01409	575584	0.555	0	0	0.217	0	0	0.421	0.0336
HMPREF0010_01249	HMPREF0010_00043	rstA	F911_01410	575584	0.774	0.062	0.003	0.595	0	0	0.405	0.121
HMPREF0010_01249	HMPREF0010_00129	rstA	F911_01501	575584	0.878	0.196	0.015	0.5	0.138	0.443	0.421	0.12
HMPREF0010_01249	HMPREF0010_00203	rstA	F911_01577	575584	0.746	0.263	0.022	0	0.085	0.376	0.421	0.12
HMPREF0010_01249	HMPREF0010_00204	rstA	kdpE	575584	0.831	0	0	0.21903	0	0.785	0	0.01323
HMPREF0010_01249	HMPREF0010_00376	rstA	F911_01749	575584	0.647	0.236	0.003	0	0.065	0.182	0.421	0.12
HMPREF0010_01249	HMPREF0010_00382	rstA	F911_01755	575584	0.626	0.067	0	0	0	0	0	0.616
HMPREF0010_01249	HMPREF0010_00414	rstA	HMPREF0010_00414	575584	0.66	0.046	0	0	0	0.659	0	0
HMPREF0010_01249	HMPREF0010_00591	rstA	F911_01964	575584	0.921	0.196	0.026	0.676	0.138	0.443	0.421	0.12
HMPREF0010_01249	HMPREF0010_00671	rstA	F911_02045	575584	0.495	0.043	0.003	0	0.054	0.441	0	0.12
HMPREF0010_01249	HMPREF0010_00682	rstA	F911_02056	575584	0.647	0.236	0.023	0	0.065	0.182	0.421	0.12
HMPREF0010_01249	HMPREF0010_00828	rstA	npdA	575584	0.569	0.05	0	0	0	0.565	0	0
HMPREF0010_01249	HMPREF0010_00983	rstA	F911_02354	575584	0.647	0.236	0	0	0.065	0.182	0.421	0.12
HMPREF0010_01250	HMPREF0010_00042	F911_03223	F911_01409	575584	0.624	0	0.004	0.581	0.052	0	0	0.131
HMPREF0010_01250	HMPREF0010_00204	F911_03223	kdpE	575584	0.781	0.044	0.001	0.521	0.123	0.134	0.421	0.12
HMPREF0010_01250	HMPREF0010_01249	F911_03223	rstA	575584	0.994	0.826	0.003	0.78	0.401	0.159	0.695	0.276
HMPREF0010_01252	HMPREF0010_00129	F911_03221	F911_01501	575584	0.528	0.058	0	0	0.064	0	0.421	0.185
HMPREF0010_01252	HMPREF0010_00203	F911_03221	F911_01577	575584	0.504	0.061	0	0	0.052	0	0.4	0.181
HMPREF0010_01252	HMPREF0010_00204	F911_03221	kdpE	575584	0.713	0.236	0.001	0	0.065	0.182	0.497	0.176
HMPREF0010_01252	HMPREF0010_00382	F911_03221	F911_01755	575584	0.55	0.047	0	0	0	0.179	0.335	0.238
HMPREF0010_01252	HMPREF0010_00591	F911_03221	F911_01964	575584	0.55	0.058	0.023	0	0.064	0	0.445	0.19
HMPREF0010_01252	HMPREF0010_00671	F911_03221	F911_02045	575584	0.753	0.139	0	0	0.052	0.184	0.522	0.346
HMPREF0010_01252	HMPREF0010_00983	F911_03221	F911_02354	575584	0.664	0.062	0	0	0	0	0.55	0.269
HMPREF0010_01252	HMPREF0010_01249	F911_03221	rstA	575584	0.647	0.236	0.012	0	0.065	0.182	0.421	0.12
HMPREF0010_01557	HMPREF0010_00204	mrdA	kdpE	575584	0.733	0.045	0	0	0	0.725	0	0.068
HMPREF0010_01557	HMPREF0010_00414	mrdA	HMPREF0010_00414	575584	0.772	0.043	0	0	0	0.772	0	0
HMPREF0010_01557	HMPREF0010_00828	mrdA	npdA	575584	0.797	0.046	0	0	0	0.796	0	0
HMPREF0010_01557	HMPREF0010_01249	mrdA	rstA	575584	0.733	0.045	0	0	0	0.725	0	0.068
HMPREF0010_01641	HMPREF0010_00129	polA	F911_01501	575584	0.689	0.416	0	0	0.06	0.124	0	0.43
HMPREF0010_01641	HMPREF0010_00204	polA	kdpE	575584	0.694	0.088	0	0	0	0	0.456	0.434
HMPREF0010_01641	HMPREF0010_00376	polA	F911_01749	575584	0.456	0.06	0	0	0.054	0	0	0.438
HMPREF0010_01641	HMPREF0010_00382	polA	F911_01755	575584	0.786	0.062	0	0	0	0	0	0.782
HMPREF0010_01641	HMPREF0010_00591	polA	F911_01964	575584	0.689	0.416	0	0	0.06	0.124	0	0.43
HMPREF0010_01641	HMPREF0010_00671	polA	F911_02045	575584	0.506	0.044	0	0.15	0.052	0	0	0.435
HMPREF0010_01641	HMPREF0010_00682	polA	F911_02056	575584	0.456	0.06	0	0	0.054	0	0	0.438
HMPREF0010_01641	HMPREF0010_00828	polA	npdA	575584	0.512	0.248	0	0	0.123	0.259	0	0.12
HMPREF0010_01641	HMPREF0010_00983	polA	F911_02354	575584	0.456	0.06	0	0	0.054	0	0	0.438
HMPREF0010_01641	HMPREF0010_01249	polA	rstA	575584	0.694	0.088	0	0	0	0	0.456	0.434
HMPREF0010_01641	HMPREF0010_01252	polA	F911_03221	575584	0.456	0.06	0	0	0.054	0	0	0.438
HMPREF0010_01641	HMPREF0010_01557	polA	mrdA	575584	0.46	0.064	0	0	0.066	0	0	0.432
HMPREF0010_01679	HMPREF0010_00042	F911_03348	F911_01409	575584	0.501	0.059	0.007	0.353	0	0.122	0	0.177
HMPREF0010_01679	HMPREF0010_00129	F911_03348	F911_01501	575584	0.511	0.058	0	0.077618	0.064	0	0.421	0.07289
HMPREF0010_01679	HMPREF0010_00203	F911_03348	F911_01577	575584	0.452	0.061	0	0	0.052	0	0.4	0.071676
HMPREF0010_01679	HMPREF0010_00204	F911_03348	kdpE	575584	0.811	0.236	0.001	0.367	0.065	0.182	0.497	0.176
HMPREF0010_01679	HMPREF0010_00382	F911_03348	F911_01755	575584	0.55	0.047	0	0	0	0.179	0.335	0.238
HMPREF0010_01679	HMPREF0010_00591	F911_03348	F911_01964	575584	0.576	0.058	0	0.162816	0.064	0	0.445	0.07296
HMPREF0010_01679	HMPREF0010_00671	F911_03348	F911_02045	575584	0.707	0.139	0	0	0.052	0.184	0.522	0.224
HMPREF0010_01679	HMPREF0010_00682	F911_03348	F911_02056	575584	0.458	0.059	0.001	0.447	0	0	0	0.043
HMPREF0010_01679	HMPREF0010_01249	F911_03348	rstA	575584	0.799	0.236	0	0.454	0.065	0.182	0.421	0.12
HMPREF0010_01679	HMPREF0010_01252	F911_03348	F911_03221	575584	0.781	0.062	0.003	0.375	0	0	0.55	0.269
HMPREF0010_01679	HMPREF0010_01641	F911_03348	polA	575584	0.456	0.06	0	0	0.054	0	0	0.438
HMPREF0010_01704	HMPREF0010_00129	F911_03374	F911_01501	575584	0.528	0.058	0	0	0.064	0	0.421	0.185
HMPREF0010_01704	HMPREF0010_00203	F911_03374	F911_01577	575584	0.506	0.061	0	0	0.057	0	0.4	0.181
HMPREF0010_01704	HMPREF0010_00204	F911_03374	kdpE	575584	0.713	0.236	0.004	0	0.065	0.182	0.497	0.176
HMPREF0010_01704	HMPREF0010_00382	F911_03374	F911_01755	575584	0.55	0.047	0	0	0	0.179	0.335	0.238
HMPREF0010_01704	HMPREF0010_00591	F911_03374	F911_01964	575584	0.55	0.058	0.009	0	0.064	0	0.445	0.19
HMPREF0010_01704	HMPREF0010_00671	F911_03374	F911_02045	575584	0.707	0.139	0	0	0.052	0.184	0.522	0.224
HMPREF0010_01704	HMPREF0010_01249	F911_03374	rstA	575584	0.647	0.236	0.003	0	0.065	0.182	0.421	0.12
HMPREF0010_01704	HMPREF0010_01641	F911_03374	polA	575584	0.456	0.06	0	0	0.054	0	0	0.438
HMPREF0010_01713	HMPREF0010_00129	macB	F911_01501	575584	0.747	0.177	0	0	0.275	0.131	0.343	0.374
HMPREF0010_01713	HMPREF0010_00204	macB	kdpE	575584	0.501	0.067	0	0	0.137	0	0	0.431
HMPREF0010_01713	HMPREF0010_00376	macB	F911_01749	575584	0.427	0.065	0	0	0	0	0	0.413
HMPREF0010_01713	HMPREF0010_00591	macB	F911_01964	575584	0.747	0.177	0	0	0.275	0.131	0.343	0.374
HMPREF0010_01713	HMPREF0010_00682	macB	F911_02056	575584	0.427	0.065	0	0	0	0	0	0.413
HMPREF0010_01713	HMPREF0010_00983	macB	F911_02354	575584	0.427	0.065	0	0	0	0	0	0.413
HMPREF0010_01713	HMPREF0010_01249	macB	rstA	575584	0.501	0.067	0	0	0.137	0	0	0.431
HMPREF0010_01713	HMPREF0010_01252	macB	F911_03221	575584	0.427	0.065	0	0	0	0	0	0.413
HMPREF0010_01713	HMPREF0010_01679	macB	F911_03348	575584	0.427	0.065	0	0	0	0	0	0.413
HMPREF0010_01713	HMPREF0010_01704	macB	F911_03374	575584	0.427	0.065	0	0	0	0	0	0.413
HMPREF0010_01752	HMPREF0010_00204	tig	kdpE	575584	0.759	0	0	0	0	0.753	0	0.067
HMPREF0010_01752	HMPREF0010_00382	tig	F911_01755	575584	0.708	0.081	0	0	0.059	0.115	0	0.664
HMPREF0010_01752	HMPREF0010_00414	tig	HMPREF0010_00414	575584	0.81	0	0	0	0	0.81	0	0.044
HMPREF0010_01752	HMPREF0010_00828	tig	npdA	575584	0.798	0.054	0	0	0	0.796	0	0
HMPREF0010_01752	HMPREF0010_01249	tig	rstA	575584	0.762	0	0	0	0.051	0.753	0	0.067
HMPREF0010_01752	HMPREF0010_01557	tig	mrdA	575584	0.959	0.049	0	0	0	0.959	0	0
HMPREF0010_01752	HMPREF0010_01641	tig	polA	575584	0.447	0.05	0	0	0.075	0	0	0.422
HMPREF0010_01967	HMPREF0010_00204	F911_03645	kdpE	575584	0.4	0	0	0.294	0	0.112	0	0.12
HMPREF0010_01967	HMPREF0010_00591	F911_03645	F911_01964	575584	0.454	0	0	0.357	0	0.113	0	0.12
HMPREF0010_01967	HMPREF0010_01249	F911_03645	rstA	575584	0.676	0	0	0.619	0	0.112	0	0.12
HMPREF0010_01967	HMPREF0010_01250	F911_03645	F911_03223	575584	0.582	0	0	0.575	0	0	0	0.058
HMPREF0010_01991	HMPREF0010_00129	F911_03669	F911_01501	575584	0.579	0.094	0	0.184	0.055	0	0.421	0.12
HMPREF0010_01991	HMPREF0010_00376	F911_03669	F911_01749	575584	0.816	0.373	0	0	0.055	0.294	0.522	0.224
HMPREF0010_01991	HMPREF0010_00591	F911_03669	F911_01964	575584	0.505	0.094	0	0	0.055	0	0.421	0.12
HMPREF0010_01991	HMPREF0010_00682	F911_03669	F911_02056	575584	0.816	0.373	0	0	0.055	0.294	0.522	0.224
HMPREF0010_01991	HMPREF0010_00983	F911_03669	F911_02354	575584	0.887	0.373	0	0	0.068	0.447	0.55	0.345
HMPREF0010_01991	HMPREF0010_01249	F911_03669	rstA	575584	0.611	0	0	0.528	0.057	0.126	0	0.12
HMPREF0010_01991	HMPREF0010_01252	F911_03669	F911_03221	575584	0.816	0.373	0	0	0.055	0.294	0.522	0.224
HMPREF0010_01991	HMPREF0010_01679	F911_03669	F911_03348	575584	0.994	0.373	0	0.359	0.068	0.814	0.73	0.777
HMPREF0010_01991	HMPREF0010_01704	F911_03669	F911_03374	575584	0.816	0.373	0	0	0.055	0.294	0.522	0.224
HMPREF0010_01991	HMPREF0010_01713	F911_03669	macB	575584	0.489	0.068	0	0	0	0.131	0	0.42
HMPREF0010_02006	HMPREF0010_00129	amtB	F911_01501	575584	0.528	0.058	0	0	0.064	0	0.421	0.185
HMPREF0010_02006	HMPREF0010_00203	amtB	F911_01577	575584	0.504	0.061	0	0	0.052	0	0.4	0.181
HMPREF0010_02006	HMPREF0010_00204	amtB	kdpE	575584	0.713	0.236	0	0	0.065	0.182	0.497	0.176
HMPREF0010_02006	HMPREF0010_00382	amtB	F911_01755	575584	0.554	0.055	0	0	0	0.179	0.335	0.238
HMPREF0010_02006	HMPREF0010_00591	amtB	F911_01964	575584	0.55	0.058	0.013	0	0.064	0	0.445	0.19
HMPREF0010_02006	HMPREF0010_00671	amtB	F911_02045	575584	0.74	0.139	0	0	0.053	0.184	0.522	0.311
HMPREF0010_02006	HMPREF0010_01249	amtB	rstA	575584	0.647	0.236	0	0	0.065	0.182	0.421	0.12
HMPREF0010_02006	HMPREF0010_01641	amtB	polA	575584	0.456	0.06	0	0	0.054	0	0	0.438
HMPREF0010_02006	HMPREF0010_01713	amtB	macB	575584	0.427	0.065	0	0	0	0	0	0.413
HMPREF0010_02006	HMPREF0010_01991	amtB	F911_03669	575584	0.816	0.373	0	0	0.055	0.294	0.522	0.224
HMPREF0010_02291	HMPREF0010_00204	F911_01231	kdpE	575584	0.66	0.046	0	0	0	0.659	0	0
HMPREF0010_02291	HMPREF0010_00414	F911_01231	HMPREF0010_00414	575584	0.782	0	0	0.194565	0	0	0.73	0.014025
HMPREF0010_02291	HMPREF0010_00828	F911_01231	npdA	575584	0.765	0.042	0	0	0	0.765	0	0
HMPREF0010_02291	HMPREF0010_01249	F911_01231	rstA	575584	0.66	0.046	0	0	0	0.659	0	0
HMPREF0010_02291	HMPREF0010_01557	F911_01231	mrdA	575584	0.899	0	0	0	0	0.899	0	0
HMPREF0010_02291	HMPREF0010_01752	F911_01231	tig	575584	0.902	0	0	0	0	0.902	0	0.044
HMPREF0010_02341	HMPREF0010_00129	F911_01284	F911_01501	575584	0.528	0.058	0	0	0.064	0	0.421	0.185
HMPREF0010_02341	HMPREF0010_00203	F911_01284	F911_01577	575584	0.506	0.061	0	0	0.057	0	0.4	0.181
HMPREF0010_02341	HMPREF0010_00204	F911_01284	kdpE	575584	0.713	0.236	0.001	0	0.065	0.182	0.497	0.176
HMPREF0010_02341	HMPREF0010_00382	F911_01284	F911_01755	575584	0.55	0.047	0	0	0	0.179	0.335	0.238
HMPREF0010_02341	HMPREF0010_00591	F911_01284	F911_01964	575584	0.601	0.058	0.004	0.15	0.064	0	0.445	0.19
HMPREF0010_02341	HMPREF0010_00671	F911_01284	F911_02045	575584	0.707	0.139	0	0	0.052	0.184	0.522	0.224
HMPREF0010_02341	HMPREF0010_01249	F911_01284	rstA	575584	0.647	0.236	0.002	0	0.065	0.182	0.421	0.12
HMPREF0010_02341	HMPREF0010_01252	F911_01284	F911_03221	575584	0.827	0.043	0.006	0.781	0	0	0	0.245
HMPREF0010_02341	HMPREF0010_01641	F911_01284	polA	575584	0.456	0.06	0	0	0.054	0	0	0.438
HMPREF0010_02341	HMPREF0010_01713	F911_01284	macB	575584	0.427	0.065	0	0	0	0	0	0.413
HMPREF0010_02341	HMPREF0010_01991	F911_01284	F911_03669	575584	0.838	0.373	0	0.156	0.055	0.294	0.522	0.224
HMPREF0010_02484	HMPREF0010_00042	F911_00480	F911_01409	575584	0.564	0.044	0.003	0.502	0	0	0	0.159
HMPREF0010_02484	HMPREF0010_00129	F911_00480	F911_01501	575584	0.508	0	0	0.13377	0	0	0.421	0.04719
HMPREF0010_02484	HMPREF0010_00204	F911_00480	kdpE	575584	0.833	0.319	0.004	0.388	0.052	0.328	0.421	0.121
HMPREF0010_02484	HMPREF0010_00591	F911_00480	F911_01964	575584	0.511	0	0	0.13908	0	0	0.421	0.04674
HMPREF0010_02484	HMPREF0010_01249	F911_00480	rstA	575584	0.916	0.319	0.001	0.693	0.052	0.328	0.421	0.12
HMPREF0010_02484	HMPREF0010_01679	F911_00480	F911_03348	575584	0.404	0	0	0.253736	0	0	0	0.18321
HMPREF0010_02484	HMPREF0010_01967	F911_00480	F911_03645	575584	0.512	0	0	0.469	0	0	0	0.12
HMPREF0010_02484	HMPREF0010_01991	F911_00480	F911_03669	575584	0.415	0	0	0.258	0	0	0	0.244
HMPREF0010_02507	HMPREF0010_00204	F911_00507	kdpE	575584	0.733	0.045	0	0	0	0.725	0	0.068
HMPREF0010_02507	HMPREF0010_00414	F911_00507	HMPREF0010_00414	575584	0.772	0	0	0	0	0.772	0	0
HMPREF0010_02507	HMPREF0010_00828	F911_00507	npdA	575584	0.759	0.042	0	0	0	0.759	0	0
HMPREF0010_02507	HMPREF0010_01249	F911_00507	rstA	575584	0.737	0.045	0	0	0.053	0.725	0	0.068
HMPREF0010_02507	HMPREF0010_01557	F911_00507	mrdA	575584	0.485	0.059	0	0.27267	0.062	0	0	0.240828
HMPREF0010_02507	HMPREF0010_01641	F911_00507	polA	575584	0.46	0.064	0	0	0.066	0	0	0.432
HMPREF0010_02507	HMPREF0010_01752	F911_00507	tig	575584	0.83	0.049	0	0	0	0.829	0	0
HMPREF0010_02507	HMPREF0010_02291	F911_00507	F911_01231	575584	0.772	0	0	0	0	0.772	0	0
HMPREF0010_02629	HMPREF0010_00204	rplW	kdpE	575584	0.753	0	0	0	0	0.753	0	0
HMPREF0010_02629	HMPREF0010_00414	rplW	HMPREF0010_00414	575584	0.837	0	0	0.17	0.052	0.81	0	0
HMPREF0010_02629	HMPREF0010_00828	rplW	npdA	575584	0.796	0	0	0	0	0.796	0	0
HMPREF0010_02629	HMPREF0010_01249	rplW	rstA	575584	0.753	0	0	0	0	0.753	0	0
HMPREF0010_02629	HMPREF0010_01557	rplW	mrdA	575584	0.959	0.043	0	0	0	0.959	0	0
HMPREF0010_02629	HMPREF0010_01752	rplW	tig	575584	0.979	0.055	0	0	0.387	0.965	0	0.115
HMPREF0010_02629	HMPREF0010_02291	rplW	F911_01231	575584	0.903	0	0	0	0.052	0.902	0	0
HMPREF0010_02629	HMPREF0010_02507	rplW	F911_00507	575584	0.854	0.043	0	0.18	0	0.829	0	0
HMPREF0010_02630	HMPREF0010_00204	rplB	kdpE	575584	0.753	0	0	0	0	0.753	0	0
HMPREF0010_02630	HMPREF0010_00414	rplB	HMPREF0010_00414	575584	0.814	0	0	0	0.066	0.81	0	0
HMPREF0010_02630	HMPREF0010_00828	rplB	npdA	575584	0.801	0	0	0	0	0.801	0	0
HMPREF0010_02630	HMPREF0010_01249	rplB	rstA	575584	0.753	0	0	0	0	0.753	0	0
HMPREF0010_02630	HMPREF0010_01557	rplB	mrdA	575584	0.959	0.043	0	0	0	0.959	0	0
HMPREF0010_02630	HMPREF0010_01752	rplB	tig	575584	0.988	0.055	0	0	0.396	0.978	0	0.199
HMPREF0010_02630	HMPREF0010_02291	rplB	F911_01231	575584	0.904	0	0	0	0.066	0.902	0	0
HMPREF0010_02630	HMPREF0010_02507	rplB	F911_00507	575584	0.829	0.043	0	0	0	0.829	0	0
HMPREF0010_02630	HMPREF0010_02629	rplB	rplW	575584	0.999	0.872	0	0.237	0.986	0.973	0.429	0.777
HMPREF0010_02639	HMPREF0010_00204	rplE	kdpE	575584	0.753	0	0	0	0	0.753	0	0
HMPREF0010_02639	HMPREF0010_00414	rplE	HMPREF0010_00414	575584	0.812	0	0	0	0.052	0.81	0	0
HMPREF0010_02639	HMPREF0010_00828	rplE	npdA	575584	0.796	0	0	0	0	0.796	0	0
HMPREF0010_02639	HMPREF0010_01249	rplE	rstA	575584	0.753	0	0	0	0	0.753	0	0
HMPREF0010_02639	HMPREF0010_01557	rplE	mrdA	575584	0.959	0	0	0	0	0.959	0	0.06
HMPREF0010_02639	HMPREF0010_01752	rplE	tig	575584	0.986	0.059	0	0	0.387	0.978	0	0.063
HMPREF0010_02639	HMPREF0010_02291	rplE	F911_01231	575584	0.903	0	0	0	0.052	0.902	0	0
HMPREF0010_02639	HMPREF0010_02507	rplE	F911_00507	575584	0.832	0	0	0	0	0.829	0	0.06
HMPREF0010_02639	HMPREF0010_02629	rplE	rplW	575584	0.999	0.682	0	0	0.986	0.968	0.429	0.606
HMPREF0010_02639	HMPREF0010_02630	rplE	rplB	575584	0.999	0.691	0	0.759	0.986	0.966	0.429	0.777
HMPREF0010_02642	HMPREF0010_00204	rplF	kdpE	575584	0.753	0	0	0	0	0.753	0	0
HMPREF0010_02642	HMPREF0010_00414	rplF	HMPREF0010_00414	575584	0.812	0	0	0	0.053	0.81	0	0
HMPREF0010_02642	HMPREF0010_00828	rplF	npdA	575584	0.796	0	0	0	0	0.796	0	0
HMPREF0010_02642	HMPREF0010_01249	rplF	rstA	575584	0.753	0	0	0	0	0.753	0	0
HMPREF0010_02642	HMPREF0010_01557	rplF	mrdA	575584	0.959	0	0	0	0	0.959	0	0.043
HMPREF0010_02642	HMPREF0010_01752	rplF	tig	575584	0.99	0.061	0	0	0.573	0.978	0	0.057
HMPREF0010_02642	HMPREF0010_02291	rplF	F911_01231	575584	0.903	0	0	0	0.053	0.902	0	0
HMPREF0010_02642	HMPREF0010_02507	rplF	F911_00507	575584	0.829	0	0	0	0	0.829	0	0.043
HMPREF0010_02642	HMPREF0010_02629	rplF	rplW	575584	0.999	0.657	0	0	0.986	0.959	0.429	0.774
HMPREF0010_02642	HMPREF0010_02630	rplF	rplB	575584	0.999	0.665	0	0.701	0.986	0.966	0.429	0.777
HMPREF0010_02642	HMPREF0010_02639	rplF	rplE	575584	0.999	0.855	0	0.635	0.986	0.988	0.429	0.777
HMPREF0010_02646	HMPREF0010_00204	rplO	kdpE	575584	0.753	0	0	0	0	0.753	0	0
HMPREF0010_02646	HMPREF0010_00414	rplO	HMPREF0010_00414	575584	0.775	0.043	0	0	0	0.775	0	0
HMPREF0010_02646	HMPREF0010_00828	rplO	npdA	575584	0.761	0	0	0	0.052	0.759	0	0
HMPREF0010_02646	HMPREF0010_01249	rplO	rstA	575584	0.753	0	0	0	0	0.753	0	0
HMPREF0010_02646	HMPREF0010_01557	rplO	mrdA	575584	0.793	0	0	0	0	0.793	0	0
HMPREF0010_02646	HMPREF0010_01752	rplO	tig	575584	0.976	0.063	0	0	0.377	0.959	0	0.117
HMPREF0010_02646	HMPREF0010_02291	rplO	F911_01231	575584	0.775	0	0	0	0	0.775	0	0
HMPREF0010_02646	HMPREF0010_02507	rplO	F911_00507	575584	0.793	0	0	0	0	0.793	0	0
HMPREF0010_02646	HMPREF0010_02629	rplO	rplW	575584	0.999	0.645	0	0.209	0.986	0.938	0.429	0.654
HMPREF0010_02646	HMPREF0010_02630	rplO	rplB	575584	0.999	0.652	0	0.362	0.986	0.988	0.429	0.615
HMPREF0010_02646	HMPREF0010_02639	rplO	rplE	575584	0.999	0.831	0	0.293	0.986	0.966	0.429	0.734
HMPREF0010_02646	HMPREF0010_02642	rplO	rplF	575584	0.999	0.866	0	0.171	0.986	0.966	0.429	0.771
HMPREF0010_02715	HMPREF0010_00042	HMPREF0010_02715	F911_01409	575584	0.784	0.059	0.021	0.721	0	0.122	0	0.177
HMPREF0010_02715	HMPREF0010_00129	HMPREF0010_02715	F911_01501	575584	0.58	0.058	0.002	0.20436	0.064	0	0.421	0.072705
HMPREF0010_02715	HMPREF0010_00203	HMPREF0010_02715	F911_01577	575584	0.452	0.061	0	0	0.052	0	0.4	0.070952
HMPREF0010_02715	HMPREF0010_00204	HMPREF0010_02715	kdpE	575584	0.881	0.236	0.023	0.604	0.065	0.182	0.497	0.176
HMPREF0010_02715	HMPREF0010_00382	HMPREF0010_02715	F911_01755	575584	0.55	0.047	0	0	0	0.179	0.335	0.238
HMPREF0010_02715	HMPREF0010_00591	HMPREF0010_02715	F911_01964	575584	0.867	0.058	0.001	0.717	0.064	0	0.445	0.19
HMPREF0010_02715	HMPREF0010_00671	HMPREF0010_02715	F911_02045	575584	0.707	0.139	0	0	0.052	0.184	0.522	0.224
HMPREF0010_02715	HMPREF0010_01249	HMPREF0010_02715	rstA	575584	0.859	0.236	0.04	0.616	0.065	0.182	0.421	0.12
HMPREF0010_02715	HMPREF0010_01641	HMPREF0010_02715	polA	575584	0.456	0.06	0	0	0.054	0	0	0.438
HMPREF0010_02715	HMPREF0010_01713	HMPREF0010_02715	macB	575584	0.427	0.065	0	0	0	0	0	0.413
HMPREF0010_02715	HMPREF0010_01967	HMPREF0010_02715	F911_03645	575584	0.471	0	0	0.424	0	0	0	0.12
HMPREF0010_02715	HMPREF0010_01991	HMPREF0010_02715	F911_03669	575584	0.846	0.373	0	0.2	0.055	0.294	0.522	0.224
HMPREF0010_02740	HMPREF0010_00042	F911_00790	F911_01409	575584	0.849	0.373	0.003	0.532	0.058	0.133	0.421	0.12
HMPREF0010_02740	HMPREF0010_00043	F911_00790	F911_01410	575584	0.416	0.046	0	0.25568	0	0	0.209	0.025568
HMPREF0010_02740	HMPREF0010_00204	F911_00790	kdpE	575584	0.907	0.196	0.007	0.619	0.138	0.443	0.421	0.12
HMPREF0010_02740	HMPREF0010_00376	F911_00790	F911_01749	575584	0.55	0.058	0	0	0.064	0	0.445	0.19
HMPREF0010_02740	HMPREF0010_00671	F911_00790	F911_02045	575584	0.731	0.362	0	0	0.055	0.189	0.473	0.12
HMPREF0010_02740	HMPREF0010_00682	F911_00790	F911_02056	575584	0.55	0.058	0.001	0	0.064	0	0.445	0.19
HMPREF0010_02740	HMPREF0010_00983	F911_00790	F911_02354	575584	0.55	0.058	0.001	0	0.064	0	0.445	0.19
HMPREF0010_02740	HMPREF0010_01249	F911_00790	rstA	575584	0.856	0.196	0.004	0.41	0.138	0.443	0.421	0.12
HMPREF0010_02740	HMPREF0010_01252	F911_00790	F911_03221	575584	0.55	0.058	0.001	0	0.064	0	0.445	0.19
HMPREF0010_02740	HMPREF0010_01641	F911_00790	polA	575584	0.689	0.416	0	0	0.06	0.124	0	0.43
HMPREF0010_02740	HMPREF0010_01679	F911_00790	F911_03348	575584	0.606	0.058	0	0.21996	0.064	0	0.445	0.0741
HMPREF0010_02740	HMPREF0010_01704	F911_00790	F911_03374	575584	0.55	0.058	0	0	0.064	0	0.445	0.19
HMPREF0010_02740	HMPREF0010_01713	F911_00790	macB	575584	0.747	0.177	0	0	0.275	0.131	0.343	0.374
HMPREF0010_02740	HMPREF0010_01991	F911_00790	F911_03669	575584	0.505	0.094	0	0	0.055	0	0.421	0.12
HMPREF0010_02740	HMPREF0010_02006	F911_00790	amtB	575584	0.55	0.058	0.001	0	0.064	0	0.445	0.19
HMPREF0010_02740	HMPREF0010_02341	F911_00790	F911_01284	575584	0.55	0.058	0.001	0	0.064	0	0.445	0.19
HMPREF0010_02740	HMPREF0010_02484	F911_00790	F911_00480	575584	0.554	0	0	0.211227	0	0	0.421	0.047847
HMPREF0010_02740	HMPREF0010_02715	F911_00790	HMPREF0010_02715	575584	0.877	0.058	0.003	0.739	0.064	0	0.445	0.19
HMPREF0010_02769	HMPREF0010_00042	F911_00819	F911_01409	575584	0.65	0	0	0	0.055	0	0.645	0
HMPREF0010_02769	HMPREF0010_00129	F911_00819	F911_01501	575584	0.904	0	0	0	0.157	0.419	0.803	0.126
HMPREF0010_02769	HMPREF0010_00204	F911_00819	kdpE	575584	0.777	0	0	0	0	0	0.758	0.12
HMPREF0010_02769	HMPREF0010_00376	F911_00819	F911_01749	575584	0.819	0	0	0	0	0	0.803	0.121
HMPREF0010_02769	HMPREF0010_00591	F911_00819	F911_01964	575584	0.904	0	0	0	0.157	0.419	0.803	0.126
HMPREF0010_02769	HMPREF0010_00671	F911_00819	F911_02045	575584	0.779	0.043	0	0	0	0	0.778	0.046
HMPREF0010_02769	HMPREF0010_00682	F911_00819	F911_02056	575584	0.819	0	0	0	0	0	0.803	0.121
HMPREF0010_02769	HMPREF0010_00983	F911_00819	F911_02354	575584	0.819	0	0	0	0	0	0.803	0.121
HMPREF0010_02769	HMPREF0010_01249	F911_00819	rstA	575584	0.78	0	0	0	0.053	0	0.758	0.12
HMPREF0010_02769	HMPREF0010_01250	F911_00819	F911_03223	575584	0.791	0	0	0	0.055	0	0.788	0
HMPREF0010_02769	HMPREF0010_01252	F911_00819	F911_03221	575584	0.819	0	0	0	0	0	0.803	0.121
HMPREF0010_02769	HMPREF0010_01679	F911_00819	F911_03348	575584	0.819	0	0	0	0	0	0.803	0.121
HMPREF0010_02769	HMPREF0010_01704	F911_00819	F911_03374	575584	0.819	0	0	0	0	0	0.803	0.121
HMPREF0010_02769	HMPREF0010_01991	F911_00819	F911_03669	575584	0.888	0	0	0	0	0.444	0.803	0.06
HMPREF0010_02769	HMPREF0010_02006	F911_00819	amtB	575584	0.819	0	0	0	0	0	0.803	0.121
HMPREF0010_02769	HMPREF0010_02341	F911_00819	F911_01284	575584	0.819	0	0	0	0	0	0.803	0.121
HMPREF0010_02769	HMPREF0010_02715	F911_00819	HMPREF0010_02715	575584	0.819	0	0	0	0	0	0.803	0.121
HMPREF0010_02769	HMPREF0010_02740	F911_00819	F911_00790	575584	0.904	0	0	0	0.157	0.419	0.803	0.126
HMPREF0010_02808	HMPREF0010_00129	pilG	F911_01501	575584	0.915	0.1	0.062	0.263	0.142	0.757	0.421	0.12
HMPREF0010_02808	HMPREF0010_00204	pilG	kdpE	575584	0.548	0	0	0.12838	0	0.129	0.421	0.03144
HMPREF0010_02808	HMPREF0010_00376	pilG	F911_01749	575584	0.708	0.078	0.032	0	0.058	0.443	0.421	0.12
HMPREF0010_02808	HMPREF0010_00591	pilG	F911_01964	575584	0.954	0.1	0.298	0.472	0.142	0.757	0.421	0.12
HMPREF0010_02808	HMPREF0010_00682	pilG	F911_02056	575584	0.737	0.078	0.135	0	0.058	0.443	0.421	0.12
HMPREF0010_02808	HMPREF0010_00983	pilG	F911_02354	575584	0.708	0.078	0	0	0.058	0.443	0.421	0.12
HMPREF0010_02808	HMPREF0010_01249	pilG	rstA	575584	0.565	0	0	0.160284	0	0.129	0.421	0.02736
HMPREF0010_02808	HMPREF0010_01250	pilG	F911_03223	575584	0.655	0	0.073	0.644	0	0	0	0
HMPREF0010_02808	HMPREF0010_01252	pilG	F911_03221	575584	0.711	0.078	0.05	0	0.058	0.443	0.421	0.12
HMPREF0010_02808	HMPREF0010_01641	pilG	polA	575584	0.508	0.056	0	0	0.141	0	0	0.442
HMPREF0010_02808	HMPREF0010_01679	pilG	F911_03348	575584	0.832	0.078	0.058	0.438	0.058	0.443	0.421	0.12
HMPREF0010_02808	HMPREF0010_01704	pilG	F911_03374	575584	0.708	0.078	0.03	0	0.058	0.443	0.421	0.12
HMPREF0010_02808	HMPREF0010_01967	pilG	F911_03645	575584	0.797	0.045	0	0.771	0	0.112	0	0.079
HMPREF0010_02808	HMPREF0010_01991	pilG	F911_03669	575584	0.661	0.044	0	0.174	0.055	0.277	0.421	0.12
HMPREF0010_02808	HMPREF0010_02006	pilG	amtB	575584	0.708	0.078	0	0	0.058	0.443	0.421	0.12
HMPREF0010_02808	HMPREF0010_02341	pilG	F911_01284	575584	0.708	0.078	0.021	0	0.058	0.443	0.421	0.12
HMPREF0010_02808	HMPREF0010_02484	pilG	F911_00480	575584	0.536	0	0.023	0.525	0	0	0	0.065
HMPREF0010_02808	HMPREF0010_02715	pilG	HMPREF0010_02715	575584	0.927	0.078	0.371	0.634	0.058	0.443	0.421	0.12
HMPREF0010_02808	HMPREF0010_02740	pilG	F911_00790	575584	0.919	0.1	0.069	0.299	0.142	0.757	0.421	0.12
HMPREF0010_02808	HMPREF0010_02769	pilG	F911_00819	575584	0.783	0.046	0	0	0.059	0.431	0.592	0.12
HMPREF0010_02809	HMPREF0010_00043	F911_00858	F911_01410	575584	0.536	0	0.009	0.536	0	0	0	0.043
HMPREF0010_02809	HMPREF0010_00129	F911_00858	F911_01501	575584	0.929	0.1	0.052	0.392	0.142	0.757	0.421	0.12
HMPREF0010_02809	HMPREF0010_00204	F911_00858	kdpE	575584	0.809	0	0	0.622	0	0.129	0.421	0.12
HMPREF0010_02809	HMPREF0010_00376	F911_00858	F911_01749	575584	0.708	0.078	0.039	0	0.058	0.443	0.421	0.12
HMPREF0010_02809	HMPREF0010_00591	F911_00858	F911_01964	575584	0.954	0.1	0.056	0.611	0.142	0.757	0.421	0.12
HMPREF0010_02809	HMPREF0010_00682	F911_00858	F911_02056	575584	0.925	0.078	0.756	0	0.058	0.443	0.421	0.12
HMPREF0010_02809	HMPREF0010_00983	F911_00858	F911_02354	575584	0.708	0.078	0	0	0.058	0.443	0.421	0.12
HMPREF0010_02809	HMPREF0010_01249	F911_00858	rstA	575584	0.569	0	0	0.16758	0	0.129	0.421	0.02736
HMPREF0010_02809	HMPREF0010_01250	F911_00858	F911_03223	575584	0.713	0	0.037	0.713	0	0	0	0
HMPREF0010_02809	HMPREF0010_01252	F911_00858	F911_03221	575584	0.74	0.078	0.144	0	0.058	0.443	0.421	0.12
HMPREF0010_02809	HMPREF0010_01641	F911_00858	polA	575584	0.508	0.056	0	0	0.141	0	0	0.442
HMPREF0010_02809	HMPREF0010_01679	F911_00858	F911_03348	575584	0.882	0.078	0.052	0.609	0.058	0.443	0.421	0.12
HMPREF0010_02809	HMPREF0010_01704	F911_00858	F911_03374	575584	0.712	0.078	0.054	0	0.058	0.443	0.421	0.12
HMPREF0010_02809	HMPREF0010_01991	F911_00858	F911_03669	575584	0.661	0.044	0	0.174	0.055	0.277	0.421	0.12
HMPREF0010_02809	HMPREF0010_02006	F911_00858	amtB	575584	0.708	0.078	0	0	0.058	0.443	0.421	0.12
HMPREF0010_02809	HMPREF0010_02341	F911_00858	F911_01284	575584	0.708	0.078	0.03	0	0.058	0.443	0.421	0.12
HMPREF0010_02809	HMPREF0010_02484	F911_00858	F911_00480	575584	0.589	0	0.006	0.579	0	0	0	0.065
HMPREF0010_02809	HMPREF0010_02715	F911_00858	HMPREF0010_02715	575584	0.949	0.078	0.329	0.764	0.058	0.443	0.421	0.12
HMPREF0010_02809	HMPREF0010_02740	F911_00858	F911_00790	575584	0.942	0.1	0.05	0.511	0.142	0.757	0.421	0.12
HMPREF0010_02809	HMPREF0010_02769	F911_00858	F911_00819	575584	0.783	0.046	0	0	0.059	0.431	0.592	0.12
HMPREF0010_02809	HMPREF0010_02808	F911_00858	pilG	575584	0.894	0.848	0	0.154054	0.149	0	0	0.075451
HMPREF0010_02810	HMPREF0010_00129	F911_00859	F911_01501	575584	0.508	0	0	0	0	0.112	0.421	0.12
HMPREF0010_02810	HMPREF0010_00204	F911_00859	kdpE	575584	0.506	0.045	0	0	0	0.112	0.417	0.12
HMPREF0010_02810	HMPREF0010_00376	F911_00859	F911_01749	575584	0.495	0.064	0	0	0.067	0	0.421	0.12
HMPREF0010_02810	HMPREF0010_00591	F911_00859	F911_01964	575584	0.508	0	0	0	0	0.112	0.421	0.12
HMPREF0010_02810	HMPREF0010_00682	F911_00859	F911_02056	575584	0.495	0.064	0	0	0.067	0	0.421	0.12
HMPREF0010_02810	HMPREF0010_00983	F911_00859	F911_02354	575584	0.495	0.064	0	0	0.067	0	0.421	0.12
HMPREF0010_02810	HMPREF0010_01249	F911_00859	rstA	575584	0.506	0.045	0	0	0	0.112	0.417	0.12
HMPREF0010_02810	HMPREF0010_01252	F911_00859	F911_03221	575584	0.495	0.064	0	0	0.067	0	0.421	0.12
HMPREF0010_02810	HMPREF0010_01641	F911_00859	polA	575584	0.434	0.048	0	0	0	0	0	0.43
HMPREF0010_02810	HMPREF0010_01679	F911_00859	F911_03348	575584	0.506	0.064	0	0	0.067	0	0.421	0.139
HMPREF0010_02810	HMPREF0010_01704	F911_00859	F911_03374	575584	0.495	0.064	0	0	0.067	0	0.421	0.12
HMPREF0010_02810	HMPREF0010_01967	F911_00859	F911_03645	575584	0.653	0	0	0.462	0	0	0	0.383
HMPREF0010_02810	HMPREF0010_01991	F911_00859	F911_03669	575584	0.553	0.061	0	0	0	0	0.419	0.248
HMPREF0010_02810	HMPREF0010_02006	F911_00859	amtB	575584	0.495	0.064	0	0	0.067	0	0.421	0.12
HMPREF0010_02810	HMPREF0010_02341	F911_00859	F911_01284	575584	0.495	0.064	0	0	0.067	0	0.421	0.12
HMPREF0010_02810	HMPREF0010_02715	F911_00859	HMPREF0010_02715	575584	0.495	0.064	0	0	0.067	0	0.421	0.12
HMPREF0010_02810	HMPREF0010_02740	F911_00859	F911_00790	575584	0.508	0	0	0	0	0.112	0.421	0.12
HMPREF0010_02810	HMPREF0010_02808	F911_00859	pilG	575584	0.991	0.734	0	0.71	0.31	0.161	0.73	0.41
HMPREF0010_02810	HMPREF0010_02809	F911_00859	F911_00858	575584	0.987	0.772	0	0.671	0.31	0.161	0.73	0.121
HMPREF0010_02812	HMPREF0010_00129	F911_00861	F911_01501	575584	0.975	0.108	0	0	0.142	0.757	0.803	0.442
HMPREF0010_02812	HMPREF0010_00204	F911_00861	kdpE	575584	0.849	0.052	0	0	0	0.129	0.803	0.159037
HMPREF0010_02812	HMPREF0010_00376	F911_00861	F911_01749	575584	0.96	0.288	0	0.173	0.115	0.445	0.803	0.443
HMPREF0010_02812	HMPREF0010_00382	F911_00861	F911_01755	575584	0.593	0	0	0	0	0.113	0	0.561
HMPREF0010_02812	HMPREF0010_00591	F911_00861	F911_01964	575584	0.978	0.108	0	0.161	0.142	0.757	0.803	0.442
HMPREF0010_02812	HMPREF0010_00671	F911_00861	F911_02045	575584	0.611	0.049	0	0.154	0.082	0	0.202	0.443
HMPREF0010_02812	HMPREF0010_00682	F911_00861	F911_02056	575584	0.964	0.288	0	0.256	0.115	0.445	0.803	0.443
HMPREF0010_02812	HMPREF0010_00983	F911_00861	F911_02354	575584	0.954	0.288	0	0	0.115	0.445	0.803	0.443
HMPREF0010_02812	HMPREF0010_01249	F911_00861	rstA	575584	0.865	0.052	0	0.11937	0	0.129	0.803	0.153278
HMPREF0010_02812	HMPREF0010_01250	F911_00861	F911_03223	575584	0.521	0	0	0.521	0	0	0	0
HMPREF0010_02812	HMPREF0010_01252	F911_00861	F911_03221	575584	0.963	0.288	0	0.233	0.115	0.445	0.803	0.443
HMPREF0010_02812	HMPREF0010_01641	F911_00861	polA	575584	0.812	0.078	0	0	0.141	0	0	0.782
HMPREF0010_02812	HMPREF0010_01679	F911_00861	F911_03348	575584	0.97	0.288	0	0.374	0.115	0.445	0.803	0.443
HMPREF0010_02812	HMPREF0010_01704	F911_00861	F911_03374	575584	0.961	0.288	0	0.176	0.115	0.445	0.803	0.443
HMPREF0010_02812	HMPREF0010_01713	F911_00861	macB	575584	0.632	0.058	0	0	0	0.183	0	0.561
HMPREF0010_02812	HMPREF0010_01967	F911_00861	F911_03645	575584	0.403	0.047	0	0.264328	0	0.112	0	0.098512
HMPREF0010_02812	HMPREF0010_01991	F911_00861	F911_03669	575584	0.925	0.052	0	0.157	0.055	0.277	0.803	0.435
HMPREF0010_02812	HMPREF0010_02006	F911_00861	amtB	575584	0.954	0.288	0	0	0.115	0.445	0.803	0.443
HMPREF0010_02812	HMPREF0010_02341	F911_00861	F911_01284	575584	0.963	0.288	0	0.227	0.115	0.445	0.803	0.443
HMPREF0010_02812	HMPREF0010_02484	F911_00861	F911_00480	575584	0.659	0	0	0.257	0	0	0	0.561
HMPREF0010_02812	HMPREF0010_02715	F911_00861	HMPREF0010_02715	575584	0.963	0.288	0	0.225	0.115	0.445	0.803	0.443
HMPREF0010_02812	HMPREF0010_02740	F911_00861	F911_00790	575584	0.975	0.108	0	0	0.142	0.757	0.803	0.442
HMPREF0010_02812	HMPREF0010_02769	F911_00861	F911_00819	575584	0.898	0.046	0	0	0.059	0.431	0.803	0.145
HMPREF0010_02812	HMPREF0010_02808	F911_00861	pilG	575584	0.984	0.592	0	0.103607	0.312	0.796	0.73	0.016093
HMPREF0010_02812	HMPREF0010_02809	F911_00861	F911_00858	575584	0.986	0.612	0	0.176379	0.312	0.796	0.73	0.027467
HMPREF0010_02812	HMPREF0010_02810	F911_00861	F911_00859	575584	0.999	0.734	0	0.778	0.834	0.954	0.803	0.443
HMPREF0010_02829	HMPREF0010_00204	F911_00883	kdpE	575584	0.66	0.046	0	0	0	0.659	0	0
HMPREF0010_02829	HMPREF0010_00414	F911_00883	HMPREF0010_00414	575584	0.793	0	0	0.23405	0	0	0.73	0.01661
HMPREF0010_02829	HMPREF0010_00828	F911_00883	npdA	575584	0.765	0.042	0	0	0	0.765	0	0
HMPREF0010_02829	HMPREF0010_01249	F911_00883	rstA	575584	0.66	0.046	0	0	0	0.659	0	0
HMPREF0010_02829	HMPREF0010_01557	F911_00883	mrdA	575584	0.899	0	0	0	0	0.899	0	0
HMPREF0010_02829	HMPREF0010_01752	F911_00883	tig	575584	0.902	0	0	0	0	0.902	0	0.044
HMPREF0010_02829	HMPREF0010_02507	F911_00883	F911_00507	575584	0.772	0	0	0	0	0.772	0	0
HMPREF0010_02829	HMPREF0010_02629	F911_00883	rplW	575584	0.903	0	0	0	0.052	0.902	0	0
HMPREF0010_02829	HMPREF0010_02630	F911_00883	rplB	575584	0.904	0	0	0	0.066	0.902	0	0
HMPREF0010_02829	HMPREF0010_02639	F911_00883	rplE	575584	0.903	0	0	0	0.052	0.902	0	0
HMPREF0010_02829	HMPREF0010_02642	F911_00883	rplF	575584	0.903	0	0	0	0.053	0.902	0	0
HMPREF0010_02829	HMPREF0010_02646	F911_00883	rplO	575584	0.775	0	0	0	0	0.775	0	0
HMPREF0010_02866	HMPREF0010_00043	qseB	F911_01410	575584	0.951	0.373	0.001	0.776	0.16	0	0.55	0.224
HMPREF0010_02866	HMPREF0010_00129	qseB	F911_01501	575584	0.904	0.373	0.006	0.652	0.058	0.133	0.507	0.12
HMPREF0010_02866	HMPREF0010_00204	qseB	kdpE	575584	0.541	0.045	0	0.190404	0	0	0.421	0.02952
HMPREF0010_02866	HMPREF0010_00591	qseB	F911_01964	575584	0.87	0.373	0.015	0.596	0.058	0.133	0.421	0.12
HMPREF0010_02866	HMPREF0010_01249	qseB	rstA	575584	0.532	0	0	0.178162	0	0	0.421	0.027709
HMPREF0010_02866	HMPREF0010_01250	qseB	F911_03223	575584	0.71	0	0.002	0.685	0	0	0	0.12
HMPREF0010_02866	HMPREF0010_01679	qseB	F911_03348	575584	0.609	0.059	0.01	0.488	0.052	0.122	0	0.177
HMPREF0010_02866	HMPREF0010_02484	qseB	F911_00480	575584	0.681	0.044	0	0.628	0	0	0	0.176
HMPREF0010_02866	HMPREF0010_02715	qseB	HMPREF0010_02715	575584	0.812	0.059	0.015	0.757	0	0.122	0	0.177
HMPREF0010_02866	HMPREF0010_02740	qseB	F911_00790	575584	0.878	0.373	0.002	0.623	0.058	0.133	0.421	0.12
HMPREF0010_02866	HMPREF0010_02769	qseB	F911_00819	575584	0.65	0	0	0	0.055	0	0.645	0
HMPREF0010_02867	HMPREF0010_00042	F911_00923	F911_01409	575584	0.95	0.373	0.024	0.773	0.16	0	0.549	0.224
HMPREF0010_02867	HMPREF0010_00043	F911_00923	F911_01410	575584	0.661	0	0	0.286994	0	0	0.527	0
HMPREF0010_02867	HMPREF0010_00129	F911_00923	F911_01501	575584	0.419	0.046	0.001	0.260288	0	0	0.209	0.026656
HMPREF0010_02867	HMPREF0010_00204	F911_00923	kdpE	575584	0.796	0.068	0.001	0.652	0	0	0.405	0.071
HMPREF0010_02867	HMPREF0010_01249	F911_00923	rstA	575584	0.761	0.062	0.013	0.571	0	0	0.405	0.12
HMPREF0010_02867	HMPREF0010_02740	F911_00923	F911_00790	575584	0.413	0.046	0	0.252502	0	0	0.209	0.025976
HMPREF0010_02867	HMPREF0010_02809	F911_00923	F911_00858	575584	0.468	0	0.008	0.467	0	0	0	0.043
HMPREF0010_02867	HMPREF0010_02866	F911_00923	qseB	575584	0.986	0.808	0	0.778	0.297	0	0.522	0.224
HMPREF0010_02869	HMPREF0010_00129	HMPREF0010_02869	F911_01501	575584	0.528	0.058	0	0	0.064	0	0.421	0.185
HMPREF0010_02869	HMPREF0010_00203	HMPREF0010_02869	F911_01577	575584	0.504	0.061	0	0	0.052	0	0.4	0.181
HMPREF0010_02869	HMPREF0010_00204	HMPREF0010_02869	kdpE	575584	0.713	0.236	0	0	0.065	0.182	0.497	0.176
HMPREF0010_02869	HMPREF0010_00382	HMPREF0010_02869	F911_01755	575584	0.554	0.055	0	0	0	0.179	0.335	0.238
HMPREF0010_02869	HMPREF0010_00591	HMPREF0010_02869	F911_01964	575584	0.554	0.058	0.049	0	0.064	0	0.445	0.19
HMPREF0010_02869	HMPREF0010_00671	HMPREF0010_02869	F911_02045	575584	0.74	0.139	0	0	0.053	0.184	0.522	0.311
HMPREF0010_02869	HMPREF0010_01249	HMPREF0010_02869	rstA	575584	0.647	0.236	0	0	0.065	0.182	0.421	0.12
HMPREF0010_02869	HMPREF0010_01641	HMPREF0010_02869	polA	575584	0.456	0.06	0	0	0.054	0	0	0.438
HMPREF0010_02869	HMPREF0010_01713	HMPREF0010_02869	macB	575584	0.427	0.065	0	0	0	0	0	0.413
HMPREF0010_02869	HMPREF0010_01991	HMPREF0010_02869	F911_03669	575584	0.816	0.373	0	0	0.055	0.294	0.522	0.224
HMPREF0010_02869	HMPREF0010_02740	HMPREF0010_02869	F911_00790	575584	0.55	0.058	0.003	0	0.064	0	0.445	0.19
HMPREF0010_02869	HMPREF0010_02769	HMPREF0010_02869	F911_00819	575584	0.819	0	0	0	0	0	0.803	0.121
HMPREF0010_02869	HMPREF0010_02808	HMPREF0010_02869	pilG	575584	0.708	0.078	0	0	0.058	0.443	0.421	0.12
HMPREF0010_02869	HMPREF0010_02809	HMPREF0010_02869	F911_00858	575584	0.708	0.078	0	0	0.058	0.443	0.421	0.12
HMPREF0010_02869	HMPREF0010_02810	HMPREF0010_02869	F911_00859	575584	0.495	0.064	0	0	0.067	0	0.421	0.12
HMPREF0010_02869	HMPREF0010_02812	HMPREF0010_02869	F911_00861	575584	0.954	0.288	0	0	0.115	0.445	0.803	0.443
HMPREF0010_02971	HMPREF0010_00129	F911_02797	F911_01501	575584	0.528	0.058	0	0	0.064	0	0.421	0.185
HMPREF0010_02971	HMPREF0010_00203	F911_02797	F911_01577	575584	0.504	0.061	0	0	0.052	0	0.4	0.181
HMPREF0010_02971	HMPREF0010_00204	F911_02797	kdpE	575584	0.713	0.236	0.003	0	0.065	0.182	0.497	0.176
HMPREF0010_02971	HMPREF0010_00382	F911_02797	F911_01755	575584	0.55	0.047	0	0	0	0.179	0.335	0.238
HMPREF0010_02971	HMPREF0010_00591	F911_02797	F911_01964	575584	0.55	0.058	0.01	0	0.064	0	0.445	0.19
HMPREF0010_02971	HMPREF0010_00671	F911_02797	F911_02045	575584	0.707	0.139	0	0	0.052	0.184	0.522	0.224
HMPREF0010_02971	HMPREF0010_01249	F911_02797	rstA	575584	0.647	0.236	0.028	0	0.065	0.182	0.421	0.12
HMPREF0010_02971	HMPREF0010_01641	F911_02797	polA	575584	0.456	0.06	0	0	0.054	0	0	0.438
HMPREF0010_02971	HMPREF0010_01713	F911_02797	macB	575584	0.427	0.065	0	0	0	0	0	0.413
HMPREF0010_02971	HMPREF0010_01991	F911_02797	F911_03669	575584	0.816	0.373	0	0	0.055	0.294	0.522	0.224
HMPREF0010_02971	HMPREF0010_02740	F911_02797	F911_00790	575584	0.55	0.058	0	0	0.064	0	0.445	0.19
HMPREF0010_02971	HMPREF0010_02769	F911_02797	F911_00819	575584	0.819	0	0	0	0	0	0.803	0.121
HMPREF0010_02971	HMPREF0010_02808	F911_02797	pilG	575584	0.735	0.078	0.129	0	0.058	0.443	0.421	0.12
HMPREF0010_02971	HMPREF0010_02809	F911_02797	F911_00858	575584	0.86	0.078	0.539	0	0.058	0.443	0.421	0.12
HMPREF0010_02971	HMPREF0010_02810	F911_02797	F911_00859	575584	0.556	0.064	0	0.157	0.067	0	0.421	0.12
HMPREF0010_02971	HMPREF0010_02812	F911_02797	F911_00861	575584	0.964	0.288	0	0.251	0.115	0.445	0.803	0.443
HMPREF0010_03457	HMPREF0010_00042	phoR	F911_01409	575584	0.653	0.059	0.038	0.551	0	0.122	0	0.177
HMPREF0010_03457	HMPREF0010_00129	phoR	F911_01501	575584	0.552	0.058	0.002	0.154448	0.064	0	0.421	0.07252
HMPREF0010_03457	HMPREF0010_00203	phoR	F911_01577	575584	0.504	0.061	0	0	0.052	0	0.4	0.181
HMPREF0010_03457	HMPREF0010_00204	phoR	kdpE	575584	0.843	0.236	0.024	0.475	0.065	0.182	0.497	0.176
HMPREF0010_03457	HMPREF0010_00382	phoR	F911_01755	575584	0.55	0.047	0	0	0	0.179	0.335	0.238
HMPREF0010_03457	HMPREF0010_00591	phoR	F911_01964	575584	0.587	0.058	0.005	0.165784	0.064	0	0.445	0.094622
HMPREF0010_03457	HMPREF0010_00671	phoR	F911_02045	575584	0.753	0.139	0	0	0.052	0.184	0.522	0.344
HMPREF0010_03457	HMPREF0010_01249	phoR	rstA	575584	0.84	0.236	0.052	0.561	0.065	0.182	0.421	0.12
HMPREF0010_03457	HMPREF0010_01641	phoR	polA	575584	0.456	0.06	0	0	0.054	0	0	0.438
HMPREF0010_03457	HMPREF0010_01713	phoR	macB	575584	0.427	0.065	0	0	0	0	0	0.413
HMPREF0010_03457	HMPREF0010_01967	phoR	F911_03645	575584	0.506	0	0	0.462	0	0	0	0.121
HMPREF0010_03457	HMPREF0010_01991	phoR	F911_03669	575584	0.816	0.373	0	0	0.055	0.294	0.522	0.224
HMPREF0010_03457	HMPREF0010_02484	phoR	F911_00480	575584	0.456	0	0	0.20882	0.053	0	0	0.286832
HMPREF0010_03457	HMPREF0010_02740	phoR	F911_00790	575584	0.638	0.058	0	0.265419	0.064	0	0.445	0.092686
HMPREF0010_03457	HMPREF0010_02769	phoR	F911_00819	575584	0.819	0	0	0	0	0	0.803	0.121
HMPREF0010_03457	HMPREF0010_02808	phoR	pilG	575584	0.9	0.078	0.241	0.586	0.058	0.443	0.421	0.12
HMPREF0010_03457	HMPREF0010_02809	phoR	F911_00858	575584	0.943	0.078	0.417	0.692	0.058	0.443	0.421	0.12
HMPREF0010_03457	HMPREF0010_02810	phoR	F911_00859	575584	0.495	0.064	0	0	0.067	0	0.421	0.12
HMPREF0010_03457	HMPREF0010_02812	phoR	F911_00861	575584	0.96	0.288	0	0.162	0.115	0.445	0.803	0.443
HMPREF0010_03457	HMPREF0010_02866	phoR	qseB	575584	0.737	0.059	0.014	0.627	0	0.122	0	0.248
HMPREF0010_03487	HMPREF0010_00129	F911_00347	F911_01501	575584	0.528	0.058	0	0	0.064	0	0.421	0.185
HMPREF0010_03487	HMPREF0010_00203	F911_00347	F911_01577	575584	0.504	0.061	0	0	0.052	0	0.4	0.181
HMPREF0010_03487	HMPREF0010_00204	F911_00347	kdpE	575584	0.713	0.236	0.008	0	0.065	0.182	0.497	0.176
HMPREF0010_03487	HMPREF0010_00382	F911_00347	F911_01755	575584	0.55	0.047	0	0	0	0.179	0.335	0.238
HMPREF0010_03487	HMPREF0010_00591	F911_00347	F911_01964	575584	0.55	0.058	0.021	0	0.064	0	0.445	0.19
HMPREF0010_03487	HMPREF0010_00671	F911_00347	F911_02045	575584	0.707	0.139	0	0	0.052	0.184	0.522	0.224
HMPREF0010_03487	HMPREF0010_01249	F911_00347	rstA	575584	0.647	0.236	0.021	0	0.065	0.182	0.421	0.12
HMPREF0010_03487	HMPREF0010_01641	F911_00347	polA	575584	0.456	0.06	0	0	0.054	0	0	0.438
HMPREF0010_03487	HMPREF0010_01679	F911_00347	F911_03348	575584	0.43	0	0.005	0.423	0.053	0	0	0
HMPREF0010_03487	HMPREF0010_01713	F911_00347	macB	575584	0.427	0.065	0	0	0	0	0	0.413
HMPREF0010_03487	HMPREF0010_01991	F911_00347	F911_03669	575584	0.816	0.373	0	0	0.055	0.294	0.522	0.224
HMPREF0010_03487	HMPREF0010_02341	F911_00347	F911_01284	575584	0.834	0	0.01	0.781	0.057	0	0	0.263
HMPREF0010_03487	HMPREF0010_02740	F911_00347	F911_00790	575584	0.603	0.058	0.001	0.154	0.064	0	0.445	0.19
HMPREF0010_03487	HMPREF0010_02769	F911_00347	F911_00819	575584	0.819	0	0	0	0	0	0.803	0.121
HMPREF0010_03487	HMPREF0010_02808	F911_00347	pilG	575584	0.73	0.078	0.113	0	0.058	0.443	0.421	0.12
HMPREF0010_03487	HMPREF0010_02809	F911_00347	F911_00858	575584	0.789	0.078	0.307	0	0.058	0.443	0.421	0.12
HMPREF0010_03487	HMPREF0010_02810	F911_00347	F911_00859	575584	0.495	0.064	0	0	0.067	0	0.421	0.12
HMPREF0010_03487	HMPREF0010_02812	F911_00347	F911_00861	575584	0.964	0.288	0	0.244	0.115	0.445	0.803	0.443
HMPREF0010_03532	HMPREF0010_00042	F911_00392	F911_01409	575584	0.713	0.377	0	0	0.058	0.133	0.421	0.177
HMPREF0010_03532	HMPREF0010_00203	F911_00392	F911_01577	575584	0.441	0	0	0	0.052	0	0.4	0.071857
HMPREF0010_03532	HMPREF0010_00204	F911_00392	kdpE	575584	0.877	0.351	0	0.226	0.138	0.443	0.497	0.184
HMPREF0010_03532	HMPREF0010_00376	F911_00392	F911_01749	575584	0.62	0.061	0	0	0.064	0	0.421	0.343
HMPREF0010_03532	HMPREF0010_00382	F911_00392	F911_01755	575584	0.746	0.352	0	0	0	0.177	0	0.562
HMPREF0010_03532	HMPREF0010_00591	F911_00392	F911_01964	575584	0.548	0.044	0.061	0	0.054	0	0.445	0.19
HMPREF0010_03532	HMPREF0010_00671	F911_00392	F911_02045	575584	0.811	0.438	0	0	0.055	0.189	0.522	0.224
HMPREF0010_03532	HMPREF0010_00682	F911_00392	F911_02056	575584	0.664	0.061	0	0.15	0.064	0	0.421	0.343
HMPREF0010_03532	HMPREF0010_00983	F911_00392	F911_02354	575584	0.62	0.061	0	0	0.064	0	0.421	0.343
HMPREF0010_03532	HMPREF0010_01249	F911_00392	rstA	575584	0.825	0.351	0	0	0.138	0.443	0.421	0.184
HMPREF0010_03532	HMPREF0010_01252	F911_00392	F911_03221	575584	0.62	0.061	0	0	0.064	0	0.421	0.343
HMPREF0010_03532	HMPREF0010_01641	F911_00392	polA	575584	0.802	0.445	0	0	0.063	0.124	0	0.617
HMPREF0010_03532	HMPREF0010_01679	F911_00392	F911_03348	575584	0.542	0.061	0	0.06952	0.064	0	0.421	0.135485
HMPREF0010_03532	HMPREF0010_01704	F911_00392	F911_03374	575584	0.62	0.061	0	0	0.064	0	0.421	0.343
HMPREF0010_03532	HMPREF0010_01713	F911_00392	macB	575584	0.799	0.344	0	0	0.275	0.131	0.343	0.374
HMPREF0010_03532	HMPREF0010_01991	F911_00392	F911_03669	575584	0.816	0.373	0	0	0.055	0.294	0.522	0.224
HMPREF0010_03532	HMPREF0010_02006	F911_00392	amtB	575584	0.62	0.061	0	0	0.064	0	0.421	0.343
HMPREF0010_03532	HMPREF0010_02341	F911_00392	F911_01284	575584	0.62	0.061	0	0	0.064	0	0.421	0.343
HMPREF0010_03532	HMPREF0010_02484	F911_00392	F911_00480	575584	0.456	0	0.007	0	0	0	0.421	0.075656
HMPREF0010_03532	HMPREF0010_02715	F911_00392	HMPREF0010_02715	575584	0.576	0.061	0	0.13984	0.064	0	0.421	0.13034
HMPREF0010_03532	HMPREF0010_02740	F911_00392	F911_00790	575584	0.539	0.044	0.012	0	0.054	0	0.445	0.19
HMPREF0010_03532	HMPREF0010_02769	F911_00392	F911_00819	575584	0.959	0.059	0	0	0.16	0.419	0.803	0.617
HMPREF0010_03532	HMPREF0010_02808	F911_00392	pilG	575584	0.889	0.119	0	0	0.147	0.757	0.421	0.12
HMPREF0010_03532	HMPREF0010_02809	F911_00392	F911_00858	575584	0.889	0.119	0	0	0.147	0.757	0.421	0.12
HMPREF0010_03532	HMPREF0010_02810	F911_00392	F911_00859	575584	0.508	0	0	0	0	0.112	0.421	0.12
HMPREF0010_03532	HMPREF0010_02812	F911_00392	F911_00861	575584	0.982	0.138	0	0	0.147	0.757	0.803	0.589
HMPREF0010_03532	HMPREF0010_02866	F911_00392	qseB	575584	0.713	0.377	0	0	0.058	0.133	0.421	0.177
HMPREF0010_03532	HMPREF0010_02869	F911_00392	HMPREF0010_02869	575584	0.62	0.061	0	0	0.064	0	0.421	0.343
HMPREF0010_03532	HMPREF0010_02971	F911_00392	F911_02797	575584	0.62	0.061	0	0	0.064	0	0.421	0.343
HMPREF0010_03532	HMPREF0010_03457	F911_00392	phoR	575584	0.547	0.061	0.103	0	0.064	0	0.421	0.135142
HMPREF0010_03532	HMPREF0010_03487	F911_00392	F911_00347	575584	0.62	0.061	0	0	0.064	0	0.421	0.343
HMPREF0010_03538	HMPREF0010_00129	HMPREF0010_03538	F911_01501	575584	0.528	0.058	0	0	0.064	0	0.421	0.185
HMPREF0010_03538	HMPREF0010_00203	HMPREF0010_03538	F911_01577	575584	0.504	0.061	0	0	0.052	0	0.4	0.181
HMPREF0010_03538	HMPREF0010_00204	HMPREF0010_03538	kdpE	575584	0.713	0.236	0	0	0.065	0.182	0.497	0.176
HMPREF0010_03538	HMPREF0010_00382	HMPREF0010_03538	F911_01755	575584	0.55	0.047	0	0	0	0.179	0.335	0.238
HMPREF0010_03538	HMPREF0010_00591	HMPREF0010_03538	F911_01964	575584	0.55	0.058	0.002	0	0.064	0	0.445	0.19
HMPREF0010_03538	HMPREF0010_00671	HMPREF0010_03538	F911_02045	575584	0.707	0.139	0	0	0.052	0.184	0.522	0.224
HMPREF0010_03538	HMPREF0010_01249	HMPREF0010_03538	rstA	575584	0.647	0.236	0.001	0	0.065	0.182	0.421	0.12
HMPREF0010_03538	HMPREF0010_01641	HMPREF0010_03538	polA	575584	0.456	0.06	0	0	0.054	0	0	0.438
HMPREF0010_03538	HMPREF0010_01713	HMPREF0010_03538	macB	575584	0.427	0.065	0	0	0	0	0	0.413
HMPREF0010_03538	HMPREF0010_01991	HMPREF0010_03538	F911_03669	575584	0.816	0.373	0	0	0.055	0.294	0.522	0.224
HMPREF0010_03538	HMPREF0010_02341	HMPREF0010_03538	F911_01284	575584	0.782	0	0.003	0.78	0.052	0	0	0
HMPREF0010_03538	HMPREF0010_02740	HMPREF0010_03538	F911_00790	575584	0.61	0.058	0	0.168	0.064	0	0.445	0.19
HMPREF0010_03538	HMPREF0010_02769	HMPREF0010_03538	F911_00819	575584	0.819	0	0	0	0	0	0.803	0.121
HMPREF0010_03538	HMPREF0010_02808	HMPREF0010_03538	pilG	575584	0.708	0.078	0.011	0	0.058	0.443	0.421	0.12
HMPREF0010_03538	HMPREF0010_02809	HMPREF0010_03538	F911_00858	575584	0.708	0.078	0.035	0	0.058	0.443	0.421	0.12
HMPREF0010_03538	HMPREF0010_02810	HMPREF0010_03538	F911_00859	575584	0.556	0.064	0	0.156	0.067	0	0.421	0.12
HMPREF0010_03538	HMPREF0010_02812	HMPREF0010_03538	F911_00861	575584	0.964	0.288	0	0.24	0.115	0.445	0.803	0.443
HMPREF0010_03538	HMPREF0010_03532	HMPREF0010_03538	F911_00392	575584	0.62	0.061	0	0	0.064	0	0.421	0.343
HMPREF0010_03635	HMPREF0010_00204	HMPREF0010_03635	kdpE	575584	0.495	0.042	0	0	0.051	0.444	0	0.12
HMPREF0010_03635	HMPREF0010_00414	HMPREF0010_03635	HMPREF0010_00414	575584	0.519	0	0	0	0	0.518	0	0.043
HMPREF0010_03635	HMPREF0010_01249	HMPREF0010_03635	rstA	575584	0.495	0.042	0	0	0.051	0.444	0	0.12
HMPREF0010_03635	HMPREF0010_01557	HMPREF0010_03635	mrdA	575584	0.745	0	0	0	0.058	0.74	0	0.043
HMPREF0010_03635	HMPREF0010_01641	HMPREF0010_03635	polA	575584	0.547	0.076	0	0	0.29	0	0	0.366
HMPREF0010_03635	HMPREF0010_01752	HMPREF0010_03635	tig	575584	0.766	0.052	0	0	0.052	0.74	0	0.12
HMPREF0010_03635	HMPREF0010_02291	HMPREF0010_03635	F911_01231	575584	0.666	0	0	0	0	0.666	0	0.043
HMPREF0010_03635	HMPREF0010_02507	HMPREF0010_03635	F911_00507	575584	0.594	0.043	0	0	0.052	0.588	0	0.044
HMPREF0010_03635	HMPREF0010_02629	HMPREF0010_03635	rplW	575584	0.74	0	0	0	0	0.74	0	0
HMPREF0010_03635	HMPREF0010_02630	HMPREF0010_03635	rplB	575584	0.745	0	0	0	0.06	0.74	0	0
HMPREF0010_03635	HMPREF0010_02639	HMPREF0010_03635	rplE	575584	0.74	0	0	0	0	0.74	0	0
HMPREF0010_03635	HMPREF0010_02642	HMPREF0010_03635	rplF	575584	0.74	0	0	0	0	0.74	0	0
HMPREF0010_03635	HMPREF0010_02646	HMPREF0010_03635	rplO	575584	0.591	0	0	0	0	0.591	0	0
HMPREF0010_03635	HMPREF0010_02829	HMPREF0010_03635	F911_00883	575584	0.666	0	0	0	0	0.666	0	0.043
HMPREF0010_00546	HMPREF0010_00409	HMPREF0010_00546	F911_01782	575584	0.658	0.373	0	0.165	0.149	0	0.263	0.12
HMPREF0010_00547	HMPREF0010_00409	F911_01919	F911_01782	575584	0.686	0.373	0	0	0.158	0.112	0.335	0.149
HMPREF0010_00547	HMPREF0010_00546	F911_01919	HMPREF0010_00546	575584	0.999	0.881	0	0.776	0.694	0.591	0.73	0.224
HMPREF0010_00774	HMPREF0010_00409	HMPREF0010_00774	F911_01782	575584	0.65	0.346	0	0	0.176	0	0.35	0.12
HMPREF0010_00774	HMPREF0010_00546	HMPREF0010_00774	HMPREF0010_00546	575584	0.6	0.373	0	0	0.065	0.111	0.263	0.12
HMPREF0010_00774	HMPREF0010_00547	HMPREF0010_00774	F911_01919	575584	0.587	0.373	0	0	0.065	0.111	0.281	0.069
HMPREF0010_00801	HMPREF0010_00774	kdsB	HMPREF0010_00774	575584	0.514	0.324	0	0.19	0	0.111	0	0.12
HMPREF0010_00805	HMPREF0010_00409	F911_02177	F911_01782	575584	0.65	0.346	0	0	0.176	0	0.35	0.12
HMPREF0010_00805	HMPREF0010_00546	F911_02177	HMPREF0010_00546	575584	0.6	0.373	0	0	0.065	0.111	0.263	0.12
HMPREF0010_00805	HMPREF0010_00547	F911_02177	F911_01919	575584	0.587	0.373	0	0	0.065	0.111	0.281	0.069
HMPREF0010_00805	HMPREF0010_00801	F911_02177	kdsB	575584	0.957	0.86	0	0.652	0.053	0.111	0	0.12
HMPREF0010_01116	HMPREF0010_00774	F911_02491	HMPREF0010_00774	575584	0.408	0.355	0	0	0	0	0	0.12
HMPREF0010_01116	HMPREF0010_00805	F911_02491	F911_02177	575584	0.408	0.355	0	0	0	0	0	0.12
HMPREF0010_01378	HMPREF0010_00774	F911_03090	HMPREF0010_00774	575584	0.408	0.355	0	0	0	0	0	0.12
HMPREF0010_01378	HMPREF0010_00805	F911_03090	F911_02177	575584	0.528	0.355	0	0.236	0	0	0	0.12
HMPREF0010_01517	HMPREF0010_00547	F911_02955	F911_01919	575584	0.442	0.081	0	0	0.071	0.112	0.335	0.064
HMPREF0010_01517	HMPREF0010_00774	F911_02955	HMPREF0010_00774	575584	0.568	0.105	0	0	0.197	0.112	0.35	0.12
HMPREF0010_01517	HMPREF0010_00805	F911_02955	F911_02177	575584	0.568	0.105	0	0	0.197	0.112	0.35	0.12
HMPREF0010_01571	HMPREF0010_00774	F911_02904	HMPREF0010_00774	575584	0.408	0.355	0	0	0	0	0	0.12
HMPREF0010_01571	HMPREF0010_00805	F911_02904	F911_02177	575584	0.408	0.355	0	0	0	0	0	0.12
HMPREF0010_01784	HMPREF0010_00409	F911_03454	F911_01782	575584	0.624	0.314	0	0	0.157	0	0.35	0.12
HMPREF0010_01784	HMPREF0010_00546	F911_03454	HMPREF0010_00546	575584	0.526	0.354	0	0	0.052	0	0.263	0.075
HMPREF0010_01784	HMPREF0010_00547	F911_03454	F911_01919	575584	0.549	0.373	0	0	0.06	0	0.281	0.062
HMPREF0010_01784	HMPREF0010_00774	F911_03454	HMPREF0010_00774	575584	0.893	0.196	0	0.491	0.35	0.432	0.35	0.12
HMPREF0010_01784	HMPREF0010_00801	F911_03454	kdsB	575584	0.505	0.236	0	0.378	0.042	0	0	0
HMPREF0010_01784	HMPREF0010_00805	F911_03454	F911_02177	575584	0.874	0.196	0	0.401	0.35	0.432	0.35	0.12
HMPREF0010_01784	HMPREF0010_01116	F911_03454	F911_02491	575584	0.422	0.355	0	0	0	0.116	0	0.068
HMPREF0010_01784	HMPREF0010_01378	F911_03454	F911_03090	575584	0.422	0.355	0	0	0	0.116	0	0.068
HMPREF0010_01784	HMPREF0010_01517	F911_03454	F911_02955	575584	0.52	0.081	0	0	0.196	0	0.35	0.12
HMPREF0010_01784	HMPREF0010_01571	F911_03454	F911_02904	575584	0.422	0.355	0	0	0	0.116	0	0.068
HMPREF0010_01785	HMPREF0010_00409	F911_03455	F911_01782	575584	0.65	0.346	0	0	0.176	0	0.35	0.12
HMPREF0010_01785	HMPREF0010_00546	F911_03455	HMPREF0010_00546	575584	0.6	0.373	0	0	0.065	0.111	0.263	0.12
HMPREF0010_01785	HMPREF0010_00547	F911_03455	F911_01919	575584	0.587	0.373	0	0	0.065	0.111	0.281	0.069
HMPREF0010_01785	HMPREF0010_00801	F911_03455	kdsB	575584	0.577	0.324	0	0.295	0	0.111	0	0.12
HMPREF0010_01785	HMPREF0010_01116	F911_03455	F911_02491	575584	0.408	0.355	0	0	0	0	0	0.12
HMPREF0010_01785	HMPREF0010_01378	F911_03455	F911_03090	575584	0.537	0.355	0	0.25	0	0	0	0.12
HMPREF0010_01785	HMPREF0010_01517	F911_03455	F911_02955	575584	0.568	0.105	0	0	0.197	0.112	0.35	0.12
HMPREF0010_01785	HMPREF0010_01571	F911_03455	F911_02904	575584	0.408	0.355	0	0	0	0	0	0.12
HMPREF0010_01785	HMPREF0010_01784	F911_03455	F911_03454	575584	0.992	0.881	0	0.757	0.35	0.432	0.35	0.126
HMPREF0010_01786	HMPREF0010_01784	F911_03456	F911_03454	575584	0.801	0.8	0	0	0	0	0	0.044
HMPREF0010_01786	HMPREF0010_01785	F911_03456	F911_03455	575584	0.801	0.8	0	0	0	0	0	0.043
HMPREF0010_02126	HMPREF0010_00774	F911_01066	HMPREF0010_00774	575584	0.453	0.453	0	0	0	0	0	0
HMPREF0010_02126	HMPREF0010_00801	F911_01066	kdsB	575584	0.47	0.47	0	0	0	0	0	0
HMPREF0010_02126	HMPREF0010_00805	F911_01066	F911_02177	575584	0.453	0.453	0	0	0	0	0	0
HMPREF0010_02126	HMPREF0010_01784	F911_01066	F911_03454	575584	0.454	0.454	0	0	0	0	0	0
HMPREF0010_02126	HMPREF0010_01785	F911_01066	F911_03455	575584	0.453	0.453	0	0	0	0	0	0
HMPREF0010_02142	HMPREF0010_00774	pal	HMPREF0010_00774	575584	0.714	0.355	0	0.538	0	0	0	0.12
HMPREF0010_02142	HMPREF0010_00801	pal	kdsB	575584	0.465	0	0	0.301	0	0	0	0.266
HMPREF0010_02142	HMPREF0010_00805	pal	F911_02177	575584	0.733	0.355	0	0.568	0	0	0	0.12
HMPREF0010_02142	HMPREF0010_01571	pal	F911_02904	575584	0.807	0	0	0	0.062	0.78	0	0.143
HMPREF0010_02142	HMPREF0010_01784	pal	F911_03454	575584	0.634	0.355	0	0.394	0	0.116	0	0.068
HMPREF0010_02142	HMPREF0010_01785	pal	F911_03455	575584	0.842	0.355	0	0.745	0	0	0	0.12
HMPREF0010_02143	HMPREF0010_00774	tolB	HMPREF0010_00774	575584	0.544	0.355	0	0.193	0.052	0.112	0	0.12
HMPREF0010_02143	HMPREF0010_00801	tolB	kdsB	575584	0.535	0	0	0.24	0.053	0.115	0	0.357
HMPREF0010_02143	HMPREF0010_00805	tolB	F911_02177	575584	0.458	0.355	0	0	0.052	0.112	0	0.12
HMPREF0010_02143	HMPREF0010_01116	tolB	F911_02491	575584	0.839	0.301	0	0	0.121	0.738	0	0.12
HMPREF0010_02143	HMPREF0010_01378	tolB	F911_03090	575584	0.839	0.301	0	0	0.121	0.738	0	0.12
HMPREF0010_02143	HMPREF0010_01571	tolB	F911_02904	575584	0.865	0.301	0	0	0.121	0.78	0	0.121
HMPREF0010_02143	HMPREF0010_01784	tolB	F911_03454	575584	0.416	0.355	0	0	0.055	0	0	0.12
HMPREF0010_02143	HMPREF0010_01785	tolB	F911_03455	575584	0.546	0.355	0	0.198	0.052	0.112	0	0.12
HMPREF0010_02143	HMPREF0010_02142	tolB	pal	575584	0.999	0.865	0.449	0.688	0.233	0.96	0	0.776
HMPREF0010_02146	HMPREF0010_00409	tolQ	F911_01782	575584	0.65	0.346	0	0	0.176	0	0.35	0.12
HMPREF0010_02146	HMPREF0010_00546	tolQ	HMPREF0010_00546	575584	0.6	0.373	0	0	0.065	0.111	0.263	0.12
HMPREF0010_02146	HMPREF0010_00547	tolQ	F911_01919	575584	0.588	0.373	0	0	0.065	0.113	0.281	0.069
HMPREF0010_02146	HMPREF0010_00801	tolQ	kdsB	575584	0.765	0.324	0	0.525	0.056	0.111	0	0.265
HMPREF0010_02146	HMPREF0010_00805	tolQ	F911_02177	575584	0.643	0	0	0.24192	0	0	0.513	0.05472
HMPREF0010_02146	HMPREF0010_01116	tolQ	F911_02491	575584	0.408	0.355	0	0	0	0	0	0.12
HMPREF0010_02146	HMPREF0010_01378	tolQ	F911_03090	575584	0.408	0.355	0	0	0	0	0	0.12
HMPREF0010_02146	HMPREF0010_01517	tolQ	F911_02955	575584	0.568	0.105	0	0	0.197	0.112	0.35	0.12
HMPREF0010_02146	HMPREF0010_01571	tolQ	F911_02904	575584	0.408	0.355	0	0	0	0	0	0.12
HMPREF0010_02146	HMPREF0010_01784	tolQ	F911_03454	575584	0.921	0.196	0	0.624	0.35	0.432	0.35	0.12
HMPREF0010_02146	HMPREF0010_02126	tolQ	F911_01066	575584	0.453	0.453	0	0	0	0	0	0
HMPREF0010_02146	HMPREF0010_02142	tolQ	pal	575584	0.97	0.712	0	0.751	0.056	0	0	0.619
HMPREF0010_02146	HMPREF0010_02143	tolQ	tolB	575584	0.986	0.731	0	0.767	0.055	0.112	0	0.777
HMPREF0010_02147	HMPREF0010_00774	ybgC	HMPREF0010_00774	575584	0.453	0.343	0	0.151	0.082	0	0	0.059
HMPREF0010_02147	HMPREF0010_01784	ybgC	F911_03454	575584	0.46	0.343	0	0.177	0.079	0	0	0.044
HMPREF0010_02147	HMPREF0010_01785	ybgC	F911_03455	575584	0.461	0.343	0	0.163	0.082	0	0	0.059
HMPREF0010_02147	HMPREF0010_02142	ybgC	pal	575584	0.681	0.68	0	0	0	0	0	0
HMPREF0010_02147	HMPREF0010_02143	ybgC	tolB	575584	0.778	0.697	0	0.18	0.055	0	0	0.165
HMPREF0010_02147	HMPREF0010_02146	ybgC	tolQ	575584	0.937	0.848	0	0.43	0.151	0	0	0.249
HMPREF0010_02677	HMPREF0010_00409	HMPREF0010_02677	F911_01782	575584	0.835	0.373	0	0	0.157	0.54	0.35	0.12
HMPREF0010_02677	HMPREF0010_00546	HMPREF0010_02677	HMPREF0010_00546	575584	0.544	0.373	0	0	0.065	0	0.263	0.07
HMPREF0010_02677	HMPREF0010_00547	HMPREF0010_02677	F911_01919	575584	0.632	0.373	0	0	0.157	0.113	0.281	0.078
HMPREF0010_02677	HMPREF0010_00774	HMPREF0010_02677	HMPREF0010_00774	575584	0.843	0.373	0	0	0.311	0.465	0.35	0.121
HMPREF0010_02677	HMPREF0010_00805	HMPREF0010_02677	F911_02177	575584	0.954	0.373	0	0.362	0.311	0.465	0.35	0.617
HMPREF0010_02677	HMPREF0010_01116	HMPREF0010_02677	F911_02491	575584	0.487	0	0	0	0	0.442	0	0.119
HMPREF0010_02677	HMPREF0010_01378	HMPREF0010_02677	F911_03090	575584	0.487	0	0	0	0	0.442	0	0.119
HMPREF0010_02677	HMPREF0010_01517	HMPREF0010_02677	F911_02955	575584	0.861	0.091	0	0	0.163	0.731	0.35	0.12
HMPREF0010_02677	HMPREF0010_01571	HMPREF0010_02677	F911_02904	575584	0.487	0	0	0	0	0.442	0	0.119
HMPREF0010_02677	HMPREF0010_01784	HMPREF0010_02677	F911_03454	575584	0.857	0.373	0	0	0.311	0.512	0.35	0.12
HMPREF0010_02677	HMPREF0010_01785	HMPREF0010_02677	F911_03455	575584	0.863	0.373	0	0	0.311	0.465	0.35	0.233
HMPREF0010_02677	HMPREF0010_02142	HMPREF0010_02677	pal	575584	0.487	0	0	0	0	0.442	0	0.119
HMPREF0010_02677	HMPREF0010_02146	HMPREF0010_02677	tolQ	575584	0.843	0.373	0	0	0.311	0.465	0.35	0.12
HMPREF0010_02730	HMPREF0010_00546	F911_00780	HMPREF0010_00546	575584	0.607	0.373	0	0	0.149	0	0.263	0.12
HMPREF0010_02730	HMPREF0010_00547	F911_00780	F911_01919	575584	0.621	0.373	0	0	0.158	0	0.281	0.12
HMPREF0010_02730	HMPREF0010_00774	F911_00780	HMPREF0010_00774	575584	0.65	0.346	0	0	0.176	0	0.35	0.12
HMPREF0010_02730	HMPREF0010_00805	F911_00780	F911_02177	575584	0.65	0.346	0	0	0.176	0	0.35	0.12
HMPREF0010_02730	HMPREF0010_01784	F911_00780	F911_03454	575584	0.624	0.314	0	0	0.157	0	0.35	0.12
HMPREF0010_02730	HMPREF0010_01785	F911_00780	F911_03455	575584	0.65	0.346	0	0	0.176	0	0.35	0.12
HMPREF0010_02730	HMPREF0010_02146	F911_00780	tolQ	575584	0.65	0.346	0	0	0.176	0	0.35	0.12
HMPREF0010_02730	HMPREF0010_02677	F911_00780	HMPREF0010_02677	575584	0.835	0.373	0	0	0.157	0.54	0.35	0.12
HMPREF0010_02747	HMPREF0010_00546	HMPREF0010_02747	HMPREF0010_00546	575584	0.598	0.373	0	0.335	0	0.112	0	0.043
HMPREF0010_02747	HMPREF0010_00547	HMPREF0010_02747	F911_01919	575584	0.478	0.373	0	0.18	0	0	0	0.067
HMPREF0010_02747	HMPREF0010_00774	HMPREF0010_02747	HMPREF0010_00774	575584	0.61	0.355	0	0	0.052	0.112	0.35	0.066
HMPREF0010_02747	HMPREF0010_00805	HMPREF0010_02747	F911_02177	575584	0.752	0.355	0	0.39	0.052	0.112	0.35	0.066
HMPREF0010_02747	HMPREF0010_01784	HMPREF0010_02747	F911_03454	575584	0.535	0.11	0	0.249	0	0	0.35	0.057
HMPREF0010_02747	HMPREF0010_01785	HMPREF0010_02747	F911_03455	575584	0.678	0.355	0	0.208	0.052	0.112	0.35	0.066
HMPREF0010_02747	HMPREF0010_02142	HMPREF0010_02747	pal	575584	0.483	0	0	0.227	0	0.112	0.307	0.043
HMPREF0010_02747	HMPREF0010_02146	HMPREF0010_02747	tolQ	575584	0.68	0.355	0	0.215	0.052	0.112	0.35	0.066
HMPREF0010_02747	HMPREF0010_02677	HMPREF0010_02747	HMPREF0010_02677	575584	0.874	0.102	0	0	0	0.785	0.35	0.12
HMPREF0010_02782	HMPREF0010_00774	omp	HMPREF0010_00774	575584	0.408	0.355	0	0	0	0	0	0.12
HMPREF0010_02782	HMPREF0010_00805	omp	F911_02177	575584	0.408	0.355	0	0	0	0	0	0.12
HMPREF0010_02782	HMPREF0010_01784	omp	F911_03454	575584	0.524	0.355	0	0.211	0	0.116	0	0.068
HMPREF0010_02782	HMPREF0010_01785	omp	F911_03455	575584	0.601	0.355	0	0.355	0	0	0	0.12
HMPREF0010_02782	HMPREF0010_02142	omp	pal	575584	0.657	0	0	0.653	0.053	0	0	0
HMPREF0010_02782	HMPREF0010_02143	omp	tolB	575584	0.839	0.301	0	0	0.121	0.738	0	0.12
HMPREF0010_02782	HMPREF0010_02146	omp	tolQ	575584	0.408	0.355	0	0	0	0	0	0.12
HMPREF0010_02782	HMPREF0010_02677	omp	HMPREF0010_02677	575584	0.487	0	0	0	0	0.442	0	0.119
HMPREF0010_02794	HMPREF0010_00546	F911_00843	HMPREF0010_00546	575584	0.607	0.373	0	0	0.149	0	0.263	0.12
HMPREF0010_02794	HMPREF0010_00547	F911_00843	F911_01919	575584	0.621	0.373	0	0	0.158	0	0.281	0.12
HMPREF0010_02794	HMPREF0010_00774	F911_00843	HMPREF0010_00774	575584	0.65	0.346	0	0	0.176	0	0.35	0.12
HMPREF0010_02794	HMPREF0010_00805	F911_00843	F911_02177	575584	0.692	0.346	0	0.155	0.176	0	0.35	0.12
HMPREF0010_02794	HMPREF0010_01517	F911_00843	F911_02955	575584	0.723	0.053	0	0.587	0.232	0.114	0	0.12
HMPREF0010_02794	HMPREF0010_01784	F911_00843	F911_03454	575584	0.624	0.314	0	0	0.157	0	0.35	0.12
HMPREF0010_02794	HMPREF0010_01785	F911_00843	F911_03455	575584	0.65	0.346	0	0	0.176	0	0.35	0.12
HMPREF0010_02794	HMPREF0010_02146	F911_00843	tolQ	575584	0.65	0.346	0	0	0.176	0	0.35	0.12
HMPREF0010_02794	HMPREF0010_02677	F911_00843	HMPREF0010_02677	575584	0.835	0.373	0	0	0.157	0.54	0.35	0.12
HMPREF0010_02968	HMPREF0010_00546	F911_02801	HMPREF0010_00546	575584	0.66	0.373	0	0.17	0.149	0	0.263	0.12
HMPREF0010_02968	HMPREF0010_00547	F911_02801	F911_01919	575584	0.686	0.373	0	0	0.158	0.112	0.335	0.149
HMPREF0010_02968	HMPREF0010_00774	F911_02801	HMPREF0010_00774	575584	0.65	0.346	0	0	0.176	0	0.35	0.12
HMPREF0010_02968	HMPREF0010_00805	F911_02801	F911_02177	575584	0.65	0.346	0	0	0.176	0	0.35	0.12
HMPREF0010_02968	HMPREF0010_01517	F911_02801	F911_02955	575584	0.546	0.053	0	0	0.232	0	0	0.426
HMPREF0010_02968	HMPREF0010_01784	F911_02801	F911_03454	575584	0.624	0.314	0	0	0.157	0	0.35	0.12
HMPREF0010_02968	HMPREF0010_01785	F911_02801	F911_03455	575584	0.65	0.346	0	0	0.176	0	0.35	0.12
HMPREF0010_02968	HMPREF0010_02146	F911_02801	tolQ	575584	0.65	0.346	0	0	0.176	0	0.35	0.121
HMPREF0010_02968	HMPREF0010_02677	F911_02801	HMPREF0010_02677	575584	0.835	0.373	0	0	0.157	0.54	0.35	0.12
HMPREF0010_03158	HMPREF0010_00774	F911_02613	HMPREF0010_00774	575584	0.408	0.355	0	0	0	0	0	0.12
HMPREF0010_03158	HMPREF0010_00805	F911_02613	F911_02177	575584	0.634	0.355	0	0.407	0	0	0	0.12
HMPREF0010_03158	HMPREF0010_01784	F911_02613	F911_03454	575584	0.519	0.355	0	0.203	0	0.116	0	0.068
HMPREF0010_03158	HMPREF0010_01785	F911_02613	F911_03455	575584	0.601	0.355	0	0.355	0	0	0	0.12
HMPREF0010_03158	HMPREF0010_02143	F911_02613	tolB	575584	0.839	0.301	0	0	0.121	0.738	0	0.12
HMPREF0010_03158	HMPREF0010_02146	F911_02613	tolQ	575584	0.502	0.355	0	0.194	0	0	0	0.12
HMPREF0010_03158	HMPREF0010_02677	F911_02613	HMPREF0010_02677	575584	0.487	0	0	0	0	0.442	0	0.119
HMPREF0010_03171	HMPREF0010_00546	F911_00009	HMPREF0010_00546	575584	0.607	0.373	0	0	0.149	0	0.263	0.12
HMPREF0010_03171	HMPREF0010_00547	F911_00009	F911_01919	575584	0.621	0.373	0	0	0.158	0	0.281	0.12
HMPREF0010_03171	HMPREF0010_00774	F911_00009	HMPREF0010_00774	575584	0.65	0.346	0	0	0.176	0	0.35	0.12
HMPREF0010_03171	HMPREF0010_00805	F911_00009	F911_02177	575584	0.65	0.346	0	0	0.176	0	0.35	0.12
HMPREF0010_03171	HMPREF0010_01784	F911_00009	F911_03454	575584	0.624	0.314	0	0	0.157	0	0.35	0.12
HMPREF0010_03171	HMPREF0010_01785	F911_00009	F911_03455	575584	0.65	0.346	0	0	0.176	0	0.35	0.12
HMPREF0010_03171	HMPREF0010_02146	F911_00009	tolQ	575584	0.65	0.346	0	0	0.176	0	0.35	0.12
HMPREF0010_03171	HMPREF0010_02677	F911_00009	HMPREF0010_02677	575584	0.835	0.373	0	0	0.157	0.54	0.35	0.12
HMPREF0010_03242	HMPREF0010_00546	F911_00082	HMPREF0010_00546	575584	0.652	0.373	0	0.15	0.149	0	0.263	0.12
HMPREF0010_03242	HMPREF0010_00547	F911_00082	F911_01919	575584	0.686	0.373	0	0	0.158	0.112	0.335	0.149
HMPREF0010_03242	HMPREF0010_00774	F911_00082	HMPREF0010_00774	575584	0.65	0.346	0	0	0.176	0	0.35	0.12
HMPREF0010_03242	HMPREF0010_00805	F911_00082	F911_02177	575584	0.65	0.346	0	0	0.176	0	0.35	0.12
HMPREF0010_03242	HMPREF0010_01517	F911_00082	F911_02955	575584	0.546	0.053	0	0	0.232	0	0	0.426
HMPREF0010_03242	HMPREF0010_01784	F911_00082	F911_03454	575584	0.624	0.314	0	0	0.157	0	0.35	0.12
HMPREF0010_03242	HMPREF0010_01785	F911_00082	F911_03455	575584	0.65	0.346	0	0	0.176	0	0.35	0.12
HMPREF0010_03242	HMPREF0010_02146	F911_00082	tolQ	575584	0.65	0.346	0	0	0.176	0	0.35	0.121
HMPREF0010_03242	HMPREF0010_02677	F911_00082	HMPREF0010_02677	575584	0.835	0.373	0	0	0.157	0.54	0.35	0.12
HMPREF0010_03242	HMPREF0010_02747	F911_00082	HMPREF0010_02747	575584	0.598	0.052	0	0.522	0	0.112	0	0.12
HMPREF0010_03493	HMPREF0010_00546	HMPREF0010_03493	HMPREF0010_00546	575584	0.607	0.373	0	0	0.149	0	0.263	0.12
HMPREF0010_03493	HMPREF0010_00547	HMPREF0010_03493	F911_01919	575584	0.686	0.373	0	0	0.158	0.112	0.335	0.149
HMPREF0010_03493	HMPREF0010_00774	HMPREF0010_03493	HMPREF0010_00774	575584	0.65	0.346	0	0	0.176	0	0.35	0.12
HMPREF0010_03493	HMPREF0010_00805	HMPREF0010_03493	F911_02177	575584	0.65	0.346	0	0	0.176	0	0.35	0.12
HMPREF0010_03493	HMPREF0010_01517	HMPREF0010_03493	F911_02955	575584	0.546	0.053	0	0	0.232	0	0	0.426
HMPREF0010_03493	HMPREF0010_01784	HMPREF0010_03493	F911_03454	575584	0.624	0.314	0	0	0.157	0	0.35	0.12
HMPREF0010_03493	HMPREF0010_01785	HMPREF0010_03493	F911_03455	575584	0.706	0.346	0	0.195	0.176	0	0.35	0.12
HMPREF0010_03493	HMPREF0010_02146	HMPREF0010_03493	tolQ	575584	0.65	0.346	0	0	0.176	0	0.35	0.121
HMPREF0010_03493	HMPREF0010_02677	HMPREF0010_03493	HMPREF0010_02677	575584	0.835	0.373	0	0	0.157	0.54	0.35	0.12
HMPREF0010_03509	HMPREF0010_00546	F911_00369	HMPREF0010_00546	575584	0.607	0.373	0	0	0.149	0	0.263	0.12
HMPREF0010_03509	HMPREF0010_00547	F911_00369	F911_01919	575584	0.686	0.373	0	0	0.158	0.112	0.335	0.149
HMPREF0010_03509	HMPREF0010_00774	F911_00369	HMPREF0010_00774	575584	0.65	0.346	0	0	0.176	0	0.35	0.12
HMPREF0010_03509	HMPREF0010_00805	F911_00369	F911_02177	575584	0.65	0.346	0	0	0.176	0	0.35	0.12
HMPREF0010_03509	HMPREF0010_01517	F911_00369	F911_02955	575584	0.617	0.053	0	0.191	0.232	0	0	0.426
HMPREF0010_03509	HMPREF0010_01784	F911_00369	F911_03454	575584	0.624	0.314	0	0	0.157	0	0.35	0.12
HMPREF0010_03509	HMPREF0010_01785	F911_00369	F911_03455	575584	0.65	0.346	0	0	0.176	0	0.35	0.12
HMPREF0010_03509	HMPREF0010_02146	F911_00369	tolQ	575584	0.65	0.346	0	0	0.176	0	0.35	0.121
HMPREF0010_03509	HMPREF0010_02677	F911_00369	HMPREF0010_02677	575584	0.835	0.373	0	0	0.157	0.54	0.35	0.12
HMPREF0010_03704	HMPREF0010_00774	F911_00730	HMPREF0010_00774	575584	0.408	0.355	0	0	0	0	0	0.12
HMPREF0010_03704	HMPREF0010_00805	F911_00730	F911_02177	575584	0.5	0.355	0	0.191	0	0	0	0.12
HMPREF0010_03704	HMPREF0010_01784	F911_00730	F911_03454	575584	0.422	0.355	0	0	0	0.116	0	0.068
HMPREF0010_03704	HMPREF0010_01785	F911_00730	F911_03455	575584	0.532	0.355	0	0.243	0	0	0	0.12
HMPREF0010_03704	HMPREF0010_02143	F911_00730	tolB	575584	0.839	0.301	0	0	0.121	0.738	0	0.12
HMPREF0010_03704	HMPREF0010_02146	F911_00730	tolQ	575584	0.408	0.355	0	0	0	0	0	0.12
HMPREF0010_03704	HMPREF0010_02677	F911_00730	HMPREF0010_02677	575584	0.487	0	0	0	0	0.442	0	0.119
HMPREF0010_00160	HMPREF0010_00019	gidA	HMPREF0010_00019	575584	0.457	0.351	0	0	0	0.127	0	0.12
HMPREF0010_00160	HMPREF0010_00065	gidA	rpoH	575584	0.619	0.043	0	0	0.084	0.127	0	0.561
HMPREF0010_00226	HMPREF0010_00065	mutL	rpoH	575584	0.416	0.058	0	0	0	0.127	0	0.347
HMPREF0010_00293	HMPREF0010_00019	dnaX	HMPREF0010_00019	575584	0.861	0	0	0	0.053	0.747	0.421	0.12
HMPREF0010_00293	HMPREF0010_00226	dnaX	mutL	575584	0.86	0.078	0	0	0.123	0.795	0	0.26
HMPREF0010_00360	HMPREF0010_00065	recA	rpoH	575584	0.576	0.062	0	0	0.054	0	0	0.561
HMPREF0010_00360	HMPREF0010_00226	recA	mutL	575584	0.966	0.075	0	0	0.071	0.814	0.211	0.775
HMPREF0010_00360	HMPREF0010_00293	recA	dnaX	575584	0.553	0.053	0	0.175	0.056	0.115	0	0.421
HMPREF0010_00360	HMPREF0010_00311	recA	F911_01684	575584	0.91	0.362	0	0	0.072	0.754	0.407	0.12
HMPREF0010_00800	HMPREF0010_00019	F911_02172	HMPREF0010_00019	575584	0.531	0	0	0	0.061	0.136	0.421	0.12
HMPREF0010_00800	HMPREF0010_00226	F911_02172	mutL	575584	0.782	0.061	0	0	0.082	0.762	0	0.067
HMPREF0010_00800	HMPREF0010_00293	F911_02172	dnaX	575584	0.992	0.373	0	0.208278	0.205	0.938	0.73	0.05292
HMPREF0010_00800	HMPREF0010_00311	F911_02172	F911_01684	575584	0.5	0.044	0	0	0.065	0.107	0.421	0.085
HMPREF0010_00800	HMPREF0010_00360	F911_02172	recA	575584	0.84	0.053	0	0.448	0.157	0.432	0.414	0.12
HMPREF0010_00800	HMPREF0010_00791	F911_02172	ung	575584	0.492	0.35	0	0	0.157	0.129	0	0.06
HMPREF0010_00914	HMPREF0010_00019	dnaE	HMPREF0010_00019	575584	0.893	0	0	0	0.116	0.781	0.449	0.12
HMPREF0010_00914	HMPREF0010_00160	dnaE	gidA	575584	0.627	0.047	0	0	0.067	0	0	0.615
HMPREF0010_00914	HMPREF0010_00226	dnaE	mutL	575584	0.782	0.071	0	0	0.054	0	0	0.772
HMPREF0010_00914	HMPREF0010_00293	dnaE	dnaX	575584	0.999	0.373	0	0.428	0.067	0.988	0.73	0.733
HMPREF0010_00914	HMPREF0010_00311	dnaE	F911_01684	575584	0.455	0.373	0	0	0.093	0	0	0.12
HMPREF0010_00914	HMPREF0010_00360	dnaE	recA	575584	0.783	0.064	0	0	0.146	0	0	0.751
HMPREF0010_00914	HMPREF0010_00800	dnaE	F911_02172	575584	0.987	0.066	0	0.233	0.054	0.938	0.73	0.12
HMPREF0010_01174	HMPREF0010_00065	mutS	rpoH	575584	0.424	0.061	0	0	0	0.127	0	0.354
HMPREF0010_01174	HMPREF0010_00160	mutS	gidA	575584	0.568	0	0	0.437	0.156	0	0	0.164
HMPREF0010_01174	HMPREF0010_00226	mutS	mutL	575584	0.999	0.373	0	0.782	0.153	0.98	0.46	0.777
HMPREF0010_01174	HMPREF0010_00360	mutS	recA	575584	0.9	0.373	0	0	0.076	0.183	0.203	0.777
HMPREF0010_01174	HMPREF0010_00791	mutS	ung	575584	0.712	0	0	0	0.317	0.118	0	0.561
HMPREF0010_01174	HMPREF0010_00914	mutS	dnaE	575584	0.499	0.081	0	0	0.123	0	0	0.429
HMPREF0010_01246	HMPREF0010_00360	F911_03227	recA	575584	0.54	0	0	0	0.387	0.114	0	0.222
HMPREF0010_01246	HMPREF0010_00791	F911_03227	ung	575584	0.413	0	0	0	0.337	0.132	0	0.062
HMPREF0010_01248	HMPREF0010_00019	F911_03225	HMPREF0010_00019	575584	0.476	0	0	0	0.157	0.13	0.326	0.066
HMPREF0010_01248	HMPREF0010_00360	F911_03225	recA	575584	0.441	0.042	0	0	0.309	0	0	0.224
HMPREF0010_01248	HMPREF0010_00791	F911_03225	ung	575584	0.499	0	0	0	0.361	0.129	0	0.173
HMPREF0010_01248	HMPREF0010_00800	F911_03225	F911_02172	575584	0.64	0.044	0	0	0.394	0.189	0.326	0
HMPREF0010_01248	HMPREF0010_00914	F911_03225	dnaE	575584	0.502	0.085	0	0	0.131	0	0.326	0.181
HMPREF0010_01248	HMPREF0010_01174	F911_03225	mutS	575584	0.675	0	0	0	0.582	0.14	0	0.171
HMPREF0010_01248	HMPREF0010_01246	F911_03225	F911_03227	575584	0.999	0.627	0	0.782	0.986	0.98	0.73	0.777
HMPREF0010_01287	HMPREF0010_00293	dcd	dnaX	575584	0.734	0	0	0	0.056	0	0.73	0
HMPREF0010_01287	HMPREF0010_00800	dcd	F911_02172	575584	0.743	0.078	0	0	0.054	0	0.73	0
HMPREF0010_01287	HMPREF0010_00914	dcd	dnaE	575584	0.735	0.042	0	0	0	0	0.73	0.061
HMPREF0010_01287	HMPREF0010_01248	dcd	F911_03225	575584	0.556	0.051	0	0	0	0	0.55	0.044
HMPREF0010_01379	HMPREF0010_00226	rep	mutL	575584	0.934	0.078	0	0	0.154	0.76	0	0.692
HMPREF0010_01379	HMPREF0010_00360	rep	recA	575584	0.911	0.088	0	0	0.064	0.589	0	0.777
HMPREF0010_01379	HMPREF0010_00800	rep	F911_02172	575584	0.404	0	0	0.192	0.09	0.191	0	0.117
HMPREF0010_01379	HMPREF0010_00914	rep	dnaE	575584	0.503	0.134	0	0.212	0.062	0.134	0	0.242
HMPREF0010_01379	HMPREF0010_01174	rep	mutS	575584	0.946	0	0	0	0.146	0.755	0	0.765
HMPREF0010_01380	HMPREF0010_00360	dut	recA	575584	0.557	0.136	0	0	0.157	0.116	0	0.394
HMPREF0010_01380	HMPREF0010_00791	dut	ung	575584	0.662	0.072	0	0	0.39	0.364	0	0.172
HMPREF0010_01380	HMPREF0010_00800	dut	F911_02172	575584	0.618	0	0	0	0.575	0.133	0	0.047
HMPREF0010_01380	HMPREF0010_01174	dut	mutS	575584	0.605	0.353	0	0	0.403	0	0	0.06
HMPREF0010_01380	HMPREF0010_01246	dut	F911_03227	575584	0.965	0.075	0	0	0.873	0	0.722	0.077
HMPREF0010_01380	HMPREF0010_01248	dut	F911_03225	575584	0.994	0.088	0	0	0.986	0.128	0.55	0.12
HMPREF0010_01380	HMPREF0010_01287	dut	dcd	575584	0.972	0.045	0	0	0	0	0.971	0.064
HMPREF0010_01380	HMPREF0010_01379	dut	rep	575584	0.828	0.777	0	0	0.109	0.127	0	0.121
HMPREF0010_01381	HMPREF0010_01379	F911_03087	rep	575584	0.476	0.468	0	0	0.051	0	0	0.044
HMPREF0010_01381	HMPREF0010_01380	F911_03087	dut	575584	0.702	0.662	0	0	0.155	0	0	0
HMPREF0010_01641	HMPREF0010_00019	polA	HMPREF0010_00019	575584	0.91	0.061	0	0	0.152	0.135	0.803	0.442
HMPREF0010_01641	HMPREF0010_00065	polA	rpoH	575584	0.61	0.055	0	0.19	0.059	0.178	0	0.443
HMPREF0010_01641	HMPREF0010_00160	polA	gidA	575584	0.53	0.08	0	0	0.157	0	0	0.443
HMPREF0010_01641	HMPREF0010_00226	polA	mutL	575584	0.935	0.056	0	0	0.356	0.641	0.421	0.571
HMPREF0010_01641	HMPREF0010_00293	polA	dnaX	575584	0.936	0.081	0	0	0.117	0	0.803	0.647
HMPREF0010_01641	HMPREF0010_00311	polA	F911_01684	575584	0.946	0.061	0	0	0.16	0.821	0.421	0.443
HMPREF0010_01641	HMPREF0010_00360	polA	recA	575584	0.981	0.09	0	0.3	0.276	0.752	0.414	0.777
HMPREF0010_01641	HMPREF0010_00791	polA	ung	575584	0.709	0.044	0	0	0.363	0	0	0.561
HMPREF0010_01641	HMPREF0010_00800	polA	F911_02172	575584	0.984	0.06	0	0.294	0.355	0.741	0.803	0.442
HMPREF0010_01641	HMPREF0010_00914	polA	dnaE	575584	0.986	0.462	0	0	0.122	0.444	0.803	0.772
HMPREF0010_01641	HMPREF0010_01174	polA	mutS	575584	0.969	0.079	0	0.229	0.343	0.792	0.421	0.561
HMPREF0010_01641	HMPREF0010_01246	polA	F911_03227	575584	0.751	0	0	0	0.573	0	0	0.441
HMPREF0010_01641	HMPREF0010_01248	polA	F911_03225	575584	0.941	0.049	0	0	0.612	0.416	0.585	0.442
HMPREF0010_01641	HMPREF0010_01287	polA	dcd	575584	0.82	0.046	0	0	0	0	0.803	0.12
HMPREF0010_01641	HMPREF0010_01379	polA	rep	575584	0.873	0.169	0	0	0.28	0.446	0	0.663
HMPREF0010_01641	HMPREF0010_01380	polA	dut	575584	0.642	0.053	0	0	0.383	0	0	0.437
HMPREF0010_01641	HMPREF0010_01381	polA	F911_03087	575584	0.613	0.35	0	0	0.063	0	0	0.417
HMPREF0010_01651	HMPREF0010_00065	pheT	rpoH	575584	0.597	0.078	0	0.493	0.068	0.113	0	0.12
HMPREF0010_01651	HMPREF0010_00311	pheT	F911_01684	575584	0.419	0.36	0	0	0.052	0	0	0.12
HMPREF0010_01651	HMPREF0010_00360	pheT	recA	575584	0.624	0.357	0	0	0.055	0	0	0.432
HMPREF0010_01651	HMPREF0010_00791	pheT	ung	575584	0.519	0.463	0	0	0	0.14	0	0.044
HMPREF0010_01651	HMPREF0010_00800	pheT	F911_02172	575584	0.536	0.439	0	0	0.13	0	0	0.126
HMPREF0010_01651	HMPREF0010_01287	pheT	dcd	575584	0.41	0.358	0	0	0	0	0	0.12
HMPREF0010_01651	HMPREF0010_01379	pheT	rep	575584	0.481	0.091	0	0	0.157	0.322	0	0.12
HMPREF0010_01651	HMPREF0010_01641	pheT	polA	575584	0.895	0.119	0	0.337	0.154	0.178	0	0.782
HMPREF0010_01711	HMPREF0010_00019	holA	HMPREF0010_00019	575584	0.626	0	0	0.205	0.053	0.177	0.421	0.12
HMPREF0010_01711	HMPREF0010_00226	holA	mutL	575584	0.813	0	0	0	0.063	0.804	0	0.067
HMPREF0010_01711	HMPREF0010_00293	holA	dnaX	575584	0.998	0	0	0	0.26	0.988	0.73	0.618
HMPREF0010_01711	HMPREF0010_00800	holA	F911_02172	575584	0.992	0	0	0	0.064	0.928	0.73	0.618
HMPREF0010_01711	HMPREF0010_00914	holA	dnaE	575584	0.997	0	0	0	0.093	0.988	0.73	0.14
HMPREF0010_01711	HMPREF0010_01174	holA	mutS	575584	0.455	0.062	0	0	0.058	0	0	0.433
HMPREF0010_01711	HMPREF0010_01287	holA	dcd	575584	0.733	0	0	0	0.053	0	0.73	0
HMPREF0010_01711	HMPREF0010_01641	holA	polA	575584	0.885	0	0	0	0.07	0	0.803	0.423
HMPREF0010_01731	HMPREF0010_00019	ndk	HMPREF0010_00019	575584	0.433	0.042	0	0	0.058	0	0.421	0.043
HMPREF0010_01731	HMPREF0010_00065	ndk	rpoH	575584	0.595	0.045	0	0	0.065	0	0.575	0.06
HMPREF0010_01731	HMPREF0010_00293	ndk	dnaX	575584	0.739	0.074	0	0	0	0	0.73	0
HMPREF0010_01731	HMPREF0010_00791	ndk	ung	575584	0.861	0	0	0	0.06	0.814	0.207	0.12
HMPREF0010_01731	HMPREF0010_00800	ndk	F911_02172	575584	0.754	0.078	0	0	0.092	0	0.73	0
HMPREF0010_01731	HMPREF0010_00914	ndk	dnaE	575584	0.733	0	0	0	0.053	0	0.73	0.042
HMPREF0010_01731	HMPREF0010_01246	ndk	F911_03227	575584	0.975	0	0	0	0.157	0	0.971	0.057
HMPREF0010_01731	HMPREF0010_01248	ndk	F911_03225	575584	0.975	0.044	0	0	0.102	0	0.971	0.117
HMPREF0010_01731	HMPREF0010_01287	ndk	dcd	575584	0.73	0.044	0	0	0	0	0.73	0
HMPREF0010_01731	HMPREF0010_01380	ndk	dut	575584	0.975	0.045	0	0	0.157	0	0.971	0
HMPREF0010_01731	HMPREF0010_01641	ndk	polA	575584	0.842	0.119	0	0	0.088	0	0.803	0.12
HMPREF0010_01731	HMPREF0010_01711	ndk	holA	575584	0.731	0.045	0	0	0	0	0.73	0
HMPREF0010_01780	HMPREF0010_00065	thyA	rpoH	575584	0.587	0.043	0	0	0	0	0.575	0.067
HMPREF0010_01780	HMPREF0010_00360	thyA	recA	575584	0.817	0	0	0	0.347	0	0	0.732
HMPREF0010_01780	HMPREF0010_00791	thyA	ung	575584	0.723	0.065	0	0	0.586	0.177	0	0.235
HMPREF0010_01780	HMPREF0010_01246	thyA	F911_03227	575584	0.918	0.119	0	0	0.881	0.113	0	0.224
HMPREF0010_01780	HMPREF0010_01248	thyA	F911_03225	575584	0.917	0.113	0	0	0.847	0	0	0.438
HMPREF0010_01780	HMPREF0010_01287	thyA	dcd	575584	0.527	0.058	0	0	0	0	0.421	0.204
HMPREF0010_01780	HMPREF0010_01380	thyA	dut	575584	0.996	0.061	0	0	0.829	0.188	0.971	0.121
HMPREF0010_01780	HMPREF0010_01641	thyA	polA	575584	0.836	0.078	0	0	0.597	0	0	0.595
HMPREF0010_01797	HMPREF0010_00226	HMPREF0010_01797	mutL	575584	0.795	0.077	0	0	0.154	0.737	0	0.12
HMPREF0010_01797	HMPREF0010_00293	HMPREF0010_01797	dnaX	575584	0.401	0.05	0	0.261	0.062	0.127	0	0.12
HMPREF0010_01797	HMPREF0010_00360	HMPREF0010_01797	recA	575584	0.646	0.08	0	0	0.064	0.589	0	0.12
HMPREF0010_01797	HMPREF0010_00800	HMPREF0010_01797	F911_02172	575584	0.466	0	0	0.276	0.09	0.191	0	0.117
HMPREF0010_01797	HMPREF0010_00914	HMPREF0010_01797	dnaE	575584	0.405	0.134	0	0.196	0.053	0.134	0	0.12
HMPREF0010_01797	HMPREF0010_01174	HMPREF0010_01797	mutS	575584	0.546	0	0	0	0.146	0.445	0	0.12
HMPREF0010_01797	HMPREF0010_01379	HMPREF0010_01797	rep	575584	0.664	0	0	0.235738	0	0	0.55	0.039808
HMPREF0010_01797	HMPREF0010_01641	HMPREF0010_01797	polA	575584	0.79	0.169	0	0	0.28	0.446	0	0.443
HMPREF0010_01797	HMPREF0010_01651	HMPREF0010_01797	pheT	575584	0.481	0.091	0	0	0.157	0.322	0	0.12
HMPREF0010_01892	HMPREF0010_00019	F911_03562	HMPREF0010_00019	575584	0.534	0.047	0	0.429	0.061	0.124	0	0.12
HMPREF0010_01892	HMPREF0010_00226	F911_03562	mutL	575584	0.795	0.077	0	0	0.154	0.737	0	0.12
HMPREF0010_01892	HMPREF0010_00360	F911_03562	recA	575584	0.646	0.08	0	0	0.064	0.589	0	0.12
HMPREF0010_01892	HMPREF0010_01174	F911_03562	mutS	575584	0.546	0	0	0	0.146	0.445	0	0.12
HMPREF0010_01892	HMPREF0010_01641	F911_03562	polA	575584	0.79	0.169	0	0	0.28	0.446	0	0.443
HMPREF0010_01892	HMPREF0010_01651	F911_03562	pheT	575584	0.481	0.091	0	0	0.157	0.322	0	0.12
HMPREF0010_01902	HMPREF0010_00065	nusA	rpoH	575584	0.874	0.066	0	0.768	0.052	0.446	0	0.068
HMPREF0010_01902	HMPREF0010_00311	nusA	F911_01684	575584	0.505	0	0	0	0	0.495	0	0.061
HMPREF0010_01902	HMPREF0010_00914	nusA	dnaE	575584	0.642	0.095	0	0.579	0.059	0	0	0.121
HMPREF0010_01902	HMPREF0010_01641	nusA	polA	575584	0.603	0.245	0	0.298	0.118	0	0	0.252
HMPREF0010_01902	HMPREF0010_01651	nusA	pheT	575584	0.606	0.068	0	0.506	0.065	0	0	0.193
HMPREF0010_01999	HMPREF0010_00019	holC	HMPREF0010_00019	575584	0.488	0.056	0	0	0	0.138	0.421	0.043
HMPREF0010_01999	HMPREF0010_00293	holC	dnaX	575584	0.966	0.043	0	0	0.062	0.938	0.421	0.119
HMPREF0010_01999	HMPREF0010_00800	holC	F911_02172	575584	0.862	0	0	0	0.057	0.748	0.421	0.12
HMPREF0010_01999	HMPREF0010_00914	holC	dnaE	575584	0.962	0	0	0	0.052	0.938	0.421	0
HMPREF0010_01999	HMPREF0010_01287	holC	dcd	575584	0.431	0	0	0	0.059	0	0.421	0
HMPREF0010_01999	HMPREF0010_01641	holC	polA	575584	0.822	0	0	0	0	0	0.803	0.134
HMPREF0010_01999	HMPREF0010_01711	holC	holA	575584	0.869	0	0	0	0.054	0.762	0.421	0.12
HMPREF0010_01999	HMPREF0010_01731	holC	ndk	575584	0.582	0.308	0	0	0	0	0.421	0
HMPREF0010_02020	HMPREF0010_00160	parC	gidA	575584	0.526	0.362	0	0	0.12	0	0	0.224
HMPREF0010_02020	HMPREF0010_00226	parC	mutL	575584	0.42	0.061	0	0.201	0.122	0	0	0.224
HMPREF0010_02020	HMPREF0010_00360	parC	recA	575584	0.427	0.048	0	0	0.2	0.146	0	0.224
HMPREF0010_02020	HMPREF0010_00800	parC	F911_02172	575584	0.666	0.354	0	0	0.212	0.343	0	0.12
HMPREF0010_02020	HMPREF0010_01174	parC	mutS	575584	0.743	0.076	0	0.465	0.313	0.178	0	0.224
HMPREF0010_02020	HMPREF0010_01246	parC	F911_03227	575584	0.441	0.079	0	0	0.365	0	0	0.121
HMPREF0010_02020	HMPREF0010_01248	parC	F911_03225	575584	0.713	0.093	0	0	0.634	0	0	0.207
HMPREF0010_02020	HMPREF0010_01379	parC	rep	575584	0.589	0.052	0	0.324	0.164	0.164	0	0.224
HMPREF0010_02020	HMPREF0010_01380	parC	dut	575584	0.477	0.068	0	0	0.39	0	0	0.155
HMPREF0010_02020	HMPREF0010_01641	parC	polA	575584	0.706	0.046	0	0	0.438	0.134	0	0.443
HMPREF0010_02020	HMPREF0010_01651	parC	pheT	575584	0.624	0.462	0	0	0.161	0.142	0	0.145
HMPREF0010_02020	HMPREF0010_01780	parC	thyA	575584	0.606	0	0	0	0.464	0.13	0	0.224
HMPREF0010_02020	HMPREF0010_01797	parC	HMPREF0010_01797	575584	0.422	0.045	0	0.169	0.164	0.164	0	0.12
HMPREF0010_02028	HMPREF0010_00226	dinB	mutL	575584	0.707	0.07	0	0	0.122	0.187	0	0.611
HMPREF0010_02028	HMPREF0010_00360	dinB	recA	575584	0.961	0.362	0	0	0.072	0.754	0.407	0.62
HMPREF0010_02028	HMPREF0010_00800	dinB	F911_02172	575584	0.502	0.044	0	0	0.065	0.107	0.421	0.09
HMPREF0010_02028	HMPREF0010_00914	dinB	dnaE	575584	0.644	0.373	0.01	0	0.093	0	0	0.425
HMPREF0010_02028	HMPREF0010_01174	dinB	mutS	575584	0.75	0.07	0	0	0.116	0.267	0	0.635
HMPREF0010_02028	HMPREF0010_01379	dinB	rep	575584	0.649	0.047	0	0	0.091	0.188	0	0.561
HMPREF0010_02028	HMPREF0010_01641	dinB	polA	575584	0.954	0.061	0	0	0.16	0.821	0.421	0.532
HMPREF0010_02028	HMPREF0010_01651	dinB	pheT	575584	0.419	0.36	0	0	0.052	0	0	0.12
HMPREF0010_02028	HMPREF0010_01902	dinB	nusA	575584	0.813	0	0	0	0	0.796	0	0.121
HMPREF0010_02109	HMPREF0010_00065	gyrA	rpoH	575584	0.63	0	0	0.193	0	0	0	0.561
HMPREF0010_02109	HMPREF0010_00160	gyrA	gidA	575584	0.608	0.362	0	0	0.12	0	0	0.358
HMPREF0010_02109	HMPREF0010_00226	gyrA	mutL	575584	0.581	0.061	0	0.303	0.122	0	0	0.357
HMPREF0010_02109	HMPREF0010_00360	gyrA	recA	575584	0.837	0.045	0	0	0.2	0.16	0	0.777
HMPREF0010_02109	HMPREF0010_00800	gyrA	F911_02172	575584	0.666	0.354	0	0	0.212	0.343	0	0.12
HMPREF0010_02109	HMPREF0010_00914	gyrA	dnaE	575584	0.561	0	0	0.165	0.087	0.181	0	0.38
HMPREF0010_02109	HMPREF0010_01174	gyrA	mutS	575584	0.898	0.076	0	0.514	0.313	0.178	0	0.661
HMPREF0010_02109	HMPREF0010_01246	gyrA	F911_03227	575584	0.445	0.087	0	0	0.365	0	0	0.121
HMPREF0010_02109	HMPREF0010_01248	gyrA	F911_03225	575584	0.72	0.115	0	0	0.634	0	0	0.207
HMPREF0010_02109	HMPREF0010_01379	gyrA	rep	575584	0.794	0.052	0	0.256	0.164	0.164	0	0.648
HMPREF0010_02109	HMPREF0010_01380	gyrA	dut	575584	0.518	0.068	0	0	0.39	0	0	0.221
HMPREF0010_02109	HMPREF0010_01641	gyrA	polA	575584	0.752	0.046	0	0.189	0.438	0.134	0	0.443
HMPREF0010_02109	HMPREF0010_01651	gyrA	pheT	575584	0.624	0.462	0	0	0.161	0.142	0	0.145
HMPREF0010_02109	HMPREF0010_01780	gyrA	thyA	575584	0.671	0	0	0	0.464	0.132	0	0.35
HMPREF0010_02109	HMPREF0010_01797	gyrA	HMPREF0010_01797	575584	0.495	0.045	0	0.274	0.164	0.164	0	0.12
HMPREF0010_02109	HMPREF0010_02020	gyrA	parC	575584	0.736	0.045	0	0.173382	0.064	0.353	0.416	0.172494
HMPREF0010_02133	HMPREF0010_00160	hda	gidA	575584	0.536	0.373	0	0	0.151	0.128	0	0.12
HMPREF0010_02133	HMPREF0010_01641	hda	polA	575584	0.473	0	0	0	0.093	0	0	0.443
HMPREF0010_02133	HMPREF0010_02020	hda	parC	575584	0.431	0.373	0	0	0.053	0	0	0.12
HMPREF0010_02133	HMPREF0010_02109	hda	gyrA	575584	0.429	0.373	0	0	0.049	0	0	0.12
HMPREF0010_02151	HMPREF0010_00293	F911_01091	dnaX	575584	0.733	0	0	0	0.053	0	0.73	0
HMPREF0010_02151	HMPREF0010_00914	F911_01091	dnaE	575584	0.733	0.053	0	0	0	0	0.73	0
HMPREF0010_02151	HMPREF0010_01641	F911_01091	polA	575584	0.807	0	0	0	0	0	0.803	0.061
HMPREF0010_02242	HMPREF0010_00311	rapA	F911_01684	575584	0.496	0.067	0	0	0.054	0.135	0.418	0
HMPREF0010_02242	HMPREF0010_00360	rapA	recA	575584	0.81	0.048	0	0	0.058	0.788	0	0.12
HMPREF0010_02242	HMPREF0010_00800	rapA	F911_02172	575584	0.679	0	0	0	0.101	0.441	0.414	0
HMPREF0010_02242	HMPREF0010_01174	rapA	mutS	575584	0.488	0	0	0	0.152	0.359	0.134	0
HMPREF0010_02242	HMPREF0010_01246	rapA	F911_03227	575584	0.484	0	0	0	0.07	0.12	0.421	0
HMPREF0010_02242	HMPREF0010_01248	rapA	F911_03225	575584	0.502	0	0	0	0.157	0	0.421	0.063
HMPREF0010_02242	HMPREF0010_01379	rapA	rep	575584	0.724	0.35	0	0.169	0.123	0.442	0	0.12
HMPREF0010_02242	HMPREF0010_01641	rapA	polA	575584	0.667	0.048	0	0	0.299	0.183	0.413	0.12
HMPREF0010_02242	HMPREF0010_01797	rapA	HMPREF0010_01797	575584	0.67	0.35	0	0	0.089	0.442	0	0.12
HMPREF0010_02242	HMPREF0010_01892	rapA	F911_03562	575584	0.67	0.35	0	0	0.089	0.442	0	0.12
HMPREF0010_02242	HMPREF0010_01999	rapA	holC	575584	0.465	0	0	0.404	0.053	0.129	0	0
HMPREF0010_02242	HMPREF0010_02020	rapA	parC	575584	0.669	0	0	0.194	0.159	0.443	0.22	0.051
HMPREF0010_02242	HMPREF0010_02028	rapA	dinB	575584	0.496	0.067	0	0	0.054	0.135	0.418	0
HMPREF0010_02242	HMPREF0010_02109	rapA	gyrA	575584	0.606	0	0	0	0.159	0.443	0.22	0.051
HMPREF0010_02633	HMPREF0010_00065	rpsC	rpoH	575584	0.486	0.066	0	0.316	0.053	0	0	0.251
HMPREF0010_02633	HMPREF0010_00160	rpsC	gidA	575584	0.41	0	0	0	0.132	0	0	0.349
HMPREF0010_02633	HMPREF0010_00360	rpsC	recA	575584	0.416	0.107	0	0.225	0	0	0	0.224
HMPREF0010_02633	HMPREF0010_01651	rpsC	pheT	575584	0.647	0.078	0	0.157	0.284	0	0	0.442
HMPREF0010_02633	HMPREF0010_01731	rpsC	ndk	575584	0.523	0.043	0	0	0.441	0.18	0	0
HMPREF0010_02633	HMPREF0010_01902	rpsC	nusA	575584	0.522	0	0	0.267	0.157	0.141	0	0.206
HMPREF0010_02652	HMPREF0010_00065	rpoA	rpoH	575584	0.963	0.055	0	0.642	0.053	0.832	0	0.43
HMPREF0010_02652	HMPREF0010_00293	rpoA	dnaX	575584	0.589	0	0	0	0.056	0	0	0.583
HMPREF0010_02652	HMPREF0010_00311	rpoA	F911_01684	575584	0.442	0	0	0	0.058	0	0.421	0.06
HMPREF0010_02652	HMPREF0010_00360	rpoA	recA	575584	0.783	0.06	0	0	0.067	0	0	0.773
HMPREF0010_02652	HMPREF0010_00800	rpoA	F911_02172	575584	0.589	0.049	0	0.192	0.113	0	0.421	0.121
HMPREF0010_02652	HMPREF0010_01248	rpoA	F911_03225	575584	0.518	0	0	0	0.16	0	0.326	0.218
HMPREF0010_02652	HMPREF0010_01641	rpoA	polA	575584	0.755	0.062	0	0	0.061	0.272	0.421	0.443
HMPREF0010_02652	HMPREF0010_01651	rpoA	pheT	575584	0.767	0.356	0	0.277	0.262	0	0	0.403
HMPREF0010_02652	HMPREF0010_01731	rpoA	ndk	575584	0.775	0.062	0	0	0.081	0.127	0.73	0.064
HMPREF0010_02652	HMPREF0010_01902	rpoA	nusA	575584	0.924	0.07	0	0.597	0.159	0.76	0	0.158
HMPREF0010_02652	HMPREF0010_02028	rpoA	dinB	575584	0.478	0	0	0	0.058	0	0.421	0.12
HMPREF0010_02652	HMPREF0010_02109	rpoA	gyrA	575584	0.646	0	0	0	0.119	0	0	0.615
HMPREF0010_02652	HMPREF0010_02242	rpoA	rapA	575584	0.929	0	0	0	0.055	0.881	0.421	0.043
HMPREF0010_02652	HMPREF0010_02633	rpoA	rpsC	575584	0.996	0.534	0	0.365	0.971	0.112	0	0.615
HMPREF0010_02961	HMPREF0010_00019	dnaQ	HMPREF0010_00019	575584	0.578	0.373	0	0	0.123	0	0.232	0.12
HMPREF0010_02961	HMPREF0010_00065	dnaQ	rpoH	575584	0.728	0.095	0	0.591	0	0.124	0	0.261
HMPREF0010_02961	HMPREF0010_00160	dnaQ	gidA	575584	0.504	0.351	0	0	0.063	0.127	0	0.177
HMPREF0010_02961	HMPREF0010_00226	dnaQ	mutL	575584	0.629	0.08	0	0	0.157	0	0	0.561
HMPREF0010_02961	HMPREF0010_00293	dnaQ	dnaX	575584	0.996	0.054	0	0.384	0.057	0.929	0.803	0.637
HMPREF0010_02961	HMPREF0010_00360	dnaQ	recA	575584	0.606	0.065	0	0	0.207	0.175	0	0.433
HMPREF0010_02961	HMPREF0010_00800	dnaQ	F911_02172	575584	0.901	0	0	0.258	0.121	0.136	0.803	0.251
HMPREF0010_02961	HMPREF0010_00914	dnaQ	dnaE	575584	0.999	0.047	0	0.27	0.246	0.988	0.803	0.776
HMPREF0010_02961	HMPREF0010_01174	dnaQ	mutS	575584	0.528	0.077	0	0	0.059	0.157	0	0.432
HMPREF0010_02961	HMPREF0010_01246	dnaQ	F911_03227	575584	0.446	0.046	0	0	0.313	0.153	0	0.121
HMPREF0010_02961	HMPREF0010_01248	dnaQ	F911_03225	575584	0.599	0.045	0	0	0.312	0.13	0.326	0.12
HMPREF0010_02961	HMPREF0010_01287	dnaQ	dcd	575584	0.803	0	0	0	0	0	0.803	0.043
HMPREF0010_02961	HMPREF0010_01381	dnaQ	F911_03087	575584	0.478	0.353	0	0	0.063	0	0.209	0
HMPREF0010_02961	HMPREF0010_01641	dnaQ	polA	575584	0.98	0.429	0	0	0.201	0.169	0.803	0.782
HMPREF0010_02961	HMPREF0010_01711	dnaQ	holA	575584	0.873	0.062	0	0	0	0.181	0.803	0.26
HMPREF0010_02961	HMPREF0010_01731	dnaQ	ndk	575584	0.811	0.045	0	0	0.058	0	0.803	0.061
HMPREF0010_02961	HMPREF0010_01797	dnaQ	HMPREF0010_01797	575584	0.468	0.061	0	0.214	0.061	0.136	0	0.249
HMPREF0010_02961	HMPREF0010_01999	dnaQ	holC	575584	0.826	0.056	0	0	0	0.138	0.803	0.046
HMPREF0010_02961	HMPREF0010_02020	dnaQ	parC	575584	0.619	0.046	0	0	0.128	0.127	0.271	0.392
HMPREF0010_02961	HMPREF0010_02109	dnaQ	gyrA	575584	0.619	0.046	0	0	0.128	0.127	0.271	0.392
HMPREF0010_02961	HMPREF0010_02133	dnaQ	hda	575584	0.503	0	0	0	0.053	0.134	0	0.443
HMPREF0010_02961	HMPREF0010_02151	dnaQ	F911_01091	575584	0.808	0.07	0	0	0	0	0.803	0
HMPREF0010_02961	HMPREF0010_02652	dnaQ	rpoA	575584	0.489	0.061	0	0.178	0.319	0	0	0.144
HMPREF0010_02969	HMPREF0010_00160	rnt	gidA	575584	0.46	0.351	0	0	0	0.131	0	0.12
HMPREF0010_02969	HMPREF0010_00293	rnt	dnaX	575584	0.861	0	0	0	0.053	0.747	0.421	0.12
HMPREF0010_02969	HMPREF0010_00800	rnt	F911_02172	575584	0.531	0	0	0	0.061	0.136	0.421	0.12
HMPREF0010_02969	HMPREF0010_00914	rnt	dnaE	575584	0.888	0	0	0	0.116	0.781	0.421	0.12
HMPREF0010_02969	HMPREF0010_01248	rnt	F911_03225	575584	0.509	0	0	0	0.157	0.135	0.326	0.12
HMPREF0010_02969	HMPREF0010_01287	rnt	dcd	575584	0.428	0	0	0	0.054	0	0.421	0
HMPREF0010_02969	HMPREF0010_01641	rnt	polA	575584	0.91	0.061	0	0	0.152	0.135	0.803	0.442
HMPREF0010_02969	HMPREF0010_01711	rnt	holA	575584	0.549	0	0	0	0.053	0.177	0.421	0.12
HMPREF0010_02969	HMPREF0010_01731	rnt	ndk	575584	0.433	0.042	0	0	0.058	0	0.421	0.043
HMPREF0010_02969	HMPREF0010_01999	rnt	holC	575584	0.488	0.056	0	0	0	0.138	0.421	0.043
HMPREF0010_02969	HMPREF0010_02020	rnt	parC	575584	0.561	0.043	0	0.324	0.065	0.127	0.271	0.077
HMPREF0010_02969	HMPREF0010_02652	rnt	rpoA	575584	0.493	0.045	0	0.356	0.231	0	0	0.056
HMPREF0010_02969	HMPREF0010_02961	rnt	dnaQ	575584	0.578	0.373	0	0	0.123	0	0.232	0.12
HMPREF0010_03074	HMPREF0010_00360	rnhB	recA	575584	0.416	0.061	0	0	0.151	0.168	0	0.224
HMPREF0010_03074	HMPREF0010_00800	rnhB	F911_02172	575584	0.502	0.061	0	0	0.438	0.13	0	0.045
HMPREF0010_03074	HMPREF0010_00914	rnhB	dnaE	575584	0.474	0.373	0	0	0.064	0	0	0.176
HMPREF0010_03074	HMPREF0010_01174	rnhB	mutS	575584	0.48	0.042	0	0	0.277	0.226	0	0.145
HMPREF0010_03074	HMPREF0010_01246	rnhB	F911_03227	575584	0.594	0	0	0	0.594	0	0	0
HMPREF0010_03074	HMPREF0010_01248	rnhB	F911_03225	575584	0.632	0.079	0	0	0.583	0	0	0.12
HMPREF0010_03074	HMPREF0010_01380	rnhB	dut	575584	0.811	0.055	0	0	0.809	0	0	0
HMPREF0010_03074	HMPREF0010_01641	rnhB	polA	575584	0.806	0.111	0	0.201	0.367	0.349	0	0.44
HMPREF0010_03074	HMPREF0010_01651	rnhB	pheT	575584	0.771	0.398	0	0.286	0.158	0	0	0.443
HMPREF0010_03074	HMPREF0010_01780	rnhB	thyA	575584	0.775	0.079	0	0	0.759	0	0	0.069
HMPREF0010_03074	HMPREF0010_02020	rnhB	parC	575584	0.41	0	0	0	0.294	0.128	0	0.12
HMPREF0010_03074	HMPREF0010_02109	rnhB	gyrA	575584	0.412	0	0	0	0.294	0.13	0	0.12
HMPREF0010_03074	HMPREF0010_02961	rnhB	dnaQ	575584	0.557	0.043	0	0	0.157	0.405	0	0.187
HMPREF0010_03135	HMPREF0010_00226	F911_02634	mutL	575584	0.512	0.07	0	0	0.122	0.187	0	0.352
HMPREF0010_03135	HMPREF0010_00360	F911_02634	recA	575584	0.934	0.362	0	0	0.072	0.754	0.407	0.357
HMPREF0010_03135	HMPREF0010_00800	F911_02634	F911_02172	575584	0.502	0.044	0	0	0.065	0.107	0.421	0.09
HMPREF0010_03135	HMPREF0010_00914	F911_02634	dnaE	575584	0.597	0.373	0	0	0.093	0	0	0.349
HMPREF0010_03135	HMPREF0010_01174	F911_02634	mutS	575584	0.559	0.07	0	0	0.116	0.267	0	0.355
HMPREF0010_03135	HMPREF0010_01379	F911_02634	rep	575584	0.407	0.047	0	0	0.091	0.188	0	0.257
HMPREF0010_03135	HMPREF0010_01641	F911_02634	polA	575584	0.946	0.061	0	0	0.16	0.821	0.421	0.443
HMPREF0010_03135	HMPREF0010_01651	F911_02634	pheT	575584	0.419	0.36	0	0	0.052	0	0	0.12
HMPREF0010_03135	HMPREF0010_01902	F911_02634	nusA	575584	0.727	0	0	0	0	0.703	0	0.121
HMPREF0010_03135	HMPREF0010_02242	F911_02634	rapA	575584	0.496	0.067	0	0	0.054	0.135	0.418	0
HMPREF0010_03135	HMPREF0010_02652	F911_02634	rpoA	575584	0.478	0	0	0	0.058	0	0.421	0.12
HMPREF0010_03271	HMPREF0010_01380	manB	dut	575584	0.434	0.358	0	0	0.155	0	0	0
HMPREF0010_03271	HMPREF0010_01641	manB	polA	575584	0.613	0.35	0	0	0.063	0	0	0.417
HMPREF0010_03271	HMPREF0010_02961	manB	dnaQ	575584	0.478	0.353	0	0	0.063	0	0.209	0
HMPREF0010_03320	HMPREF0010_01380	F911_00159	dut	575584	0.433	0.357	0	0	0.155	0	0	0
HMPREF0010_03320	HMPREF0010_01641	F911_00159	polA	575584	0.613	0.35	0	0	0.063	0	0	0.417
HMPREF0010_03320	HMPREF0010_02961	F911_00159	dnaQ	575584	0.478	0.353	0	0	0.063	0	0.209	0
HMPREF0010_03403	HMPREF0010_00226	mutY	mutL	575584	0.818	0.063	0	0	0.21	0	0	0.775
HMPREF0010_03403	HMPREF0010_00360	mutY	recA	575584	0.609	0	0	0	0.063	0	0	0.6
HMPREF0010_03403	HMPREF0010_00791	mutY	ung	575584	0.743	0.077	0	0.241	0.357	0.134	0	0.443
HMPREF0010_03403	HMPREF0010_01174	mutY	mutS	575584	0.846	0	0	0	0.249	0.164	0	0.775
HMPREF0010_03403	HMPREF0010_01379	mutY	rep	575584	0.69	0.042	0	0	0.151	0.126	0	0.616
HMPREF0010_03403	HMPREF0010_01641	mutY	polA	575584	0.757	0.346	0	0	0.313	0.155	0	0.437
HMPREF0010_03403	HMPREF0010_02028	mutY	dinB	575584	0.656	0.044	0	0	0.054	0.131	0	0.615
HMPREF0010_03403	HMPREF0010_02109	mutY	gyrA	575584	0.673	0.06	0	0	0.238	0	0	0.581
HMPREF0010_03403	HMPREF0010_02961	mutY	dnaQ	575584	0.475	0.06	0	0	0.141	0.127	0	0.344
HMPREF0010_03473	HMPREF0010_00065	parE	rpoH	575584	0.549	0.078	0	0	0.055	0.444	0	0.179
HMPREF0010_03473	HMPREF0010_00160	parE	gidA	575584	0.541	0.356	0	0	0.157	0	0	0.224
HMPREF0010_03473	HMPREF0010_00226	parE	mutL	575584	0.412	0.056	0	0.224	0.088	0	0	0.224
HMPREF0010_03473	HMPREF0010_00293	parE	dnaX	575584	0.448	0.066	0	0.181	0.091	0.135	0	0.224
HMPREF0010_03473	HMPREF0010_00360	parE	recA	575584	0.564	0.066	0	0	0.157	0.124	0	0.443
HMPREF0010_03473	HMPREF0010_00791	parE	ung	575584	0.4	0.066	0	0	0.161	0.131	0	0.224
HMPREF0010_03473	HMPREF0010_00800	parE	F911_02172	575584	0.595	0.193	0	0	0.273	0.309	0	0.12
HMPREF0010_03473	HMPREF0010_01174	parE	mutS	575584	0.788	0.042	0	0.566	0.31	0.183	0	0.238
HMPREF0010_03473	HMPREF0010_01246	parE	F911_03227	575584	0.405	0	0	0	0.353	0	0	0.119
HMPREF0010_03473	HMPREF0010_01248	parE	F911_03225	575584	0.639	0.052	0	0	0.602	0	0	0.121
HMPREF0010_03473	HMPREF0010_01379	parE	rep	575584	0.677	0.044	0	0.357	0.31	0.17	0	0.224
HMPREF0010_03473	HMPREF0010_01380	parE	dut	575584	0.528	0.079	0	0	0.366	0.128	0	0.184
HMPREF0010_03473	HMPREF0010_01641	parE	polA	575584	0.686	0.066	0	0	0.386	0.135	0	0.443
HMPREF0010_03473	HMPREF0010_01780	parE	thyA	575584	0.645	0	0	0	0.572	0	0	0.205
HMPREF0010_03473	HMPREF0010_01797	parE	HMPREF0010_01797	575584	0.542	0	0	0.199	0.31	0.17	0	0.12
HMPREF0010_03473	HMPREF0010_01892	parE	F911_03562	575584	0.452	0	0	0	0.31	0.17	0	0.12
HMPREF0010_03473	HMPREF0010_02020	parE	parC	575584	0.998	0.373	0.184	0.782	0.571	0.832	0.522	0.777
HMPREF0010_03473	HMPREF0010_02109	parE	gyrA	575584	0.998	0.373	0.023	0.781	0.571	0.832	0.522	0.777
HMPREF0010_03473	HMPREF0010_02133	parE	hda	575584	0.433	0.358	0	0	0.077	0	0	0.12
HMPREF0010_03473	HMPREF0010_02242	parE	rapA	575584	0.659	0	0	0.172	0.166	0.443	0.22	0
HMPREF0010_03473	HMPREF0010_03074	parE	rnhB	575584	0.433	0.079	0	0	0.271	0.132	0	0.143
HMPREF0010_03491	HMPREF0010_00360	xth	recA	575584	0.565	0.048	0	0	0.158	0.162	0	0.43
HMPREF0010_03491	HMPREF0010_00791	xth	ung	575584	0.713	0	0	0	0.312	0.16	0.409	0.259
HMPREF0010_03491	HMPREF0010_00800	xth	F911_02172	575584	0.54	0	0	0	0.157	0.132	0.421	0.043
HMPREF0010_03491	HMPREF0010_01248	xth	F911_03225	575584	0.451	0.052	0	0	0.395	0	0	0.12
HMPREF0010_03491	HMPREF0010_01380	xth	dut	575584	0.508	0.05	0	0	0.213	0.364	0	0.089
HMPREF0010_03491	HMPREF0010_01641	xth	polA	575584	0.814	0	0	0	0.396	0.16	0.421	0.442
HMPREF0010_03491	HMPREF0010_01780	xth	thyA	575584	0.475	0.07	0	0	0.289	0	0.271	0
HMPREF0010_03491	HMPREF0010_02961	xth	dnaQ	575584	0.423	0.085	0	0.159	0.058	0.163	0	0.197
HMPREF0010_03491	HMPREF0010_03403	xth	mutY	575584	0.879	0	0	0	0.053	0.74	0.42	0.258
HMPREF0010_03513	HMPREF0010_01380	glmM	dut	575584	0.433	0.357	0	0	0.155	0	0	0
HMPREF0010_03513	HMPREF0010_01641	glmM	polA	575584	0.613	0.35	0	0	0.063	0	0	0.417
HMPREF0010_03513	HMPREF0010_02961	glmM	dnaQ	575584	0.478	0.353	0	0	0.063	0	0.209	0
HMPREF0010_03595	HMPREF0010_00019	F911_03847	HMPREF0010_00019	575584	0.411	0.047	0	0.278	0.061	0.124	0	0.12
HMPREF0010_03595	HMPREF0010_00226	F911_03847	mutL	575584	0.795	0.077	0	0	0.154	0.737	0	0.12
HMPREF0010_03595	HMPREF0010_00360	F911_03847	recA	575584	0.646	0.08	0	0	0.064	0.589	0	0.12
HMPREF0010_03595	HMPREF0010_01174	F911_03847	mutS	575584	0.546	0	0	0	0.146	0.445	0	0.12
HMPREF0010_03595	HMPREF0010_01641	F911_03847	polA	575584	0.79	0.169	0	0	0.28	0.446	0	0.443
HMPREF0010_03595	HMPREF0010_01651	F911_03847	pheT	575584	0.481	0.091	0	0	0.157	0.322	0	0.12
HMPREF0010_03595	HMPREF0010_02242	F911_03847	rapA	575584	0.67	0.35	0	0	0.089	0.442	0	0.12
HMPREF0010_03595	HMPREF0010_03403	F911_03847	mutY	575584	0.404	0	0	0.196	0.151	0.126	0	0.12
HMPREF0010_03595	HMPREF0010_03473	F911_03847	parE	575584	0.452	0	0	0	0.31	0.17	0	0.12
HMPREF0010_03665	HMPREF0010_00360	purE	recA	575584	0.417	0.046	0	0	0.06	0	0	0.403
HMPREF0010_03665	HMPREF0010_01641	purE	polA	575584	0.49	0.061	0	0	0.121	0	0	0.432
HMPREF0010_03686	HMPREF0010_00160	rpmH	gidA	575584	0.777	0.373	0	0	0.157	0	0	0.613
HMPREF0010_03686	HMPREF0010_01641	rpmH	polA	575584	0.434	0	0	0	0	0	0	0.434
HMPREF0010_03686	HMPREF0010_01651	rpmH	pheT	575584	0.438	0	0	0	0.053	0	0	0.431
HMPREF0010_03686	HMPREF0010_02133	rpmH	hda	575584	0.434	0.373	0	0	0.058	0	0	0.12
HMPREF0010_03686	HMPREF0010_02633	rpmH	rpsC	575584	0.575	0	0	0	0.233	0	0.326	0.244
HMPREF0010_03686	HMPREF0010_03473	rpmH	parE	575584	0.489	0.362	0	0	0.051	0	0	0.224
HMPREF0010_03687	HMPREF0010_00065	dnaA	rpoH	575584	0.483	0	0	0	0	0.123	0	0.435
HMPREF0010_03687	HMPREF0010_00160	dnaA	gidA	575584	0.885	0.373	0	0	0.168	0.131	0	0.777
HMPREF0010_03687	HMPREF0010_00293	dnaA	dnaX	575584	0.674	0.054	0	0	0.091	0.131	0	0.616
HMPREF0010_03687	HMPREF0010_00360	dnaA	recA	575584	0.828	0.054	0	0.187	0	0.121	0	0.776
HMPREF0010_03687	HMPREF0010_00914	dnaA	dnaE	575584	0.813	0.046	0	0.542	0.052	0.134	0	0.561
HMPREF0010_03687	HMPREF0010_01174	dnaA	mutS	575584	0.552	0	0	0	0	0	0	0.552
HMPREF0010_03687	HMPREF0010_01379	dnaA	rep	575584	0.706	0	0	0.435	0.087	0.125	0	0.426
HMPREF0010_03687	HMPREF0010_01641	dnaA	polA	575584	0.814	0	0	0.164	0.093	0	0	0.775
HMPREF0010_03687	HMPREF0010_01780	dnaA	thyA	575584	0.572	0	0	0	0	0	0	0.572
HMPREF0010_03687	HMPREF0010_02020	dnaA	parC	575584	0.631	0.373	0	0	0.054	0	0	0.429
HMPREF0010_03687	HMPREF0010_02109	dnaA	gyrA	575584	0.855	0.373	0	0	0.058	0	0	0.775
HMPREF0010_03687	HMPREF0010_02133	dnaA	hda	575584	0.928	0	0	0.252	0.06	0.796	0	0.561
HMPREF0010_03687	HMPREF0010_02633	dnaA	rpsC	575584	0.589	0	0	0	0	0	0	0.589
HMPREF0010_03687	HMPREF0010_02652	dnaA	rpoA	575584	0.601	0	0	0	0	0	0	0.601
HMPREF0010_03687	HMPREF0010_02961	dnaA	dnaQ	575584	0.503	0	0	0	0.053	0.134	0	0.443
HMPREF0010_03687	HMPREF0010_03403	dnaA	mutY	575584	0.435	0	0	0	0	0	0	0.435
HMPREF0010_03687	HMPREF0010_03473	dnaA	parE	575584	0.86	0.358	0	0.162	0.102	0	0	0.746
HMPREF0010_03687	HMPREF0010_03686	dnaA	rpmH	575584	0.852	0.373	0	0	0.058	0	0	0.77
HMPREF0010_03688	HMPREF0010_00019	dnaN	HMPREF0010_00019	575584	0.928	0.373	0	0	0	0.794	0.449	0.12
HMPREF0010_03688	HMPREF0010_00065	dnaN	rpoH	575584	0.729	0.077	0	0.658	0.052	0	0	0.202
HMPREF0010_03688	HMPREF0010_00160	dnaN	gidA	575584	0.72	0.373	0	0	0.066	0	0	0.561
HMPREF0010_03688	HMPREF0010_00226	dnaN	mutL	575584	0.852	0.047	0	0	0.069	0.693	0.421	0.209
HMPREF0010_03688	HMPREF0010_00293	dnaN	dnaX	575584	0.998	0.061	0	0.271	0.089	0.977	0.73	0.622
HMPREF0010_03688	HMPREF0010_00311	dnaN	F911_01684	575584	0.897	0	0	0	0.064	0.811	0.421	0.12
HMPREF0010_03688	HMPREF0010_00360	dnaN	recA	575584	0.924	0.052	0	0	0.195	0.624	0.419	0.615
HMPREF0010_03688	HMPREF0010_00791	dnaN	ung	575584	0.933	0.044	0	0	0.385	0.826	0	0.425
HMPREF0010_03688	HMPREF0010_00800	dnaN	F911_02172	575584	0.993	0.078	0	0.214	0.584	0.931	0.73	0.12
HMPREF0010_03688	HMPREF0010_00914	dnaN	dnaE	575584	0.998	0	0	0.322	0.055	0.988	0.73	0.584
HMPREF0010_03688	HMPREF0010_01174	dnaN	mutS	575584	0.939	0.042	0	0.154	0.31	0.814	0.421	0.186
HMPREF0010_03688	HMPREF0010_01246	dnaN	F911_03227	575584	0.99	0	0	0	0.986	0.128	0	0.263
HMPREF0010_03688	HMPREF0010_01248	dnaN	F911_03225	575584	0.991	0	0	0	0.986	0	0.326	0.185
HMPREF0010_03688	HMPREF0010_01287	dnaN	dcd	575584	0.733	0	0	0	0.054	0	0.73	0
HMPREF0010_03688	HMPREF0010_01379	dnaN	rep	575584	0.795	0.043	0	0	0.065	0.749	0	0.197
HMPREF0010_03688	HMPREF0010_01380	dnaN	dut	575584	0.988	0.057	0	0	0.986	0.13	0	0.12
HMPREF0010_03688	HMPREF0010_01381	dnaN	F911_03087	575584	0.766	0.047	0	0	0.083	0.749	0	0.063
HMPREF0010_03688	HMPREF0010_01641	dnaN	polA	575584	0.999	0	0	0.554	0.596	0.957	0.803	0.561
HMPREF0010_03688	HMPREF0010_01651	dnaN	pheT	575584	0.789	0.451	0	0.495	0.155	0.135	0	0.12
HMPREF0010_03688	HMPREF0010_01711	dnaN	holA	575584	0.995	0.048	0	0	0.064	0.982	0.73	0.148
HMPREF0010_03688	HMPREF0010_01731	dnaN	ndk	575584	0.788	0	0	0	0.158	0.142	0.73	0.045
HMPREF0010_03688	HMPREF0010_01780	dnaN	thyA	575584	0.906	0	0	0	0.881	0.18	0	0.12
HMPREF0010_03688	HMPREF0010_01797	dnaN	HMPREF0010_01797	575584	0.775	0.043	0	0	0.065	0.749	0	0.12
HMPREF0010_03688	HMPREF0010_01892	dnaN	F911_03562	575584	0.775	0.043	0	0	0.065	0.749	0	0.12
HMPREF0010_03688	HMPREF0010_01902	dnaN	nusA	575584	0.746	0	0	0.721	0.13	0	0	0
HMPREF0010_03688	HMPREF0010_01999	dnaN	holC	575584	0.859	0	0	0	0.055	0.764	0.421	0.043
HMPREF0010_03688	HMPREF0010_02020	dnaN	parC	575584	0.828	0.373	0	0	0.396	0.128	0.421	0.242
HMPREF0010_03688	HMPREF0010_02028	dnaN	dinB	575584	0.959	0	0	0	0.064	0.92	0.421	0.185
HMPREF0010_03688	HMPREF0010_02109	dnaN	gyrA	575584	0.949	0.373	0	0	0.396	0.131	0.421	0.777
HMPREF0010_03688	HMPREF0010_02133	dnaN	hda	575584	0.912	0.355	0	0	0.272	0.814	0	0.121
HMPREF0010_03688	HMPREF0010_02151	dnaN	F911_01091	575584	0.734	0	0	0	0.056	0	0.73	0
HMPREF0010_03688	HMPREF0010_02242	dnaN	rapA	575584	0.732	0	0	0	0.086	0.523	0.42	0.068
HMPREF0010_03688	HMPREF0010_02633	dnaN	rpsC	575584	0.858	0.047	0	0.181	0.121	0.779	0	0.212
HMPREF0010_03688	HMPREF0010_02652	dnaN	rpoA	575584	0.744	0	0	0.395	0.153	0	0.421	0.239
HMPREF0010_03688	HMPREF0010_02961	dnaN	dnaQ	575584	0.999	0.383	0	0.348	0.089	0.981	0.803	0.577
HMPREF0010_03688	HMPREF0010_02969	dnaN	rnt	575584	0.925	0.373	0	0	0	0.794	0.421	0.12
HMPREF0010_03688	HMPREF0010_03074	dnaN	rnhB	575584	0.89	0	0	0.375	0.572	0.591	0	0.12
HMPREF0010_03688	HMPREF0010_03135	dnaN	F911_02634	575584	0.905	0	0	0	0.064	0.811	0.421	0.185
HMPREF0010_03688	HMPREF0010_03271	dnaN	manB	575584	0.766	0.047	0	0	0.083	0.749	0	0.063
HMPREF0010_03688	HMPREF0010_03320	dnaN	F911_00159	575584	0.766	0.047	0	0	0.083	0.749	0	0.063
HMPREF0010_03688	HMPREF0010_03403	dnaN	mutY	575584	0.81	0.044	0	0	0.157	0.511	0	0.576
HMPREF0010_03688	HMPREF0010_03473	dnaN	parE	575584	0.817	0.352	0	0	0.379	0.13	0.421	0.239
HMPREF0010_03688	HMPREF0010_03491	dnaN	xth	575584	0.895	0.042	0	0	0.391	0.702	0.421	0.121
HMPREF0010_03688	HMPREF0010_03513	dnaN	glmM	575584	0.766	0.047	0	0	0.083	0.749	0	0.063
HMPREF0010_03688	HMPREF0010_03595	dnaN	F911_03847	575584	0.775	0.043	0	0	0.065	0.749	0	0.12
HMPREF0010_03688	HMPREF0010_03665	dnaN	purE	575584	0.723	0	0	0	0.308	0	0	0.617
HMPREF0010_03688	HMPREF0010_03686	dnaN	rpmH	575584	0.863	0.373	0	0	0.116	0	0	0.773
HMPREF0010_03688	HMPREF0010_03687	dnaN	dnaA	575584	0.986	0.727	0	0.211	0.367	0.628	0	0.777
HMPREF0010_03689	HMPREF0010_00160	recF	gidA	575584	0.532	0.373	0	0	0.065	0.13	0	0.192
HMPREF0010_03689	HMPREF0010_00226	recF	mutL	575584	0.631	0.076	0	0	0.055	0	0	0.612
HMPREF0010_03689	HMPREF0010_00360	recF	recA	575584	0.776	0.045	0	0	0	0	0	0.776
HMPREF0010_03689	HMPREF0010_01174	recF	mutS	575584	0.595	0.042	0	0	0.063	0	0	0.586
HMPREF0010_03689	HMPREF0010_01379	recF	rep	575584	0.783	0.046	0	0.366	0.066	0.117	0	0.633
HMPREF0010_03689	HMPREF0010_01641	recF	polA	575584	0.492	0.085	0	0	0.084	0	0	0.443
HMPREF0010_03689	HMPREF0010_02020	recF	parC	575584	0.728	0.373	0	0.427	0.059	0.126	0	0.224
HMPREF0010_03689	HMPREF0010_02109	recF	gyrA	575584	0.866	0.373	0	0	0.059	0.128	0	0.772
HMPREF0010_03689	HMPREF0010_02133	recF	hda	575584	0.532	0.356	0	0	0.158	0.135	0	0.12
HMPREF0010_03689	HMPREF0010_02969	recF	rnt	575584	0.541	0.043	0	0.512	0.051	0	0	0.087
HMPREF0010_03689	HMPREF0010_03403	recF	mutY	575584	0.694	0	0	0	0.056	0.127	0	0.659
HMPREF0010_03689	HMPREF0010_03473	recF	parE	575584	0.76	0.351	0	0.363	0.311	0	0	0.259
HMPREF0010_03689	HMPREF0010_03686	recF	rpmH	575584	0.755	0.373	0	0	0.059	0	0	0.619
HMPREF0010_03689	HMPREF0010_03687	recF	dnaA	575584	0.972	0.711	0	0.468	0.21	0.142	0	0.777
HMPREF0010_03689	HMPREF0010_03688	recF	dnaN	575584	0.979	0.866	0	0.239	0.209	0	0	0.777
HMPREF0010_03690	HMPREF0010_00065	gyrB	rpoH	575584	0.751	0.078	0	0.401	0.055	0.444	0	0.275
HMPREF0010_03690	HMPREF0010_00160	gyrB	gidA	575584	0.74	0.356	0	0	0.157	0	0	0.561
HMPREF0010_03690	HMPREF0010_00226	gyrB	mutL	575584	0.699	0.046	0	0.235	0.088	0	0	0.602
HMPREF0010_03690	HMPREF0010_00293	gyrB	dnaX	575584	0.742	0.066	0	0.226	0.091	0.133	0	0.618
HMPREF0010_03690	HMPREF0010_00360	gyrB	recA	575584	0.826	0.066	0	0	0.157	0.126	0	0.777
HMPREF0010_03690	HMPREF0010_00800	gyrB	F911_02172	575584	0.595	0.193	0	0	0.273	0.309	0	0.12
HMPREF0010_03690	HMPREF0010_00914	gyrB	dnaE	575584	0.78	0.043	0	0.334	0.093	0	0	0.665
HMPREF0010_03690	HMPREF0010_01174	gyrB	mutS	575584	0.78	0.042	0	0.445	0.31	0.183	0	0.38
HMPREF0010_03690	HMPREF0010_01246	gyrB	F911_03227	575584	0.405	0	0	0	0.353	0	0	0.119
HMPREF0010_03690	HMPREF0010_01248	gyrB	F911_03225	575584	0.639	0.052	0	0	0.602	0	0	0.121
HMPREF0010_03690	HMPREF0010_01379	gyrB	rep	575584	0.625	0	0	0.256	0.31	0.17	0	0.224
HMPREF0010_03690	HMPREF0010_01380	gyrB	dut	575584	0.529	0.079	0	0	0.366	0.13	0	0.184
HMPREF0010_03690	HMPREF0010_01641	gyrB	polA	575584	0.686	0.066	0	0	0.386	0.135	0	0.443
HMPREF0010_03690	HMPREF0010_01780	gyrB	thyA	575584	0.668	0	0	0	0.572	0	0	0.257
HMPREF0010_03690	HMPREF0010_01797	gyrB	HMPREF0010_01797	575584	0.611	0	0	0.32	0.31	0.17	0	0.12
HMPREF0010_03690	HMPREF0010_01892	gyrB	F911_03562	575584	0.452	0	0	0	0.31	0.17	0	0.12
HMPREF0010_03690	HMPREF0010_02020	gyrB	parC	575584	0.998	0.373	0.034	0.781	0.571	0.832	0.522	0.777
HMPREF0010_03690	HMPREF0010_02109	gyrB	gyrA	575584	0.999	0.373	0.004	0.782	0.571	0.982	0.522	0.777
HMPREF0010_03690	HMPREF0010_02133	gyrB	hda	575584	0.433	0.358	0	0	0.077	0	0	0.12
HMPREF0010_03690	HMPREF0010_02242	gyrB	rapA	575584	0.606	0.042	0	0	0.166	0.443	0.22	0
HMPREF0010_03690	HMPREF0010_02633	gyrB	rpsC	575584	0.454	0	0	0	0.073	0	0	0.436
HMPREF0010_03690	HMPREF0010_02652	gyrB	rpoA	575584	0.778	0	0	0	0.077	0	0	0.77
HMPREF0010_03690	HMPREF0010_03074	gyrB	rnhB	575584	0.431	0.079	0	0	0.271	0.129	0	0.143
HMPREF0010_03690	HMPREF0010_03403	gyrB	mutY	575584	0.672	0.047	0	0	0.163	0.129	0	0.584
HMPREF0010_03690	HMPREF0010_03473	gyrB	parE	575584	0.609	0	0	0.115588	0.067	0.128	0.438	0.114996
HMPREF0010_03690	HMPREF0010_03595	gyrB	F911_03847	575584	0.452	0	0	0	0.31	0.17	0	0.12
HMPREF0010_03690	HMPREF0010_03686	gyrB	rpmH	575584	0.747	0.362	0	0	0.051	0	0	0.616
HMPREF0010_03690	HMPREF0010_03687	gyrB	dnaA	575584	0.922	0.641	0	0	0.102	0	0	0.777
HMPREF0010_03690	HMPREF0010_03688	gyrB	dnaN	575584	0.987	0.766	0	0.354	0.379	0.128	0.421	0.777
HMPREF0010_03690	HMPREF0010_03689	gyrB	recF	575584	0.964	0.786	0	0	0.311	0	0	0.777
HMPREF0010_00167	HMPREF0010_00160	F911_01539	gidA	575584	0.506	0.373	0	0	0.119	0	0	0.178
HMPREF0010_00360	HMPREF0010_00167	recA	F911_01539	575584	0.785	0.356	0	0	0	0.112	0	0.655
HMPREF0010_00360	HMPREF0010_00359	recA	recX	575584	0.991	0.784	0	0	0.157	0.814	0	0.775
HMPREF0010_00685	HMPREF0010_00226	F911_02059	mutL	575584	0.429	0	0	0	0.155	0	0	0.353
HMPREF0010_00685	HMPREF0010_00360	F911_02059	recA	575584	0.463	0.068	0	0	0.065	0.151	0	0.361
HMPREF0010_00686	HMPREF0010_00226	recR	mutL	575584	0.527	0.069	0	0	0.058	0	0	0.504
HMPREF0010_00686	HMPREF0010_00359	recR	recX	575584	0.603	0	0	0	0	0	0	0.603
HMPREF0010_00686	HMPREF0010_00360	recR	recA	575584	0.877	0.043	0	0.434	0	0.127	0	0.771
HMPREF0010_00686	HMPREF0010_00685	recR	F911_02059	575584	0.703	0.63	0	0.213	0.062	0	0	0
HMPREF0010_00808	HMPREF0010_00160	gidB	gidA	575584	0.947	0.373	0	0	0.815	0	0	0.586
HMPREF0010_00848	HMPREF0010_00360	ruvC	recA	575584	0.794	0	0	0	0	0.13	0	0.773
HMPREF0010_00848	HMPREF0010_00686	ruvC	recR	575584	0.59	0	0	0	0.058	0	0	0.583
HMPREF0010_01174	HMPREF0010_00359	mutS	recX	575584	0.484	0.373	0	0	0	0	0	0.211
HMPREF0010_01174	HMPREF0010_00685	mutS	F911_02059	575584	0.576	0.054	0	0	0.063	0	0	0.561
HMPREF0010_01174	HMPREF0010_00848	mutS	ruvC	575584	0.621	0.045	0	0	0.055	0	0	0.614
HMPREF0010_01370	HMPREF0010_00360	F911_03098	recA	575584	0.78	0.373	0	0.192	0	0	0	0.602
HMPREF0010_01370	HMPREF0010_00686	F911_03098	recR	575584	0.814	0.078	0	0.715	0.052	0	0	0.344
HMPREF0010_01379	HMPREF0010_00167	rep	F911_01539	575584	0.913	0.065	0	0.165	0.088	0.766	0	0.561
HMPREF0010_01379	HMPREF0010_00686	rep	recR	575584	0.826	0.059	0	0.636	0.163	0.126	0	0.415
HMPREF0010_01379	HMPREF0010_00848	rep	ruvC	575584	0.72	0	0	0	0	0.129	0	0.692
HMPREF0010_01379	HMPREF0010_01370	rep	F911_03098	575584	0.454	0	0	0.302	0.122	0	0	0.181
HMPREF0010_01393	HMPREF0010_00226	sbcC	mutL	575584	0.442	0	0	0	0.269	0.124	0	0.2
HMPREF0010_01393	HMPREF0010_00360	sbcC	recA	575584	0.792	0.061	0	0	0.157	0.514	0.412	0.224
HMPREF0010_01393	HMPREF0010_01379	sbcC	rep	575584	0.467	0.108	0	0	0.163	0.284	0	0.121
HMPREF0010_01641	HMPREF0010_00167	polA	F911_01539	575584	0.631	0.08	0	0	0	0	0	0.616
HMPREF0010_01641	HMPREF0010_00686	polA	recR	575584	0.504	0	0	0	0.061	0.128	0	0.443
HMPREF0010_01641	HMPREF0010_00848	polA	ruvC	575584	0.718	0.441	0	0.157	0.055	0	0	0.443
HMPREF0010_01641	HMPREF0010_01370	polA	F911_03098	575584	0.617	0.07	0	0.176	0.122	0.151	0	0.434
HMPREF0010_01641	HMPREF0010_01393	polA	sbcC	575584	0.961	0.044	0	0	0.446	0.447	0.803	0.441
HMPREF0010_01800	HMPREF0010_00160	topA	gidA	575584	0.668	0.417	0	0	0.084	0	0	0.429
HMPREF0010_01800	HMPREF0010_00167	topA	F911_01539	575584	0.49	0.045	0	0	0.123	0	0	0.44
HMPREF0010_01800	HMPREF0010_00226	topA	mutL	575584	0.48	0	0	0	0.131	0	0.25	0.267
HMPREF0010_01800	HMPREF0010_00360	topA	recA	575584	0.896	0.073	0	0	0.057	0.443	0.416	0.692
HMPREF0010_01800	HMPREF0010_00686	topA	recR	575584	0.482	0.094	0	0	0.054	0.133	0	0.386
HMPREF0010_01800	HMPREF0010_01174	topA	mutS	575584	0.681	0.055	0	0	0.123	0.19	0.232	0.478
HMPREF0010_01800	HMPREF0010_01370	topA	F911_03098	575584	0.448	0.085	0	0	0	0.137	0	0.358
HMPREF0010_01800	HMPREF0010_01379	topA	rep	575584	0.775	0.052	0	0.304	0.157	0.394	0	0.436
HMPREF0010_01800	HMPREF0010_01393	topA	sbcC	575584	0.716	0.062	0	0	0.157	0.163	0.417	0.379
HMPREF0010_01800	HMPREF0010_01641	topA	polA	575584	0.922	0.092	0	0.18	0.236	0.125	0.418	0.782
HMPREF0010_01871	HMPREF0010_00167	priA	F911_01539	575584	0.945	0.12	0	0	0.065	0.811	0.479	0.428
HMPREF0010_01871	HMPREF0010_00226	priA	mutL	575584	0.402	0.068	0	0.271	0.118	0	0	0.12
HMPREF0010_01871	HMPREF0010_00360	priA	recA	575584	0.426	0.042	0	0.237	0	0.13	0	0.205
HMPREF0010_01871	HMPREF0010_00686	priA	recR	575584	0.603	0	0	0.152	0.396	0.135	0	0.211
HMPREF0010_01871	HMPREF0010_00848	priA	ruvC	575584	0.416	0	0	0	0.056	0	0	0.407
HMPREF0010_01871	HMPREF0010_01174	priA	mutS	575584	0.583	0.047	0	0.504	0.116	0	0	0.121
HMPREF0010_01871	HMPREF0010_01370	priA	F911_03098	575584	0.509	0.337	0	0.275	0.058	0	0	0.044
HMPREF0010_01871	HMPREF0010_01379	priA	rep	575584	0.575	0.07	0	0.27	0.16	0.13	0	0.276
HMPREF0010_01871	HMPREF0010_01641	priA	polA	575584	0.808	0.042	0	0.647	0.122	0	0	0.431
HMPREF0010_01881	HMPREF0010_00360	recD	recA	575584	0.827	0.042	0	0	0.072	0.444	0	0.692
HMPREF0010_01881	HMPREF0010_00686	recD	recR	575584	0.549	0.334	0	0	0	0	0	0.352
HMPREF0010_01881	HMPREF0010_00848	recD	ruvC	575584	0.577	0.078	0	0	0	0	0	0.561
HMPREF0010_01881	HMPREF0010_01174	recD	mutS	575584	0.666	0.043	0	0	0.201	0.125	0	0.561
HMPREF0010_01881	HMPREF0010_01379	recD	rep	575584	0.577	0.057	0	0	0.052	0.275	0	0.425
HMPREF0010_01881	HMPREF0010_01393	recD	sbcC	575584	0.577	0	0	0.271	0.054	0.267	0	0.262
HMPREF0010_01881	HMPREF0010_01641	recD	polA	575584	0.565	0.045	0	0	0.122	0.18	0	0.443
HMPREF0010_01881	HMPREF0010_01800	recD	topA	575584	0.609	0	0	0	0.115	0.534	0	0.13
HMPREF0010_01882	HMPREF0010_00360	recB	recA	575584	0.776	0	0	0	0	0	0	0.776
HMPREF0010_01882	HMPREF0010_00686	recB	recR	575584	0.579	0.069	0	0	0.054	0	0	0.561
HMPREF0010_01882	HMPREF0010_00848	recB	ruvC	575584	0.799	0.064	0	0	0	0.13	0	0.774
HMPREF0010_01882	HMPREF0010_01174	recB	mutS	575584	0.617	0	0	0	0.064	0.127	0	0.569
HMPREF0010_01882	HMPREF0010_01379	recB	rep	575584	0.654	0.097	0	0	0.055	0.129	0	0.59
HMPREF0010_01882	HMPREF0010_01393	recB	sbcC	575584	0.794	0.373	0	0.194	0.06	0	0	0.619
HMPREF0010_01882	HMPREF0010_01641	recB	polA	575584	0.697	0.11	0	0	0.118	0.114	0	0.617
HMPREF0010_01882	HMPREF0010_01871	recB	priA	575584	0.437	0.08	0	0.176	0.126	0.131	0	0.174
HMPREF0010_01882	HMPREF0010_01881	recB	recD	575584	0.999	0.716	0	0.78	0.349	0.977	0.341	0.777
HMPREF0010_01883	HMPREF0010_00360	recC	recA	575584	0.618	0	0	0	0	0	0	0.618
HMPREF0010_01883	HMPREF0010_00686	recC	recR	575584	0.561	0	0	0	0	0	0	0.561
HMPREF0010_01883	HMPREF0010_00848	recC	ruvC	575584	0.641	0.046	0	0	0	0	0	0.64
HMPREF0010_01883	HMPREF0010_01379	recC	rep	575584	0.633	0.048	0	0	0.059	0.126	0	0.587
HMPREF0010_01883	HMPREF0010_01393	recC	sbcC	575584	0.555	0	0	0.244	0.066	0	0	0.421
HMPREF0010_01883	HMPREF0010_01641	recC	polA	575584	0.546	0	0	0	0.12	0.16	0	0.436
HMPREF0010_01883	HMPREF0010_01881	recC	recD	575584	0.999	0.716	0	0.781	0.157	0.96	0.448	0.77
HMPREF0010_01883	HMPREF0010_01882	recC	recB	575584	0.999	0.881	0	0.782	0.382	0.977	0.491	0.777
HMPREF0010_01914	HMPREF0010_00359	recN	recX	575584	0.636	0	0	0	0.205	0	0	0.561
HMPREF0010_01914	HMPREF0010_00360	recN	recA	575584	0.909	0.044	0	0	0.577	0.127	0	0.774
HMPREF0010_01914	HMPREF0010_00686	recN	recR	575584	0.792	0.045	0	0.428	0	0	0	0.65
HMPREF0010_01914	HMPREF0010_00848	recN	ruvC	575584	0.693	0.069	0	0	0	0	0	0.684
[truncated: 47,891 more rows]

## Sheet: KeFAB_INPUT_CYTOSCAPE
stringId_A	stringId_B	score
[truncated: 49,121 more rows]

## Sheet: KeFAB_CYTONCA_RESULT
Protein ID	Betweenness	Closeness	Degree	Eigenvector
[truncated: 2,618 more rows]

[truncated: 6 more sheets: KeFAB_NETWORKANALYZER_RESLT, KeFAB_CYTONCA_TOP15_CENTRALITY, KeFAB_NETWRK_TOP15_CENTRALITY, KeFAB_COMMON_PROTEIN_FUNCTIONS, KeFAB_CENTRALITY_PROT_FUNCTION, KEYWORDS]
