# Supplementary material for: Delineating the Plausible Molecular Vaccine Candidates and Drug Targets of Multidrug-Resistant Acinetobacter baumannii
Source: Front Cell Infect Microbiol. 2019 Jun 20;9:203. doi: 10.3389/fcimb.2019.00203 (PMC6596342; doi:10.3389/fcimb.2019.00203)
Supplement: Supplementary Data 4 — Excel sheets showing the data collection, processing, interactome construction, analysis, and functions of whole genome proteins of A. baumannii. [file Table_4.XLSX]

## Sheet: GPIN
string-id	deg	module	R	kcoreCentrality	BC	EVC	CC	P	Z
575584.HMPREF0010_00831	576	1	5	165	0.000974661	0.0680777	114.845	0.0564983	3.15588
575584.HMPREF0010_00239	778	1	5	165	0.000327035	0.0787156	93.2107	0.0581659	4.34101
575584.HMPREF0010_01641	1171	1	5	165	0.00590363	0.0801766	62.594	0.141411	5.96548
575584.HMPREF0010_00045	780	1	5	165	0.00327308	0.0444625	65.1387	0.121913	2.63744
575584.HMPREF0010_02769	718	1	5	165	0.00274914	0.0824683	105.012	0.120428	4.06405
575584.HMPREF0010_01651	798	1	5	165	0.00311814	0.0621648	88.9517	0.0404752	3.59902
575584.HMPREF0010_03553	692	1	5	165	0.00198048	0.0491039	77.512	0.0959366	2.72427
575584.HMPREF0010_01800	695	1	5	165	0.00292009	0.0485319	81.0718	0.162998	2.6488
575584.HMPREF0010_00427	639	1	5	165	0.00168418	0.0613669	98.9068	0.133144	2.82815
575584.HMPREF0010_03207	880	1	5	165	0.00292292	0.0805161	93.6567	0.0658654	4.98692
575584.HMPREF0010_01137	683	1	5	165	0.00207119	0.0652702	90.229	0.137754	3.00505
575584.HMPREF0010_01353	762	1	5	165	0.00303969	0.0547468	74.504	0.058654	3.04165
575584.HMPREF0010_03512	847	1	5	165	0.00122704	0.078215	94.3338	0.0390673	4.71476
575584.HMPREF0010_02069	733	1	5	165	0.00116439	0.0604211	97.3296	0.0451778	2.97397
575584.HMPREF0010_00360	727	1	5	165	0.00210638	0.0563899	95.1245	0.0882909	3.096
575584.HMPREF0010_01281	779	1	5	165	0.0012428	0.0629924	93.8661	0.0434157	3.78982
575584.HMPREF0010_03659	875	1	5	165	0.00158774	0.0658496	84.5161	0.02974	3.82168
575584.HMPREF0010_01789	744	1	5	165	0.000699102	0.0730306	95.3854	0.0924271	3.75112
575584.HMPREF0010_03031	733	1	5	165	0.000631105	0.0726159	97.5971	0.084929	3.71254
575584.HMPREF0010_00022	676	1	5	165	0.00129784	0.059346	100.79	0.0530565	3.01587
575584.HMPREF0010_02437	770	1	5	165	2.79e-05	0.0796112	97.9825	0.0438936	4.35984
575584.HMPREF0010_02576	786	1	5	165	0.000673334	0.0759437	93.575	0.0522533	4.15956
575584.HMPREF0010_02906	548	1	5	165	0.000606275	0.0673019	134.205	0.0172268	2.62164
575584.HMPREF0010_03046	785	1	5	165	7.87e-05	0.076819	93.546	0.0536365	4.24001
575584.HMPREF0010_01647	709	1	5	165	0.00120887	0.0489106	75.8069	0.0690676	2.56278
575584.HMPREF0010_01350	770	1	5	165	3.03e-05	0.0793257	97.7903	0.044088	4.36441
575584.HMPREF0010_01491	782	1	5	165	0.000220127	0.0779974	96.2911	0.0854658	4.20719
575584.HMPREF0010_01740	811	1	5	165	0.000643396	0.076444	84.6767	0.0833246	4.24518
575584.HMPREF0010_02522	778	1	5	165	0.00195502	0.0849074	93.1836	0.118721	5.06862
575584.HMPREF0010_01461	785	1	5	165	0.00107816	0.0791844	94.8111	0.0616414	4.34471
575584.HMPREF0010_01746	491	1	5	165	0.000840947	0.0678993	139.996	0.0422136	2.60387
575584.HMPREF0010_01047	776	1	5	165	0.000134723	0.0792788	96.3933	0.0595401	4.34142
575584.HMPREF0010_03532	833	1	5	165	0.00665018	0.0533502	58.612	0.222769	2.62011
575584.HMPREF0010_00091	782	1	5	165	0.000298353	0.0810597	98.6154	0.0521436	4.31318
575584.HMPREF0010_03022	779	1	5	165	0.000391962	0.0797103	97.6011	0.0574886	4.37121
575584.HMPREF0010_03233	783	1	5	165	0.000310407	0.0817818	99.907	0.0506612	4.34002
575584.HMPREF0010_03263	556	1	5	165	0.000962789	0.0660243	128.675	0.0458909	2.54199
575584.HMPREF0010_02340	675	1	5	165	0.00158064	0.0758488	108.816	0.0388024	3.53474
575584.HMPREF0010_02252	769	1	5	165	3.87e-05	0.0763408	97.0916	0.0419955	4.14501
575584.HMPREF0010_01051	778	1	5	165	3.89e-05	0.0779545	97.9348	0.0703139	4.20525
575584.HMPREF0010_00435	708	1	5	165	0.00137393	0.0667749	103.783	0.0541406	3.24652
575584.HMPREF0010_02152	718	1	5	165	0.00280364	0.0523478	79.2052	0.0935374	2.72574
575584.HMPREF0010_00167	386	1	2	165	0.00170805	0.0226217	97.4422	0.109386	0.622156
575584.HMPREF0010_02101	388	1	2	165	0.000692165	0.0277098	96.1514	0.190488	0.726035
575584.HMPREF0010_00235	404	1	2	165	0.0012625	0.0276407	104.792	0.0789198	0.728727
575584.HMPREF0010_00248	372	1	2	165	0.00171743	0.0214116	84.2824	0.07842	0.273337
575584.HMPREF0010_02195	482	1	2	165	0.000914987	0.0466086	110.426	0.0751157	1.9444
575584.HMPREF0010_00226	369	1	2	165	0.000661755	0.0220274	95.7026	0.0693466	0.718912
575584.HMPREF0010_02735	319	1	2	165	0.000536191	0.0236052	99.925	0.185275	0.177484
575584.HMPREF0010_02266	503	1	2	165	0.00136521	0.0240403	57.163	0.196333	0.825194
575584.HMPREF0010_00508	507	1	2	165	0.00084912	0.0433383	95.7648	0.174221	1.61301
575584.HMPREF0010_01302	547	1	2	165	0.00125658	0.0324039	88.2209	0.131807	1.29611
575584.HMPREF0010_01731	502	1	2	165	0.000725194	0.0355005	85.3417	0.0571821	1.62214
575584.HMPREF0010_01709	504	1	2	165	0.000499646	0.0363514	111.46	0.0532993	1.51399
575584.HMPREF0010_02512	432	1	2	165	0.00118878	0.0253494	62.6932	0.206172	0.686245
575584.HMPREF0010_01911	397	1	2	165	0.000441786	0.0245003	111.317	0.0675647	0.862581
575584.HMPREF0010_03658	512	1	2	165	0.000878349	0.0350103	103.171	0.0573872	1.32508
575584.HMPREF0010_00065	535	1	2	165	0.0011743	0.0358426	90.0765	0.107483	1.71217
575584.HMPREF0010_02597	410	1	2	165	0.000730481	0.0262611	88.6184	0.0879664	0.778588
575584.HMPREF0010_00084	361	1	2	165	0.000151878	0.0256709	125.836	0.0771294	0.842712
575584.HMPREF0010_03473	579	1	2	165	0.0011926	0.0358351	95.4415	0.0735637	1.44676
575584.HMPREF0010_01379	427	1	2	165	0.00117502	0.0227179	86.4834	0.121391	0.844041
575584.HMPREF0010_02326	387	1	2	165	0.00122031	0.0211778	76.7583	0.231102	0.206248
575584.HMPREF0010_01334	532	1	2	165	0.00182026	0.0197673	49.2739	0.434305	0.610091
575584.HMPREF0010_02874	465	1	2	165	0.00215069	0.0334941	113.771	0.0742348	1.17086
575584.HMPREF0010_00433	531	1	2	165	0.000529601	0.043121	112.789	0.0746511	1.92088
575584.HMPREF0010_03547	357	1	2	165	0.000452468	0.0233388	98.7158	0.123501	0.576931
575584.HMPREF0010_00194	471	1	2	165	0.00121224	0.0525306	126.965	0.131333	1.83824
575584.HMPREF0010_02353	461	1	2	165	0.00070025	0.0327626	108.141	0.0779551	1.11834
575584.HMPREF0010_03713	445	1	2	165	0.00093806	0.0318406	117.86	0.0557109	1.38878
575584.HMPREF0010_02961	660	1	2	165	0.00280073	0.0409566	70.4764	0.155318	2.14088
575584.HMPREF0010_02900	631	1	2	165	0.00146539	0.041221	84.2848	0.128849	2.01389
575584.HMPREF0010_03513	426	1	2	165	0.00106686	0.0289399	82.0115	0.0649463	1.03196
575584.HMPREF0010_01675	407	1	2	165	0.000710153	0.0253411	96.4579	0.0606497	1.04006
575584.HMPREF0010_03690	565	1	2	165	0.000600463	0.043367	111.43	0.0600937	1.86146
575584.HMPREF0010_01796	295	1	2	165	0.000979618	0.0215975	107.589	0.138936	0.287787
575584.HMPREF0010_01248	400	1	2	165	0.000939262	0.0277326	104.394	0.0560803	0.924847
575584.HMPREF0010_03377	381	1	2	165	0.000846386	0.0225675	98.0732	0.0632595	0.779815
575584.HMPREF0010_02314	657	1	2	165	0.00213657	0.0442097	75.694	0.160198	2.02485
575584.HMPREF0010_02052	301	1	2	165	0.000317677	0.0200583	123.566	0.0513567	0.358011
575584.HMPREF0010_02534	423	1	2	165	0.0010117	0.0254294	92.3587	0.0842797	1.07349
575584.HMPREF0010_02139	398	1	2	165	0.000849106	0.0226666	97.0543	0.0900347	0.696708
575584.HMPREF0010_03389	527	1	2	165	0.000938372	0.0340646	93.0253	0.0528748	1.3694
575584.HMPREF0010_02611	468	1	2	165	0.00183089	0.0233506	61.4426	0.156804	0.683485
575584.HMPREF0010_01200	453	1	2	165	0.000851681	0.0242053	67.2692	0.0618922	0.800945
575584.HMPREF0010_00393	518	1	2	165	0.00238087	0.0371707	83.0464	0.0878714	1.4847
575584.HMPREF0010_02149	347	1	2	165	0.000790967	0.0200781	106.996	0.114482	0.60607
575584.HMPREF0010_01780	362	1	2	165	0.000613906	0.0252376	97.3886	0.106666	0.710648
575584.HMPREF0010_00388	460	1	2	165	0.00167077	0.0323278	104.728	0.0851004	1.06858
575584.HMPREF0010_00786	499	1	2	165	0.00120776	0.0429493	127.258	0.0506559	1.95609
575584.HMPREF0010_01815	403	1	2	165	0.000530286	0.0271722	113.231	0.0508438	0.973668
575584.HMPREF0010_02917	493	1	2	165	0.0011474	0.0276043	86.7033	0.0855093	0.934168
575584.HMPREF0010_00914	381	1	2	165	0.000529144	0.0249183	109.936	0.0743138	0.857503
575584.HMPREF0010_01925	359	1	2	165	0.00036044	0.0215533	101.631	0.0756813	0.693743
575584.HMPREF0010_01336	477	1	2	165	0.00117816	0.0316515	103.204	0.115513	1.20406
575584.HMPREF0010_01690	343	1	2	165	0.000796722	0.018791	73.9928	0.101742	0.264697
575584.HMPREF0010_03231	469	1	2	165	0.0017851	0.0536977	128.875	0.0795729	1.88329
575584.HMPREF0010_00054	443	1	2	165	0.00141595	0.0365054	93.5704	0.139589	1.56182
575584.HMPREF0010_02547	345	1	2	165	0.000314545	0.0278805	153.751	0.0703753	0.929567
575584.HMPREF0010_02551	433	1	2	165	0.000571994	0.0319712	124.221	0.109898	1.27056
575584.HMPREF0010_03525	459	1	2	165	0.00145533	0.0544776	138.418	0.0534546	1.90744
575584.HMPREF0010_02625	415	1	2	165	0.00100109	0.0294141	107.881	0.0746072	0.837753
575584.HMPREF0010_02109	590	1	2	165	0.000408366	0.043578	105.18	0.0934551	1.91817
575584.HMPREF0010_02209	335	1	2	165	0.000770064	0.0184753	77.0178	0.0600622	0.262039
575584.HMPREF0010_02535	365	1	2	165	0.000309024	0.0243675	101.857	0.124695	0.857469
575584.HMPREF0010_02193	754	1	2	165	0.00159525	0.0472284	77.0329	0.0626032	2.37575
575584.HMPREF0010_00783	411	1	2	165	0.0016827	0.0265623	85.4436	0.0793868	0.778367
575584.HMPREF0010_00551	404	1	2	165	0.00128365	0.023049	92.1412	0.141531	0.575738
575584.HMPREF0010_00849	516	1	2	165	0.00248176	0.02467	56.4215	0.127283	1.13249
575584.HMPREF0010_02053	529	1	2	165	0.000890621	0.0345593	93.9331	0.0904206	1.54701
575584.HMPREF0010_02602	521	1	2	165	0.00121028	0.0363747	93.1878	0.055491	1.3973
575584.HMPREF0010_03687	537	1	2	165	0.000749442	0.0370054	95.4319	0.0905017	1.64731
575584.HMPREF0010_02020	603	1	2	165	0.000566399	0.0391954	94.6744	0.100975	1.70523
575584.HMPREF0010_01867	348	1	2	165	0.000703049	0.0205063	103.972	0.099429	0.356341
575584.HMPREF0010_01757	405	1	2	165	0.000507906	0.0248126	68.1809	0.129789	0.679412
575584.HMPREF0010_01726	519	1	2	165	0.00125161	0.0322416	91.2794	0.0785195	1.36328
575584.HMPREF0010_00287	450	1	2	165	0.000684213	0.0535065	139.832	0.140124	1.7293
575584.HMPREF0010_00224	344	1	2	165	0.00117091	0.0160653	74.3052	0.181121	0.0896568
575584.HMPREF0010_00790	478	1	2	165	0.000552524	0.0508564	122.623	0.172395	1.89457
575584.HMPREF0010_01307	451	1	2	165	0.000711339	0.0324145	80.0637	0.249888	0.948976
575584.HMPREF0010_03037	361	1	2	165	0.00109894	0.0265286	88.2156	0.151604	0.550501
575584.HMPREF0010_02728	337	1	2	165	0.000306095	0.0231973	130.66	0.0567758	0.581566
575584.HMPREF0010_01805	349	1	2	165	0.000491868	0.0196574	89.0189	0.0630963	0.219881
575584.HMPREF0010_01952	328	1	2	165	0.000582885	0.0266178	145.792	0.0595996	0.656339
575584.HMPREF0010_02520	349	1	2	165	0.000499334	0.0218189	93.0319	0.19346	0.466389
575584.HMPREF0010_02876	520	1	2	165	0.000696859	0.0431834	94.2326	0.173785	1.62656
575584.HMPREF0010_00500	370	1	2	165	0.000516341	0.0265255	93.2795	0.144921	0.442788
575584.HMPREF0010_01319	436	1	2	165	0.000210657	0.0348933	98.7153	0.0959822	1.13409
575584.HMPREF0010_00490	395	1	2	165	0.000382443	0.0303412	111.084	0.0683042	0.822996
575584.HMPREF0010_01901	390	1	2	165	0.00051016	0.0349354	140.774	0.112701	1.13932
575584.HMPREF0010_03266	332	1	2	165	0.00069654	0.0334938	125.878	0.0652883	0.856821
575584.HMPREF0010_00824	400	1	2	165	0.000971089	0.0190017	58.4839	0.298745	0.427485
575584.HMPREF0010_03173	371	1	2	165	0.000518634	0.0233274	107.4	0.105288	0.56674
575584.HMPREF0010_03253	371	1	2	165	0.000277298	0.0377277	120.536	0.0787314	1.02455
575584.HMPREF0010_02344	298	1	2	165	0.000465798	0.0207967	93.9081	0.0836215	0.269588
575584.HMPREF0010_02624	319	1	2	165	0.000557615	0.0242371	99.6231	0.0972022	0.515482
575584.HMPREF0010_03487	440	1	2	165	0.0012018	0.0262969	80.7576	0.128325	0.748665
575584.HMPREF0010_00376	416	1	2	165	0.000463983	0.0254909	84.1585	0.136423	0.63025
575584.HMPREF0010_01564	379	1	2	165	0.000436259	0.0436407	150.356	0.0506298	1.18598
575584.HMPREF0010_02006	403	1	2	165	0.000449909	0.0256154	81.6995	0.107848	0.667416
575584.HMPREF0010_01679	480	1	2	165	0.00116684	0.0279322	74.9232	0.215421	0.868375
575584.HMPREF0010_03618	257	1	2	165	0.000874008	0.0185562	103.2	0.0518778	-0.0507911
575584.HMPREF0010_00507	497	1	2	165	9.19e-05	0.0449247	108.175	0.113695	1.73654
575584.HMPREF0010_00392	354	1	2	165	0.000290391	0.0339217	122.186	0.0614006	0.869312
575584.HMPREF0010_01098	344	1	2	165	0.000694084	0.0256278	94.9792	0.11528	0.495937
575584.HMPREF0010_02233	534	1	2	165	0.00361411	0.0301493	64.0159	0.2931	0.825501
575584.HMPREF0010_03645	388	1	2	165	0.00138908	0.028474	83.1051	0.172501	0.677845
575584.HMPREF0010_03683	404	1	2	165	0.00114906	0.0267853	107.753	0.0735241	0.936554
575584.HMPREF0010_00155	350	1	2	165	0.000520166	0.0274895	107.981	0.0536531	0.727773
575584.HMPREF0010_03439	378	1	2	165	0.000972841	0.026232	89.6982	0.0534604	0.790107
575584.HMPREF0010_00586	483	1	2	165	0.000157936	0.0433901	108.958	0.13699	1.61869
575584.HMPREF0010_00382	444	1	2	165	0.000721218	0.0402341	98.5433	0.15133	1.49124
575584.HMPREF0010_02858	433	1	2	165	0.000999864	0.0235774	71.5213	0.0857147	0.789443
575584.HMPREF0010_00205	378	1	2	165	0.00076532	0.034319	105.847	0.108267	0.927744
575584.HMPREF0010_02012	428	1	2	165	0.000844024	0.0315746	94.3642	0.0734661	0.921268
575584.HMPREF0010_00422	484	1	2	165	0.000687924	0.0288955	86.612	0.105461	0.900291
575584.HMPREF0010_01704	413	1	2	165	0.000484026	0.0257145	85.9478	0.114006	0.650682
575584.HMPREF0010_03457	422	1	2	165	0.000475536	0.0269027	82.8259	0.100051	0.826302
575584.HMPREF0010_03538	408	1	2	165	0.000277545	0.0257927	89.6772	0.124206	0.647257
575584.HMPREF0010_01969	325	1	2	165	0.000436069	0.0303822	134.048	0.118375	0.762212
575584.HMPREF0010_00288	513	1	2	165	0.000446334	0.0428384	89.9893	0.226647	1.5646
575584.HMPREF0010_03151	501	1	2	165	0.000447587	0.0316105	90.4611	0.0678138	1.14619
575584.HMPREF0010_01643	310	1	2	165	0.000255627	0.0235402	108.367	0.059727	0.275228
575584.HMPREF0010_02016	394	1	2	165	0.00185672	0.024347	92.7219	0.0642011	0.563025
575584.HMPREF0010_00055	493	1	2	165	0.000465402	0.0396347	96.7523	0.115757	1.81336
575584.HMPREF0010_01320	330	1	2	165	3.45e-05	0.0384865	150.578	0.0733884	1.09443
575584.HMPREF0010_01560	519	1	2	165	0.000940729	0.0440389	109.285	0.0594968	1.81155
575584.HMPREF0010_03462	488	1	2	165	0.000565141	0.0448125	102.864	0.132252	1.79187
575584.HMPREF0010_00254	494	1	2	165	0.000347548	0.041429	91.8074	0.176617	1.51597
575584.HMPREF0010_02780	399	1	2	165	8.15e-05	0.0517981	166.133	0.0564825	1.64725
575584.HMPREF0010_02761	477	1	2	165	0.0014998	0.0316545	106.439	0.0526489	1.43214
575584.HMPREF0010_00983	436	1	2	165	0.00141451	0.0252788	69.7475	0.223518	0.589421
575584.HMPREF0010_00840	494	1	2	165	0.000777988	0.033726	96.6504	0.0542778	1.26295
575584.HMPREF0010_02131	326	1	2	165	0.000877183	0.0279479	131.666	0.0536434	0.555817
575584.HMPREF0010_02519	385	1	2	165	0.00058487	0.0245117	91.3173	0.137631	0.627422
575584.HMPREF0010_01506	363	1	2	165	0.000391992	0.0390801	106.585	0.120576	1.48735
575584.HMPREF0010_02910	351	1	2	165	0.000305126	0.0391728	139.858	0.0531662	1.12165
575584.HMPREF0010_02717	420	1	2	165	0.000815319	0.0386246	109.941	0.0596301	1.38298
575584.HMPREF0010_02770	416	1	2	165	0.000400182	0.0526128	158.714	0.0991451	1.65761
575584.HMPREF0010_00188	376	1	2	165	0.000320753	0.0267012	90.6244	0.170818	0.451666
575584.HMPREF0010_02202	621	1	2	165	0.000973904	0.0499526	98.58	0.0656981	1.96728
575584.HMPREF0010_01811	448	1	2	165	0.000471602	0.0397487	110.421	0.0655888	1.35563
575584.HMPREF0010_03723	264	1	2	165	0.000129097	0.0420731	241.883	0.0635354	0.842984
575584.HMPREF0010_00682	424	1	2	165	0.000528474	0.0258788	84.1911	0.143171	0.671045
575584.HMPREF0010_00071	389	1	2	165	0.00115079	0.0227103	77.4132	0.0948452	0.614215
575584.HMPREF0010_02263	394	1	2	165	0.000616556	0.0290553	94.9234	0.0853288	0.890902
575584.HMPREF0010_01739	314	1	2	165	0.000261348	0.0279755	119.352	0.075936	0.510064
575584.HMPREF0010_03647	435	1	2	165	0.000533195	0.0292355	93.3458	0.079887	0.77593
575584.HMPREF0010_01252	414	1	2	165	0.000880319	0.0269166	93.6095	0.0822508	0.732408
575584.HMPREF0010_00896	369	1	2	165	0.000236259	0.0302822	142.814	0.0837752	0.911896
575584.HMPREF0010_02814	432	1	2	165	0.000947437	0.0301479	77.6434	0.129676	1.02856
575584.HMPREF0010_00803	433	1	2	165	0.000516829	0.0230575	71.4157	0.249136	0.787534
575584.HMPREF0010_03693	335	1	2	165	0.000819142	0.0190646	89.5455	0.101679	0.136177
575584.HMPREF0010_01368	451	1	2	165	0.000961204	0.0308341	94.774	0.0771994	0.961245
575584.HMPREF0010_00660	499	1	2	165	0.000912237	0.0456303	102.618	0.154357	1.74267
575584.HMPREF0010_02556	354	1	2	165	0.000678004	0.0275348	102.547	0.0885933	0.584769
575584.HMPREF0010_00154	293	1	2	165	0.000534817	0.0233694	120.196	0.0756859	0.29583
575584.HMPREF0010_02548	350	1	2	165	0.000222431	0.0327931	155.433	0.0525729	1.18744
575584.HMPREF0010_01684	493	1	2	165	0.000275019	0.0430825	104.007	0.13351	1.6185
575584.HMPREF0010_02094	392	1	2	165	0.000524145	0.0272742	84.7216	0.123169	0.691255
575584.HMPREF0010_02175	348	1	2	165	0.000464326	0.0200897	85.4461	0.0551546	0.561952
575584.HMPREF0010_00911	484	1	2	165	0.000550291	0.0466686	108.996	0.0839036	1.94839
575584.HMPREF0010_03186	491	1	2	165	0.000640374	0.0446233	119.851	0.0581811	1.7491
575584.HMPREF0010_00077	321	1	2	165	0.000351362	0.0247666	113.702	0.0952702	0.508956
575584.HMPREF0010_01492	424	1	2	165	0.00146381	0.036766	106.045	0.248672	0.873231
575584.HMPREF0010_01114	485	1	2	165	0.00112146	0.0284075	85.9276	0.235759	0.850618
575584.HMPREF0010_01295	458	1	2	165	0.000479124	0.0380593	122.061	0.0706266	1.45339
575584.HMPREF0010_02855	425	1	2	165	0.00145465	0.0286246	76.0566	0.265644	0.563843
575584.HMPREF0010_03554	452	1	2	165	0.00089454	0.0302993	101.262	0.0881969	1.08963
575584.HMPREF0010_01891	441	1	2	165	0.000798488	0.0326623	93.9305	0.123078	1.50395
575584.HMPREF0010_00284	451	1	2	165	0.00108356	0.0362867	90.8587	0.111129	1.11727
575584.HMPREF0010_01705	315	1	2	165	0.000198653	0.0257638	133.661	0.0825292	0.455432
575584.HMPREF0010_03076	427	1	2	165	0.00684868	0.0354733	102.956	0.0867732	1.35998
575584.HMPREF0010_00949	433	1	2	165	0.000561346	0.0327568	91.3873	0.206612	0.931152
575584.HMPREF0010_03451	366	1	2	165	0.000441885	0.0330138	113.213	0.126298	0.695072
575584.HMPREF0010_03184	470	1	2	165	0.000598998	0.0431965	119.474	0.0582669	1.63024
575584.HMPREF0010_01357	379	1	2	165	0.000522176	0.0381362	118.414	0.0900885	1.06547
575584.HMPREF0010_01226	514	1	2	165	0.00144421	0.0474468	100.016	0.156472	1.80695
575584.HMPREF0010_01025	380	1	2	165	0.000352018	0.0457726	152.083	0.107708	1.37231
575584.HMPREF0010_00398	489	1	2	165	0.00186138	0.0343835	108.39	0.0873237	1.48855
575584.HMPREF0010_03378	451	1	2	165	0.000587779	0.0292672	100.36	0.0926396	1.10873
575584.HMPREF0010_02854	344	1	2	165	0.000576263	0.0344628	139.12	0.135246	0.634323
575584.HMPREF0010_02760	448	1	2	165	0.000713058	0.0285929	87.2055	0.111297	0.732067
575584.HMPREF0010_02573	383	1	2	165	0.00043738	0.0438944	148.527	0.0521038	1.21661
575584.HMPREF0010_02338	455	1	2	165	0.00123453	0.024253	76.7508	0.135437	0.653136
575584.HMPREF0010_02355	429	1	2	165	0.000403575	0.0423802	150.362	0.0506345	1.51885
575584.HMPREF0010_01750	335	1	2	165	0.000572676	0.0190154	93.3348	0.0554372	0.347667
575584.HMPREF0010_02694	700	1	2	165	0.0017594	0.046541	73.4429	0.0920924	2.34739
575584.HMPREF0010_02502	578	1	2	165	0.0018857	0.0474458	106.199	0.0799325	1.95099
575584.HMPREF0010_01549	314	1	2	165	0.000291809	0.022435	114.776	0.183878	0.181181
575584.HMPREF0010_02971	429	1	2	165	0.000745733	0.0259815	82.2261	0.154766	0.674862
575584.HMPREF0010_02690	539	1	2	165	0.00155015	0.0503728	98.1585	0.113972	1.89481
575584.HMPREF0010_02130	300	1	2	165	0.000911367	0.0246403	103.648	0.0532447	0.472148
575584.HMPREF0010_02972	367	1	2	165	0.00102505	0.0337068	120.392	0.093184	0.927352
575584.HMPREF0010_00498	371	1	2	165	0.000279303	0.0265423	92.8763	0.144739	0.446571
575584.HMPREF0010_00815	616	1	2	165	0.000419769	0.055609	109.445	0.0600322	2.31341
575584.HMPREF0010_02995	595	1	2	165	0.00107256	0.055521	95.998	0.106233	2.27226
575584.HMPREF0010_00334	372	1	2	165	0.00132774	0.040593	140.958	0.0680283	1.01102
575584.HMPREF0010_03724	492	1	2	165	0.000443188	0.043153	99.2514	0.174817	1.5973
575584.HMPREF0010_01803	327	1	2	165	0.00185428	0.0329282	139.573	0.193931	0.492137
575584.HMPREF0010_03221	447	1	2	165	0.00100077	0.0334593	83.0693	0.169662	1.2062
575584.HMPREF0010_03024	349	1	2	165	0.000523041	0.0335829	122.19	0.0641517	0.859718
575584.HMPREF0010_00342	400	1	2	165	0.000423169	0.0303438	106.111	0.0917164	0.909766
575584.HMPREF0010_00442	381	1	2	165	0.00124561	0.0283935	90.9305	0.14448	0.79781
575584.HMPREF0010_02341	405	1	2	165	0.000176941	0.0260664	90.1988	0.0968079	0.683297
575584.HMPREF0010_02536	454	1	2	165	0.000689702	0.0294029	92.8681	0.0645811	1.16527
575584.HMPREF0010_02004	408	1	2	165	0.00047892	0.0311699	86.4935	0.0768943	1.35284
575584.HMPREF0010_01013	364	1	2	165	0.000382641	0.0376786	132.672	0.142272	0.901484
575584.HMPREF0010_02178	471	1	2	165	0.00165558	0.0245678	73.5516	0.142004	0.732528
575584.HMPREF0010_00308	428	1	2	165	0.000501711	0.0543269	148.119	0.0556514	1.83469
575584.HMPREF0010_02869	428	1	2	165	0.00138201	0.0253764	73.0143	0.156435	0.659458
575584.HMPREF0010_01744	400	1	2	165	0.000465565	0.0303827	107.548	0.0902072	0.782746
575584.HMPREF0010_03357	478	1	2	165	0.00134644	0.0305977	70.2919	0.225256	1.17913
575584.HMPREF0010_00906	489	1	2	165	0.00154686	0.0443879	103.725	0.0923041	1.83847
575584.HMPREF0010_01929	401	1	2	165	0.000509037	0.0487511	145.792	0.108303	1.54425
575584.HMPREF0010_02909	514	1	2	165	0.000465485	0.0533437	114.61	0.0683546	2.17966
575584.HMPREF0010_02330	550	1	2	165	0.00167429	0.0490534	100.044	0.0680224	2.04603
575584.HMPREF0010_01745	362	1	2	165	0.000915325	0.0359589	126.103	0.0647787	0.665235
575584.HMPREF0010_01955	318	1	2	165	0.00111988	0.0210335	98.5401	0.120134	0.419425
575584.HMPREF0010_00839	475	1	2	165	0.000918939	0.0429622	109.415	0.0728407	1.44693
575584.HMPREF0010_03501	461	1	2	165	0.000404673	0.0294666	105.023	0.0685709	1.19151
575584.HMPREF0010_01192	311	1	2	165	0.00182609	0.0205774	101.653	0.099018	0.397051
575584.HMPREF0010_00992	365	1	2	165	0.00155607	0.0303188	107.385	0.161947	0.528024
575584.HMPREF0010_03354	529	1	2	165	0.000633021	0.0437	90.1836	0.153462	1.71594
575584.HMPREF0010_02523	343	1	2	165	0.000277886	0.035136	117.493	0.0796322	1.03728
575584.HMPREF0010_02058	502	1	2	165	0.000982986	0.0381847	91.1558	0.135026	1.34086
575584.HMPREF0010_02834	381	1	2	165	0.000949145	0.0266809	85.4043	0.159428	0.482884
575584.HMPREF0010_01026	399	1	2	165	4.69e-05	0.0517001	163.785	0.0537733	1.65817
575584.HMPREF0010_03384	291	1	2	165	0.000587971	0.0288583	122.133	0.102907	0.433944
575584.HMPREF0010_01678	400	1	2	165	0.000571684	0.027434	94.0714	0.0599943	0.99335
575584.HMPREF0010_02037	394	1	2	165	0.000651078	0.0264653	92.8812	0.0635851	0.912544
575584.HMPREF0010_01652	495	1	2	165	0.000922089	0.0360188	112.544	0.0611924	1.50109
575584.HMPREF0010_02336	539	1	2	165	0.00193444	0.0394962	95.8821	0.0710031	1.35754
575584.HMPREF0010_02715	432	1	2	165	0.000569205	0.0271989	83.4182	0.150107	0.828159
575584.HMPREF0010_00534	398	1	2	165	0.000666722	0.0302825	109.622	0.0690542	0.819264
575584.HMPREF0010_02282	426	1	2	165	0.000631765	0.0327369	125.734	0.0888438	1.15972
575584.HMPREF0010_01988	353	1	2	165	0.000394027	0.0294863	106.911	0.0734155	0.955179
575584.HMPREF0010_02349	531	1	2	165	0.000956487	0.0498996	101.315	0.0762496	1.92777
575584.HMPREF0010_00620	475	1	2	165	0.000139611	0.0426463	107.491	0.126609	1.61794
575584.HMPREF0010_03185	462	1	2	165	0.00119846	0.035264	98.992	0.0666343	1.28413
575584.HMPREF0010_03262	338	1	2	165	0.000734595	0.0300598	123.478	0.0873949	0.550893
575584.HMPREF0010_00273	324	1	2	165	0.00136767	0.01788	83.9232	0.17393	0.0294527
575584.HMPREF0010_02890	473	1	2	165	0.000488345	0.03553	107.574	0.0561435	1.26056
575584.HMPREF0010_02812	463	1	2	165	0.00164552	0.032586	80.3339	0.306273	1.0998
575584.HMPREF0010_01377	432	1	2	165	0.000941458	0.0231292	60.7366	0.233762	0.68507
575584.HMPREF0010_02347	389	1	2	165	0.000510456	0.0414704	132.098	0.133448	1.11291
575584.HMPREF0010_00466	340	1	2	165	0.000451788	0.0268365	91.0195	0.177991	0.500845
575584.HMPREF0010_01255	404	1	2	165	0.000284428	0.0438224	130.753	0.0519699	1.75724
575584.HMPREF0010_03712	383	1	2	165	0.00118951	0.0207825	71.8064	0.0998738	0.582366
575584.HMPREF0010_03717	375	1	2	165	0.000779996	0.0270922	92.1192	0.0760076	0.589984
575584.HMPREF0010_03351	724	1	2	165	0.0027582	0.0432056	62.7158	0.142788	2.34446
575584.HMPREF0010_01838	402	1	2	165	0.000614904	0.0239179	101.006	0.0608628	0.730789
575584.HMPREF0010_03245	329	1	2	165	0.000405506	0.0181632	98.8268	0.0924903	0.20664
575584.HMPREF0010_00279	344	1	2	165	0.00190215	0.0178246	69.0268	0.235538	0.0639257
575584.HMPREF0010_02173	378	1	2	165	0.000785299	0.0332365	105.17	0.0708476	1.04802
575584.HMPREF0010_01061	380	1	2	165	0.00034195	0.0430842	144.374	0.0760305	1.18523
575584.HMPREF0010_01011	370	1	2	165	0.000172387	0.0439127	153.358	0.0565844	1.21949
575584.HMPREF0010_03228	436	1	2	165	0.000260793	0.0501077	142.389	0.11941	1.78239
575584.HMPREF0010_01079	406	1	2	165	0.000172096	0.0480081	157.174	0.0582499	1.68393
575584.HMPREF0010_02157	409	1	2	165	0.000117192	0.0476414	153.727	0.0757362	1.60478
575584.HMPREF0010_01835	340	1	2	165	0.00158841	0.024663	97.9494	0.204039	0.262703
575584.HMPREF0010_01030	403	1	2	165	8.88e-05	0.0477181	158.48	0.060125	1.6096
575584.HMPREF0010_02896	337	1	2	165	0.000301937	0.0390552	155.261	0.0649134	0.995565
575584.HMPREF0010_00296	326	1	2	165	0.000100608	0.0387571	162.7	0.0516448	0.984761
575584.HMPREF0010_02184	347	1	2	165	0.000859524	0.0192297	86.8973	0.0838749	0.421555
575584.HMPREF0010_00075	376	1	2	165	0.000734577	0.0222067	76.723	0.199829	0.51262
575584.HMPREF0010_02836	350	1	2	165	0.000263128	0.0288063	97.0814	0.077403	0.697254
575584.HMPREF0010_03230	358	1	2	165	0.000177985	0.0464551	181.649	0.0512855	1.30517
575584.HMPREF0010_01015	355	1	2	165	0.000185077	0.0430721	168.179	0.074893	1.12049
575584.HMPREF0010_00888	439	1	2	165	0.00102175	0.0246985	65.297	0.500379	0.215654
575584.HMPREF0010_00965	342	1	2	165	0.000801115	0.0241752	95.2196	0.252331	0.210934
575584.HMPREF0010_02737	363	1	2	165	0.00072515	0.0436808	164.064	0.0770488	1.16524
575584.HMPREF0010_03044	351	1	2	165	2.67e-05	0.046255	185.06	0.0545298	1.28709
575584.HMPREF0010_03422	302	1	2	165	0.000312788	0.0243432	116.571	0.0906453	0.210167
575584.HMPREF0010_01220	364	1	2	165	0.000197861	0.0470269	182.556	0.0633595	1.34205
575584.HMPREF0010_01633	435	1	2	165	0.00104542	0.0357224	91.2219	0.112053	1.23848
575584.HMPREF0010_01938	391	1	2	165	0.00088205	0.0271151	96.9464	0.0701685	0.631767
575584.HMPREF0010_03373	314	1	2	165	0.000334833	0.0245639	113.714	0.152324	0.228656
575584.HMPREF0010_03222	349	1	2	165	0.000145544	0.039569	160.384	0.114129	0.976003
575584.HMPREF0010_02885	450	1	2	165	0.000865769	0.0248191	70.2568	0.122398	0.839286
575584.HMPREF0010_02655	348	1	2	165	0.000570177	0.0460472	187.35	0.0527754	1.26314
575584.HMPREF0010_03740	245	1	2	165	0.00223415	0.0144646	109.895	0.122338	-0.234914
575584.HMPREF0010_03166	321	1	2	165	0.000490931	0.0243292	104.311	0.16409	0.218875
575584.HMPREF0010_02595	359	1	2	165	0.000888104	0.0434881	165.78	0.0680517	1.15943
575584.HMPREF0010_03722	372	1	2	165	0.00029333	0.0458695	170.087	0.100657	1.27523
575584.HMPREF0010_00510	380	1	2	165	0.000380934	0.0444741	158.162	0.114243	1.22911
575584.HMPREF0010_01022	359	1	2	165	8.95e-05	0.0455459	177.701	0.0800222	1.2715
575584.HMPREF0010_00253	360	1	2	165	0.000947734	0.0242428	84.8767	0.309237	0.197864
575584.HMPREF0010_01007	354	1	2	165	0.000145412	0.046226	185.36	0.057751	1.27784
575584.HMPREF0010_00966	298	1	2	165	0.00105023	0.0234626	110.512	0.14498	0.111963
575584.HMPREF0010_01033	357	1	2	165	6.01e-05	0.0454015	179.105	0.0696804	1.25419
575584.HMPREF0010_02738	363	1	2	165	0.000108434	0.0438067	165.521	0.0727837	1.17596
575584.HMPREF0010_01661	301	1	2	165	0.000596374	0.0237274	112.218	0.102962	0.162403
575584.HMPREF0010_00443	385	1	2	165	0.000429707	0.0330621	108.227	0.146794	1.00325
575584.HMPREF0010_02129	442	1	2	165	0.000597101	0.0320925	81.5367	0.277966	0.872123
575584.HMPREF0010_00480	380	1	2	165	0.00021637	0.0329305	110.572	0.142804	0.959763
575584.HMPREF0010_02863	408	1	2	165	0.000576104	0.0229978	66.9666	0.181295	0.642758
575584.HMPREF0010_00512	391	1	2	165	0.000111941	0.0422499	137.829	0.151618	1.3071
575584.HMPREF0010_03707	415	1	2	165	0.00111261	0.0235369	66.3005	0.183206	0.715998
575584.HMPREF0010_00880	406	1	2	165	0.000819445	0.0225981	66.281	0.189099	0.612954
575584.HMPREF0010_02019	396	1	2	165	0.000287581	0.0421691	134.22	0.157132	1.29739
575584.HMPREF0010_01664	411	1	2	165	0.000620804	0.0417352	127.555	0.172197	1.27684
575584.HMPREF0010_01005	389	1	2	165	0.000143603	0.0427015	142.077	0.162675	1.31404
575584.HMPREF0010_00567	350	1	2	165	0.000528433	0.0263877	83.8	0.242467	0.435256
575584.HMPREF0010_02545	340	1	2	165	0.000393524	0.0317219	150.476	0.0749951	1.05698
575584.HMPREF0010_01131	345	1	2	165	0.000408367	0.0275036	93.6728	0.147544	0.565769
575584.HMPREF0010_01471	256	1	2	165	0.000288095	0.014494	97.6121	0.0560454	-0.126962
575584.HMPREF0010_03291	261	1	2	165	0.000370274	0.014484	96.2426	0.0654163	-0.151296
575584.HMPREF0010_03292	267	1	2	165	0.00055227	0.0149738	96.2395	0.0862734	-0.0916032
575584.HMPREF0010_03139	443	1	1	165	0.000699372	0.0335275	116.984	0.0224355	1.24385
575584.HMPREF0010_02183	361	1	1	165	0.00038475	0.0256976	121.501	0.02557	0.84128
575584.HMPREF0010_02629	345	1	1	165	0.000716411	0.0346464	158.603	0.044527	1.28377
575584.HMPREF0010_01949	353	1	1	165	0.000221025	0.0376499	179.856	0.0177557	1.36885
575584.HMPREF0010_00068	514	1	1	165	0.0015869	0.0364461	96.2206	0.0362605	1.38221
575584.HMPREF0010_03682	341	1	1	165	0.000527914	0.0210632	128.898	0.026016	0.50168
575584.HMPREF0010_00751	739	1	1	165	0.00118576	0.0476794	80.8315	0.0283824	2.4731
575584.HMPREF0010_01950	393	1	1	165	0.000814399	0.041826	171.411	0.0174815	1.58481
575584.HMPREF0010_02630	352	1	1	165	0.000157233	0.0426802	206.427	0.0183743	1.67591
575584.HMPREF0010_02638	292	1	1	165	0.000234507	0.031502	186.003	0.0165624	0.925597
575584.HMPREF0010_00160	341	1	1	165	0.000414055	0.0230402	136.497	0.0337859	0.602985
575584.HMPREF0010_02643	377	1	1	165	0.000503162	0.0387546	172.505	0.0273425	1.46703
575584.HMPREF0010_02664	410	1	1	165	0.000377057	0.0248214	97.1037	0.0487891	0.890902
575584.HMPREF0010_02628	432	1	1	165	0.000641788	0.0430646	158.246	0.0176215	1.78132
575584.HMPREF0010_01946	503	1	1	165	0.000365049	0.0461126	134.933	0.0322956	2.08427
575584.HMPREF0010_01648	354	1	1	165	0.000227713	0.0265926	128.63	0.0246968	0.719287
575584.HMPREF0010_00747	403	1	1	165	0.000855626	0.0264215	82.0529	0.0456791	0.923978
575584.HMPREF0010_02646	374	1	1	165	0.000424316	0.0385219	168.009	0.0223943	1.4522
575584.HMPREF0010_02634	296	1	1	165	0.000152112	0.03586	223.062	0.0047336	1.15448
575584.HMPREF0010_01829	499	1	1	165	0.000706491	0.0265119	69.1352	0.0343272	1.10725
575584.HMPREF0010_01663	494	1	1	165	0.000627203	0.0402027	120.48	0.0331612	1.70358
575584.HMPREF0010_03492	359	1	1	165	0.000619006	0.0241318	93.6267	0.0447165	0.51964
575584.HMPREF0010_02639	372	1	1	165	0.00035132	0.042069	187.258	0.0204746	1.69515
575584.HMPREF0010_02627	412	1	1	165	0.000628008	0.0430551	166.804	0.012817	1.71343
575584.HMPREF0010_02632	360	1	1	165	0.000586597	0.0371308	167.551	0.0104366	1.29943
575584.HMPREF0010_02632	326	1	1	165	0.000407956	0.0371691	202.272	0.0147947	1.14276
575584.HMPREF0010_01174	425	1	1	165	0.00126537	0.0262061	93.3114	0.0261024	1.00753
575584.HMPREF0010_01878	452	1	1	165	0.000273772	0.0365905	126.515	0.0368283	1.4661
575584.HMPREF0010_02652	527	1	1	165	0.000273764	0.0524411	143.197	0.0130016	2.43926
575584.HMPREF0010_03688	462	1	1	165	0.000721784	0.0316094	100.898	0.0443908	1.41227
575584.HMPREF0010_01947	553	1	1	165	0.000666257	0.0503699	130.7	0.0386418	2.44212
575584.HMPREF0010_03715	449	1	1	165	0.000513102	0.0447217	148.228	0.0165633	1.77858
575584.HMPREF0010_02645	256	1	1	165	0.000516729	0.0297181	214.292	0.0291211	0.751988
575584.HMPREF0010_02642	340	1	1	165	0.00023461	0.0385038	198.403	0.00973286	1.45145
575584.HMPREF0010_01331	485	1	1	165	0.000578789	0.0334636	109.159	0.0253279	1.24461
575584.HMPREF0010_01207	464	1	1	165	0.00066109	0.0326964	92.5198	0.0492466	1.18166
575584.HMPREF0010_01723	452	1	1	165	0.000881417	0.0287089	102.979	0.037243	1.27851
575584.HMPREF0010_02651	440	1	1	165	0.000531481	0.0406697	144.586	0.016386	1.67587
575584.HMPREF0010_00481	392	1	1	165	0.000194621	0.0515799	166.945	0.0442325	1.63346
575584.HMPREF0010_01707	417	1	1	165	0.000558148	0.0432215	133.488	0.0323139	1.23287
575584.HMPREF0010_01008	258	1	1	165	0.000110082	0.0419915	251.006	0.0366717	0.834311
575584.HMPREF0010_02574	341	1	1	165	0.000256322	0.0336591	127.103	0.0401507	0.856838
575584.HMPREF0010_02710	369	1	1	165	0.000545265	0.0185516	89.6826	0.0312517	0.484366
575584.HMPREF0010_01359	464	1	1	165	0.000356267	0.0428426	138.601	0.0468821	1.73909
575584.HMPREF0010_01879	386	1	1	165	0.000325611	0.039374	165.501	0.0175381	1.46835
575584.HMPREF0010_00348	386	1	1	165	0.000227298	0.0341014	147.765	0.0242327	1.31204
575584.HMPREF0010_03156	461	1	1	165	0.000609267	0.0405975	110.058	0.0498496	1.48732
575584.HMPREF0010_02914	571	1	1	165	0.000527475	0.0581181	109.742	0.0391324	2.40831
575584.HMPREF0010_02649	321	1	1	165	0.000334326	0.0344438	198.782	0.0120287	1.07557
575584.HMPREF0010_02647	443	1	1	165	0.000213658	0.0390324	129.744	0.0392002	1.68804
575584.HMPREF0010_00646	395	1	1	165	3.85e-05	0.0517649	169.222	0.0481123	1.6405
575584.HMPREF0010_00168	347	1	1	165	0.000320695	0.0307579	149.899	0.0324914	1.0494
575584.HMPREF0010_02804	516	1	1	165	0.00112408	0.038176	101.002	0.0450138	1.49378
575584.HMPREF0010_03273	422	1	1	165	0.000717578	0.0395362	112.296	0.0109493	1.39631
575584.HMPREF0010_02916	409	1	1	165	0.000719603	0.0504826	148.682	0.0177818	1.5442
575584.HMPREF0010_02631	300	1	1	165	0.000236394	0.0341128	213.226	0.00757101	1.01191
575584.HMPREF0010_01078	354	1	1	165	0.000235515	0.0447263	170.421	0.0490848	1.3587
575584.HMPREF0010_02644	390	1	1	165	0.000235173	0.0409709	169.923	0.0280447	1.53991
575584.HMPREF0010_02180	389	1	1	165	0.000480466	0.0295071	135.305	0.0155296	0.98287
575584.HMPREF0010_02047	414	1	1	165	0.000933142	0.0316603	108.581	0.0243594	1.07925
575584.HMPREF0010_00356	342	1	1	165	0.000279004	0.0263056	104.782	0.0415888	0.728353
575584.HMPREF0010_02913	502	1	1	165	0.000192792	0.0596147	137.856	0.0168026	2.16671
575584.HMPREF0010_01751	430	1	1	165	0.000872625	0.0282331	105.442	0.0233611	0.805308
575584.HMPREF0010_01998	277	1	1	165	0.000331841	0.0212391	108.176	0.0463905	0.20347
575584.HMPREF0010_01752	496	1	1	165	0.000483792	0.0410332	119.067	0.0293066	1.89111
575584.HMPREF0010_00676	514	1	1	165	0.000473662	0.0602453	133.921	0.0328673	2.18596
575584.HMPREF0010_01346	450	1	1	165	0.000801535	0.0427618	117.252	0.0473075	1.32242
575584.HMPREF0010_01662	289	1	1	165	0.000245518	0.0255367	165.296	0.0197403	0.554965
575584.HMPREF0010_01755	404	1	1	165	0.000169959	0.0485284	145.198	0.0472427	1.52443
575584.HMPREF0010_02626	335	1	1	165	0.000460486	0.0382199	190.619	0.0219466	1.28382
575584.HMPREF0010_01954	427	1	1	165	0.000307922	0.0388065	135.036	0.0237137	1.30212
575584.HMPREF0010_03379	377	1	1	165	0.00022538	0.0304786	123.688	0.030512	0.790533
575584.HMPREF0010_02633	349	1	1	165	0.00019724	0.0402981	196.206	0.017728	1.41773
575584.HMPREF0010_01361	524	1	1	165	0.000639154	0.052608	142.8	0.00324738	2.19096
575584.HMPREF0010_02754	298	1	1	165	0.000178648	0.0284937	144.606	0.0476986	0.720906
575584.HMPREF0010_03700	446	1	1	165	0.000543148	0.0287526	107.53	0.0243987	0.944852
575584.HMPREF0010_01321	490	1	1	165	0.000686121	0.0387382	91.3135	0.046912	1.63416
575584.HMPREF0010_01948	252	1	1	165	0.000344302	0.0280961	195.641	0.033586	0.545627
575584.HMPREF0010_02829	324	1	1	165	0.000450794	0.0318742	133.072	0.0372286	0.818906
575584.HMPREF0010_00170	344	1	1	165	0.000315529	0.0316163	153.551	0.0250928	1.11732
575584.HMPREF0010_02048	407	1	1	165	0.000285442	0.0311182	108.748	0.0484719	1.01163
575584.HMPREF0010_02650	315	1	1	165	0.000144345	0.036733	202.122	0.0163341	1.18736
575584.HMPREF0010_01696	306	1	1	165	0.000491723	0.0280275	128.078	0.0495267	0.419442
575584.HMPREF0010_02480	270	1	1	165	0.000323159	0.0163057	106.416	0.0488116	0.0856864
575584.HMPREF0010_02354	444	1	1	165	0.000152414	0.0485424	161.355	0.0217947	2.05354
575584.HMPREF0010_00234	471	1	1	165	0.000495908	0.0368267	114.567	0.00973137	1.20591
575584.HMPREF0010_02788	334	1	1	165	0.000942237	0.0194372	108.434	0.0463909	0.295983
575584.HMPREF0010_02915	372	1	1	165	0.000438156	0.0498427	170.311	0.00989249	1.37599
575584.HMPREF0010_03716	396	1	1	165	0.000507743	0.0400308	156.186	0.0361301	1.47594
575584.HMPREF0010_01266	352	1	1	165	0.000531867	0.0242556	99.1885	0.0448605	0.628461
575584.HMPREF0010_01905	587	1	1	165	0.000969531	0.0513587	101.392	0.0457856	2.14515
575584.HMPREF0010_03199	449	1	1	165	0.000601379	0.0338217	118.679	0.0292011	1.17962
575584.HMPREF0010_03140	608	1	1	165	0.000518771	0.0530058	107.425	0.0197617	2.21761
575584.HMPREF0010_02653	396	1	1	165	0.00109817	0.0366614	148.747	0.0250577	1.36879
575584.HMPREF0010_02291	328	1	1	165	0.000303743	0.0319999	131.528	0.0453934	0.819162
575584.HMPREF0010_01534	457	1	1	165	0.00104167	0.036585	119.574	0.0240394	1.29706
575584.HMPREF0010_01820	437	1	1	165	0.000454431	0.0430792	123.762	0.0158694	1.33854
575584.HMPREF0010_02068	533	1	1	165	0.000818662	0.0392413	105.513	0.0431998	1.46634
575584.HMPREF0010_00169	310	1	1	165	0.000308837	0.031648	175.419	0.0188587	0.972168
575584.HMPREF0010_03445	453	1	1	165	0.00124674	0.0301822	83.3056	0.0493843	1.34941
575584.HMPREF0010_03143	399	1	1	165	0.000348509	0.0364569	124.618	0.00701101	1.21094
575584.HMPREF0010_02912	324	1	1	165	0.000482238	0.0389186	146.863	0.0213504	0.941921
575584.HMPREF0010_01656	268	1	1	165	0.000200205	0.028769	207.696	0.0390357	0.802905
575584.HMPREF0010_00414	336	1	1	165	0.000288144	0.0329907	129.664	0.0452888	0.929908
575584.HMPREF0010_02490	315	1	1	165	0.000318566	0.0187328	97.3052	0.0492517	0.0865895
575584.HMPREF0010_00683	395	1	1	165	0.000617954	0.0301799	110.557	0.0462614	0.934304
575584.HMPREF0010_02887	354	1	1	165	0.000351929	0.035295	152.179	0.0144135	1.21227
575584.HMPREF0010_03506	480	1	1	165	0.000540931	0.0581026	139.262	0.0186559	2.03717
575584.HMPREF0010_03414	430	1	1	165	0.0004698	0.0337443	102.307	0.039122	1.07702
575584.HMPREF0010_00677	402	1	1	165	0.000334488	0.0494963	151.992	0.0289049	1.49042
575584.HMPREF0010_01930	399	1	1	165	6.37e-05	0.0516962	164.95	0.0490805	1.64121
575584.HMPREF0010_03367	384	1	1	165	0.000364104	0.0262665	118.283	0.0380095	0.733192
575584.HMPREF0010_01980	490	1	1	165	0.00118893	0.0395957	112.838	0.0345013	1.35919
575584.HMPREF0010_00675	575	1	1	165	0.000721149	0.0579328	107.6	0.0429104	2.40579
575584.HMPREF0010_02683	585	1	1	165	0.00133458	0.0556051	110.122	0.047964	2.14091
575584.HMPREF0010_00678	364	1	1	165	0.000515864	0.0438349	147.555	0.0490952	1.17778
575584.HMPREF0010_00189	448	1	1	165	0.00117968	0.0344238	123.588	0.0179548	1.33118
575584.HMPREF0010_01360	375	1	1	165	0.000404452	0.0397886	177.732	0.0143908	1.42724
575584.HMPREF0010_00347	404	1	1	165	0.000444951	0.0304495	115.382	0.0473344	0.982955
575584.HMPREF0010_01077	401	1	1	165	0.00012797	0.0520737	162.963	0.0445374	1.74073
575584.HMPREF0010_03517	390	1	1	165	0.000774336	0.0278853	111.015	0.0426686	0.976054
575584.HMPREF0010_02641	292	1	1	165	0.000202065	0.0329691	206.837	0.019332	0.942109
575584.HMPREF0010_01362	430	1	1	165	0.000308221	0.0387069	133.215	0.0302111	1.29895
575584.HMPREF0010_02636	289	1	1	165	0.000225877	0.0332537	206.537	0.0108512	0.898979
575584.HMPREF0010_00441	397	1	1	165	0.000297872	0.0520596	164.704	0.0470659	1.71203
575584.HMPREF0010_03765	432	1	1	165	0.000372748	0.0394867	136.197	0.0216082	1.33937
575584.HMPREF0010_02226	263	1	1	165	0.00044773	0.0304582	158.919	0.0479506	0.341482
575584.HMPREF0010_01817	274	1	1	165	0.00044388	0.0238819	156.771	0.0420504	0.468434
575584.HMPREF0010_03368	386	1	1	165	0.000379828	0.0263447	118.071	0.0317826	0.750369
575584.HMPREF0010_02241	333	1	1	165	0.000311993	0.0196445	106.767	0.0444349	0.319465
575584.HMPREF0010_01338	390	1	1	165	0.000287955	0.0238686	109.904	0.0302314	0.719253
575584.HMPREF0010_01476	398	1	1	165	0.000643095	0.0464149	158.528	0.036482	1.51643
575584.HMPREF0010_01023	404	1	1	165	0.000127063	0.0500175	162.434	0.0343913	1.77824
575584.HMPREF0010_01080	408	1	1	165	0.000144877	0.0502208	159.992	0.0264592	1.83968
575584.HMPREF0010_00242	327	1	1	165	0.000172021	0.0388901	162.933	0.0469328	0.977979
575584.HMPREF0010_01009	404	1	1	165	7.35e-05	0.049451	161.933	0.0371276	1.73536
575584.HMPREF0010_03229	412	1	1	165	0.000451947	0.0503393	158.754	0.0310524	1.7954
575584.HMPREF0010_00052	345	1	1	165	3.53e-05	0.0460445	190.54	0.0361324	1.26755
575584.HMPREF0010_03620	237	1	1	165	0.000156651	0.0145038	117.42	0.0222906	-0.221571
575584.HMPREF0010_00309	379	1	1	165	0.000330461	0.0485012	156.303	0.0228987	1.48848
575584.HMPREF0010_02205	371	1	1	165	0.000376078	0.0288858	137.96	0.0463895	1.01387
575584.HMPREF0010_00067	238	1	1	165	0.000122769	0.0144905	115.424	0.0223091	-0.222406
575584.HMPREF0010_00227	320	1	1	165	0.000140346	0.0194029	108.067	0.0387916	0.45383
575584.HMPREF0010_01341	334	1	1	165	0.000220955	0.0288073	146.7	0.0244999	0.925716
575584.HMPREF0010_02637	260	1	1	165	0.000283248	0.0321143	232.376	0.0167223	0.847585
575584.HMPREF0010_02570	422	1	2	164	0.00181971	0.0238072	59.515	0.268977	0.524599
575584.HMPREF0010_02765	411	1	2	164	0.00112728	0.0239164	61.0502	0.186665	0.59317
575584.HMPREF0010_02680	344	1	2	164	0.000401062	0.0169951	91.2126	0.0737518	0.359204
575584.HMPREF0010_00691	415	1	2	164	0.00243476	0.02373	59.3597	0.251006	0.514784
575584.HMPREF0010_03541	338	1	2	164	0.000317366	0.0323777	130.097	0.24435	0.46707
575584.HMPREF0010_02181	360	1	2	164	0.000523729	0.0199979	89.408	0.10428	0.503912
575584.HMPREF0010_01312	353	1	2	164	0.000464191	0.0182993	90.6021	0.0745797	0.510046
575584.HMPREF0010_00228	289	1	2	164	0.000512153	0.0190531	103.177	0.0821633	0.344532
575584.HMPREF0010_02265	309	1	2	164	0.000303928	0.0176607	105.914	0.0687846	0.324663
575584.HMPREF0010_01842	411	1	2	164	0.000849415	0.0373649	114.738	0.335034	1.04594
575584.HMPREF0010_02505	272	1	1	164	0.000152227	0.0192589	152.926	0.0173537	0.401703
575584.HMPREF0010_03394	357	1	2	163	0.00129585	0.0262078	93.0788	0.300013	0.355574
575584.HMPREF0010_01297	317	1	2	163	0.000441158	0.0213984	78.4594	0.105378	0.395824
575584.HMPREF0010_02250	338	1	2	163	0.000610781	0.0356856	122.935	0.146163	0.789204
575584.HMPREF0010_01892	423	1	2	163	0.00156338	0.0141886	49.8462	0.464764	0.117007
575584.HMPREF0010_02620	274	1	2	163	0.000486703	0.0143984	106.388	0.0688016	0.0729742
575584.HMPREF0010_02706	306	1	2	163	0.000130585	0.0186919	75.4004	0.187445	0.370314
575584.HMPREF0010_02546	292	1	2	163	0.000608047	0.0199863	128.907	0.126618	0.295336
575584.HMPREF0010_01797	384	1	2	163	0.00132634	0.0165948	68.5643	0.323504	0.225623
575584.HMPREF0010_03164	315	1	2	163	0.000549425	0.0155601	88.8732	0.10488	0.20877
575584.HMPREF0010_02339	355	1	2	163	0.00116979	0.016638	70.4821	0.147996	0.415131
575584.HMPREF0010_02199	345	1	2	163	0.00115328	0.0190011	93.7503	0.115834	0.444526
575584.HMPREF0010_01759	352	1	2	163	0.000390198	0.021709	76.1854	0.0530038	0.803893
575584.HMPREF0010_00685	312	1	2	163	0.000481062	0.0197966	83.2738	0.244119	0.229287
575584.HMPREF0010_00346	305	1	2	163	0.00103261	0.0142153	87.9419	0.132802	0.0762119
575584.HMPREF0010_03646	276	1	2	163	0.000744956	0.0161553	97.7371	0.0964548	0.0976829
575584.HMPREF0010_00293	333	1	2	163	0.000957788	0.0187762	89.8324	0.166083	0.335552
575584.HMPREF0010_00177	315	1	2	163	0.000441558	0.0311027	104.995	0.0583364	0.65806
575584.HMPREF0010_02487	392	1	2	163	0.00252935	0.0201735	59.2986	0.190274	0.320846
575584.HMPREF0010_02969	353	1	2	163	0.00102816	0.0185074	80.4987	0.132365	0.512245
575584.HMPREF0010_00800	408	1	2	163	0.00105099	0.0227322	81.3265	0.248626	0.800536
575584.HMPREF0010_02133	377	1	2	163	0.00201043	0.0165554	59.1542	0.315608	0.164209
575584.HMPREF0010_01676	310	1	2	163	0.00115704	0.0140392	77.6948	0.115881	0.121506
575584.HMPREF0010_03458	288	1	2	163	0.000198322	0.0213513	113.376	0.203439	0.400442
575584.HMPREF0010_00686	335	1	2	163	0.000793504	0.0161949	88.1587	0.130662	0.305577
575584.HMPREF0010_01671	370	1	2	163	0.000711857	0.0160765	67.2983	0.128404	0.502958
575584.HMPREF0010_01293	304	1	2	163	0.000408828	0.0161927	71.328	0.116352	0.0477542
575584.HMPREF0010_03346	220	1	2	163	0.000756093	0.0163946	145.148	0.0612637	0.0211199
575584.HMPREF0010_00798	315	1	2	163	0.000376647	0.0157056	82.6687	0.17586	0.287208
575584.HMPREF0010_01103	296	1	2	163	0.00124212	0.0234877	90.8509	0.244419	0.11912
575584.HMPREF0010_00674	312	1	2	163	0.000215372	0.0360978	154.593	0.111547	0.914725
575584.HMPREF0010_03539	324	1	2	163	0.000402635	0.0188629	101.092	0.0826352	0.455057
575584.HMPREF0010_02613	336	1	2	163	0.00122404	0.0175196	93.0368	0.116132	0.455807
575584.HMPREF0010_02756	371	1	2	163	0.000553498	0.0224828	79.9586	0.0841046	0.782661
575584.HMPREF0010_01381	397	1	2	163	0.000827937	0.0280652	79.969	0.0999494	0.858389
575584.HMPREF0010_00595	307	1	2	163	0.00071683	0.016092	94.1403	0.0982907	0.163783
575584.HMPREF0010_00190	305	1	2	163	0.000647905	0.0157744	88.7178	0.0826138	0.28806
575584.HMPREF0010_03366	336	1	2	163	0.000284791	0.0184948	84.9135	0.0781682	0.551523
575584.HMPREF0010_03452	295	1	2	163	0.000489724	0.0154203	71.3823	0.208913	0.0900147
575584.HMPREF0010_01495	293	1	2	163	0.000352025	0.0156659	98.239	0.0522041	0.123278
575584.HMPREF0010_00813	277	1	2	163	0.000213085	0.0291635	129.577	0.0598228	0.454937
575584.HMPREF0010_01747	311	1	2	163	0.000556064	0.0359278	119.263	0.0978978	0.927812
575584.HMPREF0010_00080	372	1	2	163	0.000757134	0.0317313	101.934	0.132892	0.897974
575584.HMPREF0010_01191	343	1	2	163	0.000434197	0.0210959	85.2113	0.232009	0.553057
575584.HMPREF0010_00302	293	1	2	163	0.000534734	0.0287685	116.922	0.109887	0.526303
575584.HMPREF0010_02749	271	1	2	163	0.000136991	0.0267036	147.979	0.0723966	0.541878
575584.HMPREF0010_00353	404	1	2	163	0.000875561	0.0209414	79.5145	0.257961	0.734146
575584.HMPREF0010_01107	304	1	2	163	0.000490312	0.0148966	66.2381	0.268294	0.0530879
575584.HMPREF0010_03412	246	1	2	163	0.000302063	0.0168059	100.201	0.100536	0.0193647
575584.HMPREF0010_01188	346	1	2	163	0.000311761	0.0184325	91.74	0.0911285	0.669716
575584.HMPREF0010_01189	289	1	2	163	0.000305625	0.0177945	108.196	0.0866857	0.29658
575584.HMPREF0010_00048	323	1	2	163	0.00054791	0.0241233	87.0856	0.130425	0.501952
575584.HMPREF0010_00689	279	1	2	163	0.000353964	0.0227611	116.364	0.050288	0.426258
575584.HMPREF0010_02323	269	1	2	163	0.000266287	0.0185975	115.236	0.0647404	0.245356
575584.HMPREF0010_03271	365	1	2	163	0.000958169	0.0261163	81.369	0.11334	0.652573
575584.HMPREF0010_00667	329	1	2	163	0.00066604	0.0253997	101.073	0.112379	0.660361
575584.HMPREF0010_01092	361	1	2	163	0.000615417	0.0272929	91.3567	0.197222	0.73764
575584.HMPREF0010_00791	273	1	2	163	0.000401997	0.0155204	99.3291	0.113415	0.050617
575584.HMPREF0010_02436	325	1	2	163	0.000492697	0.0372732	136.662	0.0985553	0.889795
575584.HMPREF0010_00669	382	1	2	163	0.000767742	0.0287998	89.8553	0.136898	0.93928
575584.HMPREF0010_01190	294	1	2	163	0.000318267	0.0220267	116.613	0.0804299	0.498561
575584.HMPREF0010_03187	333	1	2	163	0.000751686	0.0241999	104.931	0.105705	0.614556
575584.HMPREF0010_03421	325	1	2	163	0.000475499	0.0284954	114.24	0.133708	0.562736
575584.HMPREF0010_01485	357	1	2	163	0.00046715	0.0279602	97.3641	0.174616	0.77046
575584.HMPREF0010_01382	275	1	2	163	0.00071332	0.0182709	95.3922	0.0978687	0.214632
575584.HMPREF0010_00537	363	1	2	163	0.00137509	0.0262402	85.6981	0.155513	0.666632
575584.HMPREF0010_02614	378	1	2	163	0.000778737	0.0262166	78.6786	0.17318	0.692806
575584.HMPREF0010_00812	373	1	2	163	0.00084631	0.0159557	67.7683	0.187235	0.404753
575584.HMPREF0010_02740	382	1	2	163	0.00101432	0.023284	72.2971	0.262025	0.46189
575584.HMPREF0010_02024	375	1	2	163	0.00186037	0.0170163	52.6246	0.285871	0.142346
575584.HMPREF0010_02075	335	1	2	163	0.00146845	0.0146125	67.7346	0.15076	0.180261
575584.HMPREF0010_02755	281	1	2	163	0.00034983	0.027935	105.249	0.105857	0.470666
575584.HMPREF0010_00952	283	1	2	163	0.000674994	0.0230553	88.5525	0.27601	0.189191
575584.HMPREF0010_03198	275	1	2	163	0.000234391	0.0319808	149.45	0.0620474	0.554931
575584.HMPREF0010_00627	337	1	2	163	0.000398167	0.0272996	100.158	0.123809	0.675714
575584.HMPREF0010_03640	330	1	2	163	0.000381829	0.028168	106.249	0.144223	0.677248
575584.HMPREF0010_00742	394	1	2	163	0.00158994	0.0148575	57.4487	0.31263	0.211616
575584.HMPREF0010_03652	261	1	2	163	0.00106804	0.0148228	87.5507	0.101923	-0.0600612
575584.HMPREF0010_01380	337	1	2	163	0.000809536	0.0177786	78.8927	0.0596289	0.475846
575584.HMPREF0010_00233	263	1	2	163	0.000432457	0.0150316	87.9674	0.108661	-0.0398852
575584.HMPREF0010_02309	364	1	2	163	0.00031072	0.0181496	63.5436	0.363212	0.262635
575584.HMPREF0010_01329	281	1	2	163	0.000448064	0.0160651	99.4797	0.0775949	0.185595
575584.HMPREF0010_03320	331	1	2	163	0.00155361	0.0239417	89.7367	0.0610764	0.544059
575584.HMPREF0010_00581	299	1	2	163	0.00115764	0.0239956	91.5715	0.233734	0.182545
575584.HMPREF0010_03232	259	1	2	163	0.000125841	0.0353569	192.155	0.0740425	0.638242
575584.HMPREF0010_00697	264	1	2	163	0.000270406	0.0148661	82.1661	0.125174	-0.0686155
575584.HMPREF0010_01644	397	1	2	163	0.00117488	0.0186307	69.5528	0.204048	0.508087
575584.HMPREF0010_02328	309	1	2	163	0.000859173	0.0170604	74.203	0.130629	0.0665329
575584.HMPREF0010_02946	327	1	2	163	0.000833858	0.0182358	74.7306	0.175321	0.155007
575584.HMPREF0010_00324	397	1	2	163	0.00118207	0.0225316	65.8223	0.235474	0.764717
575584.HMPREF0010_01681	277	1	2	163	0.000584127	0.0313433	151.798	0.109275	0.49609
575584.HMPREF0010_00539	264	1	2	163	0.000167103	0.0351365	186.409	0.0805906	0.659219
575584.HMPREF0010_02838	334	1	2	163	0.000772363	0.016184	87.1642	0.0718361	0.345776
575584.HMPREF0010_00350	298	1	2	163	0.000239506	0.0169564	91.1555	0.126589	0.390047
575584.HMPREF0010_02308	359	1	2	163	0.000608519	0.0170274	57.5872	0.39515	0.191866
575584.HMPREF0010_03290	364	1	2	163	0.00240061	0.014346	52.0886	0.249299	0.1752
575584.HMPREF0010_00196	334	1	2	163	0.00056056	0.0169101	71.2199	0.100244	0.335194
575584.HMPREF0010_01516	416	1	2	163	0.00112795	0.0198336	54.0658	0.235358	0.600532
575584.HMPREF0010_01923	314	1	2	163	0.000426592	0.0167195	72.522	0.099858	0.342504
575584.HMPREF0010_03074	286	1	2	163	0.000699608	0.0155368	100.244	0.0836065	0.177433
575584.HMPREF0010_02557	323	1	2	163	0.000476446	0.0286956	102.398	0.104854	0.664536
575584.HMPREF0010_00349	315	1	2	163	0.000408098	0.0179798	86.6198	0.100182	0.434523
575584.HMPREF0010_00509	297	1	2	163	0.000347102	0.0391123	188.243	0.0624639	0.950033
575584.HMPREF0010_00825	322	1	2	163	0.000647819	0.0381792	156.795	0.1639	0.870709
575584.HMPREF0010_00289	363	1	2	163	0.000625556	0.0386015	130.814	0.256015	0.918746
575584.HMPREF0010_03045	382	1	2	163	0.000490472	0.03494	113.424	0.231462	0.95828
575584.HMPREF0010_00192	220	1	2	163	0.000207826	0.0272236	200.329	0.0661944	0.128952
575584.HMPREF0010_03223	372	1	2	163	0.000265314	0.0370053	128.473	0.274075	1.02186
575584.HMPREF0010_01161	323	1	2	163	0.000400798	0.0389206	167.242	0.0857447	0.952333
575584.HMPREF0010_03272	252	1	2	163	0.000359856	0.0175415	113.918	0.0544383	-0.0372269
575584.HMPREF0010_01059	324	1	2	163	0.00105332	0.0255245	96.515	0.248969	0.277103
575584.HMPREF0010_03677	282	1	2	163	0.000733891	0.0167729	88.4291	0.11174	0.129123
575584.HMPREF0010_02860	289	1	2	163	0.00210798	0.0130541	65.7791	0.120974	-0.150546
575584.HMPREF0010_00415	262	1	1	163	0.000730645	0.0182192	95.9184	0.0422853	0.0949053
575584.HMPREF0010_01562	289	1	1	163	0.00067006	0.015861	92.6083	0.00792866	0.198444
575584.HMPREF0010_01790	262	1	1	163	0.000260881	0.0244935	169.947	0.0442796	0.55304
575584.HMPREF0010_03665	262	1	1	163	0.000440144	0.0186585	100.843	0.0133412	0.222079
575584.HMPREF0010_00755	336	1	1	163	0.000261006	0.0175614	96.401	0.0481881	0.499226
575584.HMPREF0010_02276	307	1	1	163	0.000178862	0.0308749	133.244	0.049797	0.671795
575584.HMPREF0010_02886	271	1	1	163	0.000238367	0.026269	164.26	0.034832	0.663087
575584.HMPREF0010_02206	283	1	1	163	0.000414762	0.0258339	123	0.0491078	0.394069
575584.HMPREF0010_01330	256	1	1	163	0.000739179	0.024745	159.449	0.045356	0.512347
575584.HMPREF0010_01257	264	1	1	163	0.000108732	0.0275753	152.457	0.0451149	0.641497
575584.HMPREF0010_02046	268	1	1	163	0.00045825	0.0175901	108.057	0.0160814	0.147339
575584.HMPREF0010_03498	285	1	1	163	0.000240537	0.0213976	99.5042	0.0448538	0.433552
575584.HMPREF0010_00761	245	1	1	163	0.000437231	0.025557	155.877	0.0267537	0.506383
575584.HMPREF0010_01086	283	1	1	163	0.000857537	0.0397306	204.842	0.0376533	1.0365
575584.HMPREF0010_01645	229	1	1	163	0.000168651	0.0263762	140.708	0.0247274	0.387167
575584.HMPREF0010_01902	304	1	1	163	0.000254745	0.0210898	136.897	0.0492276	0.435153
575584.HMPREF0010_00019	345	1	2	162	0.00172637	0.0152217	66.364	0.335267	0.100035
575584.HMPREF0010_01841	290	1	2	162	0.000450955	0.0160608	96.9542	0.104351	0.230139
575584.HMPREF0010_01246	265	1	2	162	0.00179255	0.0168161	91.4163	0.0834332	0.101756
575584.HMPREF0010_00808	283	1	2	162	0.000244273	0.0154682	107.051	0.123371	0.204987
575584.HMPREF0010_01909	271	1	2	162	0.000125467	0.0141043	84.3764	0.150332	0.0392851
575584.HMPREF0010_02842	281	1	2	162	0.00020386	0.0145804	93.1069	0.0618775	0.150031
575584.HMPREF0010_00138	286	1	2	162	0.000171886	0.0207012	109.612	0.247879	0.33337
575584.HMPREF0010_00789	270	1	2	162	0.000236814	0.0143526	91.3768	0.146445	0.0975296
575584.HMPREF0010_03595	379	1	2	162	0.00568814	0.0132179	53.1924	0.454495	0.00142102
575584.HMPREF0010_00833	281	1	2	162	0.000466277	0.0119996	71.5502	0.205918	-0.0794703
575584.HMPREF0010_00548	303	1	2	162	0.000776226	0.0235778	87.8256	0.286549	0.135564
575584.HMPREF0010_03183	264	1	2	162	0.000439456	0.0192302	114.879	0.14583	0.126311
575584.HMPREF0010_03268	276	1	2	162	0.000469518	0.0267264	115.085	0.0582882	0.422083
575584.HMPREF0010_02278	268	1	2	162	0.000232677	0.0230589	143.013	0.0511105	0.463032
575584.HMPREF0010_01781	250	1	2	162	0.000739535	0.0207	105.683	0.106092	0.185816
575584.HMPREF0010_00787	306	1	2	162	0.000527845	0.0174002	88.4594	0.0737886	0.450064
575584.HMPREF0010_02674	304	1	2	162	0.000955983	0.0171464	76.4883	0.158325	0.284975
575584.HMPREF0010_00129	323	1	2	162	0.00107918	0.0214135	81.8431	0.284082	0.238199
575584.HMPREF0010_00591	325	1	2	162	0.000645097	0.0222958	86.5487	0.211536	0.352507
575584.HMPREF0010_01872	318	1	2	162	0.00207983	0.0166598	61.2874	0.245477	0.0606198
575584.HMPREF0010_01556	297	1	2	162	0.00120855	0.0139634	80.5123	0.148809	0.0880039
575584.HMPREF0010_02225	309	1	2	162	0.000762391	0.0132465	72.63	0.173402	0.0540762
575584.HMPREF0010_00221	305	1	2	162	0.000616105	0.0139474	81.3804	0.147801	0.127538
575584.HMPREF0010_00408	324	1	2	162	0.000673249	0.0218349	78.2527	0.205166	0.443162
575584.HMPREF0010_00809	272	1	2	162	0.000516638	0.0154328	85.1634	0.115673	0.168231
575584.HMPREF0010_01318	285	1	2	162	0.000408397	0.0246392	131.217	0.0869294	0.661537
575584.HMPREF0010_02640	219	1	1	162	0.000191227	0.026881	236.909	0.0102218	0.547638
575584.HMPREF0010_02835	230	1	1	162	0.000280639	0.0136601	116.727	0.0373389	-0.045679
575584.HMPREF0010_01683	270	1	1	162	0.000378421	0.0132951	74.8503	0.0428719	0.0824317
575584.HMPREF0010_01914	289	1	2	161	0.000681405	0.0154412	98.6571	0.102482	0.300942
575584.HMPREF0010_02391	266	1	2	161	0.00404501	0.0149655	100.863	0.371042	-0.0484225
575584.HMPREF0010_02699	352	1	2	161	0.000868138	0.0228803	66.0643	0.207106	0.550773
575584.HMPREF0010_03447	296	1	2	161	0.00092125	0.0174777	81.2815	0.105666	0.335858
575584.HMPREF0010_01697	301	1	2	161	0.00109064	0.0132069	67.3898	0.176823	0.0805572
575584.HMPREF0010_03515	300	1	2	161	0.000838639	0.0147661	86.6757	0.0696517	0.300056
575584.HMPREF0010_01569	281	1	2	161	0.000526414	0.0142187	78.2233	0.126757	-0.0303084
575584.HMPREF0010_03154	322	1	2	161	0.000608689	0.014086	68.6242	0.114618	0.290445
575584.HMPREF0010_00785	281	1	2	161	0.000509251	0.0136377	84.7055	0.0699114	0.0742352
575584.HMPREF0010_01982	302	1	2	161	0.000606042	0.0152827	86.0103	0.0942956	0.306992
575584.HMPREF0010_03500	309	1	2	161	0.000668233	0.0160346	90.4921	0.156681	0.28685
575584.HMPREF0010_02150	281	1	2	161	0.000650448	0.0157697	99.7589	0.15376	0.245663
575584.HMPREF0010_01822	230	1	2	161	0.000150969	0.0253444	150.595	0.0539828	0.215893
575584.HMPREF0010_00881	273	1	2	161	0.000878451	0.0126032	82.5682	0.175708	-0.0212599
575584.HMPREF0010_03267	319	1	2	161	0.000984814	0.0270691	94.6781	0.185285	0.555153
575584.HMPREF0010_03157	270	1	2	161	0.000413278	0.0177349	86.4289	0.188314	0.091838
575584.HMPREF0010_00754	286	1	2	161	0.000723136	0.0136908	62.8613	0.21215	-0.110348
575584.HMPREF0010_02508	283	1	1	161	0.000249284	0.0146325	105.327	0.0192282	0.342385
575584.HMPREF0010_02600	251	1	1	161	0.000413597	0.0142816	89.3451	0.0361214	0.0399837
575584.HMPREF0010_00743	255	1	1	161	0.000400222	0.0128558	97.4375	0.043113	-0.0476046
575584.HMPREF0010_03176	282	1	2	160	0.00130808	0.0132826	79.6765	0.107848	0.0715939
575584.HMPREF0010_03391	252	1	2	160	0.000713403	0.0162818	96.6517	0.129599	0.0714916
575584.HMPREF0010_03399	274	1	2	160	0.000565164	0.0276375	136.966	0.0914167	0.415829
575584.HMPREF0010_00543	259	1	2	160	0.000227886	0.0274819	151.013	0.0852433	0.356563
575584.HMPREF0010_02792	247	1	2	160	0.000306593	0.0139754	97.1794	0.0903364	-0.0389991
575584.HMPREF0010_03404	251	1	2	160	0.000694786	0.0130463	73.8308	0.103444	-0.157005
575584.HMPREF0010_02791	244	1	2	160	0.000572781	0.011009	74.8711	0.091597	-0.233346
575584.HMPREF0010_02242	311	1	2	160	0.00131336	0.014777	63.8988	0.262806	-0.00404899
575584.HMPREF0010_03685	277	1	2	159	0.000528744	0.0144554	98.8925	0.180164	0.0794666
575584.HMPREF0010_00128	271	1	2	159	0.000103531	0.0198107	110.887	0.278341	0.229338
575584.HMPREF0010_01823	233	1	2	159	0.000143367	0.0257763	146.782	0.0724993	0.249122
575584.HMPREF0010_01730	248	1	2	159	0.000294256	0.0124638	97.419	0.0906548	-0.0323022
575584.HMPREF0010_01365	254	1	2	159	0.000585487	0.013481	71.6179	0.110545	-0.0637931
575584.HMPREF0010_01706	217	1	1	159	0.000268422	0.0234454	155.64	0.0431178	0.0853967
575584.HMPREF0010_02708	290	1	2	158	0.000868545	0.0142485	88.4866	0.0502355	0.24355
575584.HMPREF0010_02319	251	1	2	158	0.000165737	0.0162462	88.456	0.0752443	0.209878
575584.HMPREF0010_01300	285	1	2	158	0.000640018	0.0134156	69.0715	0.257217	-0.0393058
575584.HMPREF0010_03491	274	1	2	158	0.000452717	0.0129334	77.3523	0.0708347	-0.00783198
575584.HMPREF0010_01851	252	1	2	158	0.000307333	0.0206667	138.298	0.126962	0.271087
575584.HMPREF0010_03189	255	1	2	158	0.000265633	0.017851	115.005	0.0760225	0.12643
575584.HMPREF0010_01650	239	1	1	158	0.000400512	0.0125861	100.803	0.0303997	-0.0747671
575584.HMPREF0010_02108	230	1	1	158	0.000396866	0.0266466	185.945	0.0259915	0.233956
575584.HMPREF0010_03686	188	1	1	158	4.23e-05	0.0222788	278.286	0.0194475	0.305492
575584.HMPREF0010_00058	251	1	2	157	0.00071343	0.0120031	77.7763	0.146879	-0.0844973
575584.HMPREF0010_02741	274	1	2	157	0.000193205	0.0184646	98.709	0.255859	0.189122
575584.HMPREF0010_03443	251	1	2	157	0.000481503	0.0134906	86.6219	0.0558416	0.116172
575584.HMPREF0010_02485	269	1	2	157	0.000252918	0.0198508	103.015	0.209663	0.261033
575584.HMPREF0010_03627	281	1	2	157	0.00211509	0.011544	62.9248	0.241954	-0.103821
575584.HMPREF0010_03689	275	1	2	157	0.000287008	0.0140113	96.0953	0.159039	0.0986372
575584.HMPREF0010_01981	273	1	2	157	0.000229739	0.0134522	104.577	0.0909074	0.295728
575584.HMPREF0010_02306	328	1	2	157	0.000369774	0.0257954	90.0958	0.300675	0.428456
575584.HMPREF0010_01871	297	1	2	157	0.000826503	0.012966	74.1974	0.194049	0.140949
575584.HMPREF0010_01308	245	1	2	157	0.000149844	0.0264716	136.775	0.0577188	0.313484
575584.HMPREF0010_03497	264	1	2	157	0.000238176	0.0137573	102.679	0.067339	0.224192
575584.HMPREF0010_00090	265	1	2	157	0.000399025	0.0275539	120.76	0.145125	0.332092
575584.HMPREF0010_02470	233	1	2	157	0.000195032	0.0150155	126.292	0.062143	0.0706396
575584.HMPREF0010_01989	244	1	2	157	0.00100337	0.0148455	96.3347	0.127238	-0.0448099
575584.HMPREF0010_00684	303	1	2	157	0.000863359	0.012897	65.0329	0.147119	0.127708
575584.HMPREF0010_01036	293	1	2	157	0.000834073	0.025106	105.874	0.203203	0.338227
575584.HMPREF0010_02054	236	1	2	157	0.000217486	0.0147793	107.943	0.0697715	0.0516394
575584.HMPREF0010_02327	245	1	2	157	0.000177393	0.0155975	104.509	0.102871	0.128237
575584.HMPREF0010_02476	226	1	2	157	0.000757583	0.013017	118.835	0.0616015	-0.137255
575584.HMPREF0010_03668	279	1	2	157	0.00039704	0.0124967	82.5126	0.102863	0.132258
575584.HMPREF0010_02119	222	1	2	157	0.000179896	0.0145182	112.248	0.115841	-0.0988454
575584.HMPREF0010_00166	290	1	2	157	0.00023606	0.0177695	84.1486	0.0708826	0.393575
575584.HMPREF0010_01763	294	1	2	157	0.000622464	0.0129835	62.309	0.181111	0.055235
575584.HMPREF0010_02507	315	1	2	157	0.000477285	0.0161138	85.4641	0.173674	0.616141
575584.HMPREF0010_03220	287	1	2	157	0.00047509	0.0207186	91.5254	0.374765	0.0178651
575584.HMPREF0010_02080	326	1	2	157	0.00094204	0.020226	71.3184	0.46087	-0.0220267
575584.HMPREF0010_00316	334	1	2	157	0.00050043	0.0235346	85.0567	0.194817	0.751869
575584.HMPREF0010_02947	334	1	2	157	0.00128264	0.0203808	72.202	0.200167	0.359136
575584.HMPREF0010_01720	244	1	2	157	0.000604027	0.0128711	69.6016	0.111776	-0.200254
575584.HMPREF0010_01777	254	1	2	157	0.000292395	0.0140716	88.3458	0.127969	0.0801823
575584.HMPREF0010_02907	302	1	2	157	0.00059869	0.0287759	102.47	0.161799	0.585076
575584.HMPREF0010_01900	227	1	2	157	0.000555933	0.0115562	98.1136	0.134313	-0.265502
575584.HMPREF0010_01370	261	1	1	157	0.000197802	0.0144003	103.577	0.0490176	0.229014
575584.HMPREF0010_01342	232	1	1	157	0.000104423	0.014015	100.94	0.0149405	0.0593077
575584.HMPREF0010_02364	272	1	2	156	0.000156232	0.0124516	99.3728	0.0927661	0.230582
575584.HMPREF0010_02251	304	1	2	156	0.000426919	0.028849	104.324	0.246303	0.544451
575584.HMPREF0010_01568	247	1	2	156	0.000359729	0.0133318	83.2297	0.116047	-0.151228
575584.HMPREF0010_01218	320	1	2	156	0.000379555	0.0252743	98.483	0.189443	0.524684
575584.HMPREF0010_03190	274	1	2	156	0.000370189	0.0147491	91.0818	0.0846946	0.167941
575584.HMPREF0010_03188	257	1	2	156	0.000357343	0.0186755	120.25	0.0614148	0.245203
575584.HMPREF0010_01966	249	1	2	156	0.000658629	0.0127736	74.1749	0.195372	-0.137255
575584.HMPREF0010_01309	261	1	2	156	0.000487049	0.0167609	91.0112	0.0883191	0.115064
575584.HMPREF0010_02102	237	1	2	156	0.00040036	0.0144094	92.1363	0.138823	-0.011615
575584.HMPREF0010_00828	240	1	2	156	0.000403331	0.0161262	87.4455	0.124364	-0.0514387
575584.HMPREF0010_02221	251	1	2	156	0.000863436	0.0173414	94.6919	0.138788	-0.0543185
575584.HMPREF0010_01557	313	1	2	156	0.000801064	0.0152813	82.2683	0.210318	0.491046
575584.HMPREF0010_00673	323	1	2	156	0.000483535	0.0278889	103.06	0.125569	0.695107
575584.HMPREF0010_02160	262	1	2	156	0.00148547	0.0145169	76.647	0.0665414	-0.0578289
575584.HMPREF0010_01332	238	1	2	156	0.000232471	0.0118591	79.4246	0.0790824	-0.0440601
575584.HMPREF0010_00352	267	1	2	156	0.000286906	0.0134315	77.5472	0.0943378	0.120517
575584.HMPREF0010_01657	220	1	2	156	0.000404429	0.0198854	175.65	0.0717726	0.239869
575584.HMPREF0010_01149	203	1	1	156	0.000118918	0.0355771	297.121	0.0486951	0.535539
575584.HMPREF0010_03720	194	1	1	156	0.000211611	0.0348288	321.617	0.0403878	0.484878
575584.HMPREF0010_01010	193	1	1	156	6.57e-06	0.0345177	321.218	0.0296939	0.483395
575584.HMPREF0010_01791	208	1	1	156	9.47e-05	0.0231121	210.749	0.0477403	0.445889
575584.HMPREF0010_03238	289	1	2	155	0.000376691	0.0164031	73.7459	0.138587	0.268327
575584.HMPREF0010_02063	255	1	2	155	0.000987617	0.0174398	98.6924	0.105136	0.00363629
575584.HMPREF0010_02239	244	1	2	155	0.000560461	0.0145463	80.1466	0.0967699	-0.113091
575584.HMPREF0010_02295	296	1	2	155	0.000568642	0.0202881	86.1944	0.414859	-0.0191469
575584.HMPREF0010_02294	274	1	2	155	0.000515143	0.0200521	95.5393	0.362384	-0.0426798
575584.HMPREF0010_01140	314	1	2	155	0.000416522	0.0271202	104.346	0.162199	0.633624
575584.HMPREF0010_03147	292	1	2	155	0.000533486	0.0135327	65.145	0.203134	-0.0137621
575584.HMPREF0010_01315	247	1	2	154	0.000269314	0.0112944	79.3737	0.098205	-0.102134
575584.HMPREF0010_03708	224	1	2	154	0.000165057	0.0119965	81.5657	0.153935	-0.145707
575584.HMPREF0010_00299	261	1	2	154	0.000467934	0.0112675	72.5541	0.131716	-0.00391266
575584.HMPREF0010_03440	222	1	1	154	0.000280459	0.0137589	105.658	0.0332512	0.0679302
575584.HMPREF0010_01249	238	1	2	153	0.000252657	0.0172367	109.91	0.2517	0.0393873
575584.HMPREF0010_00760	274	1	2	153	0.000517696	0.0177347	78.6545	0.256328	0.129157
575584.HMPREF0010_02809	268	1	2	153	0.000265149	0.0191805	106.986	0.307868	0.0689526
575584.HMPREF0010_01283	273	1	2	153	0.000757572	0.0115903	58.2809	0.127741	-0.0671671
575584.HMPREF0010_00898	257	1	2	153	0.000590998	0.0124377	68.8936	0.197886	-0.205843
575584.HMPREF0010_01258	235	1	2	153	0.000139874	0.0245931	149.399	0.103295	0.388019
575584.HMPREF0010_01260	220	1	2	153	0.000108333	0.019271	130.106	0.0864484	0.233683
575584.HMPREF0010_02097	237	1	2	153	0.000604713	0.0106321	84.7585	0.101837	-0.143475
575584.HMPREF0010_02839	264	1	2	153	0.000404837	0.0125299	79.8192	0.11834	0.0327926
575584.HMPREF0010_02864	317	1	2	152	0.00114066	0.0132526	50.6364	0.406656	-0.179243
575584.HMPREF0010_02275	335	1	2	152	0.000874022	0.0129223	43.957	0.40098	-0.104009
575584.HMPREF0010_03403	240	1	2	152	0.000502987	0.0111903	88.8958	0.0749222	-0.0336313
575584.HMPREF0010_00204	241	1	2	152	0.000585043	0.0176259	105.015	0.293044	0.087186
575584.HMPREF0010_00171	255	1	2	152	0.000345917	0.0136816	78.7109	0.196775	-0.180418
575584.HMPREF0010_02808	269	1	2	152	0.000261446	0.0187674	103.118	0.374196	0.0263683
575584.HMPREF0010_02125	274	1	2	152	0.000409007	0.0129739	74.8043	0.391798	-0.0123477
575584.HMPREF0010_02303	285	1	2	152	0.000494136	0.0197142	84.8726	0.422917	-0.0430036
575584.HMPREF0010_02948	297	1	2	152	0.000811238	0.0196919	84.4118	0.146979	0.273388
575584.HMPREF0010_01845	227	1	2	152	0.000173067	0.0108285	92.3662	0.0518384	-0.0681895
575584.HMPREF0010_03369	242	1	2	152	0.000171403	0.0125862	93.7343	0.0875229	0.00714664
575584.HMPREF0010_00525	247	1	2	152	0.000620816	0.0157362	94.3114	0.191269	-0.142861
575584.HMPREF0010_01979	247	1	2	152	0.000351473	0.0118203	86.0627	0.105926	-0.0777663
575584.HMPREF0010_00333	217	1	2	152	0.000189197	0.0140886	113.214	0.0811915	-0.234232
575584.HMPREF0010_00438	217	1	1	152	0.00039233	0.0110377	84.9098	0.034704	-0.127354
575584.HMPREF0010_02714	235	1	1	152	0.000394211	0.0104621	81.3345	0.040739	-0.0624128
575584.HMPREF0010_02509	226	1	2	151	0.000397062	0.0116557	93.7809	0.0602593	0.0632781
575584.HMPREF0010_02973	246	1	2	151	0.000202908	0.0235782	132.27	0.24666	0.0404949
575584.HMPREF0010_01890	371	1	2	151	0.00073138	0.0192279	60.9951	0.446396	0.1539
575584.HMPREF0010_03423	228	1	2	151	0.000185467	0.0213918	124.104	0.123428	0.0458797
575584.HMPREF0010_02795	232	1	2	151	0.000423104	0.0231421	144.83	0.2012	0.0366267
575584.HMPREF0010_01392	199	1	2	151	3.41e-05	0.0119009	100.08	0.0578205	-0.105048
575584.HMPREF0010_03520	235	1	2	151	0.000134904	0.0231228	141.519	0.196537	0.0494242
575584.HMPREF0010_02601	248	1	2	151	0.000331621	0.0118933	57.5571	0.124734	-0.108985
575584.HMPREF0010_02669	222	1	2	151	0.000233068	0.0212078	127.26	0.130805	0.0181378
575584.HMPREF0010_01713	449	3	2	151	0.00299142	0.0158332	43.8625	0.562727	1.24767
575584.HMPREF0010_03496	261	1	1	151	0.000178364	0.0122887	90.2945	0.0425803	0.271292
575584.HMPREF0010_02967	237	1	2	150	0.000558738	0.0229251	137.856	0.252182	0.000568994
575584.HMPREF0010_02271	264	1	2	150	0.000317748	0.0149217	73.5843	0.0802917	0.272416
575584.HMPREF0010_03546	276	1	2	149	0.000667547	0.0123133	52.5477	0.333762	-0.2305
575584.HMPREF0010_00496	226	1	2	149	0.00036119	0.0227456	148.877	0.225303	-0.0191469
575584.HMPREF0010_02564	255	1	2	148	0.00124446	0.0126005	64.5322	0.290603	-0.269591
575584.HMPREF0010_00478	189	1	2	148	0.000528305	0.0293126	255.569	0.0719847	0.193485
575584.HMPREF0010_00778	223	1	2	148	0.000285047	0.0308108	197.373	0.11257	0.367605
575584.HMPREF0010_02107	195	1	1	148	0.000270464	0.0251374	207.22	0.016982	0.151429
575584.HMPREF0010_02820	370	1	2	147	0.0018954	0.0203803	57.985	0.423513	0.387713
575584.HMPREF0010_01734	304	1	2	147	0.000852557	0.0127911	60.0795	0.289403	0.00956639
575584.HMPREF0010_01234	235	1	2	147	0.00102496	0.01557	97.8557	0.267141	-0.217192
575584.HMPREF0010_00317	293	1	2	147	0.000835376	0.0187619	82.1979	0.252091	0.37817
575584.HMPREF0010_00501	221	1	2	147	0.000561487	0.0151351	95.067	0.177534	-0.212131
575584.HMPREF0010_03635	259	1	2	147	0.00148209	0.0110644	57.5767	0.1725	-0.112989
575584.HMPREF0010_02891	303	1	2	147	0.000596291	0.0166575	71.8328	0.215226	0.439073
575584.HMPREF0010_03454	301	1	2	147	0.000759725	0.0160813	62.9627	0.241818	0.222385
575584.HMPREF0010_00806	250	1	2	147	0.000477112	0.0119304	76.657	0.231861	-0.0592432
575584.HMPREF0010_01659	297	1	2	146	0.00125305	0.0117026	42.8893	0.445786	-0.28549
575584.HMPREF0010_00292	267	1	2	146	0.000439799	0.0114164	52.2455	0.46786	-0.371835
575584.HMPREF0010_03278	264	1	2	146	0.000674629	0.0121098	70.844	0.204939	-0.0247703
575584.HMPREF0010_02510	250	1	2	146	0.000302668	0.0117856	90.6736	0.10092	0.237586
575584.HMPREF0010_01042	276	1	2	146	0.000138465	0.0200081	98.2367	0.159914	0.282504
575584.HMPREF0010_03477	307	1	2	146	0.000468015	0.0184322	74.9081	0.302507	0.145311
575584.HMPREF0010_02955	224	1	2	146	0.000654764	0.0102627	85.3683	0.109378	-0.0889108
575584.HMPREF0010_03275	207	1	2	146	0.000395259	0.0139301	98.8992	0.0958495	-0.141157
575584.HMPREF0010_02332	251	1	2	146	0.000614941	0.0141895	64.5599	0.149407	0.0873052
575584.HMPREF0010_01680	220	1	2	146	0.000344176	0.0250013	173.771	0.172222	0.233377
575584.HMPREF0010_01020	190	1	2	146	8.82e-05	0.0264378	263.847	0.0730216	0.152979
575584.HMPREF0010_00644	180	1	1	146	5.39e-05	0.0267533	285.699	0.0424005	0.138887
575584.HMPREF0010_00483	182	1	1	146	1.07e-05	0.0270776	283.521	0.0342639	0.167549
575584.HMPREF0010_00439	180	1	1	146	1.04e-05	0.0270615	287.141	0.0220722	0.163902
575584.HMPREF0010_02229	293	1	2	145	0.0017467	0.0113576	42.2021	0.490764	-0.344893
575584.HMPREF0010_00634	232	1	2	145	0.000173815	0.0108607	62.1453	0.382706	-0.405438
575584.HMPREF0010_03643	273	1	2	145	0.000936769	0.0119913	56.1944	0.380832	-0.227024
575584.HMPREF0010_01165	245	1	2	145	0.000584141	0.011017	58.9369	0.3888	-0.381139
575584.HMPREF0010_00444	275	1	2	145	0.000350786	0.0128039	55.3087	0.364772	-0.162918
575584.HMPREF0010_02722	282	1	2	145	0.00083103	0.0119015	62.8884	0.306752	-0.0606576
575584.HMPREF0010_00419	209	1	2	145	0.00177221	0.0145196	113.492	0.161518	-0.190302
575584.HMPREF0010_02748	215	1	2	145	0.00015143	0.0143287	107.064	0.141007	-0.117624
575584.HMPREF0010_00351	190	1	2	145	0.000196392	0.01095	99.782	0.0536376	-0.24398
575584.HMPREF0010_02482	232	1	2	145	0.000455602	0.0122249	64.2062	0.199768	-0.220055
575584.HMPREF0010_00717	252	1	2	145	0.000670909	0.0191112	90.0971	0.295037	-0.0489678
575584.HMPREF0010_00460	286	1	2	145	0.000611716	0.0199428	78.522	0.402915	0.00378965
575584.HMPREF0010_00158	206	1	2	145	0.000161977	0.00991999	79.9679	0.104282	-0.248495
575584.HMPREF0010_03181	196	1	2	145	0.000129883	0.0144679	125.762	0.1444	-0.271943
575584.HMPREF0010_00909	195	1	2	145	0.000208705	0.0146232	128.461	0.121756	-0.260441
575584.HMPREF0010_01060	221	1	2	144	0.000358258	0.0108679	61.3993	0.35172	-0.42224
575584.HMPREF0010_00146	266	1	2	144	0.000803087	0.0110798	48.0593	0.466273	-0.388091
575584.HMPREF0010_03706	245	1	2	144	0.000365825	0.0111528	57.6121	0.263834	-0.201821
575584.HMPREF0010_00607	242	1	2	144	0.000462912	0.0111748	59.059	0.240807	-0.205144
575584.HMPREF0010_01808	262	1	2	144	0.000484814	0.0113375	64.7397	0.261404	-0.106326
575584.HMPREF0010_02479	192	1	2	144	9.18e-05	0.0130762	132.988	0.092924	-0.108013
575584.HMPREF0010_00083	180	1	1	144	6.41e-05	0.0172628	195.399	0.0246677	0.038399
575584.HMPREF0010_00827	180	1	2	143	6.96e-05	0.0214541	151.613	0.0847245	-0.0863717
575584.HMPREF0010_03146	224	1	2	143	0.000658709	0.010566	66.97	0.136595	-0.360741
575584.HMPREF0010_01887	229	1	2	143	0.000439208	0.0118984	64.2497	0.222053	-0.132313
575584.HMPREF0010_02895	251	1	2	143	0.00195057	0.0116171	60.5564	0.407991	-0.433538
575584.HMPREF0010_01394	246	1	2	142	0.000979724	0.00812526	53.3401	0.328805	-0.393459
575584.HMPREF0010_01404	223	1	2	142	0.000304192	0.020259	105.798	0.213928	-0.0199308
575584.HMPREF0010_02588	181	1	2	142	0.000156565	0.00948965	108.116	0.0849901	-0.402286
575584.HMPREF0010_01256	192	1	1	142	3.07e-05	0.0202571	172.695	0.0335859	0.253927
575584.HMPREF0010_01861	237	1	2	141	0.000471303	0.0120369	66.9934	0.154717	-0.156715
575584.HMPREF0010_03438	232	1	2	141	0.000409924	0.0119354	69.0047	0.134501	-0.169444
575584.HMPREF0010_01254	205	1	2	141	3.04e-05	0.0180548	134.593	0.103462	0.185476
575584.HMPREF0010_01863	202	1	2	141	0.00106224	0.0137296	107.879	0.114472	-0.29488
575584.HMPREF0010_00458	204	1	2	141	0.000336832	0.0308354	241.366	0.11358	0.324595
575584.HMPREF0010_02648	152	1	1	141	4.55e-05	0.0216229	318.919	0.00415778	0.185646
575584.HMPREF0010_01881	212	1	2	140	0.0006206	0.00862953	78.7913	0.258697	-0.407347
575584.HMPREF0010_01393	250	1	2	140	0.000840554	0.00983613	59.5919	0.400646	-0.358185
575584.HMPREF0010_02841	203	1	2	140	0.000325827	0.009264	63.9751	0.077798	-0.221026
575584.HMPREF0010_00981	246	1	2	140	0.000262263	0.01594	88.7404	0.384427	-0.0778856
575584.HMPREF0010_03409	238	1	2	140	0.00116281	0.0105272	70.2464	0.0943041	-0.113245
575584.HMPREF0010_01185	225	1	2	140	0.000452709	0.0142421	103.891	0.16493	-0.0185846
575584.HMPREF0010_00671	212	1	2	140	0.000327011	0.0146493	101.727	0.162968	-0.0873601
575584.HMPREF0010_00344	210	1	2	140	9.84e-05	0.0149735	110.614	0.121349	-0.0246851
575584.HMPREF0010_01157	228	1	2	140	0.000406359	0.017162	77.2552	0.0679272	0.0909178
575584.HMPREF0010_02705	229	1	2	140	0.00034273	0.00900298	74.9373	0.154102	-0.263849
575584.HMPREF0010_01994	220	1	2	140	0.000827621	0.00949589	74.2078	0.117539	-0.194238
575584.HMPREF0010_00848	240	1	2	140	0.000630958	0.01069	86.3767	0.16063	-0.0244465
575584.HMPREF0010_00150	224	1	2	139	0.000543617	0.0109004	60.0737	0.129109	-0.166718
575584.HMPREF0010_01814	220	1	2	139	0.000346921	0.019988	104.647	0.150595	0.0505318
575584.HMPREF0010_01875	197	1	2	139	0.000191862	0.0130204	82.0448	0.193015	-0.282644
575584.HMPREF0010_00407	276	1	2	139	0.000874286	0.0153102	63.8799	0.354178	-0.0151594
575584.HMPREF0010_02254	206	1	2	139	0.000477293	0.0190573	112.423	0.180381	-0.176738
575584.HMPREF0010_02449	216	1	2	139	0.00165703	0.0105984	72.1463	0.169866	-0.372533
575584.HMPREF0010_02598	215	1	2	139	0.00108674	0.00932204	63.9177	0.136425	-0.311256
575584.HMPREF0010_01993	210	1	2	139	0.00016212	0.0150087	112.937	0.164509	-0.0386412
575584.HMPREF0010_03435	205	1	2	139	0.000417761	0.0197983	126.665	0.196727	-0.0700299
575584.HMPREF0010_01325	182	1	1	139	6.7e-05	0.011263	101.851	0.0420393	-0.224059
575584.HMPREF0010_02174	211	1	2	138	6.18e-05	0.0113948	82.8879	0.076061	0.0319406
575584.HMPREF0010_00225	193	1	2	138	0.000192958	0.0103607	84.6084	0.0782914	-0.24202
575584.HMPREF0010_03239	238	1	2	138	0.000295441	0.0180786	87.6661	0.236135	-0.00682659
575584.HMPREF0010_02343	205	1	2	138	0.000346561	0.0142369	98.1972	0.222987	-0.172392
575584.HMPREF0010_01399	242	1	2	138	0.00041602	0.017931	85.1218	0.236264	-0.0100473
575584.HMPREF0010_01670	213	1	2	138	0.000152369	0.0113494	81.5761	0.0973839	-0.0182608
575584.HMPREF0010_00391	184	1	2	138	0.000240724	0.0105601	83.7345	0.076197	-0.37727
575584.HMPREF0010_03697	211	1	2	138	0.000951355	0.0103943	67.2144	0.0704704	-0.325638
575584.HMPREF0010_02186	275	1	2	138	0.000424632	0.0111515	64.4689	0.274109	0.0400348
575584.HMPREF0010_01673	208	1	2	138	0.000214101	0.0122733	83.2641	0.101188	0.0134857
575584.HMPREF0010_02962	314	1	2	138	0.00082647	0.0102292	54.2925	0.407744	-0.0263891
575584.HMPREF0010_02342	197	1	1	138	0.000117448	0.00943332	85.2414	0.0247617	-0.219697
575584.HMPREF0010_01995	172	1	1	138	0.00047177	0.017784	128.486	0.0263084	-0.176448
575584.HMPREF0010_01456	201	1	2	137	0.00104757	0.0108252	75.7064	0.330746	-0.532135
575584.HMPREF0010_01916	211	1	2	137	0.000142651	0.00879923	69.2	0.106423	-0.22244
575584.HMPREF0010_03018	212	1	2	137	0.000633862	0.0110677	70.6768	0.304749	-0.484489
575584.HMPREF0010_02324	205	1	2	137	0.000121346	0.0118775	102.676	0.117355	-0.131154
575584.HMPREF0010_02078	190	1	2	136	0.000394642	0.00992156	84.8386	0.114897	-0.381224
575584.HMPREF0010_01202	215	1	2	136	0.000273901	0.00856425	68.8027	0.158372	-0.253948
575584.HMPREF0010_00362	245	1	2	136	0.000477951	0.0155995	66.1851	0.195305	-0.0512683
575584.HMPREF0010_02112	246	1	2	135	0.000646158	0.0107448	60.2961	0.319623	-0.238271
575584.HMPREF0010_02486	195	1	2	135	0.000524482	0.00788774	74.7479	0.238457	-0.534163
575584.HMPREF0010_02721	256	1	2	135	0.000508561	0.011059	58.9807	0.235139	-0.127695
575584.HMPREF0010_01039	195	1	2	135	0.000244285	0.0106456	94.247	0.336275	-0.407841
575584.HMPREF0010_01088	211	1	2	135	0.00041869	0.0110354	72.625	0.328656	-0.472357
575584.HMPREF0010_02483	158	1	2	135	7.82e-05	0.030397	317.913	0.0665659	0.10605
575584.HMPREF0010_01019	169	1	2	135	1.53e-05	0.0236537	272.13	0.0629273	-0.00619609
575584.HMPREF0010_01029	203	1	2	135	0.000259838	0.0158217	129.308	0.184767	-0.206013
575584.HMPREF0010_00440	170	1	1	135	8.75e-05	0.0239336	271.038	0.0288661	0.0396259
575584.HMPREF0010_00482	169	1	1	135	2.29e-05	0.0234115	270.683	0.0307309	-0.0199137
575584.HMPREF0010_01719	240	1	2	134	0.000297951	0.010989	64.6326	0.202344	-0.131239
575584.HMPREF0010_02142	235	1	2	134	0.000167857	0.0115517	94.0533	0.351014	-0.118612
575584.HMPREF0010_00319	275	1	2	134	0.000332881	0.0167852	78.149	0.260133	0.251831
575584.HMPREF0010_01715	189	1	2	134	0.000264388	0.0122211	87.798	0.221655	-0.348574
575584.HMPREF0010_02537	180	1	2	134	9.58e-05	0.0101565	96.4393	0.154744	-0.237214
575584.HMPREF0010_03293	214	1	2	134	0.000264383	0.00984395	74.7425	0.0924042	-0.175596
575584.HMPREF0010_01831	154	1	2	134	6.8e-05	0.0198748	184.853	0.0518122	-0.2168
575584.HMPREF0010_01866	229	1	2	133	0.000323082	0.00999774	64.2547	0.214446	-0.216238
575584.HMPREF0010_00320	291	1	2	133	0.000601456	0.0163656	69.3589	0.346396	0.166578
575584.HMPREF0010_03353	213	1	2	133	0.000399595	0.0158285	79.0136	0.132502	-0.0891834
575584.HMPREF0010_03277	244	1	2	133	0.00108957	0.0105199	57.8805	0.289808	-0.265434
575584.HMPREF0010_01711	335	1	2	133	0.000617751	0.010682	55.0916	0.436903	0.00799866
575584.HMPREF0010_01735	264	1	2	133	0.000569321	0.00899614	51.2199	0.335059	-0.243093
575584.HMPREF0010_01524	231	1	2	133	0.00193644	0.00814773	45.3544	0.321522	-0.470346
575584.HMPREF0010_03453	217	1	2	133	0.000425576	0.0109081	62.2658	0.229146	-0.249927
575584.HMPREF0010_03495	199	1	2	133	0.000204563	0.0133441	75.2043	0.113317	-0.0893709
575584.HMPREF0010_02587	171	1	2	133	0.000108483	0.00942521	112.418	0.0881213	-0.422786
575584.HMPREF0010_01480	235	1	2	133	0.000558061	0.0152161	80.7199	0.321312	-0.0678998
575584.HMPREF0010_02368	248	1	2	133	0.000695918	0.00841008	50.8964	0.441722	-0.35626
575584.HMPREF0010_00945	230	1	2	133	0.000364835	0.0172813	92.5458	0.31525	-0.150171
575584.HMPREF0010_00961	200	1	2	133	0.000330101	0.0170865	119.382	0.173627	-0.17655
575584.HMPREF0010_00327	215	1	2	133	0.000316187	0.0171007	104.085	0.218552	-0.146883
575584.HMPREF0010_02435	214	1	2	133	0.000487692	0.0175	106.341	0.230959	-0.167604
575584.HMPREF0010_00035	217	1	2	133	0.000223915	0.0172516	103.631	0.243976	-0.142077
575584.HMPREF0010_01176	206	1	2	133	7.98e-05	0.0203928	125.209	0.0701041	0.0564619
575584.HMPREF0010_03455	205	1	2	133	0.00019759	0.0103636	60.4429	0.123372	-0.23534
575584.HMPREF0010_02051	206	1	2	133	0.000459828	0.00840148	56.7545	0.122659	-0.394345
575584.HMPREF0010_01567	183	1	2	133	0.000104905	0.00809801	80.7421	0.0998691	-0.333613
575584.HMPREF0010_01859	202	1	2	133	0.000977144	0.00807512	54.4254	0.270552	-0.44211
575584.HMPREF0010_01956	209	1	2	133	0.000486807	0.0155803	81.068	0.13782	-0.118578
575584.HMPREF0010_02210	200	1	2	133	0.000897498	0.0150896	118.457	0.164044	-0.19613
575584.HMPREF0010_02772	164	1	2	133	0.000181153	0.0208889	247.267	0.134264	-0.211023
575584.HMPREF0010_01062	156	1	2	133	2.82e-05	0.0205637	267.298	0.085947	-0.211245
575584.HMPREF0010_02679	185	1	2	133	0.000256847	0.0099304	74.0477	0.0833618	-0.269915
575584.HMPREF0010_02707	200	1	1	133	0.000595863	0.00989828	91.7658	0.0494377	-0.203985
575584.HMPREF0010_02028	204	1	2	132	0.000731805	0.00985371	85.5771	0.255969	-0.325126
575584.HMPREF0010_01986	196	1	2	132	0.000109205	0.00826446	82.8398	0.149829	-0.293823
575584.HMPREF0010_02616	252	1	2	132	0.000893846	0.0114114	57.6856	0.39069	-0.307779
575584.HMPREF0010_00238	193	1	2	132	0.000536041	0.0110829	78.8579	0.283965	-0.524858
575584.HMPREF0010_01032	150	1	2	132	1.28e-05	0.0202893	283.609	0.0537349	-0.233363
575584.HMPREF0010_01222	153	1	2	132	2.14e-05	0.0203019	273.97	0.0758473	-0.233892
575584.HMPREF0010_00749	197	1	2	132	0.000452653	0.00954228	68.2535	0.0639353	-0.369994
575584.HMPREF0010_00355	190	1	2	132	0.000118783	0.00975127	96.0702	0.186469	-0.182191
575584.HMPREF0010_03664	160	1	1	132	0.00061087	0.0111118	113.346	0.0135003	-0.400855
575584.HMPREF0010_03499	316	1	2	131	0.00124727	0.0103963	62.0878	0.409828	0.0423694
575584.HMPREF0010_01727	178	1	2	131	0.000477594	0.00837958	84.1548	0.175359	-0.378872
575584.HMPREF0010_02272	212	1	2	131	0.000469757	0.00695001	58.2166	0.195992	-0.40428
575584.HMPREF0010_00321	192	1	2	131	0.000248967	0.0115311	86.4716	0.112689	-0.148979
575584.HMPREF0010_01903	194	1	2	131	0.000450407	0.00783325	71.8085	0.196471	-0.472476
575584.HMPREF0010_01337	210	1	2	131	0.000261073	0.00791221	77.5115	0.178672	-0.22486
575584.HMPREF0010_00197	200	1	2	131	0.000324561	0.00825193	57.5662	0.270137	-0.460275
575584.HMPREF0010_03352	176	1	2	131	0.000373341	0.00827334	68.5104	0.109492	-0.404177
575584.HMPREF0010_02678	185	1	2	131	0.000146965	0.00884139	79.79	0.142382	-0.318225
575584.HMPREF0010_01721	224	1	2	130	0.000201218	0.00951897	69.7931	0.167202	-0.142026
575584.HMPREF0010_03444	173	1	2	130	0.000140759	0.0126719	107.819	0.0594076	-0.231966
575584.HMPREF0010_01314	196	1	2	130	0.00012538	0.00941892	72.4215	0.0980205	-0.262025
575584.HMPREF0010_01094	225	1	2	130	0.000449242	0.0166551	88.248	0.30628	-0.147223
575584.HMPREF0010_03017	227	1	2	130	0.000424897	0.0167888	86.9562	0.290513	-0.139777
575584.HMPREF0010_02010	205	1	2	130	0.000450576	0.016119	106.621	0.247813	-0.229069
575584.HMPREF0010_03398	206	1	2	130	0.000824302	0.0160682	105.133	0.275426	-0.259657
575584.HMPREF0010_00370	204	1	2	130	0.000348116	0.0116131	73.8356	0.234293	-0.335197
575584.HMPREF0010_02090	268	1	2	130	0.000429579	0.0164988	74.4407	0.323825	0.120619
575584.HMPREF0010_01348	189	1	2	130	0.000208144	0.0122106	99.6003	0.144092	-0.305496
575584.HMPREF0010_02958	220	1	2	130	0.000735409	0.0116319	74.693	0.273345	-0.323457
575584.HMPREF0010_03286	199	1	2	130	0.000275015	0.0135758	98.2958	0.176104	-0.215607
575584.HMPREF0010_01106	172	1	2	129	0.000211785	0.00934639	86.5915	0.15142	-0.386711
575584.HMPREF0010_02533	184	1	2	129	0.000338551	0.0124522	77.0639	0.141491	-0.369551
575584.HMPREF0010_01515	246	1	2	129	0.00109227	0.00832458	41.4612	0.489197	-0.503012
575584.HMPREF0010_00357	192	1	2	129	9.1e-05	0.0100839	102.578	0.182519	-0.138328
575584.HMPREF0010_01389	176	1	2	129	0.000228994	0.0105479	80.0084	0.0827908	-0.39518
575584.HMPREF0010_03653	201	1	2	129	0.000236236	0.0117104	88.1729	0.205218	-0.332675
575584.HMPREF0010_00050	242	1	2	129	0.00050172	0.0109364	63.5804	0.32789	-0.189808
575584.HMPREF0010_00817	186	1	2	128	0.000173333	0.00792694	57.3407	0.15403	-0.384649
575584.HMPREF0010_00913	194	1	2	128	0.000853933	0.0196877	114.228	0.125639	0.0122929
575584.HMPREF0010_03504	192	1	2	128	0.000951689	0.00673469	66.2611	0.144508	-0.420008
575584.HMPREF0010_00659	204	1	2	128	0.000112193	0.0198709	119.981	0.258771	-0.0192151
575584.HMPREF0010_02488	235	5	2	128	0.000661925	0.0140923	79.0542	0.507553	0.899794
575584.HMPREF0010_00552	253	1	2	127	0.00106086	0.0103781	46.5009	0.457922	-0.327666
575584.HMPREF0010_03319	167	1	2	127	0.000184529	0.0106379	111.183	0.173702	-0.351198
575584.HMPREF0010_01828	198	1	2	127	0.000198084	0.0106476	81.1397	0.162036	-0.257425
575584.HMPREF0010_03488	200	1	2	127	0.000253662	0.0113842	85.8898	0.273319	-0.38044
575584.HMPREF0010_03056	197	1	2	127	0.000440914	0.0114399	87.0449	0.246876	-0.367148
575584.HMPREF0010_02189	193	1	2	127	0.000593157	0.0129167	89.0426	0.194754	-0.390647
575584.HMPREF0010_02467	183	1	2	127	0.00111571	0.0092326	77.0229	0.208641	-0.580053
575584.HMPREF0010_02126	271	1	2	127	0.00303141	0.00845844	37.5606	0.440133	-0.229137
575584.HMPREF0010_00410	210	1	2	127	0.00115342	0.00978864	60.0384	0.35467	-0.524773
575584.HMPREF0010_01668	164	1	2	126	7.46e-05	0.015239	106.372	0.0575121	-0.1583
575584.HMPREF0010_01858	185	1	2	125	8.79e-05	0.00945885	62.0333	0.104667	-0.282508
575584.HMPREF0010_02898	156	1	2	125	7.68e-05	0.0109579	91.9521	0.0992103	-0.379622
575584.HMPREF0010_01889	179	1	2	125	0.000185559	0.00769484	60.4246	0.201841	-0.474401
575584.HMPREF0010_01991	203	1	2	125	0.000578168	0.0129201	88.2258	0.289392	-0.191256
575584.HMPREF0010_00602	173	1	2	125	0.00166509	0.0200656	176.687	0.109169	-0.0227765
575584.HMPREF0010_03135	178	1	2	125	0.000579126	0.00842006	97.3617	0.263033	-0.45944
575584.HMPREF0010_03505	168	1	2	125	0.000184966	0.0221455	147.362	0.0521946	-0.0721429
575584.HMPREF0010_00705	221	3	2	125	0.000669439	0.00731637	53.8479	0.523268	0.293324
575584.HMPREF0010_00969	229	1	2	124	0.000527116	0.00974916	58.6425	0.314001	-0.251137
575584.HMPREF0010_01695	184	1	2	124	0.000483793	0.0118668	64.9585	0.157664	-0.399065
575584.HMPREF0010_02029	167	1	2	124	0.000103636	0.0117353	80.5494	0.132805	-0.44332
575584.HMPREF0010_00243	210	1	2	124	0.000644551	0.00714107	61.2639	0.398502	-0.570237
575584.HMPREF0010_02665	207	1	2	124	0.000975245	0.00949632	61.498	0.344159	-0.398656
575584.HMPREF0010_02207	214	1	2	124	0.000516206	0.00960996	59.1664	0.351971	-0.379963
575584.HMPREF0010_02062	147	1	2	124	8.65e-05	0.0136072	150.964	0.0538105	-0.401246
575584.HMPREF0010_00175	200	1	2	124	0.000249607	0.0151703	99.9074	0.135162	0.0723607
575584.HMPREF0010_01542	194	1	2	124	0.000923438	0.00862993	47.567	0.3456	-0.554918
575584.HMPREF0010_02776	242	1	2	124	0.000555055	0.0134079	80.7229	0.282049	0.142005
575584.HMPREF0010_02259	165	1	2	124	0.000107028	0.0096122	113.785	0.226215	-0.35326
575584.HMPREF0010_00811	324	1	2	124	0.000966235	0.00860913	56.2054	0.487904	-0.108627
575584.HMPREF0010_02268	182	1	2	124	0.000127748	0.00717858	76.909	0.1624	-0.357555
575584.HMPREF0010_00078	342	2	2	124	0.00120043	0.00774881	43.359	0.609418	2.07082
575584.HMPREF0010_00256	208	1	2	123	0.000319313	0.0114088	65.9728	0.4126	-0.299685
575584.HMPREF0010_03656	265	1	2	123	0.00131456	0.00909009	35.0861	0.519232	-0.363672
575584.HMPREF0010_01688	238	1	2	123	0.00110601	0.0124952	44.648	0.453882	-0.336782
575584.HMPREF0010_00670	168	1	2	123	0.000183706	0.00870245	62.0361	0.136193	-0.410329
575584.HMPREF0010_03237	170	1	2	123	0.000305396	0.011768	76.0805	0.130549	-0.425904
575584.HMPREF0010_00972	198	1	2	123	0.000640952	0.00983306	61.5184	0.206224	-0.246621
575584.HMPREF0010_00915	206	1	2	123	0.000501311	0.00637598	45.9315	0.191335	-0.390698
575584.HMPREF0010_01400	175	1	2	123	0.000590535	0.009327	70.2069	0.16967	-0.36449
575584.HMPREF0010_02888	248	1	2	123	0.00054528	0.00918245	61.1315	0.331775	-0.134204
575584.HMPREF0010_02143	225	1	2	123	0.000269477	0.00836598	81.1176	0.308088	-0.177044
575584.HMPREF0010_00047	220	1	2	123	0.000345028	0.00759653	60.4353	0.313568	-0.238646
575584.HMPREF0010_00156	178	1	2	123	0.000671045	0.00784308	76.5761	0.131847	-0.457088
575584.HMPREF0010_01343	168	1	2	123	0.000105317	0.0114081	90.3579	0.0515347	-0.269182
575584.HMPREF0010_03526	209	1	2	123	0.000580505	0.0106457	60.5619	0.281937	-0.284775
575584.HMPREF0010_01313	183	1	2	123	0.00016499	0.00784009	70.6347	0.113157	-0.327393
575584.HMPREF0010_03415	208	1	2	123	0.000480719	0.011064	64.6259	0.225807	-0.217737
575584.HMPREF0010_00421	183	1	2	123	0.000562659	0.0061078	44.562	0.365499	-0.531044
575584.HMPREF0010_02073	196	1	2	123	0.000472287	0.00755966	54.5316	0.142412	-0.457378
575584.HMPREF0010_02663	167	1	2	123	0.000351945	0.00602802	60.6945	0.212031	-0.649714
575584.HMPREF0010_02348	143	1	1	123	2.19e-05	0.0122403	107.17	0.0257645	-0.364064
575584.HMPREF0010_00679	143	1	1	123	8.71e-05	0.0122127	106.368	0.045071	-0.370965
575584.HMPREF0010_01882	255	1	2	122	0.000656985	0.00777008	56.1426	0.494458	-0.432277
575584.HMPREF0010_01526	151	1	2	122	2.03e-05	0.00954586	106.747	0.0606495	-0.44545
575584.HMPREF0010_02759	222	1	2	121	0.000518389	0.00856937	39.9053	0.378249	-0.398486
575584.HMPREF0010_03675	195	1	2	121	0.000246826	0.00969997	72.022	0.342929	-0.369704
575584.HMPREF0010_02845	200	1	2	121	0.000241997	0.0101862	79.4543	0.274101	-0.172546
575584.HMPREF0010_00916	180	1	2	121	0.000161123	0.011425	99.7967	0.0850316	-0.110569
575584.HMPREF0010_00448	173	1	2	121	0.000535846	0.00870553	74.0766	0.195533	-0.452385
575584.HMPREF0010_00616	156	1	2	121	4.67e-05	0.00956988	101.476	0.0988084	-0.438719
575584.HMPREF0010_02222	175	1	2	121	0.000936284	0.00637109	74.7093	0.155663	-0.425717
575584.HMPREF0010_01324	181	1	2	121	0.000555937	0.0132352	81.9739	0.136048	-0.26741
575584.HMPREF0010_02991	173	1	2	121	0.000310506	0.00768451	71.7303	0.183363	-0.448432
575584.HMPREF0010_00687	148	1	1	121	0.000310842	0.00649499	85.2561	0.0493176	-0.576389
575584.HMPREF0010_00424	130	1	1	121	5.46e-05	0.00857074	137.916	0.0466573	-0.613844
575584.HMPREF0010_00455	171	1	2	120	0.000563843	0.00841429	56.503	0.157005	-0.393612
575584.HMPREF0010_00714	136	1	2	120	0.000769998	0.00857485	126.266	0.130945	-0.601865
575584.HMPREF0010_02187	163	1	2	120	0.000130498	0.00923596	86.3029	0.0769201	-0.290296
575584.HMPREF0010_03274	178	1	2	120	0.000464688	0.00858464	76.9815	0.105063	-0.290654
575584.HMPREF0010_02165	153	1	2	120	0.00014823	0.0095502	87.7356	0.0611119	-0.382434
575584.HMPREF0010_03215	192	1	2	120	0.00150955	0.00639601	42.4978	0.357407	-0.607215
575584.HMPREF0010_00174	186	1	2	120	8.46e-05	0.0195953	142.342	0.106668	0.0723096
575584.HMPREF0010_02216	220	1	2	120	0.000800806	0.00803363	52.2859	0.386924	-0.369261
575584.HMPREF0010_02177	176	1	2	120	0.00093261	0.0179143	122.902	0.118077	-0.130234
575584.HMPREF0010_00033	163	1	1	120	0.000104408	0.0111053	92.6567	0.046042	-0.269745
575584.HMPREF0010_00851	147	1	1	120	0.000179551	0.00834275	83.8493	0.0439964	-0.425785
575584.HMPREF0010_00655	169	1	2	119	0.00066387	0.00834828	86.7703	0.430351	-0.636576
575584.HMPREF0010_00087	221	1	2	119	0.000728965	0.00910318	56.4139	0.495687	-0.471181
575584.HMPREF0010_01024	171	1	2	119	0.000243416	0.0137886	128.604	0.174421	-0.340241
575584.HMPREF0010_03763	211	1	2	118	0.00052645	0.00842813	42.8864	0.34922	-0.416583
575584.HMPREF0010_03055	203	1	2	118	0.00024308	0.0172823	102.45	0.302772	-0.225934
575584.HMPREF0010_00970	183	1	2	118	0.00025937	0.0106754	91.3461	0.11673	-0.183912
575584.HMPREF0010_01669	143	1	2	118	5.18e-05	0.0096289	110.672	0.0684696	-0.368801
575584.HMPREF0010_00927	193	1	2	118	0.000369257	0.0102291	65.2658	0.337601	-0.358134
575584.HMPREF0010_02439	207	1	2	118	0.000810268	0.0102786	60.5413	0.31741	-0.319537
575584.HMPREF0010_03295	186	1	2	118	0.000303114	0.00804101	56.9829	0.193024	-0.371954
575584.HMPREF0010_02140	185	1	2	118	0.00148494	0.0117829	73.4231	0.221085	-0.350108
575584.HMPREF0010_00722	241	1	2	118	0.000840791	0.0133662	55.7845	0.497546	-0.357094
575584.HMPREF0010_01335	160	1	2	118	0.000415462	0.00812857	76.0328	0.138135	-0.444512
575584.HMPREF0010_00542	193	1	2	118	0.00041685	0.0144564	104.01	0.331513	-0.375328
575584.HMPREF0010_00445	164	1	2	118	9.1e-05	0.0156201	167.867	0.153953	-0.252841
575584.HMPREF0010_00459	166	1	2	118	0.00017923	0.0153949	179.578	0.237649	-0.397429
575584.HMPREF0010_01736	190	1	2	118	0.000326952	0.00643267	45.8787	0.210964	-0.345933
575584.HMPREF0010_01328	143	1	1	118	3.48e-05	0.0147436	123.467	0.0224953	-0.273221
575584.HMPREF0010_02688	182	1	2	117	0.000797073	0.00775462	55.1918	0.200426	-0.313505
575584.HMPREF0010_02846	162	1	2	117	9.58e-05	0.00964448	86.9395	0.180079	-0.374936
575584.HMPREF0010_02124	217	1	2	117	0.000304357	0.0075168	70.6087	0.346986	-0.277737
575584.HMPREF0010_00829	169	1	2	117	0.000340318	0.0138616	105.88	0.113887	-0.403786
575584.HMPREF0010_02074	167	1	2	117	0.000196741	0.0056254	66.4463	0.199276	-0.536446
575584.HMPREF0010_00737	225	1	2	117	0.00105252	0.00670994	42.6265	0.551977	-0.585369
575584.HMPREF0010_01850	185	1	2	117	0.000384086	0.00674617	48.5183	0.335374	-0.573168
575584.HMPREF0010_00807	175	1	2	117	0.000149788	0.00822658	92.5538	0.217806	-0.332982
575584.HMPREF0010_00486	199	1	2	117	0.000328536	0.0166616	119.885	0.247719	-0.134528
575584.HMPREF0010_03714	163	1	2	117	0.000148923	0.00741653	60.0961	0.0805878	-0.442041
575584.HMPREF0010_03175	178	1	2	116	0.000302013	0.00771973	71.9156	0.226085	-0.391653
575584.HMPREF0010_00472	160	1	2	116	0.00010997	0.0129382	129.804	0.294968	-0.453851
575584.HMPREF0010_02681	255	1	2	116	0.00035626	0.00630442	47.4732	0.492735	-0.442246
575584.HMPREF0010_03150	157	1	2	116	0.000269357	0.00510423	61.5539	0.182006	-0.642881
575584.HMPREF0010_00340	139	1	2	116	9.48e-05	0.00643353	82.715	0.0519437	-0.48495
575584.HMPREF0010_02654	204	1	2	116	0.000180299	0.0141172	92.378	0.366897	-0.305257
575584.HMPREF0010_03502	160	1	2	116	0.000128904	0.00929406	122.935	0.111065	-0.164145
575584.HMPREF0010_01837	166	1	2	116	0.000251747	0.0135417	92.0878	0.129331	-0.280174
575584.HMPREF0010_01717	142	1	2	115	0.000215676	0.00625389	87.4012	0.0936984	-0.604676
575584.HMPREF0010_01208	183	1	2	115	0.000286316	0.0078946	60.6704	0.210357	-0.416276
575584.HMPREF0010_03348	212	1	2	115	0.000646584	0.0144011	92.9605	0.312887	-0.247013
575584.HMPREF0010_02245	199	1	2	115	0.000497094	0.0142699	103.923	0.277998	-0.257425
575584.HMPREF0010_00942	160	1	2	115	3.61e-05	0.0160941	148.451	0.164968	-0.111762
575584.HMPREF0010_01646	176	1	2	115	0.000174516	0.0079766	65.7769	0.171227	-0.372209
575584.HMPREF0010_00404	160	1	2	115	2.87e-05	0.0158872	148.614	0.118347	-0.101316
575584.HMPREF0010_03632	182	1	2	115	0.000309532	0.0107141	71.9695	0.232933	-0.353806
575584.HMPREF0010_02238	176	1	2	115	0.000172302	0.00851944	64.8865	0.310931	-0.361832
575584.HMPREF0010_02513	167	1	2	115	0.000545053	0.00633754	93.5603	0.243194	-0.375038
575584.HMPREF0010_03437	188	1	2	115	0.000446127	0.0117115	69.1262	0.22881	-0.330307
575584.HMPREF0010_00636	156	1	2	115	0.000307731	0.0125274	139.656	0.166325	-0.44366
575584.HMPREF0010_01700	148	1	2	115	0.000397919	0.00697347	85.8833	0.164934	-0.616162
575584.HMPREF0010_01460	176	1	2	115	0.000174783	0.0200498	132.223	0.213606	-0.0880247
575584.HMPREF0010_00905	177	1	2	115	0.000396646	0.00773085	62.5215	0.219481	-0.440985
575584.HMPREF0010_02883	186	1	2	114	0.000294828	0.00778322	55.9779	0.368584	-0.412834
575584.HMPREF0010_02828	157	1	2	114	0.000306337	0.00808772	62.9515	0.216354	-0.512589
575584.HMPREF0010_01459	171	1	2	114	0.000215697	0.0208944	150.302	0.156963	-0.111881
575584.HMPREF0010_02862	160	1	2	114	0.000320567	0.00807709	62.9164	0.204287	-0.496145
575584.HMPREF0010_03402	175	1	2	114	0.000579093	0.0045921	46.0664	0.25176	-0.595014
575584.HMPREF0010_03264	157	1	2	114	0.000342109	0.0253137	225.156	0.138237	-0.0389309
575584.HMPREF0010_00380	166	1	2	114	0.000137588	0.00890637	63.7761	0.345256	-0.525489
575584.HMPREF0010_03670	236	1	2	114	0.000942851	0.00772914	42.5329	0.536038	-0.419054
575584.HMPREF0010_02070	184	1	2	114	0.000373231	0.00711903	52.3413	0.367368	-0.558905
575584.HMPREF0010_03041	211	1	2	113	0.000465429	0.0139081	74.1191	0.416706	-0.394618
575584.HMPREF0010_03071	137	1	2	113	0.000520005	0.00797657	93.6521	0.122503	-0.609788
575584.HMPREF0010_02782	226	1	2	113	0.000303133	0.00680277	63.0755	0.543095	-0.500831
575584.HMPREF0010_01217	135	1	2	113	0.000129494	0.00797551	95.9392	0.096632	-0.620081
575584.HMPREF0010_00371	161	1	2	113	0.000324389	0.0055881	55.1079	0.285359	-0.718745
575584.HMPREF0010_02581	159	1	2	113	0.00100362	0.00561255	51.0277	0.21753	-0.698638
575584.HMPREF0010_01525	165	1	2	113	0.000208035	0.00657576	78.3353	0.212639	-0.322758
575584.HMPREF0010_02128	180	1	2	113	0.00047955	0.00671144	43.1905	0.259712	-0.512521
575584.HMPREF0010_01718	152	1	2	113	0.000103651	0.00900695	83.3575	0.164749	-0.402456
575584.HMPREF0010_01323	170	1	2	113	0.000228621	0.00828858	61.5725	0.283474	-0.427182
575584.HMPREF0010_03522	186	1	2	113	0.000599673	0.00644311	47.4262	0.307802	-0.48633
575584.HMPREF0010_00181	181	1	2	113	0.00024705	0.00696709	56.1465	0.257741	-0.44516
575584.HMPREF0010_01537	167	1	2	113	0.000494485	0.00898688	94.6524	0.218299	-0.256027
575584.HMPREF0010_01035	178	1	2	113	0.000437599	0.0144346	83.7264	0.285871	-0.325927
575584.HMPREF0010_02852	155	1	2	113	0.000129711	0.00584941	58.7956	0.165028	-0.519303
575584.HMPREF0010_03036	169	1	2	113	0.000110687	0.0167713	142.946	0.130842	-0.209626
575584.HMPREF0010_03718	174	1	2	113	0.000186022	0.00690916	75.8775	0.197672	-0.438872
575584.HMPREF0010_02179	205	1	2	113	0.00031001	0.0120625	60.0817	0.415108	-0.375123
575584.HMPREF0010_01972	267	3	3	112	0.000589301	0.00651681	52.6301	0.651898	1.97446
575584.HMPREF0010_01572	169	1	2	112	0.00141481	0.0074047	52.8757	0.204324	-0.487523
575584.HMPREF0010_01181	163	1	2	112	0.000319396	0.00704233	49.388	0.254752	-0.529715
575584.HMPREF0010_02366	188	1	2	112	0.000546615	0.006201	39.8265	0.350581	-0.494151
575584.HMPREF0010_01990	171	1	2	112	0.000270175	0.00550549	62.5987	0.256662	-0.52341
575584.HMPREF0010_02709	154	1	2	112	0.000361609	0.00652618	78.3438	0.295956	-0.548374
575584.HMPREF0010_00801	172	1	2	112	0.000191161	0.00775991	89.7952	0.346745	-0.335487
575584.HMPREF0010_02147	172	1	2	112	0.000628045	0.0115716	76.2255	0.299278	-0.376214
575584.HMPREF0010_00434	160	1	2	112	0.000100279	0.00945947	99.0388	0.168017	-0.272761
575584.HMPREF0010_01073	149	1	2	112	9.75e-05	0.0165548	157.828	0.127338	-0.286683
575584.HMPREF0010_03549	176	1	2	112	5.78e-05	0.00733287	87.4314	0.272948	-0.328688
575584.HMPREF0010_01046	153	1	2	112	4.61e-05	0.0146527	163.083	0.256806	-0.392999
575584.HMPREF0010_02346	152	1	2	112	6.36e-05	0.0143793	160.4	0.183073	-0.389932
575584.HMPREF0010_00769	152	1	2	112	0.000373677	0.00519755	57.2582	0.375845	-0.734747
575584.HMPREF0010_00708	156	1	2	112	0.000385468	0.00711657	104.559	0.231764	-0.388211
575584.HMPREF0010_02146	205	4	2	112	0.000218175	0.00757291	84.8898	0.44437	0.963945
575584.HMPREF0010_01253	139	1	1	112	8.2e-05	0.0149048	177.224	0.0460957	-0.202554
575584.HMPREF0010_02799	223	1	2	111	0.000409912	0.0124154	55.4257	0.448333	-0.378191
575584.HMPREF0010_01081	167	1	2	111	0.000196392	0.0147205	137.489	0.121457	-0.226377
575584.HMPREF0010_00037	161	1	2	111	0.000217984	0.0127568	112.874	0.145274	-0.401127
575584.HMPREF0010_01269	163	1	2	111	0.000369857	0.01284	109.548	0.160731	-0.403479
575584.HMPREF0010_01401	215	1	2	111	0.000345896	0.0133641	68.5159	0.473227	-0.423024
575584.HMPREF0010_02191	168	1	2	111	0.00011514	0.0131326	100.17	0.321135	-0.474436
575584.HMPREF0010_02176	172	1	2	111	0.000207686	0.0137555	95.5379	0.306175	-0.419429
575584.HMPREF0010_01016	177	1	2	111	0.00021267	0.0132911	92.5296	0.347891	-0.47631
575584.HMPREF0010_01997	227	1	2	111	0.000267845	0.00614203	63.5535	0.389919	-0.296737
575584.HMPREF0010_02011	164	1	2	111	0.000314129	0.0126172	99.3246	0.255449	-0.517003
575584.HMPREF0010_01351	175	1	2	111	0.000296841	0.0142918	118.865	0.20319	-0.283241
575584.HMPREF0010_00473	171	1	2	111	8.46e-05	0.0142377	124.077	0.242311	-0.276595
575584.HMPREF0010_03051	173	1	2	110	0.000215951	0.0141182	115.459	0.201056	-0.302837
575584.HMPREF0010_02599	140	1	2	110	0.000502953	0.00789487	94.9433	0.0742782	-0.408233
575584.HMPREF0010_03442	153	1	2	110	0.000353789	0.00636425	62.8582	0.083178	-0.379827
575584.HMPREF0010_01667	152	1	2	110	6.91e-05	0.0064005	70.1604	0.155287	-0.480042
575584.HMPREF0010_02362	157	1	2	110	0.000450181	0.00496161	65.0249	0.193695	-0.546193
575584.HMPREF0010_03521	153	1	2	110	0.000309285	0.00728848	80.811	0.193382	-0.323985
575584.HMPREF0010_01724	193	1	2	110	0.000382551	0.00600488	47.7059	0.35288	-0.489022
575584.HMPREF0010_02892	153	1	2	110	0.000273898	0.0057324	48.9949	0.192509	-0.610879
575584.HMPREF0010_02337	159	1	2	110	0.000225948	0.00615782	60.0065	0.138039	-0.535918
575584.HMPREF0010_01305	152	1	2	110	0.000325226	0.00700132	86.6467	0.304813	-0.660245
575584.HMPREF0010_01474	174	1	2	110	0.000213881	0.00681243	58.332	0.271328	-0.471982
575584.HMPREF0010_02260	178	1	2	110	0.000244166	0.00599556	44.9066	0.275051	-0.50717
575584.HMPREF0010_03728	123	1	2	110	3.05e-05	0.0233755	387.993	0.058339	-0.173943
575584.HMPREF0010_00345	182	1	2	109	0.000259936	0.00713759	68.7024	0.234726	-0.415203
575584.HMPREF0010_00070	216	1	2	109	0.000871804	0.00793712	43.8951	0.56222	-0.571703
575584.HMPREF0010_02007	150	1	2	109	0.000194794	0.0107235	100.992	0.129712	-0.314493
575584.HMPREF0010_01215	136	1	2	109	0.000312025	0.0105285	122.975	0.0816706	-0.395759
575584.HMPREF0010_01873	171	1	2	109	0.000405714	0.00627528	53.7236	0.24223	-0.522575
575584.HMPREF0010_01214	134	1	2	109	0.000159748	0.00598449	75.066	0.124016	-0.664028
575584.HMPREF0010_01996	182	1	2	109	0.000130336	0.0055659	68.3436	0.295922	-0.389437
575584.HMPREF0010_01987	211	1	2	109	0.000451047	0.0064356	50.5129	0.483234	-0.54333
575584.HMPREF0010_02745	152	1	2	109	0.000209919	0.00672026	61.749	0.1819	-0.573884
575584.HMPREF0010_00295	167	1	2	109	9.91e-05	0.0115251	87.1779	0.322433	-0.430812
575584.HMPREF0010_02716	166	1	2	109	0.000243153	0.00659736	56.741	0.183681	-0.482087
575584.HMPREF0010_02005	140	1	2	108	0.000110363	0.00627635	71.791	0.162547	-0.51702
575584.HMPREF0010_03704	156	1	2	108	4.73e-05	0.0063121	87.1767	0.386702	-0.568516
575584.HMPREF0010_02367	163	1	2	108	0.000171053	0.0044062	46.9091	0.407633	-0.649084
575584.HMPREF0010_01378	184	1	2	108	0.000346069	0.00668159	70.1407	0.43562	-0.51339
575584.HMPREF0010_03145	178	1	2	108	0.000883472	0.00484135	42.8306	0.316404	-0.659922
575584.HMPREF0010_00910	142	1	2	108	0.000223939	0.00611373	69.5341	0.322259	-0.731083
575584.HMPREF0010_01962	165	1	2	108	0.000101543	0.0110725	80.6127	0.385565	-0.463359
575584.HMPREF0010_00301	227	2	2	108	0.000447509	0.00660075	49.3877	0.546925	0.694058
575584.HMPREF0010_02065	187	1	2	107	0.000514638	0.00680918	41.0944	0.360435	-0.544046
575584.HMPREF0010_00752	131	1	2	107	0.000247834	0.00823355	95.3191	0.0643392	-0.464365
575584.HMPREF0010_03674	201	1	2	107	0.000372345	0.0134389	87.4421	0.367292	-0.28774
575584.HMPREF0010_00173	149	1	2	107	0.000124327	0.010588	108.706	0.123477	-0.270086
575584.HMPREF0010_00943	147	1	2	107	0.00010075	0.0151736	141.482	0.198029	-0.220174
575584.HMPREF0010_01894	180	1	2	107	0.000560441	0.0101853	83.8028	0.36072	-0.279628
575584.HMPREF0010_00403	137	1	2	107	2.55e-05	0.0151422	162.78	0.118062	-0.206899
575584.HMPREF0010_01398	153	1	2	107	0.00076496	0.00526515	55.1442	0.215014	-0.710992
575584.HMPREF0010_02320	143	1	2	107	4.67e-05	0.0153176	172.625	0.169425	-0.340736
575584.HMPREF0010_00690	193	1	2	107	0.000265245	0.0128921	101.089	0.503292	-0.53389
575584.HMPREF0010_01116	184	11	2	107	0.000160109	0.00619947	69.2111	0.615421	0.424061
575584.HMPREF0010_01482	213	15	2	107	0.000345879	0.013888	90.8781	0.505802	1.3879
575584.HMPREF0010_01259	127	1	1	107	2.58e-05	0.0138106	197.088	0.047204	-0.252261
575584.HMPREF0010_00781	159	1	2	106	0.000296441	0.0114844	108.343	0.364439	-0.503439
575584.HMPREF0010_02811	181	1	2	106	0.000192278	0.00911722	87.0725	0.444036	-0.438957
575584.HMPREF0010_02148	149	1	2	106	0.000589186	0.00748395	61.8337	0.389223	-0.689402
575584.HMPREF0010_00470	175	1	2	106	8.77e-05	0.013361	125.01	0.26744	-0.228404
575584.HMPREF0010_03419	143	1	2	106	0.000294144	0.0134452	110.223	0.204591	-0.479394
575584.HMPREF0010_03052	201	1	2	106	0.00032302	0.014888	97.4483	0.328041	-0.187064
575584.HMPREF0010_02908	179	1	2	106	8.67e-05	0.0163041	102.264	0.250533	-0.225388
575584.HMPREF0010_01339	136	1	2	106	7.6e-05	0.00509126	70.7955	0.134866	-0.556094
575584.HMPREF0010_03530	187	1	2	106	0.000801169	0.0107245	70.6805	0.393576	-0.431971
575584.HMPREF0010_02115	223	3	3	105	0.000643652	0.00417056	39.8656	0.68518	-0.0605163
575584.HMPREF0010_02786	189	1	2	105	0.000452856	0.00508845	43.9277	0.438075	-0.640069
575584.HMPREF0010_03061	155	1	2	105	4.11e-05	0.0114686	120.524	0.415874	-0.520462
575584.HMPREF0010_03058	148	1	2	105	7.42e-05	0.0113378	125.466	0.339604	-0.513884
575584.HMPREF0010_03068	156	1	2	105	2.11e-05	0.0114675	120.488	0.40357	-0.509778
575584.HMPREF0010_01306	157	1	2	105	0.000880449	0.00639289	76.1001	0.417613	-0.710856
575584.HMPREF0010_00310	139	1	2	105	0.000190853	0.00755808	73.4748	0.066734	-0.481814
575584.HMPREF0010_01178	143	1	2	105	0.00065066	0.00994072	80.1358	0.193182	-0.558087
575584.HMPREF0010_03638	160	1	2	105	6.23e-05	0.0146104	142.382	0.265778	-0.246229
575584.HMPREF0010_01349	169	1	2	105	0.000185015	0.0144774	123.61	0.281495	-0.266592
575584.HMPREF0010_00625	172	1	2	105	0.000167545	0.0131849	122.089	0.283423	-0.285269
575584.HMPREF0010_02612	140	1	2	105	0.0002437	0.00614676	59.1757	0.165348	-0.540791
575584.HMPREF0010_00753	167	1	2	105	0.000488614	0.00719115	66.1862	0.363826	-0.567749
575584.HMPREF0010_03405	147	1	2	105	0.00057799	0.00557297	49.2801	0.274583	-0.764755
575584.HMPREF0010_01496	137	1	2	105	0.000145515	0.0175457	152.189	0.135646	-0.304627
575584.HMPREF0010_03371	193	7	2	105	0.000694774	0.0105069	62.9449	0.504833	0.0948439
575584.HMPREF0010_00651	118	1	1	105	4.38e-06	0.0183876	237.705	0.022134	-0.273272
575584.HMPREF0010_01076	127	1	1	105	5.24e-05	0.0146787	198.345	0.0401281	-0.360537
575584.HMPREF0010_03158	154	1	2	104	0.00019436	0.00635211	87.4348	0.423545	-0.592731
575584.HMPREF0010_00437	168	1	2	104	0.000124621	0.00557162	62.6249	0.3338	-0.545068
575584.HMPREF0010_00617	169	1	2	104	0.000375406	0.00878758	61.861	0.289492	-0.384819
575584.HMPREF0010_03284	142	1	2	104	5.52e-05	0.00914258	93.6447	0.162623	-0.31814
575584.HMPREF0010_00232	158	1	2	104	0.000509666	0.00542682	65.4764	0.22116	-0.483177
575584.HMPREF0010_02145	167	4	2	104	8.76e-05	0.00532035	90.9303	0.489254	0.611418
575584.HMPREF0010_00805	189	4	2	104	0.00019319	0.00595471	84.3892	0.554451	0.992083
575584.HMPREF0010_00633	191	1	3	103	0.000973935	0.00632647	39.7601	0.628007	-0.772065
575584.HMPREF0010_02132	172	1	2	103	0.000349966	0.00468502	37.9229	0.409658	-0.625159
575584.HMPREF0010_01807	161	1	2	103	0.000197727	0.00474189	63.8673	0.314887	-0.504018
575584.HMPREF0010_03441	149	1	2	103	0.000309323	0.00744213	70.0486	0.185818	-0.430386
575584.HMPREF0010_00361	146	1	2	103	0.000368536	0.00499265	47.1272	0.231328	-0.654281
575584.HMPREF0010_00081	179	1	2	103	0.00156165	0.00372701	46.8773	0.532272	-0.718217
575584.HMPREF0010_01168	156	1	2	103	0.000202979	0.00474229	63.3757	0.279275	-0.51339
575584.HMPREF0010_01544	146	1	2	103	0.000270148	0.0110391	92.7053	0.241837	-0.498054
575584.HMPREF0010_00746	143	1	2	103	0.00013711	0.00552402	54.6634	0.124404	-0.516543
575584.HMPREF0010_01922	160	1	2	103	0.00124917	0.00579537	50.384	0.394489	-0.709544
575584.HMPREF0010_02219	161	1	2	103	0.000404179	0.0050936	46.4586	0.367637	-0.639677
575584.HMPREF0010_00802	138	1	2	103	5.11e-05	0.00579199	107.183	0.326688	-0.426415
575584.HMPREF0010_03450	126	1	2	103	9.53e-05	0.00423609	59.2839	0.14848	-0.639609
575584.HMPREF0010_01785	196	4	2	103	0.000283303	0.00504626	69.6527	0.58682	1.24373
575584.HMPREF0010_02489	114	1	1	103	7.48e-05	0.00904231	126.99	0.0371986	-0.487489
575584.HMPREF0010_00572	196	3	3	102	0.000232085	0.00421949	56.7722	0.642174	1.75761
575584.HMPREF0010_02604	174	1	2	102	0.000496891	0.00523308	55.273	0.480295	-0.636985
575584.HMPREF0010_02605	166	1	2	102	0.000735222	0.00371628	48.8046	0.502664	-0.686863
575584.HMPREF0010_02463	188	1	2	102	0.00188604	0.00645065	38.3563	0.541546	-0.712185
575584.HMPREF0010_01571	214	1	2	102	0.000724814	0.00669011	46.7743	0.620449	-0.60028
575584.HMPREF0010_01150	196	1	2	102	0.000870454	0.00944107	44.0768	0.396831	-0.330886
575584.HMPREF0010_03427	147	1	2	102	0.000902846	0.00530769	44.0937	0.336051	-0.731969
575584.HMPREF0010_01468	153	1	2	102	0.000777202	0.00524218	39.507	0.330299	-0.721233
575584.HMPREF0010_00994	144	1	2	102	0.000139004	0.00617393	56.7661	0.296949	-0.582098
575584.HMPREF0010_03194	174	1	2	102	0.00046915	0.00535255	49.3896	0.503177	-0.630731
575584.HMPREF0010_02606	195	1	2	102	0.000480029	0.00451175	51.6511	0.598329	-0.664097
575584.HMPREF0010_01847	163	1	2	102	0.000398435	0.00502251	44.449	0.456938	-0.732804
575584.HMPREF0010_01296	196	1	2	102	0.000653728	0.00584816	36.5439	0.434668	-0.544268
575584.HMPREF0010_02585	184	1	2	102	0.00149895	0.00532369	40.6787	0.472282	-0.686045
575584.HMPREF0010_03193	156	1	2	102	0.000330872	0.00732338	52.8139	0.336481	-0.647687
575584.HMPREF0010_01333	187	1	2	102	0.000726904	0.00422601	46.3124	0.50204	-0.667317
575584.HMPREF0010_01388	182	1	2	102	0.000423234	0.0043499	56.5247	0.365977	-0.535321
575584.HMPREF0010_01216	144	1	2	102	0.000799868	0.00637873	61.1616	0.217849	-0.601047
575584.HMPREF0010_02321	131	1	2	102	2.87e-05	0.0142395	179.121	0.180492	-0.425205
575584.HMPREF0010_02607	239	2	2	102	0.00105394	0.00449989	47.0857	0.58122	0.139716
575584.HMPREF0010_00209	268	2	2	102	0.000928257	0.00410573	49.0044	0.598131	1.62509
575584.HMPREF0010_00103	172	5	2	102	0.000162014	0.0125597	123.89	0.497122	0.68939
575584.HMPREF0010_03362	161	7	2	102	0.000104324	0.00789898	91.1767	0.52057	0.885327
575584.HMPREF0010_00792	188	1	2	101	0.000391932	0.00517333	50.0258	0.468399	-0.602154
575584.HMPREF0010_03649	131	1	2	101	0.000679636	0.00939956	81.5363	0.221297	-0.607709
575584.HMPREF0010_03762	154	1	2	101	0.000208901	0.00579605	52.5188	0.282852	-0.524484
575584.HMPREF0010_00311	143	1	2	101	0.000583336	0.00694849	91.418	0.266289	-0.614457
575584.HMPREF0010_01199	157	1	2	101	0.000130498	0.00730456	52.3135	0.229701	-0.507136
575584.HMPREF0010_00804	181	4	3	100	0.000242227	0.00515241	62.1947	0.62852	0.485115
575584.HMPREF0010_02045	145	1	2	100	0.000184172	0.00855905	80.0518	0.236212	-0.482393
575584.HMPREF0010_02672	167	1	2	100	0.000288914	0.00469257	34.9885	0.42165	-0.650328
575584.HMPREF0010_02497	146	1	2	100	0.000837619	0.00475658	62.5837	0.289121	-0.724948
575584.HMPREF0010_03552	131	1	2	100	8.16e-05	0.00484492	86.9629	0.222283	-0.514191
575584.HMPREF0010_01563	130	1	2	100	0.000131942	0.00427561	67.8132	0.144973	-0.68066
575584.HMPREF0010_00207	143	1	2	100	0.00056018	0.00437122	46.7856	0.351709	-0.678939
575584.HMPREF0010_00474	171	1	2	100	0.000310426	0.00741016	59.5116	0.498489	-0.607096
575584.HMPREF0010_01725	198	1	2	100	0.00105477	0.00410871	50.5496	0.509983	-0.649885
575584.HMPREF0010_02798	152	1	2	100	0.000385295	0.00482859	44.3993	0.360165	-0.677252
575584.HMPREF0010_01265	119	1	2	100	4e-05	0.0100097	173.672	0.0712655	-0.387137
575584.HMPREF0010_02264	230	2	2	100	0.000574268	0.00448762	51.6729	0.546831	0.89728
575584.HMPREF0010_02675	265	2	2	100	0.00131514	0.00418013	46.4058	0.622645	1.66292
575584.HMPREF0010_00723	184	4	2	100	0.000420813	0.00689654	46.8315	0.565103	0.121716
575584.HMPREF0010_02117	263	3	3	99	0.000450347	0.00403612	45.8122	0.732309	1.68559
575584.HMPREF0010_02837	132	1	2	99	0.000255385	0.00650243	71.5453	0.170046	-0.541303
575584.HMPREF0010_02312	155	4	2	99	0.00021318	0.00913764	92.9801	0.427434	0.731005
575584.HMPREF0010_00210	293	2	6	98	0.000426913	0.0036142	59.5053	0.545947	3.65149
575584.HMPREF0010_02114	188	3	3	98	0.000505351	0.00364054	46.2087	0.670309	0.186603
575584.HMPREF0010_02805	199	3	3	98	0.000485286	0.00390903	49.6297	0.634375	1.19237
575584.HMPREF0010_00750	146	1	2	98	0.000305194	0.00709862	64.7444	0.252296	-0.554986
575584.HMPREF0010_02243	181	1	2	98	0.000594418	0.00404301	26.6697	0.514526	-0.69937
575584.HMPREF0010_00212	124	1	2	98	4.35e-05	0.0110911	138.808	0.208036	-0.631362
575584.HMPREF0010_00577	211	1	2	98	0.00077334	0.00581535	26.8997	0.61204	-0.709884
575584.HMPREF0010_00368	144	1	2	98	0.00078069	0.00549865	46.3426	0.288023	-0.677439
575584.HMPREF0010_02621	134	1	2	98	0.000218634	0.00503804	54.592	0.239085	-0.66304
575584.HMPREF0010_03550	169	1	2	98	0.000517036	0.00444319	58.3243	0.407151	-0.597894
575584.HMPREF0010_01284	172	1	2	98	0.000648296	0.00580735	38.6818	0.463234	-0.620285
575584.HMPREF0010_02363	163	1	2	98	0.000542854	0.00435919	46.1632	0.311603	-0.597928
575584.HMPREF0010_01642	179	1	2	98	0.000368176	0.00481495	46.9203	0.456828	-0.641893
575584.HMPREF0010_01965	188	1	2	98	0.000524824	0.00582608	39.5304	0.425456	-0.534998
575584.HMPREF0010_01743	136	1	2	98	5.71e-05	0.0154576	151.128	0.102676	-0.284297
575584.HMPREF0010_01301	247	2	2	98	0.000296983	0.00493278	62.483	0.555771	2.09416
575584.HMPREF0010_01129	143	7	2	98	6.6e-05	0.00720414	101.289	0.555597	0.79121
575584.HMPREF0010_00748	111	1	1	98	6.38e-05	0.0073263	118.264	0.0264739	-0.554032
575584.HMPREF0010_02494	292	3	3	97	0.000745732	0.00418148	42.8166	0.761189	1.5164
575584.HMPREF0010_01714	206	3	3	97	0.000619854	0.00405307	53.9562	0.683579	1.67796
575584.HMPREF0010_03529	203	7	3	97	0.000251176	0.0103362	62.4282	0.642634	0.95945
575584.HMPREF0010_01978	164	1	2	97	0.000289533	0.00563968	46.0047	0.383334	-0.597178
575584.HMPREF0010_02824	160	1	2	97	0.000351976	0.00662603	50.9476	0.51659	-0.700274
575584.HMPREF0010_01375	143	1	2	97	0.000204563	0.00475401	66.6584	0.384351	-0.707362
575584.HMPREF0010_02484	188	1	2	97	0.000189954	0.00592448	63.1484	0.48836	-0.602052
575584.HMPREF0010_01180	170	1	2	97	0.000216423	0.00737781	57.4762	0.442599	-0.533328
575584.HMPREF0010_00298	140	1	2	97	0.000120818	0.00632451	59.5525	0.277573	-0.54437
575584.HMPREF0010_03325	150	1	2	97	0.00083449	0.00614835	50.6634	0.265853	-0.546926
575584.HMPREF0010_03152	138	1	2	97	0.000658529	0.00590285	55.8182	0.258393	-0.594622
575584.HMPREF0010_00328	161	1	2	97	0.000441807	0.00496988	38.5708	0.400265	-0.701671
575584.HMPREF0010_01263	126	1	2	97	2.7e-05	0.00879228	134.769	0.188489	-0.390579
575584.HMPREF0010_02151	161	1	2	97	0.00029169	0.00567651	41.228	0.457724	-0.630697
575584.HMPREF0010_00042	136	1	2	97	0.000200927	0.00738987	114.107	0.300303	-0.603381
575584.HMPREF0010_02866	129	1	2	97	9.53e-05	0.00729809	122.875	0.2995	-0.614696
575584.HMPREF0010_03075	128	1	2	97	0.0028193	0.00554332	82.4645	0.187575	-0.655849
575584.HMPREF0010_02635	137	1	2	97	0.000312479	0.00848376	96.6828	0.266381	-0.586477
575584.HMPREF0010_00461	158	1	2	97	0.000253699	0.00961903	83.0232	0.480532	-0.652475
575584.HMPREF0010_02138	178	1	2	97	0.000995705	0.00466728	37.0125	0.584562	-0.753525
575584.HMPREF0010_00810	138	1	2	97	0.000327408	0.00435069	66.8757	0.336368	-0.652151
575584.HMPREF0010_03679	146	1	2	97	0.000383716	0.00398775	39.6547	0.346955	-0.722154
575584.HMPREF0010_01666	123	1	2	97	7.23e-05	0.00647706	80.7867	0.199061	-0.600978
575584.HMPREF0010_00241	160	1	2	97	0.000391459	0.00538032	48.3195	0.420774	-0.621921
575584.HMPREF0010_01632	223	2	2	97	0.00045104	0.00527865	53.0369	0.619925	1.1603
575584.HMPREF0010_02903	234	2	2	97	0.000462496	0.00450689	54.5687	0.582379	1.87431
575584.HMPREF0010_03057	157	5	2	97	0.00010654	0.0110359	122.538	0.487638	1.26628
575584.HMPREF0010_00656	142	7	2	97	3.88e-05	0.00726365	101.859	0.520132	1.09664
575584.HMPREF0010_02673	163	9	2	97	0.000242196	0.00456534	54.1017	0.547948	1.95833
575584.HMPREF0010_01762	160	1	2	96	0.000713687	0.00398419	35.5494	0.391819	-0.692247
575584.HMPREF0010_03680	147	1	2	96	0.000355025	0.00441813	52.3663	0.303652	-0.760461
575584.HMPREF0010_01212	145	1	2	96	0.000421459	0.00428601	53.7434	0.36881	-0.759643
575584.HMPREF0010_02610	111	1	2	96	5.02e-05	0.00857035	101.404	0.116094	-0.633338
575584.HMPREF0010_02025	119	1	2	96	9.47e-05	0.00860207	90.5221	0.166315	-0.627937
575584.HMPREF0010_03282	133	1	2	96	0.000108849	0.00744165	91.0584	0.241094	-0.519252
575584.HMPREF0010_02951	150	1	2	96	0.000275334	0.00443163	51.3276	0.344912	-0.750628
575584.HMPREF0010_02671	156	1	2	96	0.000250961	0.00502722	44.2774	0.437516	-0.725459
575584.HMPREF0010_03006	163	1	2	96	0.000500088	0.00396748	35.6776	0.438247	-0.750577
575584.HMPREF0010_02164	127	1	2	96	0.000115182	0.00494422	61.2127	0.269117	-0.63494
575584.HMPREF0010_02617	126	1	2	96	0.000142701	0.00656583	89.9202	0.259653	-0.765471
575584.HMPREF0010_00359	159	1	2	96	0.00151951	0.00459932	45.0202	0.355704	-0.667539
575584.HMPREF0010_03460	157	5	2	96	0.000121881	0.0110559	120.779	0.481767	1.25058
575584.HMPREF0010_00932	161	7	2	96	0.000227281	0.00967266	87.1487	0.530468	0.524627
575584.HMPREF0010_00023	176	3	3	95	0.000179014	0.00358911	61.5028	0.652961	1.57955
575584.HMPREF0010_00230	164	1	2	95	0.00101062	0.00677216	48.8446	0.546765	-0.696576
575584.HMPREF0010_02566	154	1	2	95	0.000347631	0.00536341	50.6546	0.329191	-0.630663
575584.HMPREF0010_00553	180	1	2	95	0.000539809	0.00670073	40.0462	0.489623	-0.565364
575584.HMPREF0010_02565	147	1	2	95	0.000223321	0.00363299	34.5835	0.458458	-0.737098
575584.HMPREF0010_01374	110	1	2	95	0.000136375	0.00542426	108.83	0.142646	-0.653242
575584.HMPREF0010_01522	115	1	2	95	9.15e-05	0.00557311	97.5136	0.265221	-0.761006
575584.HMPREF0010_00141	150	1	2	95	0.000300041	0.00643946	47.7318	0.420933	-0.642046
575584.HMPREF0010_03213	165	1	2	95	0.000512306	0.00549736	45.8057	0.414115	-0.630544
575584.HMPREF0010_02044	121	1	2	95	0.000547849	0.00531636	59.7464	0.225575	-0.804732
575584.HMPREF0010_00375	114	1	2	95	0.000168085	0.00499117	61.1834	0.216048	-0.838966
575584.HMPREF0010_00630	132	1	2	95	0.000128229	0.00638872	76.2561	0.415316	-0.700069
575584.HMPREF0010_01053	146	1	2	95	0.000147667	0.00693118	69.2017	0.499981	-0.68538
575584.HMPREF0010_01883	216	2	2	95	0.000664615	0.00444248	53.5471	0.605614	0.620353
575584.HMPREF0010_02880	173	3	2	95	0.000115849	0.00388045	69.2786	0.613069	1.84453
575584.HMPREF0010_00547	184	4	2	95	0.000503921	0.00572104	59.2965	0.619894	1.8212
575584.HMPREF0010_00024	165	3	3	94	0.000222656	0.00331358	49.203	0.648419	0.858899
575584.HMPREF0010_03387	189	3	3	94	0.000626027	0.00342636	42.5949	0.651718	0.872666
575584.HMPREF0010_01924	179	5	3	94	0.000329532	0.00653936	59.6312	0.642619	-0.132473
575584.HMPREF0010_02086	144	1	2	94	0.00039243	0.00644574	57.4275	0.518845	-0.739177
575584.HMPREF0010_03269	177	1	2	94	0.000974607	0.00944477	64.1228	0.402691	-0.589715
575584.HMPREF0010_02990	140	1	2	94	0.000197468	0.00417861	55.323	0.371447	-0.765556
575584.HMPREF0010_00198	120	1	2	94	0.000221001	0.00533156	63.8296	0.240364	-0.630305
575584.HMPREF0010_02002	101	1	2	94	0.000213616	0.00578865	106.227	0.0725701	-0.647704
575584.HMPREF0010_00325	133	1	2	94	0.00030158	0.00452128	60.546	0.212449	-0.592799
575584.HMPREF0010_02618	124	1	2	94	0.000120725	0.00743352	109.356	0.14842	-0.769441
575584.HMPREF0010_00143	158	1	2	94	0.000678161	0.00445484	36.6281	0.533302	-0.776922
575584.HMPREF0010_02474	153	1	2	94	0.000337526	0.00466984	42.4791	0.486194	-0.763835
575584.HMPREF0010_01970	125	1	2	94	0.000479	0.00346967	49.6723	0.253055	-0.736127
575584.HMPREF0010_02322	157	1	2	94	0.00033404	0.00303359	50.645	0.484736	-0.762301
575584.HMPREF0010_00763	124	1	2	94	0.000889026	0.00457865	46.5623	0.179011	-0.726806
575584.HMPREF0010_03142	125	1	2	94	9.64e-05	0.00555372	63.7761	0.233585	-0.631447
575584.HMPREF0010_02168	128	1	2	94	0.000105494	0.00498249	87.8104	0.324344	-0.574378
575584.HMPREF0010_00366	143	1	2	94	0.000136348	0.00640614	52.1925	0.384254	-0.637752
575584.HMPREF0010_01235	142	1	2	94	0.000230037	0.00571531	60.7836	0.427265	-0.728782
575584.HMPREF0010_00991	125	1	2	94	0.000830498	0.0095965	124.564	0.206591	-0.66713
575584.HMPREF0010_00131	138	17	2	94	0.000260443	0.00422808	50.4565	0.594626	0.868085
575584.HMPREF0010_02743	141	17	2	94	0.00038148	0.00400539	43.8518	0.561735	-0.0359095
575584.HMPREF0010_01184	215	3	3	93	0.000316386	0.00336347	44.7988	0.742983	1.30945
575584.HMPREF0010_02127	140	1	2	93	0.000121209	0.00411031	61.2082	0.349321	-0.642455
575584.HMPREF0010_02213	114	1	2	93	2.8e-05	0.00644266	115.459	0.0719597	-0.474248
575584.HMPREF0010_02036	135	1	2	93	0.000572037	0.0038187	48.2455	0.388603	-0.766493
575584.HMPREF0010_00703	130	3	2	93	0.000138843	0.00306617	67.912	0.557046	-0.00965889
575584.HMPREF0010_00702	127	3	2	93	9.47e-05	0.00307075	68.8735	0.562099	-0.0941937
575584.HMPREF0010_00704	128	3	2	93	0.000109831	0.00308063	68.9365	0.550101	-0.0687081
575584.HMPREF0010_02810	175	10	2	93	0.000253674	0.00780877	78.2556	0.566597	0.0509692
575584.HMPREF0010_01430	245	2	6	92	0.000928521	0.00225499	54.7888	0.587789	2.70208
575584.HMPREF0010_00797	251	2	6	92	0.000498285	0.0040126	60.0516	0.563141	2.9229
575584.HMPREF0010_00406	238	2	6	92	0.000437592	0.00273347	58.5945	0.559711	2.53395
575584.HMPREF0010_03124	305	2	6	92	0.00160259	0.00299	56.0732	0.65334	3.71158
575584.HMPREF0010_02571	245	2	6	92	0.00100974	0.00281296	63.881	0.566111	2.69517
575584.HMPREF0010_02872	257	2	6	92	0.000521133	0.00294665	60.4957	0.637061	2.70266
575584.HMPREF0010_00641	236	2	6	92	0.0011169	0.00235082	62.3022	0.508293	2.81409
575584.HMPREF0010_01434	212	2	3	92	0.00145819	0.00191702	45.2647	0.654377	1.46874
575584.HMPREF0010_03054	232	2	3	92	0.000480628	0.00311504	57.5025	0.628313	2.22076
575584.HMPREF0010_00072	161	2	3	92	0.000288154	0.00386991	51.4806	0.644957	0.220033
575584.HMPREF0010_02530	229	2	3	92	0.0006338	0.00275009	40.8017	0.677186	1.04265
575584.HMPREF0010_02920	158	2	3	92	0.000396414	0.0032991	40.4291	0.653102	-0.288316
575584.HMPREF0010_01640	233	2	3	92	0.000679661	0.00220869	48.927	0.667427	1.65815
575584.HMPREF0010_01738	234	2	3	92	0.000345085	0.00283602	65.272	0.634117	2.33355
575584.HMPREF0010_02840	183	2	3	92	0.000397046	0.00324407	39.6747	0.625255	0.239285
575584.HMPREF0010_01737	247	2	3	92	0.00061585	0.00298043	64.7621	0.658507	2.29923
575584.HMPREF0010_02549	192	2	3	92	0.000398572	0.00625486	45.6013	0.641865	-0.104735
575584.HMPREF0010_01196	223	2	3	92	0.000731596	0.00482154	54.5764	0.673906	1.44977
575584.HMPREF0010_00137	199	2	3	92	0.00030535	0.00440597	66.3779	0.638565	0.938995
575584.HMPREF0010_01886	209	2	3	92	0.000674754	0.00282716	60.2796	0.631239	1.74829
575584.HMPREF0010_02540	177	2	3	92	0.000304392	0.00269631	54.5376	0.674189	0.732271
575584.HMPREF0010_00843	226	2	3	92	0.000487921	0.00311943	52.7299	0.626814	1.72058
575584.HMPREF0010_01376	223	2	3	92	0.000485732	0.00286011	54.127	0.627112	1.70726
575584.HMPREF0010_01786	274	2	3	92	0.00157348	0.00297402	49.0949	0.665714	2.38071
575584.HMPREF0010_00354	235	2	3	92	0.000462191	0.003707	60.3011	0.640918	1.98136
575584.HMPREF0010_00095	183	2	3	92	0.000356812	0.00304264	38.0448	0.626479	0.432882
575584.HMPREF0010_01712	168	3	3	92	0.000787007	0.00356697	62.9531	0.678491	0.856396
575584.HMPREF0010_01788	172	3	3	92	0.000346572	0.00368796	42.6397	0.767555	-0.219687
575584.HMPREF0010_02677	162	4	3	92	0.000311954	0.00370226	54.7102	0.661593	1.46436
575584.HMPREF0010_03349	184	5	3	92	0.00101822	0.00368365	41.7159	0.736999	0.629779
575584.HMPREF0010_01052	153	7	3	92	0.000172113	0.00551787	56.1936	0.653681	0.12134
575584.HMPREF0010_02894	168	9	3	92	0.000430229	0.00418707	44.0298	0.666959	1.73369
575584.HMPREF0010_03174	174	10	3	92	0.000612567	0.00345421	46.3519	0.732702	0.55332
575584.HMPREF0010_03461	168	47	3	92	0.000439275	0.00409599	31.3676	0.666199	-1.39644
575584.HMPREF0010_03294	118	1	2	92	0.0004581	0.00300792	45.3143	0.348024	-0.794661
575584.HMPREF0010_02622	136	1	2	92	0.000764067	0.00465296	53.6397	0.313012	-0.749913
575584.HMPREF0010_02526	154	1	2	92	0.00102993	0.00400437	39.526	0.377406	-0.727572
575584.HMPREF0010_03364	129	1	2	92	0.000181228	0.00529087	53.2005	0.285375	-0.659274
575584.HMPREF0010_01999	170	1	2	92	0.000573494	0.00504913	51.4317	0.498203	-0.676281
575584.HMPREF0010_03372	128	1	2	92	0.000663068	0.00414698	39.3501	0.410353	-0.87044
575584.HMPREF0010_00523	161	1	2	92	0.00077833	0.00512771	41.1042	0.516189	-0.747322
575584.HMPREF0010_00912	113	1	2	92	9.81e-05	0.00716491	126.879	0.144113	-0.820477
575584.HMPREF0010_01809	113	1	2	92	9.3e-05	0.00719071	121.923	0.114267	-0.812162
575584.HMPREF0010_01469	117	1	2	92	0.000196704	0.00706147	120.979	0.105859	-0.782341
575584.HMPREF0010_00051	109	1	2	92	3.6e-05	0.00733912	132.671	0.0895577	-0.811463
575584.HMPREF0010_01630	134	1	2	92	0.00056526	0.00243603	39.5972	0.590726	-0.875212
575584.HMPREF0010_01530	148	1	2	92	0.000216592	0.00705143	76.8008	0.453363	-0.549669
575584.HMPREF0010_03195	150	1	2	92	0.000759857	0.00502598	38.0146	0.437096	-0.737626
575584.HMPREF0010_02899	144	1	2	92	0.000352494	0.00321376	39.7817	0.530871	-0.815144
575584.HMPREF0010_01294	140	1	2	92	0.000288565	0.00305713	49.4586	0.479564	-0.794985
575584.HMPREF0010_00117	120	1	2	92	7.53e-05	0.00603794	65.2898	0.230574	-0.646579
575584.HMPREF0010_01971	115	1	2	92	0.000170693	0.00514395	82.904	0.165763	-0.619962
575584.HMPREF0010_03466	126	1	2	92	8.18e-05	0.0102045	78.358	0.318243	-0.591896
575584.HMPREF0010_00959	133	1	2	92	0.000161003	0.00607203	51.7984	0.423449	-0.697411
575584.HMPREF0010_01920	171	1	2	92	0.00072827	0.0061219	59.4016	0.530504	-0.781506
575584.HMPREF0010_01043	152	1	2	92	0.000340004	0.00749613	85.8371	0.309537	-0.656531
575584.HMPREF0010_00274	127	1	2	92	0.000890828	0.00495504	50.4136	0.363835	-0.838387
575584.HMPREF0010_00195	153	1	2	92	0.000428002	0.00546035	42.2684	0.564869	-0.767277
575584.HMPREF0010_02106	108	1	2	92	0.000397632	0.00344288	68.6701	0.16653	-0.771469
575584.HMPREF0010_03252	119	1	2	92	0.0019064	0.00464864	58.895	0.362278	-0.810918
575584.HMPREF0010_02031	133	1	2	92	0.00026582	0.00537324	42.7551	0.301791	-0.716002
575584.HMPREF0010_02331	160	2	2	92	0.000418612	0.00360942	45.3747	0.613036	0.0640663
575584.HMPREF0010_00300	193	2	2	92	0.000479904	0.00240068	60.3769	0.539551	1.66204
575584.HMPREF0010_02567	162	2	2	92	0.000328312	0.00191018	69.0535	0.511591	1.10575
575584.HMPREF0010_00076	242	2	2	92	0.000591064	0.00339388	61.6319	0.583947	2.3847
575584.HMPREF0010_01959	228	2	2	92	0.000601479	0.00281387	58.0765	0.590333	2.20238
575584.HMPREF0010_02847	224	2	2	92	0.000750144	0.00392773	58.0473	0.534225	2.23768
575584.HMPREF0010_00511	202	2	2	92	0.000507609	0.00443688	52.2336	0.59531	1.26911
575584.HMPREF0010_00176	203	2	2	92	0.000522117	0.00324031	53.9616	0.612923	1.36333
575584.HMPREF0010_01018	238	2	2	92	0.000524296	0.00398512	58.019	0.602638	2.32587
575584.HMPREF0010_01204	207	2	2	92	0.000559134	0.00222819	53.0397	0.609013	1.63647
575584.HMPREF0010_01631	160	2	2	92	0.000474064	0.00351303	39.0014	0.600338	-0.258951
575584.HMPREF0010_02280	232	2	2	92	0.000644742	0.00326024	57.6377	0.62391	2.32606
575584.HMPREF0010_01728	176	2	2	92	0.00039321	0.00366731	41.0057	0.507016	0.113559
575584.HMPREF0010_01860	208	2	2	92	0.000623253	0.00237673	58.3754	0.557392	1.93547
575584.HMPREF0010_01250	180	2	2	92	0.000271391	0.00592625	69.7857	0.549437	0.730521
575584.HMPREF0010_02077	142	2	2	92	0.000508972	0.00248521	43.5669	0.577996	-0.534323
575584.HMPREF0010_02279	201	2	2	92	0.000822217	0.00256075	50.1315	0.616906	0.969527
575584.HMPREF0010_02945	158	2	2	92	0.000728312	0.00241592	57.2389	0.610868	0.498613
575584.HMPREF0010_02957	188	2	2	92	0.000972773	0.00295755	42.3804	0.600294	0.294515
575584.HMPREF0010_03191	206	2	2	92	0.000346642	0.00396489	53.3346	0.573855	1.56899
575584.HMPREF0010_01316	146	2	2	92	0.000390585	0.00312374	42.1379	0.54748	-0.191081
575584.HMPREF0010_01953	162	2	2	92	0.000670162	0.00486011	49.5702	0.545393	0.0539538
575584.HMPREF0010_01272	166	2	2	92	0.00210793	0.00381667	38.5602	0.613828	0.0146705
575584.HMPREF0010_02682	184	2	2	92	0.000534581	0.00225264	62.1818	0.53857	1.60234
575584.HMPREF0010_02881	155	3	2	92	0.000129051	0.0030759	55.3825	0.604254	1.0497
575584.HMPREF0010_02071	155	3	2	92	0.000202163	0.00302477	55.6971	0.610721	0.927505
575584.HMPREF0010_02305	172	4	2	92	0.000321711	0.00818733	62.8368	0.537351	1.13981
575584.HMPREF0010_01784	157	4	2	92	0.00023695	0.00363215	69.2565	0.60386	1.05603
575584.HMPREF0010_00774	153	4	2	92	0.000198753	0.00385692	76.3193	0.597416	1.43878
575584.HMPREF0010_00184	142	7	2	92	0.000115506	0.00434888	54.8574	0.620029	0.190911
575584.HMPREF0010_00312	165	7	2	92	0.000412287	0.00501182	53.564	0.577527	0.275437
575584.HMPREF0010_00799	157	10	2	92	0.000380225	0.00453637	65.7977	0.603771	0.594635
575584.HMPREF0010_01992	152	10	2	92	0.000419511	0.00343721	64.9609	0.618807	0.0598076
575584.HMPREF0010_03043	214	2	3	91	0.000465273	0.00333964	52.5772	0.667744	1.4983
575584.HMPREF0010_03107	212	2	3	91	0.00397886	0.00202974	48.8232	0.679561	1.36236
575584.HMPREF0010_00795	177	2	3	91	0.000540396	0.00269969	52.5427	0.741213	0.463609
575584.HMPREF0010_03471	158	2	3	91	0.000445474	0.00190699	52.9844	0.692952	0.415574
575584.HMPREF0010_01559	170	2	3	91	0.000328972	0.00278842	61.1185	0.678557	0.60674
575584.HMPREF0010_01710	206	2	3	91	0.000577078	0.00257683	45.797	0.720738	0.698239
575584.HMPREF0010_02550	221	2	3	91	0.00062738	0.00215506	51.5752	0.71191	1.44871
575584.HMPREF0010_02352	191	2	3	91	0.000533436	0.00279666	39.6478	0.634336	0.925576
575584.HMPREF0010_03112	237	2	3	91	0.00235278	0.00196871	54.1932	0.686902	2.00655
575584.HMPREF0010_02751	193	2	3	91	0.000701514	0.00273154	49.7538	0.654569	1.17431
575584.HMPREF0010_03114	253	2	3	91	0.00181165	0.00207104	53.8917	0.683944	2.34055
575584.HMPREF0010_02244	173	3	3	91	0.000259471	0.00332338	41.5455	0.759665	-0.217412
575584.HMPREF0010_02747	167	4	3	91	0.000514234	0.00268866	48.2968	0.74342	0.379917
575584.HMPREF0010_01984	174	4	3	91	0.00078047	0.0036524	38.9607	0.679938	0.00708515
575584.HMPREF0010_01880	157	5	3	91	0.000141929	0.00434221	64.0363	0.659344	1.29785
575584.HMPREF0010_03467	157	10	3	91	0.000475613	0.00369018	38.7401	0.625258	-0.909952
575584.HMPREF0010_01729	143	10	3	91	0.000331301	0.00250652	54.2857	0.693239	-0.0703021
575584.HMPREF0010_00562	142	1	2	91	0.000395499	0.00540723	70.9976	0.544061	-0.810969
575584.HMPREF0010_00106	144	1	2	91	0.000470923	0.00829565	74.3958	0.329652	-0.630373
575584.HMPREF0010_02285	123	1	2	91	0.000114553	0.00412435	58.4589	0.226015	-0.668527
575584.HMPREF0010_00057	126	1	2	91	0.000623539	0.00599876	49.1925	0.289234	-0.697615
575584.HMPREF0010_03417	112	1	2	91	0.00069021	0.0039165	51.1914	0.321658	-0.84626
575584.HMPREF0010_00332	131	1	2	91	0.000320061	0.00295679	47.1755	0.424722	-0.789753
575584.HMPREF0010_02220	115	1	2	91	0.000177109	0.00427159	61.1804	0.371572	-0.783789
575584.HMPREF0010_03432	121	1	2	91	0.00020993	0.00821815	87.123	0.270091	-0.570476
575584.HMPREF0010_03408	142	1	2	91	0.000367501	0.00727104	57.8182	0.350683	-0.706016
575584.HMPREF0010_01027	141	1	2	91	0.000309451	0.00680363	79.6029	0.438621	-0.760069
575584.HMPREF0010_01031	134	1	2	91	0.000323866	0.00614212	78.1123	0.459152	-0.811088
575584.HMPREF0010_00986	137	1	2	91	0.000770087	0.00466127	63.4436	0.359498	-0.746113
575584.HMPREF0010_03210	105	1	2	91	0.000181332	0.00427473	63.9605	0.127984	-0.806879
575584.HMPREF0010_03555	173	1	2	91	0.00178857	0.00453609	41.7019	0.603208	-0.800881
575584.HMPREF0010_03420	137	1	2	91	0.000327358	0.00601953	75.6459	0.340621	-0.762897
575584.HMPREF0010_03209	163	1	2	91	0.000389527	0.00443372	30.5649	0.612058	-0.807237
575584.HMPREF0010_01021	136	1	2	91	0.000944794	0.00434782	46.5937	0.555855	-0.858154
575584.HMPREF0010_00846	157	1	2	91	0.000434978	0.00525563	28.6881	0.494934	-0.726601
575584.HMPREF0010_02956	136	1	2	91	0.000184478	0.0046513	48.0583	0.304419	-0.651265
575584.HMPREF0010_00214	137	1	2	91	0.000941857	0.00454803	37.3816	0.498446	-0.814513
575584.HMPREF0010_00456	144	1	2	91	0.000339711	0.00765319	95.7348	0.257819	-0.633526
575584.HMPREF0010_01479	147	1	2	91	0.000370356	0.00617185	72.9992	0.481452	-0.780381
575584.HMPREF0010_01758	125	1	2	91	0.000264368	0.00474612	53.2654	0.430099	-0.797813
575584.HMPREF0010_03039	152	1	2	91	0.00049518	0.00853243	72.5479	0.258195	-0.577599
575584.HMPREF0010_00489	143	1	2	91	0.000614656	0.00831715	75.3031	0.321578	-0.640956
575584.HMPREF0010_00698	199	2	2	91	0.00122897	0.00181645	50.947	0.562827	1.66992
575584.HMPREF0010_02816	191	2	2	91	0.000515858	0.00218576	43.6613	0.61629	1.30791
575584.HMPREF0010_03200	166	2	2	91	0.000457308	0.00199474	51.1148	0.619889	0.703198
575584.HMPREF0010_00049	139	2	2	91	0.000535912	0.00364151	52.1471	0.524513	-0.156756
575584.HMPREF0010_02234	192	2	2	91	0.000874947	0.00170361	57.3522	0.512126	1.79399
575584.HMPREF0010_01856	175	2	2	91	0.000516252	0.00179233	55.4425	0.586838	1.1497
575584.HMPREF0010_03386	147	3	2	91	0.000186368	0.00336462	72.1377	0.622147	1.08178
575584.HMPREF0010_00290	151	5	2	91	0.000171528	0.00389522	45.2164	0.615884	-0.189791
575584.HMPREF0010_02035	155	9	2	91	0.000378454	0.00409364	51.9221	0.604398	1.53269
575584.HMPREF0010_01340	154	9	2	91	0.000105629	0.00421144	51.3068	0.624905	1.60333
575584.HMPREF0010_02518	131	10	2	91	0.000124509	0.00353289	80.2158	0.624893	1.96418
575584.HMPREF0010_00358	148	2	3	90	0.000477202	0.00178545	48.0695	0.666777	-0.00604071
575584.HMPREF0010_02096	186	2	3	90	0.00112663	0.00194043	41.7487	0.687615	0.417033
575584.HMPREF0010_01195	172	2	3	90	0.00030157	0.00255885	54.5107	0.673173	0.917214
575584.HMPREF0010_02542	163	2	3	90	0.000391155	0.0025508	50.9009	0.668731	0.727507
575584.HMPREF0010_02442	172	2	3	90	0.00055593	0.00180316	56.7466	0.629057	0.879389
575584.HMPREF0010_01893	181	2	3	90	0.000655665	0.00204982	50.5237	0.717419	0.631924
575584.HMPREF0010_03165	192	2	3	90	0.000767453	0.00326456	33.0128	0.756536	-0.153645
575584.HMPREF0010_00758	149	5	3	90	0.000396036	0.00297638	53.5059	0.681472	0.581278
575584.HMPREF0010_01117	220	11	3	90	0.000621041	0.00225174	62.5184	0.740243	1.14638
575584.HMPREF0010_02970	104	1	2	90	0.000141755	0.00571429	82.5651	0.153958	-0.73156
575584.HMPREF0010_01783	108	1	2	90	0.00101817	0.00525234	73.5361	0.204139	-0.760188
575584.HMPREF0010_01787	111	1	2	90	0.000174942	0.00780329	74.5127	0.189203	-0.636184
575584.HMPREF0010_03523	119	1	2	90	0.000264918	0.00395854	43.6934	0.356394	-0.834246
575584.HMPREF0010_02087	138	1	2	90	0.000254197	0.00819193	79.3079	0.476327	-0.741699
575584.HMPREF0010_00034	118	1	2	90	0.000274175	0.00351151	45.9279	0.180054	-0.781318
575584.HMPREF0010_02256	113	1	2	90	8.73e-05	0.00462316	82.3191	0.256064	-0.68492
575584.HMPREF0010_01210	143	1	2	90	0.0002514	0.00441015	39.4958	0.507972	-0.750151
575584.HMPREF0010_00172	127	1	2	90	0.000189571	0.0137404	153.838	0.1773	-0.339066
575584.HMPREF0010_03692	102	1	2	90	0.000888673	0.00418143	65.0384	0.152194	-0.821364
575584.HMPREF0010_02720	138	1	2	90	0.000238757	0.00450633	47.4996	0.416354	-0.673656
575584.HMPREF0010_01639	117	1	2	90	0.000118407	0.00410016	45.6806	0.436041	-0.845919
575584.HMPREF0010_02889	186	2	2	90	0.000577426	0.00221719	53.4643	0.591198	1.25861
575584.HMPREF0010_02003	184	2	2	90	0.000639224	0.00200523	57.9548	0.609363	1.17431
575584.HMPREF0010_02500	192	2	2	90	0.000642678	0.0015856	61.2984	0.540274	1.72826
575584.HMPREF0010_03192	132	2	2	90	0.000241633	0.0019464	41.7648	0.602472	-0.135267
575584.HMPREF0010_02905	165	2	2	90	0.000333193	0.00188823	55.9316	0.610198	0.99792
575584.HMPREF0010_02662	146	2	2	90	0.000306973	0.00211743	54.5853	0.612339	0.539939
575584.HMPREF0010_00240	161	2	3	89	0.000413958	0.00603033	55.5263	0.662748	0.459427
575584.HMPREF0010_00571	178	2	3	89	0.000504171	0.00201953	65.0318	0.673663	1.22312
575584.HMPREF0010_00681	176	2	3	89	0.000248544	0.00225564	53.1961	0.645063	1.0726
575584.HMPREF0010_00270	161	2	3	89	0.000364921	0.00203147	40.8027	0.670842	0.565609
575584.HMPREF0010_02116	149	3	3	89	0.000292829	0.00303669	71.9007	0.637655	1.29545
575584.HMPREF0010_02385	180	18	3	89	0.000858281	0.00463796	45.1489	0.698361	-0.451721
575584.HMPREF0010_01187	128	1	2	89	0.00055704	0.00285779	40.5798	0.509437	-0.826714
575584.HMPREF0010_03289	129	1	2	89	0.000183954	0.00544428	57.0045	0.266977	-0.613282
575584.HMPREF0010_00374	142	1	2	89	0.000370836	0.00701133	54.7545	0.365772	-0.734235
575584.HMPREF0010_02033	127	1	2	89	0.000201098	0.00605047	53.8361	0.316902	-0.706136
575584.HMPREF0010_02163	110	1	2	89	0.000121109	0.00343776	56.511	0.127827	-0.696133
575584.HMPREF0010_00866	142	1	2	89	0.0014063	0.0040101	50.313	0.535707	-0.846856
575584.HMPREF0010_02369	162	1	2	89	0.000879186	0.00434732	46.8431	0.572846	-0.801256
575584.HMPREF0010_00621	116	1	2	89	0.00011319	0.00502971	94.1239	0.346179	-0.67248
575584.HMPREF0010_03663	137	1	2	89	0.000446131	0.00336692	37.0312	0.423702	-0.766732
575584.HMPREF0010_00161	150	2	2	89	0.000803573	0.00141709	53.9402	0.571339	0.857414
575584.HMPREF0010_02425	152	45	2	89	0.000853887	0.00447613	44.7081	0.580422	0.696678
575584.HMPREF0010_00140	182	2	3	88	0.000497113	0.00178506	51.1243	0.681317	0.891349
575584.HMPREF0010_02832	176	2	3	88	0.000881011	0.00140314	40.7268	0.749863	0.540522
575584.HMPREF0010_02050	160	2	3	88	0.000555152	0.00152206	48.9025	0.665883	0.489473
575584.HMPREF0010_00794	169	2	3	88	0.000393586	0.00221818	49.4013	0.770803	0.252607
575584.HMPREF0010_03478	170	2	3	88	0.000981659	0.00124729	34.5394	0.727915	0.429479
575584.HMPREF0010_00744	166	2	3	88	0.00044482	0.00210991	41.5362	0.722081	0.205739
575584.HMPREF0010_01877	165	2	3	88	0.000751333	0.00271491	29.6122	0.74155	-0.409375
575584.HMPREF0010_01535	168	2	3	88	0.000375481	0.0020789	50.5658	0.725276	0.644467
575584.HMPREF0010_02072	144	2	3	88	0.000550273	0.00192979	40.9478	0.640055	0.38475
575584.HMPREF0010_02539	132	2	3	88	0.000189073	0.00202141	58.9201	0.645317	0.470026
575584.HMPREF0010_01665	136	2	3	88	0.000359784	0.00215763	40.9283	0.645246	-0.303388
575584.HMPREF0010_00425	137	2	3	88	0.000593846	0.00199156	43.1689	0.654691	0.0772904
575584.HMPREF0010_02236	144	2	3	88	0.00136608	0.00214855	26.8844	0.63664	-0.482885
575584.HMPREF0010_00094	159	2	3	88	0.000415319	0.00446448	45.5236	0.634474	0.56347
575584.HMPREF0010_03211	171	2	3	88	0.00159295	0.00144548	46.6338	0.739224	0.44912
575584.HMPREF0010_03108	181	2	3	88	0.0013548	0.00107208	53.2581	0.690386	1.12121
575584.HMPREF0010_03130	165	2	3	88	0.0012935	0.00136839	58.7132	0.66272	0.973805
575584.HMPREF0010_00883	145	2	3	88	0.000357878	0.00211219	45.3843	0.679202	0.134173
575584.HMPREF0010_03363	141	3	3	88	0.000560532	0.0023498	39.3786	0.759218	-0.207058
575584.HMPREF0010_00343	137	3	3	88	0.000325195	0.00266052	45.7844	0.698981	-0.087481
575584.HMPREF0010_03385	131	3	3	88	0.000339617	0.00253018	45.4713	0.673555	0.0558755
575584.HMPREF0010_00728	162	4	3	88	0.000708425	0.00431569	38.2767	0.674586	0.224197
575584.HMPREF0010_00793	134	10	3	88	0.000265018	0.00241444	58.7625	0.706418	-0.341415
575584.HMPREF0010_03088	172	19	3	88	0.000945307	0.00468989	47.2381	0.697054	-0.557194
575584.HMPREF0010_01520	114	1	2	88	0.000710691	0.00562019	59.5202	0.295375	-0.7919
575584.HMPREF0010_02702	134	1	2	88	0.000557764	0.00241488	33.8319	0.429277	-0.808736
575584.HMPREF0010_00043	110	1	2	88	0.000185218	0.00400544	84.3247	0.33532	-0.77469
575584.HMPREF0010_00315	123	1	2	88	6.83e-05	0.00733234	112.994	0.326797	-0.48512
575584.HMPREF0010_00318	135	1	2	88	0.000246495	0.00344907	49.5121	0.497912	-0.770685
575584.HMPREF0010_02959	110	1	2	88	0.000187591	0.0050181	54.727	0.270281	-0.705403
575584.HMPREF0010_03486	136	1	2	88	0.000278275	0.00423038	40.6776	0.431943	-0.739109
575584.HMPREF0010_02867	126	1	2	88	0.00035518	0.00322487	64.3851	0.479265	-0.809929
575584.HMPREF0010_01865	104	1	2	88	0.000119333	0.00345846	57.0184	0.179852	-0.813593
575584.HMPREF0010_01287	104	1	2	88	0.000168527	0.00622502	87.4064	0.268352	-0.703324
575584.HMPREF0010_01201	100	1	2	88	9.34e-05	0.00507286	76.7642	0.0576893	-0.730146
575584.HMPREF0010_02942	137	1	2	88	0.00150434	0.00391272	51.8708	0.584198	-0.865379
575584.HMPREF0010_03136	125	1	2	88	0.000382587	0.00450727	71.2114	0.37181	-0.760239
575584.HMPREF0010_01508	144	1	2	88	0.000586945	0.00340548	30.4091	0.537457	-0.851389
575584.HMPREF0010_02475	155	1	2	88	0.000501587	0.00488129	27.4884	0.57989	-0.785698
575584.HMPREF0010_01298	125	1	2	88	0.000352871	0.00342907	40.5505	0.485227	-0.838234
575584.HMPREF0010_02064	96	1	2	88	1.54e-05	0.0150335	226.363	0.0661862	-0.537809
575584.HMPREF0010_00713	142	1	2	88	0.000412962	0.00328724	36.0094	0.600841	-0.844147
575584.HMPREF0010_00341	157	2	2	88	0.000261076	0.00141972	53.2377	0.557204	0.940064
575584.HMPREF0010_01285	142	2	2	88	0.00244402	0.00222321	27.9952	0.593567	-0.400138
575584.HMPREF0010_01698	154	2	2	88	0.000530783	0.00170469	48.5451	0.606281	0.667026
575584.HMPREF0010_01862	141	2	2	88	0.000372916	0.00281736	37.9725	0.591373	-0.0253906
575584.HMPREF0010_01317	131	2	2	88	0.000251433	0.00171179	47.8395	0.620071	0.159941
575584.HMPREF0010_01884	152	2	2	88	0.000254073	0.00154094	64.4153	0.61991	1.00696
575584.HMPREF0010_03392	137	2	2	88	0.000855634	0.00183411	58.171	0.611322	0.410615
575584.HMPREF0010_00594	127	3	2	88	0.000653914	0.00219707	55.9373	0.622801	0.483214
575584.HMPREF0010_02110	135	3	2	88	0.000337208	0.00246846	40.2962	0.612658	-0.997794
575584.HMPREF0010_01908	114	10	2	88	7.54e-05	0.00473964	79.5384	0.525343	1.08691
575584.HMPREF0010_03288	132	2	3	87	0.000360439	0.00181909	45.8752	0.631372	-0.375245
575584.HMPREF0010_01462	165	3	3	87	0.000791448	0.00619786	42.5088	0.768802	-0.147327
575584.HMPREF0010_00730	175	4	3	87	0.000381438	0.00193294	60.5921	0.725793	0.500463
575584.HMPREF0010_00640	152	5	3	87	0.000973846	0.0041496	32.7795	0.648173	-0.73141
575584.HMPREF0010_03285	110	1	2	87	5.55e-05	0.0066287	101.763	0.264727	-0.587073
575584.HMPREF0010_00451	154	1	2	87	0.000124284	0.011893	84.5162	0.476429	-0.501734
575584.HMPREF0010_01262	99	1	2	87	2.65e-05	0.00966086	198.921	0.0763337	-0.527227
575584.HMPREF0010_03370	97	1	2	87	0.000103903	0.00403461	72.6322	0.279434	-0.813423
575584.HMPREF0010_00144	119	1	2	87	5.7e-05	0.00595149	63.7172	0.419005	-0.80664
575584.HMPREF0010_01531	99	1	2	87	0.000278531	0.00620335	104.499	0.19403	-0.777484
575584.HMPREF0010_00245	113	1	2	87	0.000208025	0.00502189	65.8494	0.430161	-0.782596
575584.HMPREF0010_02267	98	1	2	87	9.3e-05	0.00494417	76.1763	0.125028	-0.751906
575584.HMPREF0010_02703	101	1	2	87	0.00116872	0.00334659	49.3514	0.059407	-0.74843
575584.HMPREF0010_02274	107	1	2	87	0.000375511	0.00263853	39.2277	0.312446	-0.876524
575584.HMPREF0010_03383	120	1	2	87	0.000540815	0.00487735	60.9266	0.379179	-0.782119
575584.HMPREF0010_03360	127	7	2	87	7.18e-05	0.004876	82.5052	0.58437	1.3325
575584.HMPREF0010_01239	107	34	2	87	0.00171732	0.00430893	62.9195	0.405791	1.69145
575584.HMPREF0010_01722	131	1	3	86	0.000470415	0.00363135	38.4048	0.635276	-0.870219
575584.HMPREF0010_00716	181	2	3	86	0.000477359	0.00162773	48.468	0.712312	1.0865
575584.HMPREF0010_01638	140	2	3	86	0.000433683	0.00124363	47.6244	0.659752	0.320186
575584.HMPREF0010_03493	164	4	3	86	0.000366964	0.00252595	50.8984	0.745307	1.22422
575584.HMPREF0010_01457	134	1	2	86	0.000765432	0.00677663	61.1731	0.438614	-0.656701
575584.HMPREF0010_01830	104	1	2	86	0.000271904	0.00285041	45.0919	0.361364	-0.853655
575584.HMPREF0010_01311	96	1	2	86	0.00013381	0.00536956	86.1626	0.0918262	-0.709561
575584.HMPREF0010_01672	107	1	2	86	0.000156647	0.00367979	57.3384	0.208498	-0.762097
575584.HMPREF0010_00323	114	1	2	86	0.000300406	0.00353432	55.1343	0.231134	-0.686965
575584.HMPREF0010_01205	110	1	2	86	0.000156056	0.00546978	77.5033	0.264822	-0.780739
575584.HMPREF0010_02304	141	4	2	86	0.000365659	0.00588129	74.9822	0.560463	0.73756
575584.HMPREF0010_00152	110	32	2	86	0.000533386	0.00385934	78.6487	0.585816	0.999681
575584.HMPREF0010_01756	97	1	1	86	7.89e-05	0.00647909	110.454	0.0284705	-0.605937
575584.HMPREF0010_00836	140	2	3	85	0.000462297	0.001349	44.4388	0.696573	0.177152
575584.HMPREF0010_02249	132	2	3	85	0.000524047	0.00147135	31.3719	0.653997	-0.123113
575584.HMPREF0010_01913	172	2	3	85	0.000806683	0.00171574	35.0921	0.752923	0.159163
575584.HMPREF0010_01267	124	2	3	85	0.000363145	0.00206737	41.02	0.663787	-0.476079
575584.HMPREF0010_00570	150	2	3	85	0.000477152	0.00165508	56.0948	0.709741	0.499294
575584.HMPREF0010_02568	136	2	3	85	0.0011631	0.00151533	39.3421	0.661775	0.0390767
575584.HMPREF0010_02123	149	2	3	85	0.000734647	0.00164498	27.6391	0.72932	-0.240865
575584.HMPREF0010_02718	120	2	3	85	0.000375443	0.00187974	47.8203	0.638844	-0.35327
575584.HMPREF0010_03092	166	19	3	85	0.00377523	0.00441835	48.2736	0.717592	1.02707
575584.HMPREF0010_01163	152	1	2	85	0.000717064	0.00620899	50.3752	0.525307	-0.715559
575584.HMPREF0010_00381	112	1	2	85	0.000228256	0.00826909	100.309	0.308646	-0.680984
575584.HMPREF0010_00615	103	1	2	85	4.47e-05	0.00505222	65.1092	0.247478	-0.690969
575584.HMPREF0010_02775	151	1	2	85	0.000294876	0.0113959	77.4853	0.45392	-0.546807
575584.HMPREF0010_03482	122	1	2	85	0.000123276	0.00477838	49.9956	0.401785	-0.683693
575584.HMPREF0010_02009	107	1	2	85	5.42e-05	0.00360161	59.8068	0.373074	-0.778796
575584.HMPREF0010_01203	119	1	2	85	0.00034436	0.00210143	31.8318	0.488617	-0.912292
575584.HMPREF0010_02796	123	1	2	85	0.000358074	0.00275517	30.8838	0.574356	-0.912155
575584.HMPREF0010_03407	114	1	2	85	0.00028801	0.00228156	36.4242	0.340223	-0.831008
575584.HMPREF0010_02746	111	1	2	85	9.74e-05	0.00923944	94.3128	0.414024	-0.725033
575584.HMPREF0010_03476	122	1	2	85	0.000301936	0.004625	56.4303	0.509784	-0.816967
575584.HMPREF0010_01694	92	1	2	85	0.00057063	0.00323502	70.0088	0.125165	-0.863062
575584.HMPREF0010_01100	124	1	2	85	0.000244605	0.00595995	54.6471	0.363213	-0.749078
575584.HMPREF0010_00850	100	1	2	85	0.000167941	0.00365188	50.7443	0.174098	-0.778643
575584.HMPREF0010_02993	124	1	2	85	0.000142652	0.00632292	74.3427	0.345253	-0.708743
575584.HMPREF0010_00430	116	2	2	85	0.000255034	0.00278198	36.4584	0.568844	-0.583525
575584.HMPREF0010_01510	123	2	2	85	0.000277968	0.00136816	60.8843	0.603457	0.108698
575584.HMPREF0010_01967	117	10	2	85	0.000149226	0.00374091	77.0277	0.573095	-0.49208
575584.HMPREF0010_00887	139	20	2	85	0.000287761	0.00809941	86.055	0.48035	-0.277637
575584.HMPREF0010_02687	114	55	2	85	0.000456158	0.00176969	31.9594	0.542751	0.897378
575584.HMPREF0010_02731	135	2	3	84	0.000206037	0.00122762	72.3905	0.633763	0.667512
575584.HMPREF0010_03374	129	2	3	84	0.000382827	0.0020082	42.0996	0.690628	-0.120973
575584.HMPREF0010_00450	157	2	3	84	0.000461218	0.00200386	40.8463	0.768291	0.145064
575584.HMPREF0010_01048	149	2	3	84	0.000302541	0.00183142	43.8475	0.748453	0.150412
575584.HMPREF0010_02730	149	4	3	84	0.000754859	0.00213474	45.3845	0.7453	0.749391
575584.HMPREF0010_01517	171	4	3	84	0.0016458	0.00331895	46.4862	0.705586	1.51152
575584.HMPREF0010_02311	152	4	3	84	0.000636536	0.00419478	50.1755	0.706075	0.163124
575584.HMPREF0010_03459	152	5	3	84	0.000295805	0.00207529	57.5775	0.681179	1.88356
575584.HMPREF0010_02660	157	5	3	84	0.00146338	0.00218159	68.6681	0.740876	1.46258
575584.HMPREF0010_03064	164	5	3	84	0.00102965	0.00197052	55.3787	0.754624	1.0109
575584.HMPREF0010_01146	163	8	3	84	0.00119653	0.00172575	32.9681	0.783504	0.452684
575584.HMPREF0010_01322	141	9	3	84	0.000662023	0.00299899	33.6985	0.649321	-0.219613
575584.HMPREF0010_02517	129	10	3	84	0.000182573	0.00242189	67.2236	0.695825	1.24888
575584.HMPREF0010_02514	118	10	3	84	0.000244061	0.00266665	75.5058	0.647077	1.40201
575584.HMPREF0010_02515	131	10	3	84	0.000147645	0.00225386	72.245	0.698192	1.2756
575584.HMPREF0010_01109	174	11	3	84	0.00105588	0.00213363	55.1018	0.779018	0.918311
575584.HMPREF0010_01228	158	15	3	84	0.000472418	0.00232585	34.8841	0.690107	-0.614999
575584.HMPREF0010_01383	133	16	3	84	0.000615512	0.00231	30.5263	0.628292	-0.481591
575584.HMPREF0010_02471	106	1	2	84	0.000222046	0.00449877	61.1737	0.356823	-0.74676
575584.HMPREF0010_02787	127	1	2	84	0.000247058	0.00486694	56.6213	0.40407	-0.747493
575584.HMPREF0010_01405	125	1	2	84	0.001922	0.00390711	66.1522	0.562315	-0.879012
575584.HMPREF0010_02974	121	1	2	84	0.000288498	0.00395547	68.0672	0.488774	-0.870696
575584.HMPREF0010_01074	95	1	2	84	4.85e-05	0.00588851	88.468	0.0500722	-0.682245
575584.HMPREF0010_01472	128	1	2	84	9.67e-05	0.00407718	49.9299	0.473933	-0.727726
575584.HMPREF0010_00180	127	1	2	84	0.00014819	0.00417782	51.2913	0.427936	-0.721353
575584.HMPREF0010_00779	96	1	2	84	8.57e-05	0.00501069	74.1587	0.202984	-0.813116
575584.HMPREF0010_03479	121	1	2	84	0.000374622	0.00463426	60.2038	0.469336	-0.790418
575584.HMPREF0010_03475	124	1	2	84	0.000316186	0.00557548	54.6825	0.474712	-0.753747
575584.HMPREF0010_00775	130	4	2	84	0.000227317	0.00276753	83.0669	0.586882	1.31471
575584.HMPREF0010_02884	139	2	4	83	0.000450679	0.00120467	33.4002	0.812732	-0.314181
575584.HMPREF0010_00628	179	14	4	83	0.00105682	0.00263247	29.3944	0.83162	0.628255
575584.HMPREF0010_00041	141	2	3	83	0.000979413	0.0011778	31.5426	0.759359	-0.121557
575584.HMPREF0010_00918	142	2	3	83	0.000378051	0.00112925	39.4221	0.691448	0.223922
575584.HMPREF0010_01910	143	2	3	83	0.000825039	0.0012077	35.2219	0.739486	0.0315896
575584.HMPREF0010_00680	126	2	3	83	0.00028656	0.00206696	51.6381	0.683897	0.0745678
575584.HMPREF0010_02313	122	2	3	83	0.000373942	0.00159303	34.4428	0.650521	-0.112222
575584.HMPREF0010_03428	145	2	3	83	0.000809921	0.00310933	32.2454	0.73753	-0.488817
575584.HMPREF0010_02777	114	2	3	83	0.000372987	0.00169228	38.031	0.642489	-0.397901
575584.HMPREF0010_03733	133	2	3	83	0.00131468	0.00166933	42.2566	0.732531	-0.0382258
575584.HMPREF0010_03747	134	2	3	83	0.00257897	0.00163474	42.1793	0.732773	-0.111736
575584.HMPREF0010_01194	126	2	3	83	0.000312672	0.00181047	52.9043	0.709105	0.184153
575584.HMPREF0010_00823	130	2	3	83	0.000240276	0.00184447	34.064	0.714794	-0.260021
575584.HMPREF0010_01961	142	2	3	83	0.000608522	0.00135888	32.9023	0.714755	-0.0138196
575584.HMPREF0010_02865	126	2	3	83	0.000345833	0.00197304	39.1992	0.717366	-0.295512
575584.HMPREF0010_02013	148	2	3	83	0.0011849	0.00136915	38.8915	0.708051	0.266025
575584.HMPREF0010_03314	123	2	3	83	0.000374869	0.00234067	42.6003	0.731585	-0.734824
575584.HMPREF0010_01344	139	2	3	83	0.000193979	0.00104398	46.2088	0.703285	0.193487
575584.HMPREF0010_03106	161	2	3	83	0.00263057	0.00113447	43.8607	0.770594	0.437063
575584.HMPREF0010_01957	114	2	3	83	0.000427518	0.00166745	31.4612	0.706366	-0.49961
575584.HMPREF0010_00629	137	2	3	83	0.000291006	0.00118811	46.1645	0.737329	-0.0511582
575584.HMPREF0010_00699	129	2	3	83	0.000936768	0.00117362	40.9774	0.630531	0.30492
575584.HMPREF0010_00554	143	2	3	83	0.000401493	0.00210686	42.1325	0.720677	0.169276
575584.HMPREF0010_02609	122	2	3	83	0.000899606	0.00196385	27.9402	0.678049	-0.707403
575584.HMPREF0010_02723	127	2	3	83	0.00130436	0.00218675	47.2863	0.703514	0.00611377
575584.HMPREF0010_02794	155	4	3	83	0.000744516	0.00253058	34.4019	0.743191	0.338669
575584.HMPREF0010_00020	129	5	3	83	0.000921087	0.00153243	41.3158	0.779815	-0.135471
575584.HMPREF0010_03066	124	5	3	83	0.000238022	0.00181498	85.4359	0.67431	1.54899
575584.HMPREF0010_02752	123	5	3	83	0.000622095	0.0018716	76.0845	0.690061	1.27051
575584.HMPREF0010_00740	118	5	3	83	0.000110463	0.00400053	83.8674	0.630187	1.47457
575584.HMPREF0010_03063	126	5	3	83	8.56e-05	0.00182257	86.6266	0.682275	1.50949
575584.HMPREF0010_00431	125	5	3	83	7.24e-05	0.00197137	76.5988	0.694554	1.14477
575584.HMPREF0010_00384	142	5	3	83	0.000347927	0.00198499	68.3534	0.663907	1.79591
575584.HMPREF0010_02619	132	5	3	83	0.00031769	0.0028344	67.3068	0.652674	1.59309
575584.HMPREF0010_01363	128	5	3	83	0.000109404	0.00195592	73.6795	0.709039	1.08392
575584.HMPREF0010_03347	109	5	3	83	0.000119665	0.00366989	62.1343	0.636698	0.113204
575584.HMPREF0010_02246	112	5	3	83	0.000168303	0.00362331	56.4584	0.648266	-0.218186
575584.HMPREF0010_02524	125	5	3	83	7.43e-05	0.00202897	68.2756	0.7103	0.810906
575584.HMPREF0010_01364	113	5	3	83	0.000111222	0.00174155	72.9044	0.680621	0.98004
575584.HMPREF0010_03169	115	5	3	83	0.000257186	0.0018872	94.2902	0.625679	1.95411
575584.HMPREF0010_00826	125	5	3	83	0.000260124	0.00175065	50.471	0.774934	-0.0411154
575584.HMPREF0010_02844	137	5	3	83	0.000208483	0.00393829	79.6009	0.667832	1.7019
575584.HMPREF0010_02273	159	6	3	83	0.000387537	0.0027051	52.0742	0.703982	0.626236
575584.HMPREF0010_01958	113	10	3	83	0.000186445	0.00160231	46.5042	0.777611	0.166896
575584.HMPREF0010_01968	119	10	3	83	0.000252263	0.00250141	43.4482	0.703337	-0.71304
575584.HMPREF0010_01049	128	23	3	83	0.000277009	0.00405845	44.0352	0.705728	1.06885
575584.HMPREF0010_00765	116	26	3	83	0.000260867	0.00163721	34.2772	0.751492	-1.09493
575584.HMPREF0010_02963	110	26	3	83	0.00032845	0.00230589	39.4178	0.66158	0.188557
575584.HMPREF0010_03337	125	30	3	83	0.000563554	0.00388445	56.786	0.642277	0.906433
575584.HMPREF0010_02950	103	1	2	83	0.000119011	0.0060101	87.8914	0.162396	-0.718217
575584.HMPREF0010_03705	112	1	2	83	0.000268617	0.00225281	32.4983	0.518164	-0.930406
575584.HMPREF0010_02066	131	1	2	83	0.000329333	0.00407291	34.7164	0.557212	-0.82046
575584.HMPREF0010_00178	98	1	2	83	0.000135329	0.00351209	52.05	0.256014	-0.825487
575584.HMPREF0010_01356	125	1	2	83	0.000653255	0.00411153	35.5487	0.418227	-0.800199
575584.HMPREF0010_00739	117	1	2	83	0.000373688	0.0115351	146.138	0.481084	-0.63903
575584.HMPREF0010_00506	111	1	2	83	0.000212479	0.00721946	99.9475	0.450291	-0.78396
575584.HMPREF0010_01933	113	1	2	83	0.000623681	0.00608263	70.3927	0.294275	-0.746845
575584.HMPREF0010_02258	101	1	2	83	0.000136214	0.00464814	101.421	0.155327	-0.677371
575584.HMPREF0010_03381	145	1	2	83	0.000606648	0.00302781	27.0025	0.590932	-0.835916
575584.HMPREF0010_01367	106	1	2	83	0.000233253	0.003474	41.2807	0.289316	-0.812519
575584.HMPREF0010_00668	121	1	2	83	0.000366008	0.00311298	36.7615	0.521286	-0.860233
575584.HMPREF0010_03410	118	2	2	83	0.000407083	0.00246889	32.5059	0.575882	-0.643227
575584.HMPREF0010_00306	119	2	2	83	0.000463426	0.00193773	30.1179	0.616325	-0.663744
575584.HMPREF0010_03244	155	2	2	83	0.000349545	0.00153455	44.9711	0.615703	0.821728
575584.HMPREF0010_01677	105	2	2	83	0.000123052	0.00212528	40.2747	0.528643	-0.402277
575584.HMPREF0010_02818	95	2	2	83	0.000633912	0.00201496	43.0263	0.493217	-0.588386
575584.HMPREF0010_01299	122	2	2	83	0.000219787	0.00292182	44.5385	0.608124	-0.355117
575584.HMPREF0010_00776	108	4	2	83	0.000100497	0.00262104	97.9511	0.584111	0.872815
575584.HMPREF0010_02693	116	5	2	83	0.00034963	0.00364788	40.5026	0.578624	-0.373035
575584.HMPREF0010_01674	114	5	2	83	0.000164754	0.00372702	71.6395	0.563113	0.0280198
575584.HMPREF0010_00588	116	5	2	83	7.72e-05	0.00375016	54.6566	0.575643	0.298564
575584.HMPREF0010_03062	124	5	2	83	5.1e-05	0.0039574	100.966	0.585263	2.19255
575584.HMPREF0010_03067	125	5	2	83	9.2e-05	0.00387439	95.4649	0.569787	2.14776
575584.HMPREF0010_01528	149	6	2	83	0.000258568	0.00538701	65.4313	0.567842	0.589267
575584.HMPREF0010_02167	148	6	2	83	0.000405308	0.0031436	54.384	0.60249	0.242349
575584.HMPREF0010_01130	113	7	2	83	0.000139673	0.00465339	89.27	0.505856	0.477
575584.HMPREF0010_01483	122	15	2	83	0.000233589	0.00639659	96.1438	0.619326	1.01534
575584.HMPREF0010_00975	119	20	2	83	0.000152078	0.00648745	91.4086	0.552584	-0.118205
575584.HMPREF0010_01769	152	2	4	82	0.000999199	0.000956152	32.6435	0.801206	0.0839025
575584.HMPREF0010_00291	152	3	4	82	0.000164205	0.00227473	48.9238	0.8347	-0.129236
575584.HMPREF0010_00652	148	4	4	82	0.000541991	0.00131822	43.7616	0.815209	-0.122894
575584.HMPREF0010_02532	131	4	4	82	0.000820535	0.00146986	36.6764	0.802766	-0.809403
575584.HMPREF0010_01147	156	8	4	82	0.00107595	0.00149406	32.9496	0.820416	0.474448
575584.HMPREF0010_00516	147	8	4	82	0.000900285	0.00133373	35.5015	0.834809	0.0290095
575584.HMPREF0010_01427	159	2	3	82	0.00287972	0.00109545	30.7025	0.785872	0.150606
575584.HMPREF0010_01429	150	2	3	82	0.00130525	0.00119865	45.2802	0.683665	0.652732
575584.HMPREF0010_03535	134	2	3	82	0.000802369	0.0015952	38.1704	0.728385	-0.120487
575584.HMPREF0010_00229	124	2	3	82	0.000820572	0.00155099	28.9944	0.690097	-0.439129
575584.HMPREF0010_02656	119	2	3	82	0.000348746	0.00144497	42.9229	0.671586	-0.130308
575584.HMPREF0010_02465	138	2	3	82	0.000878919	0.00122838	38.6656	0.797281	-0.109597
575584.HMPREF0010_03630	127	2	3	82	0.000885427	0.00126012	34.7693	0.762501	-0.161229
575584.HMPREF0010_02861	117	2	3	82	0.000166223	0.00136139	45.6236	0.644229	0.0917786
575584.HMPREF0010_01523	102	2	3	82	0.00032144	0.0012861	34.4733	0.644062	-0.705944
575584.HMPREF0010_01003	121	2	3	82	0.000524764	0.00235867	39.6243	0.732862	-0.399554
575584.HMPREF0010_03040	128	2	3	82	0.000566028	0.00191915	34.8659	0.701132	-0.385261
575584.HMPREF0010_02822	146	3	3	82	0.000335265	0.00153051	27.1045	0.783953	-0.692991
575584.HMPREF0010_02563	141	3	3	82	0.000326444	0.00150506	27.3875	0.775472	-0.82827
575584.HMPREF0010_00504	126	3	3	82	0.00037232	0.00242772	45.6211	0.74936	-0.165075
575584.HMPREF0010_03509	133	4	3	82	0.000319206	0.00223654	62.425	0.662102	1.34477
575584.HMPREF0010_00053	144	4	3	82	0.00122005	0.00234475	40.9426	0.687014	0.138344
575584.HMPREF0010_03242	138	4	3	82	0.000251218	0.00201065	57.8523	0.693439	1.34333
575584.HMPREF0010_00409	139	4	3	82	0.000372833	0.00218229	55.2581	0.691501	1.09888
575584.HMPREF0010_02968	127	4	3	82	0.000221183	0.00214612	58.9892	0.667364	1.13325
575584.HMPREF0010_00709	145	4	3	82	0.00038411	0.00146781	46.9756	0.725926	1.06163
575584.HMPREF0010_03171	132	4	3	82	0.000246153	0.00244251	39.354	0.728031	0.369045
575584.HMPREF0010_00731	140	4	3	82	0.000472739	0.00205118	56.1166	0.716991	0.862263
575584.HMPREF0010_00734	127	4	3	82	0.000209345	0.00176711	60.985	0.73985	0.44051
575584.HMPREF0010_02302	116	4	3	82	0.000686758	0.00274939	66.0963	0.625848	0.520768
575584.HMPREF0010_00733	127	4	3	82	0.000474149	0.0026791	64.2837	0.626065	1.08129
575584.HMPREF0010_00727	141	4	3	82	0.000605857	0.00121081	41.2529	0.799734	0.214445
575584.HMPREF0010_01529	129	5	3	82	0.000515039	0.00160015	38.2625	0.773174	-0.40143
575584.HMPREF0010_01942	116	5	3	82	0.000149318	0.00174481	65.5415	0.701419	1.30931
575584.HMPREF0010_01825	140	6	3	82	0.000891971	0.00239684	51.3785	0.719181	0.174191
575584.HMPREF0010_01565	158	8	3	82	0.000960329	0.00137042	29.8088	0.797675	-0.0379756
575584.HMPREF0010_00517	142	8	3	82	0.000810856	0.00111065	50.193	0.789966	0.0860799
575584.HMPREF0010_02450	130	9	3	82	0.00035372	0.00329172	29.3612	0.656794	-0.702253
575584.HMPREF0010_01087	101	1	2	82	0.000251865	0.011824	136.044	0.120809	-0.606483
575584.HMPREF0010_01761	115	1	2	82	0.000738547	0.00264644	34.5541	0.500498	-0.862448
575584.HMPREF0010_00522	134	1	2	82	7.34e-05	0.0132191	125.497	0.396503	-0.517872
575584.HMPREF0010_02578	131	1	2	82	0.000319359	0.0116178	78.4821	0.465823	-0.67156
575584.HMPREF0010_00759	112	1	2	82	0.000639894	0.0038595	31.4728	0.480949	-0.864135
575584.HMPREF0010_02281	94	1	2	82	0.000191008	0.00320532	45.2416	0.365312	-0.881465
575584.HMPREF0010_02871	123	1	2	82	0.000654406	0.00246929	23.4424	0.599752	-0.943851
575584.HMPREF0010_00329	103	1	2	82	0.00022909	0.00264908	42.0371	0.388487	-0.864612
575584.HMPREF0010_01505	94	1	2	82	1.29e-05	0.0105619	147.714	0.133136	-0.591487
575584.HMPREF0010_03159	103	1	2	82	0.000648112	0.0027544	44.7766	0.364539	-0.844317
575584.HMPREF0010_00626	116	1	2	82	0.000106702	0.00808517	114.537	0.421682	-0.643767
575584.HMPREF0010_02989	101	1	2	82	0.000621358	0.0060222	89.7997	0.199884	-0.719308
575584.HMPREF0010_00546	111	4	2	82	0.000218241	0.00225478	61.6431	0.608377	1.42231
575584.HMPREF0010_02310	115	4	2	82	0.000202509	0.00430808	73.8847	0.624873	0.105089
575584.HMPREF0010_00619	120	4	2	82	0.000400798	0.00433731	63.5699	0.581636	-0.00730372
575584.HMPREF0010_00658	135	7	2	82	0.000219593	0.00444669	66.626	0.622159	0.822257
575584.HMPREF0010_00028	121	20	2	82	0.000175537	0.00679392	95.0852	0.588595	0.203889
575584.HMPREF0010_00767	97	26	2	82	0.000212819	0.00235321	50.1516	0.5877	0.961467
575584.HMPREF0010_01286	132	2	4	81	0.00099699	0.00121228	32.9042	0.804004	-0.356382
575584.HMPREF0010_03468	125	11	4	81	0.000698207	0.00114562	53.4833	0.816523	0.0559933
575584.HMPREF0010_02158	112	2	3	81	0.000236008	0.00229249	32.4784	0.643346	-0.624364
575584.HMPREF0010_02208	133	2	3	81	0.000477515	0.00153561	34.8601	0.735245	-0.189914
575584.HMPREF0010_03764	121	2	3	81	0.00018452	0.00147255	70.9391	0.698556	0.471096
575584.HMPREF0010_02781	119	2	3	81	0.000303831	0.00132451	41.7024	0.76184	-0.251367
575584.HMPREF0010_01798	116	2	3	81	0.000398106	0.0016559	36.2954	0.708982	-0.40111
575584.HMPREF0010_02473	106	2	3	81	0.000323603	0.00119382	35.5002	0.684148	-0.404124
575584.HMPREF0010_02750	111	2	3	81	0.000294828	0.00122554	39.3556	0.667544	-0.224335
575584.HMPREF0010_00125	123	2	3	81	0.000402875	0.000855987	42.6859	0.745681	-0.0862603
575584.HMPREF0010_00378	147	2	3	81	0.00132404	0.00130181	32.7991	0.766019	-0.0684661
575584.HMPREF0010_01179	106	2	3	81	0.000350039	0.000803619	40.0411	0.671167	-0.176009
575584.HMPREF0010_01465	122	2	3	81	0.000395815	0.00139738	36.9663	0.649914	-0.0705081
575584.HMPREF0010_00818	116	2	3	81	0.00039836	0.00208621	35.2355	0.625093	-0.625044
575584.HMPREF0010_00206	114	2	3	81	0.000359293	0.00111743	40.7328	0.725445	-0.21996
575584.HMPREF0010_01373	111	2	3	81	0.000348597	0.00110177	32.7779	0.732886	-0.44613
575584.HMPREF0010_02806	107	3	3	81	0.000199557	0.00145564	53.7306	0.686724	-0.14562
575584.HMPREF0010_00711	135	4	3	81	0.000224823	0.00126856	44.6288	0.761882	0.629643
575584.HMPREF0010_00269	125	4	3	81	0.000327794	0.00134398	54.0126	0.708731	0.84148
575584.HMPREF0010_01513	122	5	3	81	0.000480906	0.0041852	44.2883	0.634506	-0.554515
575584.HMPREF0010_03208	108	5	3	81	0.000224284	0.0025311	60.0641	0.647266	0.449709
575584.HMPREF0010_00780	124	5	3	81	0.000452079	0.00117017	56.8695	0.739621	0.0368381
575584.HMPREF0010_01816	120	5	3	81	0.000332127	0.0015862	63.2384	0.729107	0.000683163
575584.HMPREF0010_00426	112	5	3	81	0.000276043	0.00173682	42.954	0.769268	-0.255399
575584.HMPREF0010_03203	129	9	3	81	0.000228641	0.00389615	49.5743	0.717024	1.12584
575584.HMPREF0010_03251	132	11	3	81	0.000288356	0.00104607	54.8815	0.785315	0.434235
575584.HMPREF0010_02057	132	16	3	81	0.00172268	0.00221042	32.2716	0.721149	0.0675863
575584.HMPREF0010_00894	98	32	3	81	0.000122043	0.0039359	101.173	0.627135	0.764443
575584.HMPREF0010_03634	100	1	2	81	9.82e-05	0.00598796	97.6851	0.133399	-0.715525
575584.HMPREF0010_03511	123	1	2	81	0.000739461	0.00232472	22.3032	0.537756	-0.90919
575584.HMPREF0010_01366	111	1	2	81	0.000617732	0.00239682	29.8885	0.58616	-0.952405
575584.HMPREF0010_00611	116	1	2	81	0.000712098	0.0026356	24.2721	0.532411	-0.907384
575584.HMPREF0010_00502	111	1	2	81	0.000122778	0.00389623	46.2987	0.314905	-0.753747
575584.HMPREF0010_01387	110	1	2	81	0.000270161	0.00196164	33.8278	0.516853	-0.915972
575584.HMPREF0010_01855	107	1	2	81	0.000236399	0.0022349	34.4937	0.478481	-0.897603
575584.HMPREF0010_03703	99	1	2	81	0.000109965	0.00375768	75.4679	0.337096	-0.773463
575584.HMPREF0010_03033	98	1	2	81	0.000379826	0.0018818	27.9325	0.546426	-0.994802
575584.HMPREF0010_03472	102	1	2	81	0.000231609	0.00213032	34.257	0.487097	-0.932621
575584.HMPREF0010_01504	91	1	2	81	2.26e-05	0.0101358	157.021	0.146647	-0.62429
575584.HMPREF0010_00476	115	1	2	81	0.00043144	0.00926374	89.8288	0.37781	-0.731884
575584.HMPREF0010_01832	102	1	2	81	0.000267655	0.00251757	39.7687	0.509666	-0.953956
575584.HMPREF0010_03519	134	1	2	81	0.000275189	0.0038011	36.9679	0.542695	-0.776734
575584.HMPREF0010_00499	95	1	2	81	6.74e-05	0.00622967	98.9836	0.115762	-0.736791
575584.HMPREF0010_00411	118	1	2	81	0.000735399	0.00227262	22.8109	0.605045	-0.888759
575584.HMPREF0010_02059	98	2	2	81	0.000181938	0.00207437	44.6664	0.602594	-0.519446
575584.HMPREF0010_02986	116	2	2	81	0.000274965	0.00064584	62.3932	0.52244	0.592154
575584.HMPREF0010_00977	103	20	2	81	3.35e-05	0.00556381	100.209	0.562643	0.894089
575584.HMPREF0010_00098	125	2	3	80	0.000569387	0.00104655	28.5312	0.761594	-0.256229
575584.HMPREF0010_03514	91	1	2	80	8.17e-05	0.00447648	60.7735	0.168317	-0.772883
575584.HMPREF0010_02701	98	1	2	80	0.000132109	0.00283309	39.9804	0.342936	-0.839665
575584.HMPREF0010_01915	90	1	2	80	0.000119142	0.00244585	42.7555	0.243108	-0.865226
575584.HMPREF0010_01264	86	1	2	80	8.85e-06	0.00731546	226.434	0.0587967	-0.494577
575584.HMPREF0010_01261	95	1	2	80	8.95e-05	0.00590026	158.431	0.143478	-0.571788
575584.HMPREF0010_00062	95	1	2	80	9.21e-05	0.00448075	81.264	0.103622	-0.675446
575584.HMPREF0010_02188	102	1	2	80	0.000160632	0.00300205	49.024	0.480412	-0.873184
575584.HMPREF0010_01554	92	29	2	80	0.000375912	0.00464981	94.7966	0.425105	0.77093
575584.HMPREF0010_02734	110	2	3	79	0.000423878	0.00112306	40.5392	0.650022	-0.123113
575584.HMPREF0010_01570	109	2	3	79	0.000425696	0.00111672	32.6315	0.709803	-0.406458
575584.HMPREF0010_00732	121	3	3	79	0.000310177	0.00195066	63.4431	0.701429	0.272617
575584.HMPREF0010_01268	143	6	3	79	0.000241374	0.00284683	52.7348	0.674869	0.433154
575584.HMPREF0010_02318	124	8	3	79	0.000304775	0.00283721	29.6061	0.657998	-1.03018
575584.HMPREF0010_02543	117	10	3	79	0.000457727	0.00160947	41.3974	0.780731	-0.240904
575584.HMPREF0010_02516	101	10	3	79	7.59e-05	0.00196863	88.1846	0.661131	1.19462
575584.HMPREF0010_00770	110	26	3	79	0.000275291	0.00254817	51.3704	0.732722	0.369007
575584.HMPREF0010_00277	109	62	3	79	0.000369387	0.00152456	27.2072	0.656499	0.718944
575584.HMPREF0010_01275	116	1	2	79	0.000422896	0.00382877	30.8006	0.503806	-0.842528
575584.HMPREF0010_03699	96	1	2	79	0.000185113	0.0027499	50.4493	0.355627	-0.862039
575584.HMPREF0010_02351	109	1	2	79	0.000683892	0.00352735	53.8131	0.451254	-0.803164
575584.HMPREF0010_03148	89	1	2	79	8.14e-05	0.00481815	66.5807	0.293503	-0.915206
575584.HMPREF0010_00412	96	1	2	79	0.000111222	0.00391828	49.6778	0.273677	-0.805669
575584.HMPREF0010_00738	95	5	2	79	0.000326021	0.00575806	106.332	0.611045	-0.328944
575584.HMPREF0010_00040	90	10	2	79	7.56e-05	0.00288887	85.6303	0.555295	0.396695
575584.HMPREF0010_01906	90	10	2	79	2.71e-05	0.00308093	95.3948	0.545969	0.827722
575584.HMPREF0010_01277	133	2	4	78	0.000544193	0.00105179	38.8535	0.80497	-0.146838
575584.HMPREF0010_01919	139	3	4	78	0.00086676	0.00138064	24.5561	0.806566	-0.777185
575584.HMPREF0010_03005	124	11	4	78	0.000237052	0.00100988	57.3235	0.80184	0.0938023
575584.HMPREF0010_00635	135	14	4	78	0.000686146	0.00170876	28.9886	0.812994	0.271194
575584.HMPREF0010_01354	126	2	3	78	0.00102231	0.00154557	24.1939	0.762297	-0.480843
575584.HMPREF0010_00097	115	2	3	78	0.000356541	0.00100934	41.28	0.651568	0.106169
575584.HMPREF0010_01985	121	4	3	78	0.000317019	0.00128575	32.2184	0.797004	-0.82635
575584.HMPREF0010_02850	102	5	3	78	0.000135566	0.00317533	45.3306	0.631769	-0.585732
575584.HMPREF0010_00632	126	5	3	78	0.000557563	0.00310789	51.2456	0.726116	-0.855218
575584.HMPREF0010_03168	127	5	3	78	0.000486116	0.00109934	45.513	0.789544	0.314437
575584.HMPREF0010_02538	113	10	3	78	0.000338814	0.00142059	39.4093	0.779073	-0.30935
575584.HMPREF0010_02544	115	10	3	78	0.00045622	0.00170243	40.8927	0.773634	-0.632055
575584.HMPREF0010_01065	133	14	3	78	0.000556885	0.00273998	33.3603	0.750382	1.534
575584.HMPREF0010_00908	118	14	3	78	0.000194308	0.00270548	36.8495	0.75932	2.12293
575584.HMPREF0010_00475	128	14	3	78	0.000305809	0.00282772	33.149	0.699336	0.717041
575584.HMPREF0010_00089	135	14	3	78	0.000437632	0.0030788	28.1775	0.746326	-0.147186
575584.HMPREF0010_02953	123	14	3	78	0.000309795	0.0029775	29.5094	0.674477	0.127476
575584.HMPREF0010_00294	146	16	3	78	0.000344973	0.00323423	35.2079	0.741655	-0.405874
575584.HMPREF0010_03034	109	1	2	78	9.85e-05	0.0073618	111.49	0.290408	-0.686437
575584.HMPREF0010_00372	118	1	2	78	0.000535101	0.00314887	35.4776	0.464705	-0.8853
575584.HMPREF0010_00082	82	1	1	78	2.64e-05	0.00410111	98.6803	0.0416953	-0.795292
575584.HMPREF0010_00429	106	2	3	77	0.000200581	0.00236315	33.4626	0.681333	-0.612404
575584.HMPREF0010_00244	127	2	3	77	0.000498841	0.00598942	41.1069	0.677892	-0.634671
575584.HMPREF0010_02478	102	2	3	77	0.000302312	0.001052	37.6263	0.778941	-0.471023
575584.HMPREF0010_03204	122	2	3	77	0.000338005	0.001005	37.9314	0.783593	-0.176203
575584.HMPREF0010_00569	111	3	3	77	0.000569499	0.00155011	60.1351	0.636288	0.533161
575584.HMPREF0010_02301	117	4	3	77	0.000872992	0.00128504	48.5725	0.726417	0.416049
575584.HMPREF0010_00725	129	4	3	77	0.000236427	0.00120933	53.436	0.691014	1.43318
[truncated: 1,661 more rows]

## Sheet: GPIN_ANALYSIS
	String-Id	Deg	Module	R	kcoreCentrality	BC	EC	CC	P	Z
KFC	575584.HMPREF0010_02522	778	1	5	165	0.00195502	0.0849074	93.1836	0.118721	5.06862
	575584.HMPREF0010_02769	718	1	5	165	0.00274914	0.0824683	105.012	0.120428	4.06405
	575584.HMPREF0010_03233	783	1	5	165	0.000310407	0.0817818	99.907	0.0506612	4.34002
	575584.HMPREF0010_00091	782	1	5	165	0.000298353	0.0810597	98.6154	0.0521436	4.31318
	575584.HMPREF0010_03207	880	1	5	165	0.00292293	0.0805161	93.6567	0.0658654	4.98692
	575584.HMPREF0010_01641	1171	1	5	165	0.00590363	0.0801766	62.594	0.141411	5.96548
	575584.HMPREF0010_03022	779	1	5	165	0.000391962	0.0797103	97.6011	0.0574886	4.37121
	575584.HMPREF0010_02437	770	1	5	165	2.79141e-05	0.0796112	97.9825	0.0438936	4.35984
	575584.HMPREF0010_01350	770	1	5	165	3.03351e-05	0.0793257	97.7903	0.044088	4.36441
	575584.HMPREF0010_01047	776	1	5	165	0.000134723	0.0792788	96.3933	0.0595401	4.34142
F Only	575584.HMPREF0010_00210	293	2	6	98	0.000426913	0.0036142	59.5053	0.545947	3.65149
	575584.HMPREF0010_01430	245	2	6	92	0.000928521	0.00225499	54.7888	0.587789	2.70208
	575584.HMPREF0010_00797	251	2	6	92	0.000498285	0.0040126	60.0516	0.563141	2.9229
	575584.HMPREF0010_00406	238	2	6	92	0.000437592	0.00273347	58.5945	0.559711	2.53395
	575584.HMPREF0010_03124	305	2	6	92	0.00160259	0.00299	56.0732	0.65334	3.71158
	575584.HMPREF0010_02571	245	2	6	92	0.00100974	0.00281296	63.881	0.566111	2.69517
	575584.HMPREF0010_02872	257	2	6	92	0.000521133	0.00294665	60.4957	0.637061	2.70266
	575584.HMPREF0010_00641	236	2	6	92	0.0011169	0.00235082	62.3022	0.508293	2.81409
	575584.HMPREF0010_01223	104	13	6	68	0.000158066	0.00152409	60.2406	0.714341	3.4949
	575584.HMPREF0010_01974	71	13	6	55	9.41e-05	0.00058265	51.4122	0.644322	4.24107
F_EC	575584.HMPREF0010_00797	251	2	6	92	0.000498285	0.0040126	60.0516	0.563141	2.9229
	575584.HMPREF0010_00210	293	2	6	98	0.000426913	0.0036142	59.5053	0.545947	3.65149
	575584.HMPREF0010_03124	305	2	6	92	0.00160259	0.00299	56.0732	0.65334	3.71158
	575584.HMPREF0010_02872	257	2	6	92	0.000521133	0.00294665	60.4957	0.637061	2.70266
	575584.HMPREF0010_02571	245	2	6	92	0.00100974	0.00281296	63.881	0.566111	2.69517
	575584.HMPREF0010_00406	238	2	6	92	0.000437592	0.00273347	58.5945	0.559711	2.53395
	575584.HMPREF0010_00641	236	2	6	92	0.0011169	0.00235082	62.3022	0.508293	2.81409
	575584.HMPREF0010_01430	245	2	6	92	0.000928521	0.00225499	54.7888	0.587789	2.70208
	575584.HMPREF0010_01223	104	13	6	68	0.000158066	0.00152409	60.2406	0.714341	3.4949
	575584.HMPREF0010_01974	71	13	6	55	9.4113e-05	0.00058265	51.4122	0.644322	4.24107
F_BC	575584.HMPREF0010_03124	305	2	6	92	0.00160259	0.00299	56.0732	0.65334	3.71158
	575584.HMPREF0010_00641	236	2	6	92	0.0011169	0.00235082	62.3022	0.508293	2.81409
	575584.HMPREF0010_02571	245	2	6	92	0.00100974	0.00281296	63.881	0.566111	2.69517
	575584.HMPREF0010_01430	245	2	6	92	0.000928521	0.00225499	54.7888	0.587789	2.70208
	575584.HMPREF0010_02872	257	2	6	92	0.000521133	0.00294665	60.4957	0.637061	2.70266
	575584.HMPREF0010_00797	251	2	6	92	0.000498285	0.0040126	60.0516	0.563141	2.9229
	575584.HMPREF0010_00406	238	2	6	92	0.000437592	0.00273347	58.5945	0.559711	2.53395
	575584.HMPREF0010_00210	293	2	6	98	0.000426913	0.0036142	59.5053	0.545947	3.65149
	575584.HMPREF0010_01223	104	13	6	68	0.000158066	0.00152409	60.2406	0.714341	3.4949
	575584.HMPREF0010_01974	71	13	6	55	9.4113e-05	0.00058265	51.4122	0.644322	4.24107
Module_F	575584.HMPREF0010_01573	2	120	2	2	0	3.11177e-05	409.671	0.495919	0
	575584.HMPREF0010_01574	2	120	2	2	0	1.77957e-05	409.671	0.482215	0
	575584.HMPREF0010_02658	2	119	2	2	0	6.34132e-06	438.14	0.492765	0
	575584.HMPREF0010_02659	2	119	2	2	0	8.80699e-06	438.14	0.499007	0
	575584.HMPREF0010_03626	2	118	2	2	0.000546597	2.75016e-05	434.463	0.5	0
	575584.HMPREF0010_03628	2	118	2	2	0	8.63835e-05	434.463	0.36507	0
	575584.HMPREF0010_00693	2	117	2	2	0	6.3335e-05	443.156	0.477655	0
	575584.HMPREF0010_00692	2	117	2	2	0	9.76966e-05	443.156	0.499992	0
	575584.HMPREF0010_00259	2	116	2	2	0	7.41069e-06	481.459	0.487704	0
	575584.HMPREF0010_00258	2	116	2	2	0	1.17591e-05	481.459	0.497221	0
k-core	575584.HMPREF0010_00831	576	1	5	165	0.000974661	0.0680777	114.845	0.0564983	3.15588
	575584.HMPREF0010_00239	778	1	5	165	0.000327035	0.0787156	93.2107	0.0581659	4.34101
	575584.HMPREF0010_01641	1171	1	5	165	0.00590363	0.0801766	62.594	0.141411	5.96548
	575584.HMPREF0010_00045	780	1	5	165	0.00327308	0.0444625	65.1387	0.121913	2.63744
	575584.HMPREF0010_02769	718	1	5	165	0.00274914	0.0824683	105.012	0.120428	4.06405
	575584.HMPREF0010_01651	798	1	5	165	0.00311814	0.0621648	88.9517	0.0404752	3.59902
	575584.HMPREF0010_03553	692	1	5	165	0.00198048	0.0491039	77.512	0.0959366	2.72427
	575584.HMPREF0010_01800	695	1	5	165	0.00292009	0.0485319	81.0718	0.162998	2.6488
	575584.HMPREF0010_00427	639	1	5	165	0.00168418	0.0613669	98.9068	0.133144	2.82815
	575584.HMPREF0010_03207	880	1	5	165	0.00292292	0.0805161	93.6567	0.0658654	4.98692
k-core_module	575584.HMPREF0010_00831	576	1	5	165	0.000974661	0.0680777	114.845	0.0564983	3.15588
	575584.HMPREF0010_00239	778	1	5	165	0.000327035	0.0787156	93.2107	0.0581659	4.34101
	575584.HMPREF0010_01641	1171	1	5	165	0.00590363	0.0801766	62.594	0.141411	5.96548
	575584.HMPREF0010_00045	780	1	5	165	0.00327308	0.0444625	65.1387	0.121913	2.63744
	575584.HMPREF0010_02769	718	1	5	165	0.00274914	0.0824683	105.012	0.120428	4.06405
	575584.HMPREF0010_01651	798	1	5	165	0.00311814	0.0621648	88.9517	0.0404752	3.59902
	575584.HMPREF0010_03553	692	1	5	165	0.00198048	0.0491039	77.512	0.0959366	2.72427
	575584.HMPREF0010_01800	695	1	5	165	0.00292009	0.0485319	81.0718	0.162998	2.6488
	575584.HMPREF0010_00427	639	1	5	165	0.00168418	0.0613669	98.9068	0.133144	2.82815
	575584.HMPREF0010_03207	880	1	5	165	0.00292292	0.0805161	93.6567	0.0658654	4.98692
k-core_EC	575584.HMPREF0010_02522	778	1	5	165	0.00195502	0.0849074	93.1836	0.118721	5.06862
	575584.HMPREF0010_02769	718	1	5	165	0.00274914	0.0824683	105.012	0.120428	4.06405
	575584.HMPREF0010_03233	783	1	5	165	0.000310407	0.0817818	99.907	0.0506612	4.34002
	575584.HMPREF0010_00091	782	1	5	165	0.000298353	0.0810597	98.6154	0.0521436	4.31318
	575584.HMPREF0010_03207	880	1	5	165	0.00292293	0.0805161	93.6567	0.0658654	4.98692
	575584.HMPREF0010_01641	1171	1	5	165	0.00590363	0.0801766	62.594	0.141411	5.96548
	575584.HMPREF0010_03022	779	1	5	165	0.000391962	0.0797103	97.6011	0.0574886	4.37121
	575584.HMPREF0010_02437	770	1	5	165	2.79141e-05	0.0796112	97.9825	0.0438936	4.35984
	575584.HMPREF0010_01350	770	1	5	165	3.03351e-05	0.0793257	97.7903	0.044088	4.36441
	575584.HMPREF0010_01047	776	1	5	165	0.000134723	0.0792788	96.3933	0.0595401	4.34142
k-core_BC	575584.HMPREF0010_03076	427	1	2	165	0.00684868	0.0354733	102.956	0.0867732	1.35998
	575584.HMPREF0010_03532	833	1	5	165	0.00665018	0.0533502	58.612	0.222769	2.62011
	575584.HMPREF0010_01641	1171	1	5	165	0.00590363	0.0801766	62.594	0.141411	5.96548
	575584.HMPREF0010_02233	534	1	2	165	0.00361411	0.0301493	64.0159	0.2931	0.825501
	575584.HMPREF0010_00045	780	1	5	165	0.00327308	0.0444625	65.1387	0.121913	2.63744
	575584.HMPREF0010_01651	798	1	5	165	0.00311814	0.0621648	88.9517	0.0404752	3.59902
	575584.HMPREF0010_01353	762	1	5	165	0.00303969	0.0547468	74.504	0.058654	3.04165
	575584.HMPREF0010_03207	880	1	5	165	0.00292293	0.0805161	93.6567	0.0658654	4.98692
	575584.HMPREF0010_01800	695	1	5	165	0.00292009	0.0485319	81.0718	0.162998	2.6488
	575584.HMPREF0010_02152	718	1	5	165	0.00280364	0.0523478	79.2052	0.0935374	2.72574

## Sheet: GPIN_ANALYSIS_PROTEIN
	stringId	ncbiTaxonId	taxonName	preferredName	annotation
KFC	575584.HMPREF0010_02522	575584	Acinetobacter baumannii	F911_00523	Glutamate synthase (EC:1.4.1.13)
	575584.HMPREF0010_02769	575584	Acinetobacter baumannii	F911_00819	Putative fatty acid oxidation complex subunit alpha
	575584.HMPREF0010_03233	575584	Acinetobacter baumannii	HMPREF0010_03233	Methylmalonate-semialdehyde dehydrogenase (Acylating)
	575584.HMPREF0010_00091	575584	Acinetobacter baumannii	F911_01462	Methylmalonate-semialdehyde dehydrogenase (Acylating)
	575584.HMPREF0010_03207	575584	Acinetobacter baumannii	guaA	GMP synthase (EC:6.3.5.2); Catalyzes the synthesis of GMP from XMP
	575584.HMPREF0010_01641	575584	Acinetobacter baumannii	polA	DNA polymerase I
	575584.HMPREF0010_03022	575584	Acinetobacter baumannii	F911_02747	1-pyrroline dehydrogenase
	575584.HMPREF0010_02437	575584	Acinetobacter baumannii	F911_00430	Succinate-semialdehyde dehydrogenase (EC:1.2.1.16)
	575584.HMPREF0010_01350	575584	Acinetobacter baumannii	F911_03118	Succinate-semialdehyde dehydrogenase (EC:1.2.1.16)
	575584.HMPREF0010_01047	575584	Acinetobacter baumannii	F911_02419	Succinate-semialdehyde dehydrogenase (EC:1.2.1.16)
F only	575584.HMPREF0010_00210	575584	Acinetobacter baumannii	F911_01584	Uncharacterized protein
	575584.HMPREF0010_01430	575584	Acinetobacter baumannii	csy2	CRISPR type I-f/ypest-associated protein csy2
	575584.HMPREF0010_00797	575584	Acinetobacter baumannii	HMPREF0010_00797	Transcriptional regulator, TetR family
	575584.HMPREF0010_00406	575584	Acinetobacter baumannii	F911_01779	Uncharacterized protein
	575584.HMPREF0010_03124	575584	Acinetobacter baumannii	HMPREF0010_03124	Putative phage uncharacterized protein domain protein
	575584.HMPREF0010_02571	575584	Acinetobacter baumannii	F911_00572	Uncharacterized protein
	575584.HMPREF0010_02872	575584	Acinetobacter baumannii	F911_00928	Uncharacterized protein
	575584.HMPREF0010_00641	575584	Acinetobacter baumannii	F911_02014	Uncharacterized protein
	575584.HMPREF0010_01223	575584	Acinetobacter baumannii	HMPREF0010_01223	Transcriptional regulator, TetR family
	575584.HMPREF0010_01974	575584	Acinetobacter baumannii	F911_03652	Transcriptional regulator, TetR family
F_EC	575584.HMPREF0010_00797	575584	Acinetobacter baumannii	HMPREF0010_00797	Transcriptional regulator, TetR family
	575584.HMPREF0010_00210	575584	Acinetobacter baumannii	F911_01584	Uncharacterized protein
	575584.HMPREF0010_03124	575584	Acinetobacter baumannii	HMPREF0010_03124	Putative phage uncharacterized protein domain protein
	575584.HMPREF0010_02872	575584	Acinetobacter baumannii	F911_00928	Uncharacterized protein
	575584.HMPREF0010_02571	575584	Acinetobacter baumannii	F911_00572	Uncharacterized protein
	575584.HMPREF0010_00406	575584	Acinetobacter baumannii	F911_01779	Uncharacterized protein
	575584.HMPREF0010_00641	575584	Acinetobacter baumannii	F911_02014	Uncharacterized protein
	575584.HMPREF0010_01430	575584	Acinetobacter baumannii	csy2	CRISPR type I-f/ypest-associated protein csy2
	575584.HMPREF0010_01223	575584	Acinetobacter baumannii	HMPREF0010_01223	Transcriptional regulator, TetR family
	575584.HMPREF0010_01974	575584	Acinetobacter baumannii	F911_03652	Transcriptional regulator, TetR family
F_BC	575584.HMPREF0010_03124	575584	Acinetobacter baumannii	HMPREF0010_03124	Putative phage uncharacterized protein domain protein
	575584.HMPREF0010_00641	575584	Acinetobacter baumannii	F911_02014	Uncharacterized protein
	575584.HMPREF0010_02571	575584	Acinetobacter baumannii	F911_00572	Uncharacterized protein
	575584.HMPREF0010_01430	575584	Acinetobacter baumannii	csy2	CRISPR type I-f/ypest-associated protein csy2
	575584.HMPREF0010_02872	575584	Acinetobacter baumannii	F911_00928	Uncharacterized protein
	575584.HMPREF0010_00797	575584	Acinetobacter baumannii	HMPREF0010_00797	Transcriptional regulator, TetR family
	575584.HMPREF0010_00406	575584	Acinetobacter baumannii	F911_01779	Uncharacterized protein
	575584.HMPREF0010_00210	575584	Acinetobacter baumannii	F911_01584	Uncharacterized protein
	575584.HMPREF0010_01223	575584	Acinetobacter baumannii	HMPREF0010_01223	Transcriptional regulator, TetR family
	575584.HMPREF0010_01974	575584	Acinetobacter baumannii	F911_03652	Transcriptional regulator, TetR family
Module_F	575584.HMPREF0010_01573	575584	Acinetobacter baumannii	HMPREF0010_01573	Uncharacterized protein
	575584.HMPREF0010_01574	575584	Acinetobacter baumannii	F911_02900	Uncharacterized protein
	575584.HMPREF0010_02658	575584	Acinetobacter baumannii	F911_00660	Uncharacterized protein
	575584.HMPREF0010_02659	575584	Acinetobacter baumannii	HMPREF0010_02659	Uncharacterized protein
	575584.HMPREF0010_03626	575584	Acinetobacter baumannii	F911_02577	Uncharacterized protein
	575584.HMPREF0010_03628	575584	Acinetobacter baumannii	F911_02580	Uncharacterized protein
	575584.HMPREF0010_00693	575584	Acinetobacter baumannii	HMPREF0010_00693	Uncharacterized protein
	575584.HMPREF0010_00692	575584	Acinetobacter baumannii	F911_02066	Uncharacterized protein
	575584.HMPREF0010_00259	575584	Acinetobacter baumannii	F911_01632	Uncharacterized protein
	575584.HMPREF0010_00258	575584	Acinetobacter baumannii	HMPREF0010_00258	Uncharacterized protein
k-core	575584.HMPREF0010_00167	575584	Acinetobacter baumannii	F911_01539	Replicative DNA helicase ; Participates in initiation and elongation during chromosome replication; it exhibits DNA-dependent ATPase activity and contains distinct active sites for ATP binding, DNA binding, and interaction with DnaC protein, primase, and other prepriming proteins
	575584.HMPREF0010_02101	575584	Acinetobacter baumannii	lysA	Diaminopimelate decarboxylase ; Specifically catalyzes the decarboxylation of meso- diaminopimelate (meso-DAP) to L-lysine
	575584.HMPREF0010_00235	575584	Acinetobacter baumannii	F911_01609	Class I glutamine amidotransferase
	575584.HMPREF0010_00248	575584	Acinetobacter baumannii	pepN	Aminopeptidase N
	575584.HMPREF0010_00831	575584	Acinetobacter baumannii	putA	Transcriptional regulator (EC:1.2.1.88 1.5.5.2); Oxidizes proline to glutamate for use as a carbon and nitrogen source
	575584.HMPREF0010_00239	575584	Acinetobacter baumannii	aldB	Aldehyde dehydrogenase
	575584.HMPREF0010_02195	575584	Acinetobacter baumannii	aspC	Aspartate transaminase
	575584.HMPREF0010_00226	575584	Acinetobacter baumannii	mutL	DNA mismatch repair protein MutL ; This protein is involved in the repair of mismatches in DNA. It is required for dam-dependent methyl-directed DNA mismatch repair. May act as a "molecular matchmaker", a protein that promotes the formation of a stable complex between two or more DNA-binding proteins in an ATP-dependent manner without itself being part of a final effector complex
	575584.HMPREF0010_02735	575584	Acinetobacter baumannii	F911_00785	Glutathione S-transferase, C-terminal domain protein
	575584.HMPREF0010_02266	575584	Acinetobacter baumannii	F911_01206	Hydrolase, NUDIX family
k-core_module	575584.HMPREF0010_00167	575584	Acinetobacter baumannii	F911_01539	Replicative DNA helicase ; Participates in initiation and elongation during chromosome replication; it exhibits DNA-dependent ATPase activity and contains distinct active sites for ATP binding, DNA binding, and interaction with DnaC protein, primase, and other prepriming proteins
	575584.HMPREF0010_02101	575584	Acinetobacter baumannii	lysA	Diaminopimelate decarboxylase ; Specifically catalyzes the decarboxylation of meso- diaminopimelate (meso-DAP) to L-lysine
	575584.HMPREF0010_00235	575584	Acinetobacter baumannii	F911_01609	Class I glutamine amidotransferase
	575584.HMPREF0010_00248	575584	Acinetobacter baumannii	pepN	Aminopeptidase N
	575584.HMPREF0010_00831	575584	Acinetobacter baumannii	putA	Transcriptional regulator (EC:1.2.1.88 1.5.5.2); Oxidizes proline to glutamate for use as a carbon and nitrogen source
	575584.HMPREF0010_00239	575584	Acinetobacter baumannii	aldB	Aldehyde dehydrogenase
	575584.HMPREF0010_02195	575584	Acinetobacter baumannii	aspC	Aspartate transaminase
	575584.HMPREF0010_00226	575584	Acinetobacter baumannii	mutL	DNA mismatch repair protein MutL ; This protein is involved in the repair of mismatches in DNA. It is required for dam-dependent methyl-directed DNA mismatch repair. May act as a "molecular matchmaker", a protein that promotes the formation of a stable complex between two or more DNA-binding proteins in an ATP-dependent manner without itself being part of a final effector complex
	575584.HMPREF0010_02735	575584	Acinetobacter baumannii	F911_00785	Glutathione S-transferase, C-terminal domain protein
	575584.HMPREF0010_02266	575584	Acinetobacter baumannii	F911_01206	Hydrolase, NUDIX family
k-core_EC	575584.HMPREF0010_02522	575584	Acinetobacter baumannii	F911_00523	Glutamate synthase (EC:1.4.1.13)
	575584.HMPREF0010_02769	575584	Acinetobacter baumannii	F911_00819	Putative fatty acid oxidation complex subunit alpha
	575584.HMPREF0010_03233	575584	Acinetobacter baumannii	HMPREF0010_03233	Methylmalonate-semialdehyde dehydrogenase (Acylating)
	575584.HMPREF0010_00091	575584	Acinetobacter baumannii	F911_01462	Methylmalonate-semialdehyde dehydrogenase (Acylating)
	575584.HMPREF0010_03207	575584	Acinetobacter baumannii	guaA	GMP synthase (EC:6.3.5.2); Catalyzes the synthesis of GMP from XMP
	575584.HMPREF0010_01641	575584	Acinetobacter baumannii	polA	DNA polymerase I
	575584.HMPREF0010_03022	575584	Acinetobacter baumannii	F911_02747	1-pyrroline dehydrogenase
	575584.HMPREF0010_02437	575584	Acinetobacter baumannii	F911_00430	Succinate-semialdehyde dehydrogenase (EC:1.2.1.16)
	575584.HMPREF0010_01350	575584	Acinetobacter baumannii	F911_03118	Succinate-semialdehyde dehydrogenase (EC:1.2.1.16)
	575584.HMPREF0010_01047	575584	Acinetobacter baumannii	F911_02419	Succinate-semialdehyde dehydrogenase (EC:1.2.1.16)
k-core_BC	575584.HMPREF0010_03076	575584	Acinetobacter baumannii	F911_02692	Aspartokinase
	575584.HMPREF0010_03532	575584	Acinetobacter baumannii	F911_00392	ATPase/histidine kinase/DNA gyrase B/HSP90 domain protein
	575584.HMPREF0010_01641	575584	Acinetobacter baumannii	polA	DNA polymerase I
	575584.HMPREF0010_02233	575584	Acinetobacter baumannii	F911_01173	Peptidase M16 inactive domain protein
	575584.HMPREF0010_00045	575584	Acinetobacter baumannii	HMPREF0010_00045	Mutator mutT protein
	575584.HMPREF0010_01651	575584	Acinetobacter baumannii	pheT	phenylalanine--tRNA ligase (EC:6.1.1.20)
	575584.HMPREF0010_01353	575584	Acinetobacter baumannii	nadE	NAD+ synthase
	575584.HMPREF0010_03207	575584	Acinetobacter baumannii	guaA	GMP synthase (EC:6.3.5.2); Catalyzes the synthesis of GMP from XMP
	575584.HMPREF0010_01800	575584	Acinetobacter baumannii	topA	DNA topoisomerase I ; Releases the supercoiling and torsional tension of DNA, which is introduced during the DNA replication and transcription, by transiently cleaving and rejoining one strand of the DNA duplex. Introduces a single-strand break via transesterification at a target site in duplex DNA. The scissile phosphodiester is attacked by the catalytic tyrosine of the enzyme, resulting in the …
	575584.HMPREF0010_02152	575584	Acinetobacter baumannii	purL	Formylglycinamide ribonucleotide amidotransferase ; Phosphoribosylformylglycinamidine synthase involved in the purines biosynthetic pathway. Catalyzes the ATP-dependent conversion of formylglycinamide ribonucleotide (FGAR) and glutamine to yield formylglycinamidine ribonucleotide (FGAM) and glutamate
