# Supplementary material for: Delineating the Plausible Molecular Vaccine Candidates and Drug Targets of Multidrug-Resistant Acinetobacter baumannii
Source: Front Cell Infect Microbiol. 2019 Jun 20;9:203. doi: 10.3389/fcimb.2019.00203 (PMC6596342; doi:10.3389/fcimb.2019.00203)
Supplement: Supplementary Data 5 — Excel sheets showing the strain mapping, cellular localization, and centrality measures along with Venn diagram for the total set of candidate proteins of A. baumannii. [file Table_5.XLSX]

## Sheet: CYTONCA_mapping
AYE	ATCC19606	Betweenness	Closeness	Degree	Eigenvector	Localization
ABAYE0009	HMPREF0010_03695	2	0.000905797	2	0	Unknown
ABAYE0017	HMPREF0010_03374	465.221	0.00892713	5	1.08762e-05	OuterMembrane
ABAYE0057	HMPREF0010_03413	0	0.000906618	3	6.3048e-08	Unknown
ABAYE0137	HMPREF0010_03485	0	0.00892345	3	1.7454e-05	Unknown
ABAYE0141	HMPREF0010_03489	0	0.000904977	1	0	Unknown
ABAYE0145	HMPREF0010_03493	22836.2	0.00899039	30	0.000503961	OuterMembrane
ABAYE0156	HMPREF0010_03504	17183.4	0.00898593	21	0.000746584	OuterMembrane
ABAYE0235	HMPREF0010_02462	0	0.000905797	2	0	Extracellular
ABAYE0267	HMPREF0010_02492	627.02	0.00890009	5	1.98909e-06	Unknown
ABAYE0334	HMPREF0010_02558	0	0.000904977	1	0	Unknown
ABAYE0340	HMPREF0010_02564	21411.7	0.00901033	34	0.00244575	Periplasmic
ABAYE0358	HMPREF0010_02580	0	0.00892965	1	1.3397e-05	Unknown
ABAYE0359	HMPREF0010_02581	3760.76	0.00900211	13	0.000655407	Extracellular
ABAYE0360	HMPREF0010_02582	0	0.000906617	1	0	Extracellular
ABAYE0361	HMPREF0010_02583	4	0.000906618	3	0	Unknown
ABAYE0388	HMPREF0010_02607	29061.2	0.00902549	31	0.00107714	Unknown
ABAYE0404	HMPREF0010_02623	32	0.000909918	7	0	Unknown
ABAYE0439	HMPREF0010_02658	0	0.000904977	1	0	Unknown
ABAYE0465	HMPREF0010_02683	3989.28	0.0090057	64	0.0126047	Unknown
ABAYE0492	HMPREF0010_03711	0	0.000906618	3	0	Unknown
ABAYE0500	HMPREF0010_03704	14487	0.00903221	39	0.00467438	OuterMembrane
ABAYE0594	HMPREF0010_02733	9938	0.00883859	6	7.67036e-08	Unknown
ABAYE0603	HMPREF0010_02744	0	0.000905797	2	0	Unknown
ABAYE0632	HMPREF0010_02773	44047.1	0.00887151	14	1.92038e-07	OuterMembrane
ABAYE0656	HMPREF0010_02797	112.711	0.00892533	4	2.07047e-05	Unknown
ABAYE0695	HMPREF0010_02833	0	0.00886198	2	1.57172e-07	Unknown
ABAYE0730	HMPREF0010_02865	0	0.00891668	2	3.16393e-05	OuterMembrane
ABAYE0746	HMPREF0010_02880	19195.7	0.00899156	50	0.000279409	OuterMembrane
ABAYE0795	HMPREF0010_02042	0	0.000904977	1	0	Unknown
ABAYE0814	HMPREF0010_02060	0	0.000904977	1	0	Unknown
ABAYE0866	HMPREF0010_02108	753.129	0.00897032	50	0.0053043	Unknown
ABAYE0892	HMPREF0010_02134	0	0.000906618	3	0	Unknown
ABAYE0893	HMPREF0010_02135	0	0.000906618	3	0	OuterMembrane
ABAYE0901	HMPREF0010_02142	20586.2	0.00903693	54	0.00815983	OuterMembrane
ABAYE0902	HMPREF0010_02143	29322.4	0.00903649	55	0.00429258	Periplasmic
ABAYE0920	HMPREF0010_02162	662.667	0.00884375	5	3.30167e-07	Unknown
ABAYE0936	HMPREF0010_02178	18920.3	0.00902837	53	0.00315261	Periplasmic
ABAYE0964	HMPREF0010_02208	4126.13	0.00893204	7	1.08845e-05	Unknown
ABAYE0990	HMPREF0010_02233	11206.3	0.00900615	50	0.0234202	OuterMembrane
ABAYE1024	HMPREF0010_02249	0	0.000904977	1	0	Unknown
ABAYE1045	HMPREF0010_02269	69.148	0.00889214	4	3.18373e-06	Unknown
ABAYE1048	HMPREF0010_02272	8383.66	0.00898097	19	0.000702502	OuterMembrane
ABAYE1105	HMPREF0010_02313	9929.33	0.008935	6	0.000107662	Unknown
ABAYE1108	HMPREF0010_02316	2616.67	0.00890368	6	4.82647e-06	Unknown
ABAYE1109	HMPREF0010_02317	0	0.00888871	3	4.10261e-06	Unknown
ABAYE1197	HMPREF0010_00046	0	0.000906618	3	0	Unknown
ABAYE1221	HMPREF0010_00069	0	0.00889716	2	6.46732e-06	Unknown
ABAYE1298	HMPREF0010_00093	0	0.00876442	4	2.18445e-09	Unknown
ABAYE1303	HMPREF0010_00098	14003.9	0.00890454	8	1.22588e-06	Unknown
ABAYE1319	HMPREF0010_00109	8724.21	0.00894606	16	9.58153e-06	Unknown
ABAYE1394	HMPREF0010_00179	20.3333	0.000910747	8	0	Unknown
ABAYE1401	HMPREF0010_00185	0	0.000905797	2	0	Unknown
ABAYE1429	HMPREF0010_00209	15274.1	0.0090154	23	0.000553759	OuterMembrane
ABAYE1438	HMPREF0010_00217	2	0.000905797	2	0	Unknown
ABAYE1470	HMPREF0010_00249	4169.09	0.00894093	9	8.02995e-06	Extracellular
ABAYE1473	HMPREF0010_00252	21706.1	0.00896166	14	1.53149e-05	Extracellular
ABAYE1536	HMPREF0010_00307	0	0.000904977	1	0	Unknown
ABAYE1583	HMPREF0010_00353	62924.1	0.00905396	75	0.00681023	OuterMembrane
ABAYE1584	HMPREF0010_00354	41710.4	0.00901224	45	0.00046877	Unknown
ABAYE1633	HMPREF0010_00399	33	0.000909918	7	0	Unknown
ABAYE1634	HMPREF0010_00400	0	0.000909914	1	0	Unknown
ABAYE1666	HMPREF0010_00432	1992	0.00896079	4	0.000249606	Unknown
ABAYE1686	HMPREF0010_00452	0	0.000906618	3	0	Unknown
ABAYE1856	HMPREF0010_00597	4576.17	0.00889272	17	4.61403e-07	Extracellular
ABAYE1859	HMPREF0010_00600	22025.9	0.00892641	19	1.49218e-06	Extracellular
ABAYE1973	HMPREF0010_00692	2	0.000905797	2	0	Unknown
ABAYE1974	HMPREF0010_00693	0	0.000905796	1	0	Unknown
ABAYE1977	HMPREF0010_00696	0	0.0089494	2	8.58687e-05	Unknown
ABAYE1979	HMPREF0010_00698	23919.5	0.00898009	20	0.000135034	OuterMembrane
ABAYE1984	HMPREF0010_00709	5954	0.00897272	19	0.000206013	OuterMembrane
ABAYE2001	HMPREF0010_00727	5589	0.00894107	18	2.76274e-05	OuterMembrane
ABAYE2087	HMPREF0010_00812	22556.6	0.00904344	53	0.00387768	Periplasmic
ABAYE2114	HMPREF0010_00837	2366.17	0.00887158	3	6.59794e-08	Unknown
ABAYE2132	HMPREF0010_00854	2482.14	0.00889257	15	4.34727e-07	Extracellular
ABAYE2161	HMPREF0010_00887	13377.8	0.00898995	25	0.000792128	Periplasmic
ABAYE2192	HMPREF0010_00917	169.219	0.00894331	4	8.78406e-05	Unknown
ABAYE2274	HMPREF0010_00996	0	0.000904977	1	0	Unknown
ABAYE2413	HMPREF0010_01123	2948.48	0.00895919	24	7.88045e-05	Extracellular
ABAYE2524	HMPREF0010_03608	2	0.000905797	2	0	Unknown
ABAYE2552	HMPREF0010_03636	1992	0.00886304	4	7.56707e-07	Unknown
ABAYE2590	HMPREF0010_03145	10672.7	0.0089228	11	3.23308e-06	Unknown
ABAYE2663	HMPREF0010_02962	28363.6	0.00901952	51	0.0013388	OuterMembrane
ABAYE2668	HMPREF0010_02957	14309.2	0.00896515	11	8.78846e-05	Periplasmic
ABAYE2700	HMPREF0010_02928	0	0.000907441	4	0	Unknown
ABAYE2763	HMPREF0010_01565	5230.13	0.00894194	9	8.0322e-06	Unknown
ABAYE2781	HMPREF0010_01546	3980	0.00883385	3	8.82709e-08	Unknown
ABAYE2782	HMPREF0010_01545	9934	0.00890447	4	4.36253e-06	OuterMembrane
ABAYE2812	HMPREF0010_01517	24960	0.00899024	32	0.00061305	OuterMembrane
ABAYE2921	HMPREF0010_01388	7417.74	0.00902173	28	0.0010449	OuterMembrane
ABAYE2931	HMPREF0010_01378	18785.3	0.00902888	43	0.0043841	OuterMembrane
ABAYE2966	HMPREF0010_01344	4341.96	0.00889343	4	2.39387e-06	OuterMembrane
ABAYE2974	HMPREF0010_01337	11093.7	0.00902778	37	0.00209094	OuterMembrane
ABAYE2977	HMPREF0010_01334	60105.3	0.00903974	64	0.0097271	Unknown
ABAYE2978	HMPREF0010_01333	8223.73	0.00901908	23	0.0041545	Unknown
ABAYE2990	HMPREF0010_01322	7950	0.00891237	6	5.76776e-06	Unknown
ABAYE3021	HMPREF0010_01291	662.667	0.00885999	4	1.6771e-06	Unknown
ABAYE3024	HMPREF0010_01288	7944	0.00893103	4	7.90674e-05	Unknown
ABAYE3123	HMPREF0010_01198	0	0.00887778	4	1.15998e-06	OuterMembrane
ABAYE3138	HMPREF0010_01630	3183.15	0.00897549	9	0.000119324	OuterMembrane
ABAYE3231	HMPREF0010_01699	17.3479	0.00895433	4	0.000155539	Unknown
ABAYE3245	HMPREF0010_01710	22938.3	0.00899639	21	0.000153189	Unknown
ABAYE3260	HMPREF0010_01724	36625	0.00903361	24	0.00156923	Unknown
ABAYE3265	HMPREF0010_01729	9305.14	0.00899449	20	0.00036559	OuterMembrane
ABAYE3267	HMPREF0010_01731	21916.3	0.00904181	62	0.00808434	Extracellular
ABAYE3286	HMPREF0010_01749	0	0.00892187	1	1.4277e-05	Unknown
ABAYE3290	HMPREF0010_01753	2791.67	0.00887664	6	2.00601e-06	OuterMembrane
ABAYE3295	HMPREF0010_01758	6320.52	0.00898586	22	0.00115298	Unknown
ABAYE3358	HMPREF0010_01821	0.666667	0.000907441	4	0	Unknown
ABAYE3452	HMPREF0010_01913	21784	0.00880268	12	3.97487e-09	Unknown
ABAYE3478	HMPREF0010_01936	6	0.000906618	3	0	OuterMembrane
ABAYE3490	HMPREF0010_01948	93.0242	0.00898637	50	0.140945	Unknown
ABAYE3531	HMPREF0010_01989	8199.18	0.00900585	50	0.00162265	Cytoplasmic
ABAYE3672	HMPREF0010_02013	14223.9	0.00894244	12	9.90266e-06	OuterMembrane
ABAYE3714	HMPREF0010_03182	0	0.00891999	1	4.20294e-05	Unknown
ABAYE3745	HMPREF0010_03212	2	0.000907441	4	0	Unknown
ABAYE3833	HMPREF0010_03351	86994.7	0.00905901	93	0.0203908	Periplasmic
ABAYE3837	HMPREF0010_03355	5964	0.0089544	5	3.29121e-05	Unknown
ABAYE3867	HMPREF0010_03661	0	0.000905797	2	0	Unknown

## Sheet: cytonca_5_extracellular
BC	CC	DC	EC	OVERLAPPING
HMPREF0010_00600	HMPREF0010_01731	HMPREF0010_01731	HMPREF0010_01731	HMPREF0010_01731
HMPREF0010_01731	HMPREF0010_02581	HMPREF0010_01123	HMPREF0010_02581	HMPREF0010_00600
HMPREF0010_00252	HMPREF0010_00252	HMPREF0010_00600	HMPREF0010_01123	HMPREF0010_00597
HMPREF0010_00597	HMPREF0010_01123	HMPREF0010_00597	HMPREF0010_00252	HMPREF0010_00252
HMPREF0010_00249	HMPREF0010_00249	HMPREF0010_00854	HMPREF0010_00249	HMPREF0010_00249
				HMPREF0010_01123
				HMPREF0010_02581

## Sheet: cytonca_5_outermembrane
BC	CC	DC	EC	Overlapping
HMPREF0010_00353	HMPREF0010_00353	HMPREF0010_00353	HMPREF0010_02233	HMPREF0010_00353
HMPREF0010_02773	HMPREF0010_02142	HMPREF0010_02142	HMPREF0010_02142	HMPREF0010_02962
HMPREF0010_02962	HMPREF0010_03704	HMPREF0010_02962	HMPREF0010_00353	HMPREF0010_03704
HMPREF0010_01517	HMPREF0010_01378	HMPREF0010_02880	HMPREF0010_03704	HMPREF0010_01378
HMPREF0010_00698	HMPREF0010_01337	HMPREF0010_02233	HMPREF0010_01378	HMPREF0010_02142
				HMPREF0010_02233

## Sheet: cytonca_5_periplasmic
BC	CC	DC	EC	OVERLAPPING
HMPREF0010_03351	HMPREF0010_03351	HMPREF0010_03351	HMPREF0010_03351	HMPREF0010_03351
HMPREF0010_02143	HMPREF0010_00812	HMPREF0010_02143	HMPREF0010_02143	HMPREF0010_02143
HMPREF0010_00812	HMPREF0010_02143	HMPREF0010_02178	HMPREF0010_00812	HMPREF0010_00812
HMPREF0010_02564	HMPREF0010_02178	HMPREF0010_00812	HMPREF0010_02178	HMPREF0010_02564
HMPREF0010_02178	HMPREF0010_02564	HMPREF0010_02564	HMPREF0010_02564	HMPREF0010_02178

## Sheet: NA_mapping
AYE	ATCC19606	BetweennessCentrality	ClosenessCentrality	Degree	Localization
ABAYE0009	HMPREF0010_03695	1	1	2	Unknown
ABAYE0017	HMPREF0010_03374	0.00046849	0.230148	5	OuterMembrane
ABAYE0057	HMPREF0010_03413	0	1	3	Unknown
ABAYE0137	HMPREF0010_03485	0	0.22747	3	Unknown
ABAYE0141	HMPREF0010_03489	0	1	1	Unknown
ABAYE0145	HMPREF0010_03493	0.0229969	0.288067	30	OuterMembrane
ABAYE0156	HMPREF0010_03504	0.0173043	0.283078	21	OuterMembrane
ABAYE0235	HMPREF0010_02462	0	1	2	Extracellular
ABAYE0267	HMPREF0010_02492	0.00063143	0.211767	5	Unknown
ABAYE0334	HMPREF0010_02558	0	1	1	Unknown
ABAYE0340	HMPREF0010_02564	0.0215624	0.312637	34	Periplasmic
ABAYE0358	HMPREF0010_02580	0	0.232022	1	Unknown
ABAYE0359	HMPREF0010_02581	0.00378723	0.30203	13	Extracellular
ABAYE0360	HMPREF0010_02582	0	0.6	1	Extracellular
ABAYE0361	HMPREF0010_02583	0.666667	1	3	Unknown
ABAYE0388	HMPREF0010_02607	0.0292657	0.334227	31	Unknown
ABAYE0404	HMPREF0010_02623	0.761905	1	7	Unknown
ABAYE0439	HMPREF0010_02658	0	1	1	Unknown
ABAYE0465	HMPREF0010_02683	0.00401735	0.306581	64	Unknown
ABAYE0492	HMPREF0010_03711	0	1	3	Unknown
ABAYE0500	HMPREF0010_03704	0.0145889	0.344744	39	OuterMembrane
ABAYE0594	HMPREF0010_02733	0.0100079	0.17893	6	Unknown
ABAYE0603	HMPREF0010_02744	0	1	2	Unknown
ABAYE0632	HMPREF0010_02773	0.0443571	0.195184	14	OuterMembrane
ABAYE0656	HMPREF0010_02797	0.0001135	0.228827	4	Unknown
ABAYE0695	HMPREF0010_02833	0	0.190195	2	Unknown
ABAYE0730	HMPREF0010_02865	0	0.222694	2	OuterMembrane
ABAYE0746	HMPREF0010_02880	0.0193307	0.289405	50	OuterMembrane
ABAYE0795	HMPREF0010_02042	0	1	1	Unknown
ABAYE0814	HMPREF0010_02060	0	1	1	Unknown
ABAYE0866	HMPREF0010_02108	0.00075843	0.266863	50	Unknown
ABAYE0892	HMPREF0010_02134	0	1	3	Unknown
ABAYE0893	HMPREF0010_02135	0	1	3	OuterMembrane
ABAYE0901	HMPREF0010_02142	0.0207311	0.352546	54	OuterMembrane
ABAYE0902	HMPREF0010_02143	0.0295287	0.3518	55	Periplasmic
ABAYE0920	HMPREF0010_02162	0.00066733	0.181306	5	Unknown
ABAYE0936	HMPREF0010_02178	0.0190535	0.338655	53	Periplasmic
ABAYE0964	HMPREF0010_02208	0.00415517	0.233818	7	Unknown
ABAYE0990	HMPREF0010_02233	0.0112852	0.307147	50	OuterMembrane
ABAYE1024	HMPREF0010_02249	0	1	1	Unknown
ABAYE1045	HMPREF0010_02269	6.963e-05	0.206889	4	Unknown
ABAYE1048	HMPREF0010_02272	0.00844266	0.277716	19	OuterMembrane
ABAYE1105	HMPREF0010_02313	0.00999921	0.236088	6	Unknown
ABAYE1108	HMPREF0010_02316	0.00263508	0.21404	6	Unknown
ABAYE1109	HMPREF0010_02317	0	0.204849	3	Unknown
ABAYE1197	HMPREF0010_00046	0	1	3	Unknown
ABAYE1221	HMPREF0010_00069	0	0.209939	2	Unknown
ABAYE1298	HMPREF0010_00093	0	0.150377	4	Unknown
ABAYE1303	HMPREF0010_00098	0.0141025	0.214593	8	Unknown
ABAYE1319	HMPREF0010_00109	0.0087856	0.244963	16	Unknown
ABAYE1394	HMPREF0010_00179	0.363095	1	8	Unknown
ABAYE1401	HMPREF0010_00185	0	1	2	Unknown
ABAYE1429	HMPREF0010_00209	0.0153816	0.319551	23	OuterMembrane
ABAYE1438	HMPREF0010_00217	1	1	2	Unknown
ABAYE1470	HMPREF0010_00249	0.00419843	0.240763	9	Extracellular
ABAYE1473	HMPREF0010_00252	0.0218588	0.258625	14	Extracellular
ABAYE1536	HMPREF0010_00307	0	1	1	Unknown
ABAYE1583	HMPREF0010_00353	0.063367	0.383757	75	OuterMembrane
ABAYE1584	HMPREF0010_00354	0.0420039	0.315207	45	Unknown
ABAYE1633	HMPREF0010_00399	0.785714	1	7	Unknown
ABAYE1634	HMPREF0010_00400	0	0.538462	1	Unknown
ABAYE1666	HMPREF0010_00432	0.00200602	0.257823	4	Unknown
ABAYE1686	HMPREF0010_00452	0	1	3	Unknown
ABAYE1856	HMPREF0010_00597	0.00460837	0.207233	17	Extracellular
ABAYE1859	HMPREF0010_00600	0.0221809	0.229618	19	Extracellular
ABAYE1973	HMPREF0010_00692	1	1	2	Unknown
ABAYE1974	HMPREF0010_00693	0	0.666667	1	Unknown
ABAYE1977	HMPREF0010_00696	0	0.247763	2	Unknown
ABAYE1979	HMPREF0010_00698	0.0240879	0.276791	20	OuterMembrane
ABAYE1984	HMPREF0010_00709	0.0059959	0.269241	19	OuterMembrane
ABAYE2001	HMPREF0010_00727	0.00562834	0.240879	18	OuterMembrane
ABAYE2087	HMPREF0010_00812	0.0227153	0.363869	53	Periplasmic
ABAYE2114	HMPREF0010_00837	0.00238282	0.195222	3	Unknown
ABAYE2132	HMPREF0010_00854	0.00249961	0.207147	15	Extracellular
ABAYE2161	HMPREF0010_00887	0.013472	0.287569	25	Periplasmic
ABAYE2192	HMPREF0010_00917	0.00017041	0.242697	4	Unknown
ABAYE2274	HMPREF0010_00996	0	1	1	Unknown
ABAYE2413	HMPREF0010_01123	0.00296923	0.256364	24	Extracellular
ABAYE2524	HMPREF0010_03608	1	1	2	Unknown
ABAYE2552	HMPREF0010_03636	0.00200602	0.19074	4	Unknown
ABAYE2590	HMPREF0010_03145	0.0107478	0.227004	11	Unknown
ABAYE2663	HMPREF0010_02962	0.0285632	0.325392	51	OuterMembrane
ABAYE2668	HMPREF0010_02957	0.0144099	0.261886	11	Periplasmic
ABAYE2700	HMPREF0010_02928	0	1	4	Unknown
ABAYE2763	HMPREF0010_01565	0.00526693	0.24158	9	Unknown
ABAYE2781	HMPREF0010_01546	0.00400801	0.176804	3	Unknown
ABAYE2782	HMPREF0010_01545	0.0100039	0.214547	4	OuterMembrane
ABAYE2812	HMPREF0010_01517	0.0251356	0.287901	32	OuterMembrane
ABAYE2921	HMPREF0010_01388	0.00746994	0.328609	28	OuterMembrane
ABAYE2931	HMPREF0010_01378	0.0189175	0.339462	43	OuterMembrane
ABAYE2966	HMPREF0010_01344	0.00437251	0.207665	4	OuterMembrane
ABAYE2974	HMPREF0010_01337	0.0111717	0.337737	37	OuterMembrane
ABAYE2977	HMPREF0010_01334	0.0605283	0.357348	64	Unknown
ABAYE2978	HMPREF0010_01333	0.0082816	0.324756	23	Unknown
ABAYE2990	HMPREF0010_01322	0.00800595	0.219749	6	Unknown
ABAYE3021	HMPREF0010_01291	0.00066733	0.189184	4	Unknown
ABAYE3024	HMPREF0010_01288	0.0079999	0.233053	4	Unknown
ABAYE3123	HMPREF0010_01198	0	0.198606	4	OuterMembrane
ABAYE3138	HMPREF0010_01630	0.00320555	0.272033	9	OuterMembrane
ABAYE3231	HMPREF0010_01699	1.747e-05	0.252022	4	Unknown
ABAYE3245	HMPREF0010_01710	0.0230997	0.295058	21	Unknown
ABAYE3260	HMPREF0010_01724	0.0368827	0.347024	24	Unknown
ABAYE3265	HMPREF0010_01729	0.00937062	0.292805	20	OuterMembrane
ABAYE3267	HMPREF0010_01731	0.0220705	0.36097	62	Extracellular
ABAYE3286	HMPREF0010_01749	0	0.226334	1	Unknown
ABAYE3290	HMPREF0010_01753	0.00281131	0.197975	6	OuterMembrane
ABAYE3295	HMPREF0010_01758	0.006365	0.282997	22	Unknown
ABAYE3358	HMPREF0010_01821	0.0555556	1	4	Unknown
ABAYE3452	HMPREF0010_01913	0.0219373	0.163926	12	Unknown
ABAYE3478	HMPREF0010_01936	1	1	3	OuterMembrane
ABAYE3490	HMPREF0010_01948	9.368e-05	0.283561	50	Unknown
ABAYE3531	HMPREF0010_01989	0.00825688	0.306769	50	Cytoplasmic
ABAYE3672	HMPREF0010_02013	0.014324	0.24199	12	OuterMembrane
ABAYE3714	HMPREF0010_03182	0	0.225006	1	Unknown
ABAYE3745	HMPREF0010_03212	0.166667	1	4	Unknown
ABAYE3833	HMPREF0010_03351	0.0876069	0.394071	93	Periplasmic
ABAYE3837	HMPREF0010_03355	0.00600597	0.252086	5	Unknown
ABAYE3867	HMPREF0010_03661	0	1	2	Unknown

## Sheet: NA_5_EXTRACELLULAR
BC	CC	DC	OVERLAPPING
HMPREF0010_00600	HMPREF0010_00854	HMPREF0010_01731	HMPREF0010_00600
HMPREF0010_01731	HMPREF0010_00597	HMPREF0010_01123	HMPREF0010_00597
HMPREF0010_00252	HMPREF0010_00600	HMPREF0010_00600	HMPREF0010_00854
HMPREF0010_00597	HMPREF0010_00249	HMPREF0010_00597	HMPREF0010_01123
HMPREF0010_00249	HMPREF0010_01123	HMPREF0010_00854	HMPREF0010_01731
			HMPREF0010_00249

## Sheet: NA_5_OUTERMEMBRANE
BC	CC	DC	OVERLAPPING
HMPREF0010_01936	HMPREF0010_02773	HMPREF0010_00353	HMPREF0010_00353
HMPREF0010_00353	HMPREF0010_01753	HMPREF0010_02142	HMPREF0010_02962
HMPREF0010_02773	HMPREF0010_01198	HMPREF0010_02962	HMPREF0010_02773
HMPREF0010_02962	HMPREF0010_01344	HMPREF0010_02880
HMPREF0010_01517	HMPREF0010_01545	HMPREF0010_02233

## Sheet: NA_5_PERIPLASMIC
BC	CC	DC	OVERLAPPING
HMPREF0010_03351	HMPREF0010_02957	HMPREF0010_03351	HMPREF0010_02143
HMPREF0010_02143	HMPREF0010_00887	HMPREF0010_02143	HMPREF0010_02564
HMPREF0010_00812	HMPREF0010_02564	HMPREF0010_02178	HMPREF0010_02178
HMPREF0010_02564	HMPREF0010_02178	HMPREF0010_00812	HMPREF0010_03351
HMPREF0010_02178	HMPREF0010_02143	HMPREF0010_02564	HMPREF0010_00812
